# Supplementary material for: MicroRNA Profiling in Oesophageal Adenocarcinoma Cell Lines and Patient Serum Samples Reveals a Role for miR-451a in Radiation Resistance
Source: Int J Mol Sci. 2020 Nov 24;21(23):8898. doi: 10.3390/ijms21238898 (PMC7727862; doi:10.3390/ijms21238898)
Supplement: Supplementary file 1 [file ijms-21-08898-s001.zip]

Archive with 13 entries (12 files):
- supply/
- supply/Supplementary file 10 -- mRNA miR-451a Inhibitor .xlsx
- supply/Supplementary file 11 -- Custom OpenArray miRNA information .xlsx
- supply/Supplementary file 12 -- Open Array miRNA panel information .xlsx
- supply/Supplementary file 1_FB_GM_DJH.docx
- supply/Supplementary file 2 -- miRNAs unique to radiation .xlsx
- supply/Supplementary file 3 -- miRNAs unique to Cisplatin .xlsx
- supply/Supplementary file 4 -- miRNAs unique to 5-FU .xlsx
- supply/Supplementary file 5 -- miRNAs unique to Cisplatin and Radiation .xlsx
- supply/Supplementary file 6 -- miRNAs unique to Rad+Cis+5-FU .xlsx
- supply/Supplementary file 7 -- pre-therapy serums from patients treated with 5-FU_FB_GM .docx
- supply/Supplementary file 8 -- miRNAs after miR-451a inhibtion .xlsx
- supply/Supplementary file 9 -- piRNAs after miR-451a inhibition .xlsx
