# Supplementary material for: MicroRNA Profiling in Oesophageal Adenocarcinoma Cell Lines and Patient Serum Samples Reveals a Role for miR-451a in Radiation Resistance
Source: Int J Mol Sci. 2020 Nov 24;21(23):8898. doi: 10.3390/ijms21238898 (PMC7727862; doi:10.3390/ijms21238898)
Supplement: Supplementary file 1 [file ijms-21-08898-s001.zip › supply/Supplementary file 10 -- mRNA miR-451a Inhibitor .xlsx]

## Sheet: mRNAs after miR-451a inhibition
below is sorted by p value
this sheet contains the transcripts identified as differentially expressed, but only those with p<0.05 and only 'yes' for 'experiments in same direction'.
GeneID	GeneID & ENSG	baseMean	log2FoldChange	lfcSE	stat	pvalue	padj	Ctrl vs Inhibitor miR 451 Differential Expression	DE 20 percent	DE 30 percent	DE 40 percent	Average read counts group 1	Average read counts group 2	expts in same direction	2415-neg	1716-neg	817-neg	2415-inh	1716-inh	817-inh
HNRNPC	HNRNPC_ENSG00000092199.17	52631.2	-1.73424	0.433714	-3.99859	6.37214e-05	0.849088	0.300567	DE > 20%	DE > 30%	DE > 40%	6480	7068.7	YES	37598.1	17376.9	18004	95860.7	37331.7	109616
DEFB1	DEFB1_ENSG00000164825.3	102.96	-1.79353	0.493631	-3.63334	0.000279775	0.978023	0.288465	DE > 20%	DE > 30%	DE > 40%	12	44	YES	49.2304	34.1791	54.7801	99.1075	98.1641	282.298
RPL41	RPL41_ENSG00000279483.1	67.0387	-1.93971	0.543211	-3.57083	0.00035585	0.978023	0.260668	DE > 20%	DE > 30%	DE > 40%	8	20.7	YES	39.3843	34.1791	9.30227	105.302	70.8401	143.225
C11orf94	C11orf94_ENSG00000234776.4	52.6566	2.78708	0.806174	3.45717	0.000545885	0.978023	6.90231	DE > 20%	DE > 30%	DE > 40%	13.7	4.7	YES	114.05	20.2938	141.601	22.7121	14.168	3.11358
SLC38A8	SLC38A8_ENSG00000166558.10	39.1005	-4.22963	1.2386	-3.41485	0.000638183	0.978023	0.0533032	DE > 20%	DE > 30%	DE > 40%	2	32	YES	6.56406	0	5.16793	16.5179	7.08401	199.269
BIRC7	BIRC7_ENSG00000101197.12	15.7697	-3.46936	1.01855	-3.40617	0.000658816	0.978023	0.0902856	DE > 20%	DE > 30%	DE > 40%	1.7	8	YES	1.64101	2.13619	4.13434	59.8775	6.07201	20.7572
ADORA2A	ADORA2A_ENSG00000128271.19	8.58625	3.52615	1.04902	3.36138	0.000775543	0.978023	11.5207	DE > 20%	DE > 30%	DE > 40%	8.7	1	YES	10.6666	18.1576	18.6045	2.06474	2.024	0
CD79A	CD79A_ENSG00000105369.9	18.9758	-2.89399	0.922982	-3.13548	0.00171575	0.978023	0.134531	DE > 20%	DE > 30%	DE > 40%	2	7.3	YES	4.10254	3.20429	6.20152	17.5503	9.10801	73.688
AC090154.1	AC090154.1_ENSG00000278888.1	44.3402	1.49839	0.478639	3.13052	0.00174495	0.978023	2.82528	DE > 20%	DE > 30%	DE > 40%	13	7.7	YES	71.3841	66.222	58.9144	13.4208	38.456	17.6436
CD163L1	CD163L1_ENSG00000177675.8	12.1948	-4.19576	1.34598	-3.11725	0.00182547	0.978023	0.0545694	DE > 20%	DE > 30%	DE > 40%	2.3	25.3	YES	1.64101	1.0681	1.03359	6.19422	3.036	60.1959
TUBA3D	TUBA3D_ENSG00000075886.10	40.709	1.88091	0.606621	3.10064	0.00193105	0.978023	3.68308	DE > 20%	DE > 30%	DE > 40%	9.7	4.3	YES	77.1277	71.5625	43.4106	5.16185	29.348	17.6436
RPL12	RPL12_ENSG00000197958.12	39925.1	-1.42288	0.462682	-3.07527	0.00210309	0.978023	0.372968	DE > 20%	DE > 30%	DE > 40%	13869.3	17720	YES	20458.5	26611.6	18004	27529.2	37331.7	109616
RP11-54C4.3	RP11-54C4.3_ENSG00000275765.4	125.738	-0.908008	0.301895	-3.00769	0.00263238	0.978023	0.53292	DE > 20%	DE > 30%	DE > 40%	12	23	YES	101.743	96.1287	64.0823	137.305	153.824	201.345
ITGA6	ITGA6_ENSG00000091409.14	50582.1	1.3763	0.462373	2.9766	0.0029146	0.978023	2.59602	DE > 20%	DE > 30%	DE > 40%	16189.7	11483.7	YES	90232	80468.3	48395.6	18347.3	51739.6	14310
KRT86	KRT86_ENSG00000170442.11	21.7024	-1.77763	0.597748	-2.97389	0.00294053	0.978023	0.291661	DE > 20%	DE > 30%	DE > 40%	5.7	12	YES	7.38456	16.0215	6.20152	22.7121	38.456	39.4387
HPCA	HPCA_ENSG00000121905.9	20.7672	2.01038	0.676547	2.97153	0.00296318	0.978023	4.02889	DE > 20%	DE > 30%	DE > 40%	11.7	4.3	YES	24.6152	24.5662	50.6457	10.3237	3.036	11.4165
TMEM178A	TMEM178A_ENSG00000152154.10	55.3608	-2.08504	0.715807	-2.91285	0.00358143	0.978023	0.235689	DE > 20%	DE > 30%	DE > 40%	9.7	37.3	YES	17.2306	22.43	23.7725	34.0682	36.432	198.231
UBE2L6	UBE2L6_ENSG00000156587.15	14.6928	-2.71543	0.938673	-2.89284	0.00381772	0.978023	0.152256	DE > 20%	DE > 30%	DE > 40%	1.7	8.3	YES	3.28203	4.27239	4.13434	9.29133	11.132	56.0444
NKAIN1	NKAIN1_ENSG00000084628.9	10.1625	-4.96808	1.7757	-2.79781	0.00514498	0.978023	0.0319491	DE > 20%	DE > 30%	DE > 40%	0	7.7	YES	0.820507	0	1.03359	2.06474	1.012	56.0444
NDUFA4L2	NDUFA4L2_ENSG00000185633.10	63.0058	-2.26975	0.830384	-2.73337	0.00626897	0.978023	0.207366	DE > 20%	DE > 30%	DE > 40%	8.7	29.3	YES	21.3332	4.27239	39.2763	48.5214	41.492	223.14
SLC16A14	SLC16A14_ENSG00000163053.10	20.589	-3.11257	1.15332	-2.6988	0.0069591	0.978023	0.115617	DE > 20%	DE > 30%	DE > 40%	4.7	41.3	YES	7.38456	3.20429	2.06717	8.25896	5.06001	97.5588
LYL1	LYL1_ENSG00000104903.4	14.7319	-1.89571	0.707447	-2.67965	0.00736986	0.978023	0.268741	DE > 20%	DE > 30%	DE > 40%	4.3	10.7	YES	9.02558	6.40858	3.10076	13.4208	25.3	31.1358
HDLBP	HDLBP_ENSG00000115677.16	8077.17	-0.423971	0.158742	-2.67082	0.00756656	0.978023	0.74537	DE > 20%	No	No	7916.7	8191.7	YES	7222.92	6887.09	6586.01	10538.4	7957.36	9271.2
DHRS2	DHRS2_ENSG00000100867.14	157.193	-1.89875	0.713234	-2.66217	0.00776377	0.978023	0.268175	DE > 20%	DE > 30%	DE > 40%	83	306.3	YES	81.2302	72.6306	45.4778	86.7191	75.9001	581.201
TMEM158	TMEM158_ENSG00000249992.1	9.06036	2.49965	0.945578	2.64352	0.008205	0.978023	5.65549	DE > 20%	DE > 30%	DE > 40%	6.3	1.3	YES	18.0512	7.47668	20.6717	2.06474	5.06001	1.03786
KRTAP5-9	KRTAP5-9_ENSG00000254997.3	44.6279	1.15597	0.441291	2.61952	0.00880547	0.978023	2.22834	DE > 20%	DE > 30%	DE > 40%	10	7	YES	64.8201	68.3582	51.6793	27.874	39.468	15.5679
C1orf105	C1orf105_ENSG00000180999.10	22.8524	-1.66687	0.646434	-2.57856	0.00992145	0.978023	0.314937	DE > 20%	DE > 30%	DE > 40%	7	12.3	YES	9.84609	8.54478	14.4702	39.2301	14.168	50.8551
NDUFB5	NDUFB5_ENSG00000136521.12	1459.28	-0.688721	0.268956	-2.56072	0.0104457	0.978023	0.620404	DE > 20%	DE > 30%	No	1071.7	1312	YES	1261.12	984.785	1105.94	2017.25	1176.96	2209.6
TRIM69	TRIM69_ENSG00000185880.12	181.486	-1.27306	0.497496	-2.55893	0.0104994	0.978023	0.413781	DE > 20%	DE > 30%	DE > 40%	202.3	343.3	YES	118.974	99.333	100.258	177.568	115.368	477.415
HPD	HPD_ENSG00000158104.11	34.0255	-1.77708	0.695714	-2.55433	0.0106392	0.978023	0.291773	DE > 20%	DE > 30%	DE > 40%	7	16.7	YES	12.3076	26.7024	7.2351	35.1006	27.324	95.4831
PPP1R14D	PPP1R14D_ENSG00000166143.9	20.4518	-1.30172	0.51089	-2.54795	0.0108358	0.978023	0.405642	DE > 20%	DE > 30%	DE > 40%	4.7	7.7	YES	12.3076	9.61287	13.4366	36.133	26.312	24.9086
AMDHD1	AMDHD1_ENSG00000139344.7	21.4851	1.66684	0.655433	2.54312	0.0109868	0.978023	3.17519	DE > 20%	DE > 30%	DE > 40%	16.3	8	YES	15.5896	27.7705	54.7801	10.3237	12.144	8.30288
VAPA	VAPA_ENSG00000101558.13	57632	-1.23739	0.487047	-2.54059	0.0110664	0.978023	0.424139	DE > 20%	DE > 30%	DE > 40%	8456	8793.3	YES	51580.4	36946.5	14456.8	95860.7	37331.7	109616
LYZL4	LYZL4_ENSG00000157093.8	129.387	-0.916653	0.361215	-2.5377	0.0111585	0.978023	0.529736	DE > 20%	DE > 30%	DE > 40%	16.3	34.7	YES	114.871	80.1073	73.3846	171.373	109.296	227.291
FGFBP3	FGFBP3_ENSG00000174721.9	52.7502	-1.01943	0.401928	-2.53634	0.0112016	0.978023	0.493312	DE > 20%	DE > 30%	DE > 40%	15	25.7	YES	32.8203	49.1325	22.7389	62.9746	64.7681	84.0666
OR2A7	OR2A7_ENSG00000243896.3	109.137	0.754779	0.298299	2.53028	0.0113972	0.978023	1.68737	DE > 20%	DE > 30%	DE > 40%	29.3	18	YES	153.435	132.444	125.064	68.1364	67.8041	107.937
NUF2	NUF2_ENSG00000143228.12	714.697	-0.581902	0.230095	-2.52896	0.0114401	0.978023	0.668082	DE > 20%	DE > 30%	No	504.3	632.3	YES	483.279	692.127	542.633	848.608	701.317	1020.22
ARHGAP19	ARHGAP19_ENSG00000213390.10	288.078	-0.450364	0.17858	-2.52192	0.0116716	0.978023	0.731858	DE > 20%	No	No	351	405.7	YES	233.024	273.433	224.288	341.715	321.816	334.191
POT1	POT1_ENSG00000128513.14	223.185	-0.830815	0.329514	-2.52133	0.0116912	0.978023	0.562212	DE > 20%	DE > 30%	DE > 40%	252.3	325.3	YES	172.306	173.032	136.433	264.287	186.208	406.841
CMTM1	CMTM1_ENSG00000089505.17	21.1701	2.12763	0.846432	2.51364	0.0119492	0.978023	4.36998	DE > 20%	DE > 30%	DE > 40%	8.7	4	YES	11.4871	63.0177	28.9404	2.06474	11.132	10.3786
AC011513.3	AC011513.3_ENSG00000267881.1	40.1019	-1.14343	0.455134	-2.51228	0.0119952	0.978023	0.452684	DE > 20%	DE > 30%	DE > 40%	8.7	12.3	YES	25.4357	29.9067	19.6381	37.1653	49.5881	78.8773
HIST1H1E	HIST1H1E_ENSG00000168298.5	15.6997	2.23652	0.892344	2.50635	0.0121986	0.978023	4.71259	DE > 20%	DE > 30%	DE > 40%	6	2.3	YES	12.3076	9.61287	55.8136	7.22659	4.048	5.1893
DRICH1	DRICH1_ENSG00000189269.12	17.2749	1.9334	0.774736	2.49556	0.0125758	0.978023	3.81955	DE > 20%	DE > 30%	DE > 40%	7	3.7	YES	35.2818	9.61287	37.2091	3.09711	9.10801	9.34074
FAM135A	FAM135A_ENSG00000082269.16	376.778	0.433983	0.17452	2.48672	0.0128927	0.978023	1.35096	DE > 20%	DE > 30%	No	619.7	414.7	YES	438.971	420.83	439.274	291.128	365.332	305.131
RPL37	RPL37_ENSG00000145592.13	9453.07	-0.680748	0.27392	-2.48521	0.0129475	0.978023	0.623842	DE > 20%	DE > 30%	No	5927.7	6827.3	YES	6771.65	6887.09	8131.22	14019.6	7265.16	13643.7
GPCPD1	GPCPD1_ENSG00000125772.12	880.702	-1.16122	0.469472	-2.47345	0.0133815	0.978023	0.447135	DE > 20%	DE > 30%	DE > 40%	667.7	989	YES	735.995	519.095	377.259	955.975	546.481	2149.41
SCLT1	SCLT1_ENSG00000151466.11	167.392	-0.58536	0.238396	-2.45541	0.0140723	0.978023	0.666483	DE > 20%	DE > 30%	No	231.7	276.7	YES	139.486	145.261	116.795	199.247	169.004	234.556
MDH1	MDH1_ENSG00000014641.17	3522.8	-0.835379	0.34057	-2.45288	0.0141717	0.978023	0.560436	DE > 20%	DE > 30%	DE > 40%	2192.7	2646.7	YES	3010.44	2389.33	2191.2	3970.5	2679.78	6895.54
CALB2	CALB2_ENSG00000172137.18	59.4772	1.12588	0.464816	2.42222	0.0154262	0.978023	2.18235	DE > 20%	DE > 30%	DE > 40%	14.7	10	YES	79.5892	55.541	109.56	57.8127	25.3	29.0601
IFI27	IFI27_ENSG00000165949.12	18.2275	-2.41801	1.00195	-2.4133	0.0158089	0.978023	0.187114	DE > 20%	DE > 30%	DE > 40%	4	17	YES	5.74355	3.20429	8.26869	12.3884	6.07201	73.688
C3orf49	C3orf49_ENSG00000163632.12	11.7415	2.09427	0.868815	2.41048	0.0159314	0.978023	4.27009	DE > 20%	DE > 30%	DE > 40%	7.7	2.3	YES	10.6666	30.9748	15.5038	6.19422	6.07201	1.03786
ACPT	ACPT_ENSG00000142513.5	18.0257	2.01803	0.838527	2.40664	0.0161	0.978023	4.05032	DE > 20%	DE > 30%	DE > 40%	7.7	3.3	YES	46.7689	20.2938	19.6381	1.03237	13.156	7.26502
KHDRBS3	KHDRBS3_ENSG00000131773.13	195.971	-0.823815	0.342984	-2.4019	0.01631	0.978023	0.564946	DE > 20%	DE > 30%	DE > 40%	267.7	359.7	YES	146.05	136.716	141.601	237.445	151.8	362.213
CLEC11A	CLEC11A_ENSG00000105472.12	102.307	-1.0138	0.422485	-2.39962	0.0164119	0.978023	0.495239	DE > 20%	DE > 30%	DE > 40%	10.7	21.3	YES	47.5894	61.9496	94.0563	155.888	77.9241	176.436
FMNL2	FMNL2_ENSG00000157827.19	305.548	0.425881	0.17749	2.39947	0.0164189	0.978023	1.34339	DE > 20%	DE > 30%	No	486	338.3	YES	343.792	328.974	378.292	244.672	286.396	251.162
SOWAHA	SOWAHA_ENSG00000198944.5	34.5824	1.38232	0.580116	2.38284	0.0171797	0.978023	2.60688	DE > 20%	DE > 30%	DE > 40%	17.7	8	YES	22.1537	58.7453	69.2503	14.4532	27.324	15.5679
RPL13	RPL13_ENSG00000167526.13	9117.64	-0.715013	0.301117	-2.37453	0.0175712	0.978023	0.609199	DE > 20%	DE > 30%	No	7476	9867.3	YES	7232.77	6374.4	7102.8	11587.3	6696.41	15712.2
LGALS9C	LGALS9C_ENSG00000171916.16	4.27154	-3.64684	1.54212	-2.36482	0.0180387	0.978023	0.0798349	DE > 20%	DE > 30%	DE > 40%	0.7	7	YES	0.820507	0	1.03359	8.25896	2.024	13.4922
USP35	USP35_ENSG00000118369.12	371.492	0.756128	0.320415	2.35984	0.0182828	0.978023	1.68895	DE > 20%	DE > 30%	DE > 40%	409	249.3	YES	438.971	381.311	579.842	295.258	361.284	172.285
PGAP3	PGAP3_ENSG00000161395.12	56297	-0.780943	0.331824	-2.35348	0.0185984	0.978023	0.581986	DE > 20%	DE > 30%	DE > 40%	33860	42206.7	YES	51674.7	37085.4	35503.7	52083.1	51819.5	109616
TTC7B	TTC7B_ENSG00000165914.14	39.5176	-0.922134	0.392259	-2.35083	0.0187316	0.978023	0.527728	DE > 20%	DE > 30%	DE > 40%	26	42	YES	31.1793	28.8386	21.7053	51.6185	41.492	62.2716
UPK3A	UPK3A_ENSG00000100373.9	75.8682	-1.58776	0.675447	-2.35068	0.0187394	0.978023	0.332688	DE > 20%	DE > 30%	DE > 40%	7	17.3	YES	24.6152	75.8349	13.4366	158.985	134.596	47.7415
ACHE	ACHE_ENSG00000087085.13	34.5103	-2.62795	1.12065	-2.34502	0.0190261	0.978023	0.161774	DE > 20%	DE > 30%	DE > 40%	7.3	28.3	YES	13.1281	3.20429	12.403	15.4856	4.048	158.793
CASP4	CASP4_ENSG00000196954.12	670.825	-0.793085	0.339669	-2.33488	0.0195497	0.978023	0.577109	DE > 20%	DE > 30%	DE > 40%	673	923	YES	598.15	443.26	431.005	804.216	506.001	1242.32
P2RX1	P2RX1_ENSG00000108405.3	18.9607	2.90779	1.25776	2.31188	0.020784	0.978023	7.50469	DE > 20%	DE > 30%	DE > 40%	18.7	2	YES	8.20507	6.40858	85.7876	0	5.06001	8.30288
EMC2	EMC2_ENSG00000104412.7	890.172	-0.457675	0.198879	-2.30127	0.0213764	0.978023	0.728159	DE > 20%	No	No	703.7	826.3	YES	799.174	760.485	690.435	1138.7	811.625	1140.61
C5orf30	C5orf30_ENSG00000181751.9	135.957	0.477058	0.207343	2.30081	0.0214022	0.978023	1.3919	DE > 20%	DE > 30%	No	153.3	101.7	YES	158.358	162.351	154.004	116.658	114.356	110.013
RCAN2	RCAN2_ENSG00000172348.14	14.7945	1.37776	0.601457	2.2907	0.0219805	0.978023	2.59865	DE > 20%	DE > 30%	DE > 40%	21.7	7.7	YES	18.0512	19.2257	26.8732	6.19422	10.12	8.30288
NPTXR	NPTXR_ENSG00000221890.2	69.5714	0.868835	0.379371	2.2902	0.0220099	0.978023	1.82619	DE > 20%	DE > 30%	DE > 40%	73.3	37	YES	76.3072	72.6306	120.93	44.3919	64.7681	38.4008
CSTA	CSTA_ENSG00000121552.3	9.27651	-2.7485	1.20236	-2.28592	0.0222592	0.978023	0.148805	DE > 20%	DE > 30%	DE > 40%	2.3	9	YES	4.92304	1.0681	1.03359	17.5503	2.024	29.0601
SLC19A2	SLC19A2_ENSG00000117479.12	482.682	0.497864	0.218697	2.27651	0.0228158	0.978023	1.41212	DE > 20%	DE > 30%	DE > 40%	514	360.7	YES	548.099	584.249	563.304	364.427	507.013	329.001
RAB19	RAB19_ENSG00000146955.10	14.0374	2.04677	0.899147	2.27635	0.0228251	0.978023	4.13181	DE > 20%	DE > 30%	DE > 40%	6	1.7	YES	42.6664	7.47668	17.571	8.25896	2.024	6.22716
TCHH	TCHH_ENSG00000159450.12	8.05915	-2.50667	1.10121	-2.27629	0.0228285	0.978023	0.175962	DE > 20%	DE > 30%	DE > 40%	2.3	11.7	YES	4.92304	1.0681	1.03359	10.3237	5.06001	25.9465
GRIN3B	GRIN3B_ENSG00000116032.5	23.6793	-1.9399	0.855177	-2.26841	0.023304	0.978023	0.260635	DE > 20%	DE > 30%	DE > 40%	5.3	15	YES	6.56406	4.27239	18.6045	19.615	15.18	77.8395
BTAF1	BTAF1_ENSG00000095564.13	691.197	0.335528	0.148393	2.26108	0.0237545	0.978023	1.26184	DE > 20%	No	No	962.7	685	YES	815.584	701.74	795.861	586.386	605.177	642.435
C10orf10	C10orf10_ENSG00000165507.8	121.518	-1.54737	0.686565	-2.25379	0.0242096	0.978023	0.342133	DE > 20%	DE > 30%	DE > 40%	27.3	93.3	YES	111.589	46.9963	26.8732	119.755	63.7561	360.137
AGR3	AGR3_ENSG00000173467.8	757.644	-0.697738	0.309616	-2.25356	0.0242239	0.978023	0.616538	DE > 20%	DE > 30%	No	295	472.7	YES	653.944	622.701	456.845	814.54	651.729	1346.1
ANGPTL4	ANGPTL4_ENSG00000167772.11	6.82208	2.22793	0.98911	2.25246	0.0242935	0.978023	4.6846	DE > 20%	DE > 30%	DE > 40%	6.7	2	YES	7.38456	17.0896	9.30227	1.03237	4.048	2.07572
CCDC83	CCDC83_ENSG00000150676.12	17.2775	1.38129	0.614126	2.24919	0.0245003	0.978023	2.60501	DE > 20%	DE > 30%	DE > 40%	17.3	6.7	YES	25.4357	27.7705	21.7053	4.12948	11.132	13.4922
LYRM9	LYRM9_ENSG00000232859.9	83.3451	-1.03463	0.460647	-2.24604	0.0247015	0.978023	0.48814	DE > 20%	DE > 30%	DE > 40%	50	98.3	YES	59.897	52.3367	51.6793	75.363	69.8281	190.966
FAM69A	FAM69A_ENSG00000154511.11	161.512	0.622503	0.277596	2.24247	0.0249307	0.978023	1.53954	DE > 20%	DE > 30%	DE > 40%	197.7	127	YES	169.845	202.938	214.986	125.949	160.908	94.4452
MTSS1L	MTSS1L_ENSG00000132613.14	172.77	0.696491	0.311131	2.23858	0.0251833	0.978023	1.62056	DE > 20%	DE > 30%	DE > 40%	136	81.7	YES	184.614	218.96	237.725	100.14	186.208	108.975
ZDHHC20	ZDHHC20_ENSG00000180776.15	11502.7	1.01349	0.453704	2.23381	0.0254954	0.978023	2.01879	DE > 20%	DE > 30%	DE > 40%	3995.3	2658	YES	11773.5	17390.8	16990.1	5523.18	13916	3422.86
PODXL	PODXL_ENSG00000128567.16	674.613	0.507842	0.227549	2.23179	0.025629	0.978023	1.42192	DE > 20%	DE > 30%	DE > 40%	1110.3	761.7	YES	772.097	810.686	793.794	573.998	687.149	409.955
C16orf45	C16orf45_ENSG00000166780.10	11.2074	-1.67098	0.749285	-2.2301	0.0257409	0.978023	0.31404	DE > 20%	DE > 30%	DE > 40%	5.3	12.3	YES	6.56406	3.20429	6.20152	9.29133	22.264	19.7193
CEACAM7	CEACAM7_ENSG00000007306.14	23.191	-2.09502	0.94242	-2.22302	0.0262145	0.978023	0.234065	DE > 20%	DE > 30%	DE > 40%	8	21.7	YES	10.6666	4.27239	11.3694	15.4856	8.09601	89.2559
ANKRD18A	ANKRD18A_ENSG00000180071.18	268.475	-1.3498	0.607881	-2.22051	0.0263843	0.978023	0.392345	DE > 20%	DE > 30%	DE > 40%	254	428.7	YES	189.537	115.354	148.836	214.733	121.44	820.947
TACR2	TACR2_ENSG00000075073.14	20.1799	-1.42012	0.641656	-2.21321	0.0268834	0.978023	0.373682	DE > 20%	DE > 30%	DE > 40%	6.7	13.3	YES	18.8717	7.47668	6.20152	24.7769	23.276	40.4765
MUC13	MUC13_ENSG00000173702.7	10397.8	-0.840599	0.381287	-2.20464	0.0274796	0.978023	0.558412	DE > 20%	DE > 30%	DE > 40%	8615.3	10998.3	YES	9020.65	6724.74	6608.75	9558.72	8031.24	22442.7
MPP6	MPP6_ENSG00000105926.15	123.732	0.633853	0.287888	2.20174	0.0276839	0.978023	1.5517	DE > 20%	DE > 30%	DE > 40%	253.7	177.7	YES	116.512	139.921	195.348	91.8809	102.212	96.5209
ZNF256	ZNF256_ENSG00000152454.3	18.3792	-1.81237	0.82636	-2.1932	0.028293	0.978023	0.284722	DE > 20%	DE > 30%	DE > 40%	5.3	13.3	YES	6.56406	11.7491	6.20152	13.4208	12.144	60.1959
CLDN6	CLDN6_ENSG00000184697.6	35.3346	-2.09618	0.957194	-2.18993	0.0285295	0.978023	0.233876	DE > 20%	DE > 30%	DE > 40%	4.7	9.7	YES	18.8717	17.0896	4.13434	90.8486	76.9121	4.15144
MIF	MIF_ENSG00000240972.1	75.1029	1.61426	0.738027	2.18727	0.0287231	0.978023	3.06155	DE > 20%	DE > 30%	DE > 40%	14.3	6.7	YES	107.486	150.602	81.6533	19.615	83.9961	7.26502
TBCA	TBCA_ENSG00000171530.13	437.57	-0.369073	0.169173	-2.18163	0.0291367	0.978023	0.77428	DE > 20%	No	No	303.3	335.7	YES	380.715	388.787	376.225	560.577	463.497	455.62
COL20A1	COL20A1_ENSG00000101203.16	7.22214	-3.8074	1.74778	-2.17842	0.0293749	0.978023	0.0714263	DE > 20%	DE > 30%	DE > 40%	0.7	11	YES	0.820507	0	2.06717	1.03237	1.012	38.4008
C9orf72	C9orf72_ENSG00000147894.14	137.869	-0.798965	0.367035	-2.17681	0.0294946	0.978023	0.574761	DE > 20%	DE > 30%	DE > 40%	184	225	YES	123.897	91.8563	85.7876	182.73	104.236	238.708
TBC1D31	TBC1D31_ENSG00000156787.16	357.236	-0.470507	0.216418	-2.17407	0.0297	0.978023	0.721711	DE > 20%	No	No	447.3	500.3	YES	264.203	356.744	278.035	412.948	359.26	472.226
BRI3	BRI3_ENSG00000164713.9	806.269	-0.553082	0.254503	-2.17319	0.0297663	0.978023	0.681562	DE > 20%	DE > 30%	No	748.3	1043.3	YES	689.226	639.79	631.521	879.579	705.365	1292.14
ARHGAP8	ARHGAP8_ENSG00000241484.9	203.126	0.561091	0.258535	2.17028	0.029986	0.978023	1.47539	DE > 20%	DE > 30%	DE > 40%	215.3	135.7	YES	215.793	232.845	278.035	138.338	209.484	144.262
UGP2	UGP2_ENSG00000169764.14	3284.56	-0.628108	0.289643	-2.16856	0.0301162	0.978023	0.647025	DE > 20%	DE > 30%	No	2845	3476.3	YES	3040.8	2524.98	2175.7	3688.66	2710.14	5567.08
PLA2G4C	PLA2G4C_ENSG00000105499.13	40.5188	-1.13676	0.528134	-2.15241	0.0313649	0.978023	0.454779	DE > 20%	DE > 30%	DE > 40%	26	60.7	YES	24.6152	22.43	28.9404	43.3595	30.36	93.4074
ZMYND12	ZMYND12_ENSG00000066185.12	25.4682	-1.529	0.710545	-2.15186	0.0314081	0.978023	0.346518	DE > 20%	DE > 30%	DE > 40%	7.7	17.3	YES	13.9486	17.0896	8.26869	17.5503	22.264	73.688
PRKCSH	PRKCSH_ENSG00000130175.9	3482.9	-0.383271	0.178242	-2.15029	0.0315324	0.978023	0.766697	DE > 20%	No	No	2752.7	3119.3	YES	2761.83	3022.71	3284.74	3616.39	3526.82	4684.9
AKAP3	AKAP3_ENSG00000111254.7	9.25141	-2.83591	1.31987	-2.14863	0.0316636	0.978023	0.140058	DE > 20%	DE > 30%	DE > 40%	4	13	YES	1.64101	1.0681	4.13434	2.06474	4.048	42.5522
SPRN	SPRN_ENSG00000203772.7	144.735	0.574266	0.267453	2.14717	0.0317798	0.978023	1.48892	DE > 20%	DE > 30%	DE > 40%	65.3	42.7	YES	173.127	164.487	181.911	137.305	127.512	84.0666
NUTM2F	NUTM2F_ENSG00000130950.13	9.30153	2.33654	1.08857	2.14642	0.0318397	0.978023	5.05088	DE > 20%	DE > 30%	DE > 40%	6.7	2	YES	5.74355	18.1576	22.7389	3.09711	6.07201	0
APOM	APOM_ENSG00000204444.10	150.176	-0.461038	0.215158	-2.14279	0.03213	0.978023	0.726463	DE > 20%	No	No	21.7	33.3	YES	136.204	118.559	124.03	185.827	155.848	180.588
PM20D1	PM20D1_ENSG00000162877.12	12.7628	1.4501	0.677995	2.1388	0.0324518	0.978023	2.73226	DE > 20%	DE > 30%	DE > 40%	8.7	4	YES	17.2306	19.2257	19.6381	3.09711	10.12	7.26502
EPRS	EPRS_ENSG00000136628.17	9159.32	-0.937889	0.438957	-2.13663	0.032628	0.978023	0.521996	DE > 20%	DE > 30%	DE > 40%	4583.7	5022.7	YES	6392.57	6069.99	6385.49	7611.67	6104.39	22391.8
CTSE	CTSE_ENSG00000196188.10	64500.4	0.932847	0.437547	2.13199	0.0330075	0.978023	1.90904	DE > 20%	DE > 30%	DE > 40%	19972	17240	YES	90232	80468.3	83267.8	40429.7	75479.1	17125.7
ARRDC3	ARRDC3_ENSG00000113369.8	430.723	-2.19991	1.03246	-2.13074	0.0331104	0.978023	0.217651	DE > 20%	DE > 30%	DE > 40%	234	639	YES	203.486	127.104	131.265	239.51	150.788	1732.19
RAMP1	RAMP1_ENSG00000132329.10	45.3457	-1.00229	0.471043	-2.12781	0.0333527	0.978023	0.499206	DE > 20%	DE > 30%	DE > 40%	6.7	10.7	YES	19.6922	27.7705	43.4106	80.5249	40.48	60.1959
CDRT1	CDRT1_ENSG00000241322.8	64.6581	0.718371	0.337888	2.12606	0.0334981	0.978023	1.64532	DE > 20%	DE > 30%	DE > 40%	92.7	54.7	YES	75.4867	81.1754	84.7541	47.489	63.7561	35.2872
YPEL1	YPEL1_ENSG00000100027.14	13.3221	-2.88832	1.35931	-2.12484	0.0335996	0.978023	0.135061	DE > 20%	DE > 30%	DE > 40%	2.7	20.7	YES	3.28203	0	6.20152	4.12948	4.048	62.2716
KLLN	KLLN_ENSG00000227268.3	29.1456	-1.53902	0.724789	-2.1234	0.0337203	0.978023	0.34412	DE > 20%	DE > 30%	DE > 40%	15.3	36.7	YES	12.3076	14.9534	17.571	15.4856	25.3	89.2559
HERC6	HERC6_ENSG00000138642.14	165.246	-1.02923	0.484891	-2.12261	0.0337864	0.978023	0.48997	DE > 20%	DE > 30%	DE > 40%	142.7	264.7	YES	136.204	110.014	79.5861	154.856	114.356	396.462
CANX	CANX_ENSG00000127022.14	12534.7	0.308045	0.145194	2.1216	0.0338709	0.978023	1.23803	DE > 20%	No	No	13588.3	11545.7	YES	14763.4	14222.8	12617	10973.1	12338.3	10293.5
CBLB	CBLB_ENSG00000114423.18	587.921	-0.932678	0.440223	-2.11865	0.0341203	0.978023	0.523885	DE > 20%	DE > 30%	DE > 40%	595.7	807.3	YES	492.304	342.859	377.259	562.642	384.56	1367.9
ERMAP	ERMAP_ENSG00000164010.13	73.8643	0.609493	0.287803	2.11775	0.0341965	0.978023	1.52572	DE > 20%	DE > 30%	DE > 40%	102.7	66.3	YES	90.2558	86.5159	90.9556	62.9746	65.7801	46.7037
DLL1	DLL1_ENSG00000198719.8	67.1045	-1.29344	0.61181	-2.11412	0.0345054	0.978023	0.407978	DE > 20%	DE > 30%	DE > 40%	16.7	48	YES	45.1279	35.2472	36.1755	46.4567	45.5401	194.08
EIF3F	EIF3F_ENSG00000175390.12	1699.02	-0.550853	0.261429	-2.10708	0.0351106	0.978023	0.682617	DE > 20%	DE > 30%	No	1933.3	2176.7	YES	1471.99	1371.44	1291.98	2754.36	1428.95	1875.41
SKAP1	SKAP1_ENSG00000141293.15	12.5679	-1.59592	0.759139	-2.10228	0.0355291	0.978023	0.330811	DE > 20%	DE > 30%	DE > 40%	4.7	10	YES	3.28203	3.20429	12.403	18.5827	18.216	19.7193
BRINP2	BRINP2_ENSG00000198797.6	4.5129	2.47632	1.17939	2.09966	0.035759	0.978023	5.56475	DE > 20%	DE > 30%	DE > 40%	5.3	1.3	YES	4.10254	8.54478	10.3359	1.03237	2.024	1.03786
C4orf33	C4orf33_ENSG00000151470.12	95.1997	-0.884073	0.421081	-2.09953	0.0357699	0.978023	0.541835	DE > 20%	DE > 30%	DE > 40%	151.3	193.3	YES	91.8968	59.8134	48.5785	166.212	71.8521	132.846
FAHD2B	FAHD2B_ENSG00000144199.11	57.1152	-0.862928	0.413306	-2.08787	0.0368096	0.978023	0.549835	DE > 20%	DE > 30%	DE > 40%	17	25.3	YES	51.6919	41.6558	27.9068	72.2659	51.6121	97.5588
TRAPPC2B	TRAPPC2B_ENSG00000256060.2	24.3381	-1.93503	0.927817	-2.08557	0.0370174	0.978023	0.261516	DE > 20%	DE > 30%	DE > 40%	5	16	YES	16.4101	7.47668	6.20152	17.5503	8.09601	90.2938
NFYC	NFYC_ENSG00000066136.19	386.5	-0.444885	0.21376	-2.08124	0.0374124	0.978023	0.734643	DE > 20%	No	No	414	509.3	YES	358.562	316.157	306.975	411.916	380.512	544.876
GPR135	GPR135_ENSG00000181619.11	27.0931	1.15204	0.553928	2.07977	0.0375471	0.978023	2.22228	DE > 20%	DE > 30%	DE > 40%	40.7	20	YES	22.1537	37.3834	52.7129	10.3237	19.228	20.7572
PLSCR1	PLSCR1_ENSG00000188313.12	797.412	-0.658559	0.31688	-2.07826	0.0376857	0.978023	0.633511	DE > 20%	DE > 30%	No	620.7	790.3	YES	758.969	590.658	505.424	896.097	643.633	1389.69
SLC26A2	SLC26A2_ENSG00000155850.7	134.831	0.93001	0.447758	2.07704	0.0377979	0.978023	1.90529	DE > 20%	DE > 30%	DE > 40%	305	177.3	YES	113.23	159.146	258.396	72.2659	144.716	61.2337
PPAP2A	PPAP2A_ENSG00000067113.16	7.96802	1.70217	0.821234	2.07269	0.0382007	0.978023	3.2539	DE > 20%	DE > 30%	DE > 40%	7.7	2.7	YES	15.5896	8.54478	12.403	3.09711	5.06001	3.11358
GPR78	GPR78_ENSG00000155269.11	9.10467	1.77986	0.861195	2.06673	0.0387598	0.978023	3.43392	DE > 20%	DE > 30%	DE > 40%	12.3	4.3	YES	13.1281	7.47668	21.7053	6.19422	4.048	2.07572
MAT2B	MAT2B_ENSG00000038274.16	484.57	-0.385727	0.186639	-2.06671	0.0387619	0.978023	0.765393	DE > 20%	No	No	440.3	470.7	YES	421.741	430.443	408.266	575.03	453.376	618.564
EXOC1	EXOC1_ENSG00000090989.17	1025.84	-0.591537	0.286225	-2.06668	0.0387641	0.978023	0.663636	DE > 20%	DE > 30%	No	820.7	946	YES	905.019	754.076	795.861	1212	800.493	1687.56
RPL31	RPL31_ENSG00000071082.10	4802.06	-0.494199	0.239283	-2.06533	0.0388916	0.978023	0.709956	DE > 20%	No	No	4145	4777.3	YES	4119.77	3767.18	4075.43	5691.46	3961.98	7196.52
OCRL	OCRL_ENSG00000122126.15	994.067	0.317576	0.15378	2.06513	0.038911	0.978023	1.24623	DE > 20%	No	No	1262	971.7	YES	1078.15	1109.75	1121.44	893	983.665	778.395
YOD1	YOD1_ENSG00000180667.10	246.143	0.493169	0.239065	2.06291	0.0391215	0.978023	1.40753	DE > 20%	DE > 30%	DE > 40%	394.7	270.3	YES	256.819	294.795	312.143	187.891	256.036	169.171
PTMA	PTMA_ENSG00000187514.14	35615.3	0.979748	0.476351	2.05678	0.0397077	0.978023	1.97212	DE > 20%	DE > 30%	DE > 40%	16281.7	14668	YES	37710.5	80468.3	23614.3	20722.8	37490.6	13685.2
NFKBIA	NFKBIA_ENSG00000100906.10	624.2	0.35097	0.170717	2.05586	0.0397962	0.978023	1.27542	DE > 20%	No	No	448.3	344.7	YES	686.764	696.399	716.275	498.635	638.573	508.551
ORC3	ORC3_ENSG00000135336.14	444.178	-0.433479	0.211113	-2.0533	0.0400434	0.978023	0.740474	DE > 20%	No	No	394.3	465.3	YES	391.382	422.966	319.378	480.052	449.328	601.959
OSR2	OSR2_ENSG00000164920.9	81.2915	-0.840866	0.410235	-2.04972	0.0403919	0.978023	0.558308	DE > 20%	DE > 30%	DE > 40%	30	59.7	YES	72.2046	61.9496	40.3099	102.205	65.7801	145.3
PFDN1	PFDN1_ENSG00000113068.9	658.149	-0.374204	0.183003	-2.0448	0.0408747	0.978023	0.771531	DE > 20%	No	No	392.7	469.7	YES	585.022	567.159	567.439	755.695	616.309	857.272
CATSPERG	CATSPERG_ENSG00000099338.22	61.3076	-1.19182	0.583291	-2.04327	0.0410253	0.978023	0.437749	DE > 20%	DE > 30%	DE > 40%	35	94.3	YES	47.5894	36.3153	27.9068	50.5861	42.504	162.944
C4A	C4A_ENSG00000244731.7	4.27776	-2.969	1.45307	-2.04326	0.0410265	0.978023	0.127715	DE > 20%	DE > 30%	DE > 40%	1	6.7	YES	0.820507	1.0681	1.03359	2.06474	3.036	17.6436
THNSL1	THNSL1_ENSG00000185875.12	187.749	-0.509952	0.249677	-2.04244	0.0411077	0.978023	0.702246	DE > 20%	No	No	190.3	228	YES	155.896	150.602	158.139	225.057	167.992	268.806
TBC1D1	TBC1D1_ENSG00000065882.15	151.005	-0.572607	0.280619	-2.04052	0.0412989	0.978023	0.6724	DE > 20%	DE > 30%	No	185.7	250.3	YES	142.768	124.967	96.1235	165.179	152.812	224.178
TRPM5	TRPM5_ENSG00000070985.13	174.725	0.915828	0.450311	2.03377	0.0419749	0.978023	1.88665	DE > 20%	DE > 30%	DE > 40%	117	56	YES	152.614	207.211	325.58	100.14	194.304	68.4987
RCN3	RCN3_ENSG00000142552.7	307.973	0.370983	0.182815	2.02928	0.0424298	0.978023	1.29323	DE > 20%	No	No	161.7	132.7	YES	306.87	343.927	391.729	266.351	272.228	266.73
ATP6V1B2	ATP6V1B2_ENSG00000147416.10	1337.41	-0.47268	0.233077	-2.028	0.0425604	0.978023	0.720625	DE > 20%	No	No	1301	1495	YES	1264.4	1145	950.899	1643.53	1160.77	1859.84
CFAP53	CFAP53_ENSG00000172361.5	6.69107	-2.84135	1.40222	-2.02632	0.0427322	0.978023	0.139531	DE > 20%	DE > 30%	DE > 40%	1.7	7.3	YES	0.820507	0	4.13434	8.25896	2.024	24.9086
BACE2	BACE2_ENSG00000182240.15	7441.48	-0.547653	0.270343	-2.02577	0.0427884	0.978023	0.684132	DE > 20%	DE > 30%	No	9069.7	8855	YES	6780.67	5255.04	6101.26	10553.9	5651.01	10307
SULT1E1	SULT1E1_ENSG00000109193.10	239.407	-0.755203	0.372926	-2.02508	0.0428595	0.978023	0.592463	DE > 20%	DE > 30%	DE > 40%	154	201.3	YES	182.973	191.189	160.206	185.827	238.832	477.415
NR2F1	NR2F1_ENSG00000175745.11	51.7943	0.832931	0.411318	2.02503	0.0428642	0.978023	1.7813	DE > 20%	DE > 30%	DE > 40%	29	16	YES	59.897	54.4729	84.7541	36.133	50.6001	24.9086
TCF24	TCF24_ENSG00000261787.1	9.27905	-1.96424	0.970312	-2.02434	0.0429352	0.978023	0.256274	DE > 20%	DE > 30%	DE > 40%	3.3	8.3	YES	4.92304	5.34048	1.03359	8.25896	8.09601	28.0222
IPO4	IPO4_ENSG00000196497.15	19.9907	1.34661	0.665806	2.02253	0.043122	0.978023	2.54314	DE > 20%	DE > 30%	DE > 40%	20.7	9.7	YES	18.0512	29.9067	38.2427	12.3884	17.204	4.15144
S1PR4	S1PR4_ENSG00000125910.5	255.483	0.730426	0.361644	2.01974	0.0434104	0.978023	1.65913	DE > 20%	DE > 30%	DE > 40%	55	29	YES	299.485	310.816	346.251	209.571	268.18	98.5967
SNX24	SNX24_ENSG00000064652.10	59.0841	-0.720493	0.356783	-2.01942	0.0434439	0.978023	0.60689	DE > 20%	DE > 30%	No	52.7	79	YES	55.7945	37.3834	40.3099	58.8451	70.8401	91.3316
CATSPER3	CATSPER3_ENSG00000152705.7	19.1264	-1.22524	0.606828	-2.01909	0.043478	0.978023	0.427727	DE > 20%	DE > 30%	DE > 40%	6.3	9.3	YES	8.20507	16.0215	10.3359	40.2624	21.252	18.6815
TGFBR3L	TGFBR3L_ENSG00000260001.6	17.8546	-1.84616	0.914984	-2.0177	0.0436225	0.978023	0.278131	DE > 20%	DE > 30%	DE > 40%	2.3	6	YES	6.56406	7.47668	9.30227	9.29133	9.10801	65.3852
DGKE	DGKE_ENSG00000153933.9	205.646	0.577821	0.286509	2.01676	0.0437206	0.978023	1.49259	DE > 20%	DE > 30%	DE > 40%	410.7	263	YES	190.358	224.3	324.546	178.6	181.148	134.922
FRA10AC1	FRA10AC1_ENSG00000148690.11	87.8525	-0.65178	0.323749	-2.01323	0.0440909	0.978023	0.636494	DE > 20%	DE > 30%	No	163.7	187	YES	75.4867	67.2901	62.0152	110.464	75.9001	135.96
FASN	FASN_ENSG00000169710.6	11842.3	1.05302	0.52339	2.01192	0.0442279	0.978023	2.07487	DE > 20%	DE > 30%	DE > 40%	8580.3	5416.3	YES	10230.1	14214.2	23501.7	6587.55	13911	2609.18
RPS9	RPS9_ENSG00000170889.13	6442.12	-0.457267	0.227452	-2.01039	0.0443903	0.978023	0.728365	DE > 20%	No	No	5835.3	7723	YES	5981.5	5249.7	5057.34	7611.67	5468.85	9283.65
GPR156	GPR156_ENSG00000175697.10	20.647	1.01372	0.504964	2.0075	0.0446961	0.978023	2.01911	DE > 20%	DE > 30%	DE > 40%	25.3	12.7	YES	30.3588	23.4981	28.9404	17.5503	13.156	10.3786
RBKS	RBKS_ENSG00000171174.13	54.9685	-0.86639	0.431597	-2.00741	0.0447064	0.978023	0.548518	DE > 20%	DE > 30%	DE > 40%	33	53.3	YES	49.2304	35.2472	32.0412	61.9422	47.5641	103.786
BHLHA15	BHLHA15_ENSG00000180535.3	334.955	0.583882	0.291238	2.00483	0.0449811	0.978023	1.49888	DE > 20%	DE > 30%	DE > 40%	78.3	48.3	YES	367.587	379.174	458.912	259.125	363.308	181.625
B4GALT6	B4GALT6_ENSG00000118276.11	174.259	1.0103	0.504468	2.0027	0.0452097	0.978023	2.01433	DE > 20%	DE > 30%	DE > 40%	302.7	169.3	YES	124.717	209.347	364.856	107.366	181.148	58.1201
CPSF4L	CPSF4L_ENSG00000187959.9	44.5667	-1.28466	0.642014	-2.00099	0.0453932	0.978023	0.410466	DE > 20%	DE > 30%	DE > 40%	7.3	12.7	YES	11.4871	12.8172	53.7465	60.9098	50.6001	77.8395
DHX40	DHX40_ENSG00000108406.9	1030.98	-0.413956	0.207602	-1.99398	0.0461538	0.978023	0.750563	DE > 20%	No	No	915.3	952.3	YES	944.404	929.244	778.29	1099.47	987.713	1446.78
RPL30	RPL30_ENSG00000156482.10	5580.4	-0.353237	0.17767	-1.98816	0.0467936	0.978023	0.782826	DE > 20%	No	No	5765.7	6595	YES	5097.81	4916.45	4687.31	6557.62	5064.05	7159.16
PHYH	PHYH_ENSG00000107537.13	440.023	-0.72999	0.367818	-1.98465	0.0471833	0.978023	0.602908	DE > 20%	DE > 30%	No	320.3	504	YES	379.895	319.361	293.538	410.883	351.164	885.294
TAOK1	TAOK1_ENSG00000160551.9	1203.65	0.309017	0.155719	1.98446	0.0472051	0.978023	1.23886	DE > 20%	No	No	1760.3	1284.7	YES	1319.38	1276.38	1400.51	932.23	1146.6	1146.83
SHC2	SHC2_ENSG00000129946.10	45.701	-1.27529	0.643888	-1.98061	0.0476349	0.978023	0.413141	DE > 20%	DE > 30%	DE > 40%	11.7	30.3	YES	19.6922	19.2257	41.3434	30.9711	39.468	123.505
C4orf48	C4orf48_ENSG00000243449.6	181.278	0.630983	0.318964	1.97822	0.0479034	0.978023	1.54862	DE > 20%	DE > 30%	DE > 40%	31	21.3	YES	201.024	226.437	233.59	177.568	163.944	85.1045
ITPKB	ITPKB_ENSG00000143772.9	131.535	0.479818	0.243202	1.97292	0.0485045	0.978023	1.39457	DE > 20%	DE > 30%	No	180.3	122.7	YES	152.614	128.172	178.81	111.496	115.368	102.748
SLC25A43	SLC25A43_ENSG00000077713.18	318.674	0.655466	0.332856	1.96922	0.0489282	0.978023	1.57512	DE > 20%	DE > 30%	DE > 40%	248.7	157.7	YES	304.408	394.128	471.315	221.96	355.212	165.02
NUCB1	NUCB1_ENSG00000104805.15	2274.92	-0.284319	0.14439	-1.96911	0.0489404	0.978023	0.821129	No	No	No	2260.7	2623.3	YES	2057.83	2059.29	2037.2	2538.6	2202.11	2754.48
SPRR1B	SPRR1B_ENSG00000169469.8	257.13	-0.866987	0.440873	-1.96652	0.0492381	0.978023	0.548291	DE > 20%	DE > 30%	DE > 40%	39.7	114.3	YES	264.203	176.236	105.426	276.675	204.424	515.816
SLC16A9	SLC16A9_ENSG00000165449.11	20.7401	-1.49968	0.763151	-1.96512	0.0494002	0.978023	0.353631	DE > 20%	DE > 30%	DE > 40%	14.7	39	YES	11.4871	9.61287	11.3694	16.5179	12.144	63.3094
TGIF2	TGIF2_ENSG00000118707.9	460.774	0.407334	0.207643	1.9617	0.0497977	0.978023	1.32623	DE > 20%	DE > 30%	No	566.3	419.7	YES	460.304	578.909	537.465	401.592	459.449	326.926
EFNB3	EFNB3_ENSG00000108947.4	5.30196	2.38183	1.21454	1.9611	0.0498673	0.978023	5.21197	DE > 20%	DE > 30%	DE > 40%	5.3	1.3	YES	5.74355	9.61287	11.3694	0	4.048	1.03786
ZNF766	ZNF766_ENSG00000196214.10	287.898	-0.629602	0.321046	-1.9611	0.0498679	0.978023	0.646355	DE > 20%	DE > 30%	No	337.7	433.3	YES	279.793	190.121	207.751	320.035	240.856	488.832
NDUFA7	NDUFA7_ENSG00000267855.5	12.7886	1.65336	0.843249	1.9607	0.0499135	0.978023	3.14566	DE > 20%	DE > 30%	DE > 40%	7.7	3.3	YES	24.6152	14.9534	18.6045	13.4208	2.024	3.11358

## Sheet: DE < 1
Sorted by 'Ctrl vs Inhibitor miR 451 Differential Expression'
this sheet contains the transcripts identified as differentially expressed, but only those with p<0.05 and only 'yes' for 'experiments in same direction' and ONLY DE<1 ie upregulated by miR-451a inhibition.
GeneID	GeneID & ENSG	baseMean	log2FoldChange	lfcSE	stat	pvalue	padj	Ctrl vs Inhibitor miR 451 Differential Expression	expts in same direction	neg-1	neg-2	neg-3	inhibitor-1	inhibitor-2	inhibitor-3
NKAIN1	NKAIN1_ENSG00000084628.9	10.1625	-4.96808	1.7757	-2.79781	0.00514498	0.978023	0.0319491	YES	0.820507	0	1.03359	2.06474	1.012	56.0444
SLC38A8	SLC38A8_ENSG00000166558.10	39.1005	-4.22963	1.2386	-3.41485	0.000638183	0.978023	0.0533032	YES	6.56406	0	5.16793	16.5179	7.08401	199.269
CD163L1	CD163L1_ENSG00000177675.8	12.1948	-4.19576	1.34598	-3.11725	0.00182547	0.978023	0.0545694	YES	1.64101	1.0681	1.03359	6.19422	3.036	60.1959
COL20A1	COL20A1_ENSG00000101203.16	7.22214	-3.8074	1.74778	-2.17842	0.0293749	0.978023	0.0714263	YES	0.820507	0	2.06717	1.03237	1.012	38.4008
LGALS9C	LGALS9C_ENSG00000171916.16	4.27154	-3.64684	1.54212	-2.36482	0.0180387	0.978023	0.0798349	YES	0.820507	0	1.03359	8.25896	2.024	13.4922
BIRC7	BIRC7_ENSG00000101197.12	15.7697	-3.46936	1.01855	-3.40617	0.000658816	0.978023	0.0902856	YES	1.64101	2.13619	4.13434	59.8775	6.07201	20.7572
SLC16A14	SLC16A14_ENSG00000163053.10	20.589	-3.11257	1.15332	-2.6988	0.0069591	0.978023	0.115617	YES	7.38456	3.20429	2.06717	8.25896	5.06001	97.5588
C4A	C4A_ENSG00000244731.7	4.27776	-2.969	1.45307	-2.04326	0.0410265	0.978023	0.127715	YES	0.820507	1.0681	1.03359	2.06474	3.036	17.6436
CD79A	CD79A_ENSG00000105369.9	18.9758	-2.89399	0.922982	-3.13548	0.00171575	0.978023	0.134531	YES	4.10254	3.20429	6.20152	17.5503	9.10801	73.688
YPEL1	YPEL1_ENSG00000100027.14	13.3221	-2.88832	1.35931	-2.12484	0.0335996	0.978023	0.135061	YES	3.28203	0	6.20152	4.12948	4.048	62.2716
CFAP53	CFAP53_ENSG00000172361.5	6.69107	-2.84135	1.40222	-2.02632	0.0427322	0.978023	0.139531	YES	0.820507	0	4.13434	8.25896	2.024	24.9086
AKAP3	AKAP3_ENSG00000111254.7	9.25141	-2.83591	1.31987	-2.14863	0.0316636	0.978023	0.140058	YES	1.64101	1.0681	4.13434	2.06474	4.048	42.5522
CSTA	CSTA_ENSG00000121552.3	9.27651	-2.7485	1.20236	-2.28592	0.0222592	0.978023	0.148805	YES	4.92304	1.0681	1.03359	17.5503	2.024	29.0601
UBE2L6	UBE2L6_ENSG00000156587.15	14.6928	-2.71543	0.938673	-2.89284	0.00381772	0.978023	0.152256	YES	3.28203	4.27239	4.13434	9.29133	11.132	56.0444
ACHE	ACHE_ENSG00000087085.13	34.5103	-2.62795	1.12065	-2.34502	0.0190261	0.978023	0.161774	YES	13.1281	3.20429	12.403	15.4856	4.048	158.793
TCHH	TCHH_ENSG00000159450.12	8.05915	-2.50667	1.10121	-2.27629	0.0228285	0.978023	0.175962	YES	4.92304	1.0681	1.03359	10.3237	5.06001	25.9465
IFI27	IFI27_ENSG00000165949.12	18.2275	-2.41801	1.00195	-2.4133	0.0158089	0.978023	0.187114	YES	5.74355	3.20429	8.26869	12.3884	6.07201	73.688
NDUFA4L2	NDUFA4L2_ENSG00000185633.10	63.0058	-2.26975	0.830384	-2.73337	0.00626897	0.978023	0.207366	YES	21.3332	4.27239	39.2763	48.5214	41.492	223.14
ARRDC3	ARRDC3_ENSG00000113369.8	430.723	-2.19991	1.03246	-2.13074	0.0331104	0.978023	0.217651	YES	203.486	127.104	131.265	239.51	150.788	1732.19
CLDN6	CLDN6_ENSG00000184697.6	35.3346	-2.09618	0.957194	-2.18993	0.0285295	0.978023	0.233876	YES	18.8717	17.0896	4.13434	90.8486	76.9121	4.15144
CEACAM7	CEACAM7_ENSG00000007306.14	23.191	-2.09502	0.94242	-2.22302	0.0262145	0.978023	0.234065	YES	10.6666	4.27239	11.3694	15.4856	8.09601	89.2559
TMEM178A	TMEM178A_ENSG00000152154.10	55.3608	-2.08504	0.715807	-2.91285	0.00358143	0.978023	0.235689	YES	17.2306	22.43	23.7725	34.0682	36.432	198.231
TCF24	TCF24_ENSG00000261787.1	9.27905	-1.96424	0.970312	-2.02434	0.0429352	0.978023	0.256274	YES	4.92304	5.34048	1.03359	8.25896	8.09601	28.0222
GRIN3B	GRIN3B_ENSG00000116032.5	23.6793	-1.9399	0.855177	-2.26841	0.023304	0.978023	0.260635	YES	6.56406	4.27239	18.6045	19.615	15.18	77.8395
RPL41	RPL41_ENSG00000279483.1	67.0387	-1.93971	0.543211	-3.57083	0.00035585	0.978023	0.260668	YES	39.3843	34.1791	9.30227	105.302	70.8401	143.225
TRAPPC2B	TRAPPC2B_ENSG00000256060.2	24.3381	-1.93503	0.927817	-2.08557	0.0370174	0.978023	0.261516	YES	16.4101	7.47668	6.20152	17.5503	8.09601	90.2938
DHRS2	DHRS2_ENSG00000100867.14	157.193	-1.89875	0.713234	-2.66217	0.00776377	0.978023	0.268175	YES	81.2302	72.6306	45.4778	86.7191	75.9001	581.201
LYL1	LYL1_ENSG00000104903.4	14.7319	-1.89571	0.707447	-2.67965	0.00736986	0.978023	0.268741	YES	9.02558	6.40858	3.10076	13.4208	25.3	31.1358
TGFBR3L	TGFBR3L_ENSG00000260001.6	17.8546	-1.84616	0.914984	-2.0177	0.0436225	0.978023	0.278131	YES	6.56406	7.47668	9.30227	9.29133	9.10801	65.3852
ZNF256	ZNF256_ENSG00000152454.3	18.3792	-1.81237	0.82636	-2.1932	0.028293	0.978023	0.284722	YES	6.56406	11.7491	6.20152	13.4208	12.144	60.1959
DEFB1	DEFB1_ENSG00000164825.3	102.96	-1.79353	0.493631	-3.63334	0.000279775	0.978023	0.288465	YES	49.2304	34.1791	54.7801	99.1075	98.1641	282.298
KRT86	KRT86_ENSG00000170442.11	21.7024	-1.77763	0.597748	-2.97389	0.00294053	0.978023	0.291661	YES	7.38456	16.0215	6.20152	22.7121	38.456	39.4387
HPD	HPD_ENSG00000158104.11	34.0255	-1.77708	0.695714	-2.55433	0.0106392	0.978023	0.291773	YES	12.3076	26.7024	7.2351	35.1006	27.324	95.4831
HNRNPC	HNRNPC_ENSG00000092199.17	52631.2	-1.73424	0.433714	-3.99859	6.37214e-05	0.849088	0.300567	YES	37598.1	17376.9	18004	95860.7	37331.7	109616
C16orf45	C16orf45_ENSG00000166780.10	11.2074	-1.67098	0.749285	-2.2301	0.0257409	0.978023	0.31404	YES	6.56406	3.20429	6.20152	9.29133	22.264	19.7193
C1orf105	C1orf105_ENSG00000180999.10	22.8524	-1.66687	0.646434	-2.57856	0.00992145	0.978023	0.314937	YES	9.84609	8.54478	14.4702	39.2301	14.168	50.8551
SKAP1	SKAP1_ENSG00000141293.15	12.5679	-1.59592	0.759139	-2.10228	0.0355291	0.978023	0.330811	YES	3.28203	3.20429	12.403	18.5827	18.216	19.7193
UPK3A	UPK3A_ENSG00000100373.9	75.8682	-1.58776	0.675447	-2.35068	0.0187394	0.978023	0.332688	YES	24.6152	75.8349	13.4366	158.985	134.596	47.7415
C10orf10	C10orf10_ENSG00000165507.8	121.518	-1.54737	0.686565	-2.25379	0.0242096	0.978023	0.342133	YES	111.589	46.9963	26.8732	119.755	63.7561	360.137
KLLN	KLLN_ENSG00000227268.3	29.1456	-1.53902	0.724789	-2.1234	0.0337203	0.978023	0.34412	YES	12.3076	14.9534	17.571	15.4856	25.3	89.2559
ZMYND12	ZMYND12_ENSG00000066185.12	25.4682	-1.529	0.710545	-2.15186	0.0314081	0.978023	0.346518	YES	13.9486	17.0896	8.26869	17.5503	22.264	73.688
SLC16A9	SLC16A9_ENSG00000165449.11	20.7401	-1.49968	0.763151	-1.96512	0.0494002	0.978023	0.353631	YES	11.4871	9.61287	11.3694	16.5179	12.144	63.3094
RPL12	RPL12_ENSG00000197958.12	39925.1	-1.42288	0.462682	-3.07527	0.00210309	0.978023	0.372968	YES	20458.5	26611.6	18004	27529.2	37331.7	109616
TACR2	TACR2_ENSG00000075073.14	20.1799	-1.42012	0.641656	-2.21321	0.0268834	0.978023	0.373682	YES	18.8717	7.47668	6.20152	24.7769	23.276	40.4765
ANKRD18A	ANKRD18A_ENSG00000180071.18	268.475	-1.3498	0.607881	-2.22051	0.0263843	0.978023	0.392345	YES	189.537	115.354	148.836	214.733	121.44	820.947
PPP1R14D	PPP1R14D_ENSG00000166143.9	20.4518	-1.30172	0.51089	-2.54795	0.0108358	0.978023	0.405642	YES	12.3076	9.61287	13.4366	36.133	26.312	24.9086
DLL1	DLL1_ENSG00000198719.8	67.1045	-1.29344	0.61181	-2.11412	0.0345054	0.978023	0.407978	YES	45.1279	35.2472	36.1755	46.4567	45.5401	194.08
CPSF4L	CPSF4L_ENSG00000187959.9	44.5667	-1.28466	0.642014	-2.00099	0.0453932	0.978023	0.410466	YES	11.4871	12.8172	53.7465	60.9098	50.6001	77.8395
SHC2	SHC2_ENSG00000129946.10	45.701	-1.27529	0.643888	-1.98061	0.0476349	0.978023	0.413141	YES	19.6922	19.2257	41.3434	30.9711	39.468	123.505
TRIM69	TRIM69_ENSG00000185880.12	181.486	-1.27306	0.497496	-2.55893	0.0104994	0.978023	0.413781	YES	118.974	99.333	100.258	177.568	115.368	477.415
VAPA	VAPA_ENSG00000101558.13	57632	-1.23739	0.487047	-2.54059	0.0110664	0.978023	0.424139	YES	51580.4	36946.5	14456.8	95860.7	37331.7	109616
CATSPER3	CATSPER3_ENSG00000152705.7	19.1264	-1.22524	0.606828	-2.01909	0.043478	0.978023	0.427727	YES	8.20507	16.0215	10.3359	40.2624	21.252	18.6815
CATSPERG	CATSPERG_ENSG00000099338.22	61.3076	-1.19182	0.583291	-2.04327	0.0410253	0.978023	0.437749	YES	47.5894	36.3153	27.9068	50.5861	42.504	162.944
GPCPD1	GPCPD1_ENSG00000125772.12	880.702	-1.16122	0.469472	-2.47345	0.0133815	0.978023	0.447135	YES	735.995	519.095	377.259	955.975	546.481	2149.41
AC011513.3	AC011513.3_ENSG00000267881.1	40.1019	-1.14343	0.455134	-2.51228	0.0119952	0.978023	0.452684	YES	25.4357	29.9067	19.6381	37.1653	49.5881	78.8773
PLA2G4C	PLA2G4C_ENSG00000105499.13	40.5188	-1.13676	0.528134	-2.15241	0.0313649	0.978023	0.454779	YES	24.6152	22.43	28.9404	43.3595	30.36	93.4074
LYRM9	LYRM9_ENSG00000232859.9	83.3451	-1.03463	0.460647	-2.24604	0.0247015	0.978023	0.48814	YES	59.897	52.3367	51.6793	75.363	69.8281	190.966
HERC6	HERC6_ENSG00000138642.14	165.246	-1.02923	0.484891	-2.12261	0.0337864	0.978023	0.48997	YES	136.204	110.014	79.5861	154.856	114.356	396.462
FGFBP3	FGFBP3_ENSG00000174721.9	52.7502	-1.01943	0.401928	-2.53634	0.0112016	0.978023	0.493312	YES	32.8203	49.1325	22.7389	62.9746	64.7681	84.0666
CLEC11A	CLEC11A_ENSG00000105472.12	102.307	-1.0138	0.422485	-2.39962	0.0164119	0.978023	0.495239	YES	47.5894	61.9496	94.0563	155.888	77.9241	176.436
RAMP1	RAMP1_ENSG00000132329.10	45.3457	-1.00229	0.471043	-2.12781	0.0333527	0.978023	0.499206	YES	19.6922	27.7705	43.4106	80.5249	40.48	60.1959
EPRS	EPRS_ENSG00000136628.17	9159.32	-0.937889	0.438957	-2.13663	0.032628	0.978023	0.521996	YES	6392.57	6069.99	6385.49	7611.67	6104.39	22391.8
CBLB	CBLB_ENSG00000114423.18	587.921	-0.932678	0.440223	-2.11865	0.0341203	0.978023	0.523885	YES	492.304	342.859	377.259	562.642	384.56	1367.9
TTC7B	TTC7B_ENSG00000165914.14	39.5176	-0.922134	0.392259	-2.35083	0.0187316	0.978023	0.527728	YES	31.1793	28.8386	21.7053	51.6185	41.492	62.2716
LYZL4	LYZL4_ENSG00000157093.8	129.387	-0.916653	0.361215	-2.5377	0.0111585	0.978023	0.529736	YES	114.871	80.1073	73.3846	171.373	109.296	227.291
RP11-54C4.3	RP11-54C4.3_ENSG00000275765.4	125.738	-0.908008	0.301895	-3.00769	0.00263238	0.978023	0.53292	YES	101.743	96.1287	64.0823	137.305	153.824	201.345
C4orf33	C4orf33_ENSG00000151470.12	95.1997	-0.884073	0.421081	-2.09953	0.0357699	0.978023	0.541835	YES	91.8968	59.8134	48.5785	166.212	71.8521	132.846
SPRR1B	SPRR1B_ENSG00000169469.8	257.13	-0.866987	0.440873	-1.96652	0.0492381	0.978023	0.548291	YES	264.203	176.236	105.426	276.675	204.424	515.816
RBKS	RBKS_ENSG00000171174.13	54.9685	-0.86639	0.431597	-2.00741	0.0447064	0.978023	0.548518	YES	49.2304	35.2472	32.0412	61.9422	47.5641	103.786
FAHD2B	FAHD2B_ENSG00000144199.11	57.1152	-0.862928	0.413306	-2.08787	0.0368096	0.978023	0.549835	YES	51.6919	41.6558	27.9068	72.2659	51.6121	97.5588
OSR2	OSR2_ENSG00000164920.9	81.2915	-0.840866	0.410235	-2.04972	0.0403919	0.978023	0.558308	YES	72.2046	61.9496	40.3099	102.205	65.7801	145.3
MUC13	MUC13_ENSG00000173702.7	10397.8	-0.840599	0.381287	-2.20464	0.0274796	0.978023	0.558412	YES	9020.65	6724.74	6608.75	9558.72	8031.24	22442.7
MDH1	MDH1_ENSG00000014641.17	3522.8	-0.835379	0.34057	-2.45288	0.0141717	0.978023	0.560436	YES	3010.44	2389.33	2191.2	3970.5	2679.78	6895.54
POT1	POT1_ENSG00000128513.14	223.185	-0.830815	0.329514	-2.52133	0.0116912	0.978023	0.562212	YES	172.306	173.032	136.433	264.287	186.208	406.841
KHDRBS3	KHDRBS3_ENSG00000131773.13	195.971	-0.823815	0.342984	-2.4019	0.01631	0.978023	0.564946	YES	146.05	136.716	141.601	237.445	151.8	362.213
C9orf72	C9orf72_ENSG00000147894.14	137.869	-0.798965	0.367035	-2.17681	0.0294946	0.978023	0.574761	YES	123.897	91.8563	85.7876	182.73	104.236	238.708
CASP4	CASP4_ENSG00000196954.12	670.825	-0.793085	0.339669	-2.33488	0.0195497	0.978023	0.577109	YES	598.15	443.26	431.005	804.216	506.001	1242.32
PGAP3	PGAP3_ENSG00000161395.12	56297	-0.780943	0.331824	-2.35348	0.0185984	0.978023	0.581986	YES	51674.7	37085.4	35503.7	52083.1	51819.5	109616
SULT1E1	SULT1E1_ENSG00000109193.10	239.407	-0.755203	0.372926	-2.02508	0.0428595	0.978023	0.592463	YES	182.973	191.189	160.206	185.827	238.832	477.415
PHYH	PHYH_ENSG00000107537.13	440.023	-0.72999	0.367818	-1.98465	0.0471833	0.978023	0.602908	YES	379.895	319.361	293.538	410.883	351.164	885.294
SNX24	SNX24_ENSG00000064652.10	59.0841	-0.720493	0.356783	-2.01942	0.0434439	0.978023	0.60689	YES	55.7945	37.3834	40.3099	58.8451	70.8401	91.3316
RPL13	RPL13_ENSG00000167526.13	9117.64	-0.715013	0.301117	-2.37453	0.0175712	0.978023	0.609199	YES	7232.77	6374.4	7102.8	11587.3	6696.41	15712.2
AGR3	AGR3_ENSG00000173467.8	757.644	-0.697738	0.309616	-2.25356	0.0242239	0.978023	0.616538	YES	653.944	622.701	456.845	814.54	651.729	1346.1
NDUFB5	NDUFB5_ENSG00000136521.12	1459.28	-0.688721	0.268956	-2.56072	0.0104457	0.978023	0.620404	YES	1261.12	984.785	1105.94	2017.25	1176.96	2209.6
RPL37	RPL37_ENSG00000145592.13	9453.07	-0.680748	0.27392	-2.48521	0.0129475	0.978023	0.623842	YES	6771.65	6887.09	8131.22	14019.6	7265.16	13643.7
PLSCR1	PLSCR1_ENSG00000188313.12	797.412	-0.658559	0.31688	-2.07826	0.0376857	0.978023	0.633511	YES	758.969	590.658	505.424	896.097	643.633	1389.69
FRA10AC1	FRA10AC1_ENSG00000148690.11	87.8525	-0.65178	0.323749	-2.01323	0.0440909	0.978023	0.636494	YES	75.4867	67.2901	62.0152	110.464	75.9001	135.96
ZNF766	ZNF766_ENSG00000196214.10	287.898	-0.629602	0.321046	-1.9611	0.0498679	0.978023	0.646355	YES	279.793	190.121	207.751	320.035	240.856	488.832
UGP2	UGP2_ENSG00000169764.14	3284.56	-0.628108	0.289643	-2.16856	0.0301162	0.978023	0.647025	YES	3040.8	2524.98	2175.7	3688.66	2710.14	5567.08
EXOC1	EXOC1_ENSG00000090989.17	1025.84	-0.591537	0.286225	-2.06668	0.0387641	0.978023	0.663636	YES	905.019	754.076	795.861	1212	800.493	1687.56
SCLT1	SCLT1_ENSG00000151466.11	167.392	-0.58536	0.238396	-2.45541	0.0140723	0.978023	0.666483	YES	139.486	145.261	116.795	199.247	169.004	234.556
NUF2	NUF2_ENSG00000143228.12	714.697	-0.581902	0.230095	-2.52896	0.0114401	0.978023	0.668082	YES	483.279	692.127	542.633	848.608	701.317	1020.22
TBC1D1	TBC1D1_ENSG00000065882.15	151.005	-0.572607	0.280619	-2.04052	0.0412989	0.978023	0.6724	YES	142.768	124.967	96.1235	165.179	152.812	224.178
BRI3	BRI3_ENSG00000164713.9	806.269	-0.553082	0.254503	-2.17319	0.0297663	0.978023	0.681562	YES	689.226	639.79	631.521	879.579	705.365	1292.14
EIF3F	EIF3F_ENSG00000175390.12	1699.02	-0.550853	0.261429	-2.10708	0.0351106	0.978023	0.682617	YES	1471.99	1371.44	1291.98	2754.36	1428.95	1875.41
BACE2	BACE2_ENSG00000182240.15	7441.48	-0.547653	0.270343	-2.02577	0.0427884	0.978023	0.684132	YES	6780.67	5255.04	6101.26	10553.9	5651.01	10307
THNSL1	THNSL1_ENSG00000185875.12	187.749	-0.509952	0.249677	-2.04244	0.0411077	0.978023	0.702246	YES	155.896	150.602	158.139	225.057	167.992	268.806
RPL31	RPL31_ENSG00000071082.10	4802.06	-0.494199	0.239283	-2.06533	0.0388916	0.978023	0.709956	YES	4119.77	3767.18	4075.43	5691.46	3961.98	7196.52
ATP6V1B2	ATP6V1B2_ENSG00000147416.10	1337.41	-0.47268	0.233077	-2.028	0.0425604	0.978023	0.720625	YES	1264.4	1145	950.899	1643.53	1160.77	1859.84
TBC1D31	TBC1D31_ENSG00000156787.16	357.236	-0.470507	0.216418	-2.17407	0.0297	0.978023	0.721711	YES	264.203	356.744	278.035	412.948	359.26	472.226
APOM	APOM_ENSG00000204444.10	150.176	-0.461038	0.215158	-2.14279	0.03213	0.978023	0.726463	YES	136.204	118.559	124.03	185.827	155.848	180.588
EMC2	EMC2_ENSG00000104412.7	890.172	-0.457675	0.198879	-2.30127	0.0213764	0.978023	0.728159	YES	799.174	760.485	690.435	1138.7	811.625	1140.61
RPS9	RPS9_ENSG00000170889.13	6442.12	-0.457267	0.227452	-2.01039	0.0443903	0.978023	0.728365	YES	5981.5	5249.7	5057.34	7611.67	5468.85	9283.65
ARHGAP19	ARHGAP19_ENSG00000213390.10	288.078	-0.450364	0.17858	-2.52192	0.0116716	0.978023	0.731858	YES	233.024	273.433	224.288	341.715	321.816	334.191
NFYC	NFYC_ENSG00000066136.19	386.5	-0.444885	0.21376	-2.08124	0.0374124	0.978023	0.734643	YES	358.562	316.157	306.975	411.916	380.512	544.876
ORC3	ORC3_ENSG00000135336.14	444.178	-0.433479	0.211113	-2.0533	0.0400434	0.978023	0.740474	YES	391.382	422.966	319.378	480.052	449.328	601.959
HDLBP	HDLBP_ENSG00000115677.16	8077.17	-0.423971	0.158742	-2.67082	0.00756656	0.978023	0.74537	YES	7222.92	6887.09	6586.01	10538.4	7957.36	9271.2
DHX40	DHX40_ENSG00000108406.9	1030.98	-0.413956	0.207602	-1.99398	0.0461538	0.978023	0.750563	YES	944.404	929.244	778.29	1099.47	987.713	1446.78
MAT2B	MAT2B_ENSG00000038274.16	484.57	-0.385727	0.186639	-2.06671	0.0387619	0.978023	0.765393	YES	421.741	430.443	408.266	575.03	453.376	618.564
PRKCSH	PRKCSH_ENSG00000130175.9	3482.9	-0.383271	0.178242	-2.15029	0.0315324	0.978023	0.766697	YES	2761.83	3022.71	3284.74	3616.39	3526.82	4684.9
PFDN1	PFDN1_ENSG00000113068.9	658.149	-0.374204	0.183003	-2.0448	0.0408747	0.978023	0.771531	YES	585.022	567.159	567.439	755.695	616.309	857.272
TBCA	TBCA_ENSG00000171530.13	437.57	-0.369073	0.169173	-2.18163	0.0291367	0.978023	0.77428	YES	380.715	388.787	376.225	560.577	463.497	455.62
RPL30	RPL30_ENSG00000156482.10	5580.4	-0.353237	0.17767	-1.98816	0.0467936	0.978023	0.782826	YES	5097.81	4916.45	4687.31	6557.62	5064.05	7159.16
NUCB1	NUCB1_ENSG00000104805.15	2274.92	-0.284319	0.14439	-1.96911	0.0489404	0.978023	0.821129	YES	2057.83	2059.29	2037.2	2538.6	2202.11	2754.48

## Sheet: DE<1 Entrez Gene ID
From	To	Species	Gene Name
TRAPPC2B	10597	Homo sapiens	trafficking protein particle complex 2B(TRAPPC2B)
VAPA	9218	Homo sapiens	VAMP associated protein A(VAPA)
RPL13	6137	Homo sapiens	ribosomal protein L13(RPL13)
GRIN3B	116444	Homo sapiens	glutamate ionotropic receptor NMDA type subunit 3B(GRIN3B)
GPCPD1	56261	Homo sapiens	glycerophosphocholine phosphodiesterase 1(GPCPD1)
PRKCSH	5589	Homo sapiens	protein kinase C substrate 80K-H(PRKCSH)
C1ORF105	92346	Homo sapiens	chromosome 1 open reading frame 105(C1orf105)
RPL12	6136	Homo sapiens	ribosomal protein L12(RPL12)
BRI3	25798	Homo sapiens	brain protein I3(BRI3)
KRT86	3892	Homo sapiens	keratin 86(KRT86)
APOM	55937	Homo sapiens	apolipoprotein M(APOM)
MUC13	56667	Homo sapiens	mucin 13, cell surface associated(MUC13)
ORC3	23595	Homo sapiens	origin recognition complex subunit 3(ORC3)
KLLN	100144748	Homo sapiens	killin, p53-regulated DNA replication inhibitor(KLLN)
C4A	720	Homo sapiens	complement C4A (Rodgers blood group)(C4A)
TTC7B	145567	Homo sapiens	tetratricopeptide repeat domain 7B(TTC7B)
RBKS	64080	Homo sapiens	ribokinase(RBKS)
DLL1	28514	Homo sapiens	delta like canonical Notch ligand 1(DLL1)
CD163L1	283316	Homo sapiens	CD163 molecule like 1(CD163L1)
CATSPER3	347732	Homo sapiens	cation channel sperm associated 3(CATSPER3)
BACE2	25825	Homo sapiens	beta-site APP-cleaving enzyme 2(BACE2)
CSTA	1475	Homo sapiens	cystatin A(CSTA)
LYRM9	201229	Homo sapiens	LYR motif containing 9(LYRM9)
AKAP3	10566	Homo sapiens	A-kinase anchoring protein 3(AKAP3)
MDH1	4190	Homo sapiens	malate dehydrogenase 1(MDH1)
ACHE	43	Homo sapiens	acetylcholinesterase (Cartwright blood group)(ACHE)
HDLBP	3069	Homo sapiens	high density lipoprotein binding protein(HDLBP)
SLC38A8	146167	Homo sapiens	solute carrier family 38 member 8(SLC38A8)
CATSPERG	57828	Homo sapiens	cation channel sperm associated auxiliary subunit gamma(CATSPERG)
NKAIN1	79570	Homo sapiens	Na+/K+ transporting ATPase interacting 1(NKAIN1)
ATP6V1B2	526	Homo sapiens	ATPase H+ transporting V1 subunit B2(ATP6V1B2)
TMEM178A	130733	Homo sapiens	transmembrane protein 178A(TMEM178A)
TRIM69	140691	Homo sapiens	tripartite motif containing 69(TRIM69)
LYL1	4066	Homo sapiens	LYL1, basic helix-loop-helix family member(LYL1)
EIF3F	8665	Homo sapiens	eukaryotic translation initiation factor 3 subunit F(EIF3F)
HNRNPC	3183	Homo sapiens	heterogeneous nuclear ribonucleoprotein C (C1/C2)(HNRNPC)
FAHD2B	151313	Homo sapiens	fumarylacetoacetate hydrolase domain containing 2B(FAHD2B)
DEFB1	1672	Homo sapiens	defensin beta 1(DEFB1)
TCF24	100129654	Homo sapiens	transcription factor 24(TCF24)
TBC1D31	93594	Homo sapiens	TBC1 domain family member 31(TBC1D31)
FRA10AC1	118924	Homo sapiens	FRA10A associated CGG repeat 1(FRA10AC1)
NDUFA4L2	56901	Homo sapiens	NDUFA4, mitochondrial complex associated like 2(NDUFA4L2)
NUF2	83540	Homo sapiens	NUF2, NDC80 kinetochore complex component(NUF2)
RPS9	6203	Homo sapiens	ribosomal protein S9(RPS9)
UBE2L6	9246	Homo sapiens	ubiquitin conjugating enzyme E2 L6(UBE2L6)
EPRS	2058	Homo sapiens	glutamyl-prolyl-tRNA synthetase(EPRS)
UPK3A	7380	Homo sapiens	uroplakin 3A(UPK3A)
CBLB	868	Homo sapiens	Cbl proto-oncogene B(CBLB)
IFI27	3429	Homo sapiens	interferon alpha inducible protein 27(IFI27)
THNSL1	79896	Homo sapiens	threonine synthase like 1(THNSL1)
DHX40	79665	Homo sapiens	DEAH-box helicase 40(DHX40)
CD79A	973	Homo sapiens	CD79a molecule(CD79A)
AGR3	155465	Homo sapiens	anterior gradient 3, protein disulphide isomerase family member(AGR3)
PLA2G4C	8605	Homo sapiens	phospholipase A2 group IVC(PLA2G4C)
COL20A1	57642	Homo sapiens	collagen type XX alpha 1 chain(COL20A1)
SLC16A14	151473	Homo sapiens	solute carrier family 16 member 14(SLC16A14)
C9ORF72	203228	Homo sapiens	chromosome 9 open reading frame 72(C9orf72)
PPP1R14D	54866	Homo sapiens	protein phosphatase 1 regulatory inhibitor subunit 14D(PPP1R14D)
TACR2	6865	Homo sapiens	tachykinin receptor 2(TACR2)
CLDN6	9074	Homo sapiens	claudin 6(CLDN6)
LGALS9C	654346	Homo sapiens	galectin 9C(LGALS9C)
ARHGAP19	84986	Homo sapiens	Rho GTPase activating protein 19(ARHGAP19)
SKAP1	8631	Homo sapiens	src kinase associated phosphoprotein 1(SKAP1)
OSR2	116039	Homo sapiens	odd-skipped related transciption factor 2(OSR2)
CASP4	837	Homo sapiens	caspase 4(CASP4)
C4ORF33	132321	Homo sapiens	chromosome 4 open reading frame 33(C4orf33)
CEACAM7	1087	Homo sapiens	carcinoembryonic antigen related cell adhesion molecule 7(CEACAM7)
CPSF4L	642843	Homo sapiens	cleavage and polyadenylation specific factor 4 like(CPSF4L)
SULT1E1	6783	Homo sapiens	sulfotransferase family 1E member 1(SULT1E1)
RAMP1	10267	Homo sapiens	receptor activity modifying protein 1(RAMP1)
SHC2	25759	Homo sapiens	SHC adaptor protein 2(SHC2)
C16ORF45	89927	Homo sapiens	chromosome 16 open reading frame 45(C16orf45)
HPD	3242	Homo sapiens	4-hydroxyphenylpyruvate dioxygenase(HPD)
ANKRD18A	253650	Homo sapiens	ankyrin repeat domain 18A(ANKRD18A)
TCHH	7062	Homo sapiens	trichohyalin(TCHH)
PGAP3	93210	Homo sapiens	post-GPI attachment to proteins 3(PGAP3)
KHDRBS3	10656	Homo sapiens	KH RNA binding domain containing, signal transduction associated 3(KHDRBS3)
HERC6	55008	Homo sapiens	HECT and RLD domain containing E3 ubiquitin protein ligase family member 6(HERC6)
ARRDC3	57561	Homo sapiens	arrestin domain containing 3(ARRDC3)
NUCB1	4924	Homo sapiens	nucleobindin 1(NUCB1)
DHRS2	10202	Homo sapiens	dehydrogenase/reductase 2(DHRS2)
PFDN1	5201	Homo sapiens	prefoldin subunit 1(PFDN1)
RPL41	6171	Homo sapiens	ribosomal protein L41(RPL41)
TBCA	6902	Homo sapiens	tubulin folding cofactor A(TBCA)
LYZL4	131375	Homo sapiens	lysozyme like 4(LYZL4)
EMC2	9694	Homo sapiens	ER membrane protein complex subunit 2(EMC2)
UGP2	7360	Homo sapiens	UDP-glucose pyrophosphorylase 2(UGP2)
ZMYND12	84217	Homo sapiens	zinc finger MYND-type containing 12(ZMYND12)
YPEL1	29799	Homo sapiens	yippee like 1(YPEL1)
NDUFB5	4711	Homo sapiens	NADH:ubiquinone oxidoreductase subunit B5(NDUFB5)
C10ORF10	11067	Homo sapiens	chromosome 10 open reading frame 10(C10orf10)
NFYC	4802	Homo sapiens	nuclear transcription factor Y subunit gamma(NFYC)
RPL37	6167	Homo sapiens	ribosomal protein L37(RPL37)
POT1	25913	Homo sapiens	protection of telomeres 1(POT1)
CFAP53	220136	Homo sapiens	cilia and flagella associated protein 53(CFAP53)
TGFBR3L	100507588	Homo sapiens	transforming growth factor beta receptor 3 like(TGFBR3L)
RPL30	6156	Homo sapiens	ribosomal protein L30(RPL30)
RPL31	6160	Homo sapiens	ribosomal protein L31(RPL31)
SNX24	28966	Homo sapiens	sorting nexin 24(SNX24)
TBC1D1	23216	Homo sapiens	TBC1 domain family member 1(TBC1D1)
EXOC1	55763	Homo sapiens	exocyst complex component 1(EXOC1)
FGFBP3	143282	Homo sapiens	fibroblast growth factor binding protein 3(FGFBP3)
SCLT1	132320	Homo sapiens	sodium channel and clathrin linker 1(SCLT1)
BIRC7	79444	Homo sapiens	baculoviral IAP repeat containing 7(BIRC7)
PHYH	5264	Homo sapiens	phytanoyl-CoA 2-hydroxylase(PHYH)
CLEC11A	6320	Homo sapiens	C-type lectin domain family 11 member A(CLEC11A)
PLSCR1	5359	Homo sapiens	phospholipid scramblase 1(PLSCR1)
SPRR1B	6699	Homo sapiens	small proline rich protein 1B(SPRR1B)
SLC16A9	220963	Homo sapiens	solute carrier family 16 member 9(SLC16A9)
MAT2B	27430	Homo sapiens	methionine adenosyltransferase 2B(MAT2B)
ZNF766	90321	Homo sapiens	zinc finger protein 766(ZNF766)
ZNF256	10172	Homo sapiens	zinc finger protein 256(ZNF256)

## Sheet: InnateDB_Pathways_DE<1
on Wed 19th Aug 2020 I checked this list for the presence of genes that we have found have a negative correlation with piRNAs DQ590013 and DQ597916 in our dataset (these two piRNAs are significantly DE in our dataset) and that are predicted by DIANA to be targets of the piRNAs. This list was arguably more enriched in these genes than was the corresponding Enrichr derived KEGG and REACTOME pathway…
the list below is sorted by p value CORRECTED
KEGG are highlighted in blue
Pathway Name	Pathway Id	Source Name	Organism	Pathway uploaded gene count	Genes in InnateDB for this entity	Pathway p-value	Pathway p-value (corrected)	Gene Symbols	Genes (Symbol|IDBG-ID|Ensembl|Entrez|Fold Change|P-Value)
Cap-dependent Translation Initiation	18804	REACTOME	9606	7	112	2.07123e-06	3.31397e-05	EIF3F; RPL12; RPL13; RPL30; RPL31; RPL37; RPS9;	EIF3F|IDBG-30424|ENSG00000175390|8665|; RPL12|IDBG-85918|ENSG00000197958|6136|; RPL13|IDBG-47646|ENSG00000167526|606500,6137|; RPL30|IDBG-29838|ENSG00000156482|6156|; RPL31|IDBG-63682|ENSG00000071082|6160|; RPL37|IDBG-18329|ENSG00000145592|6167|; RPS9|IDBG-68296|ENSG00000170889|6203|;
Eukaryotic Translation Initiation	16696	REACTOME	9606	7	112	2.07123e-06	3.31397e-05	EIF3F; RPL12; RPL13; RPL30; RPL31; RPL37; RPS9;	EIF3F|IDBG-30424|ENSG00000175390|8665|; RPL12|IDBG-85918|ENSG00000197958|6136|; RPL13|IDBG-47646|ENSG00000167526|606500,6137|; RPL30|IDBG-29838|ENSG00000156482|6156|; RPL31|IDBG-63682|ENSG00000071082|6160|; RPL37|IDBG-18329|ENSG00000145592|6167|; RPS9|IDBG-68296|ENSG00000170889|6203|;
GTP hydrolysis and joining of the 60S ribosomal subunit	13444	REACTOME	9606	7	105	1.33927e-06	3.57138e-05	EIF3F; RPL12; RPL13; RPL30; RPL31; RPL37; RPS9;	EIF3F|IDBG-30424|ENSG00000175390|8665|; RPL12|IDBG-85918|ENSG00000197958|6136|; RPL13|IDBG-47646|ENSG00000167526|606500,6137|; RPL30|IDBG-29838|ENSG00000156482|6156|; RPL31|IDBG-63682|ENSG00000071082|6160|; RPL37|IDBG-18329|ENSG00000145592|6167|; RPS9|IDBG-68296|ENSG00000170889|6203|;
L13a-mediated translational silencing of Ceruloplasmin expression	13096	REACTOME	9606	7	104	1.25513e-06	5.02052e-05	EIF3F; RPL12; RPL13; RPL30; RPL31; RPL37; RPS9;	EIF3F|IDBG-30424|ENSG00000175390|8665|; RPL12|IDBG-85918|ENSG00000197958|6136|; RPL13|IDBG-47646|ENSG00000167526|606500,6137|; RPL30|IDBG-29838|ENSG00000156482|6156|; RPL31|IDBG-63682|ENSG00000071082|6160|; RPL37|IDBG-18329|ENSG00000145592|6167|; RPS9|IDBG-68296|ENSG00000170889|6203|;
Formation of a pool of free 40S subunits	13447	REACTOME	9606	7	94	6.3014e-07	5.04112e-05	EIF3F; RPL12; RPL13; RPL30; RPL31; RPL37; RPS9;	EIF3F|IDBG-30424|ENSG00000175390|8665|; RPL12|IDBG-85918|ENSG00000197958|6136|; RPL13|IDBG-47646|ENSG00000167526|606500,6137|; RPL30|IDBG-29838|ENSG00000156482|6156|; RPL31|IDBG-63682|ENSG00000071082|6160|; RPL37|IDBG-18329|ENSG00000145592|6167|; RPS9|IDBG-68296|ENSG00000170889|6203|;
Eukaryotic Translation Termination	13451	REACTOME	9606	6	84	5.43195e-06	5.43195e-05	RPL12; RPL13; RPL30; RPL31; RPL37; RPS9;	RPL12|IDBG-85918|ENSG00000197958|6136|; RPL13|IDBG-47646|ENSG00000167526|606500,6137|; RPL30|IDBG-29838|ENSG00000156482|6156|; RPL31|IDBG-63682|ENSG00000071082|6160|; RPL37|IDBG-18329|ENSG00000145592|6167|; RPS9|IDBG-68296|ENSG00000170889|6203|;
Peptide chain elongation	13452	REACTOME	9606	6	84	5.43195e-06	5.43195e-05	RPL12; RPL13; RPL30; RPL31; RPL37; RPS9;	RPL12|IDBG-85918|ENSG00000197958|6136|; RPL13|IDBG-47646|ENSG00000167526|606500,6137|; RPL30|IDBG-29838|ENSG00000156482|6156|; RPL31|IDBG-63682|ENSG00000071082|6160|; RPL37|IDBG-18329|ENSG00000145592|6167|; RPS9|IDBG-68296|ENSG00000170889|6203|;
Viral mRNA Translation	13707	REACTOME	9606	6	84	5.43195e-06	5.43195e-05	RPL12; RPL13; RPL30; RPL31; RPL37; RPS9;	RPL12|IDBG-85918|ENSG00000197958|6136|; RPL13|IDBG-47646|ENSG00000167526|606500,6137|; RPL30|IDBG-29838|ENSG00000156482|6156|; RPL31|IDBG-63682|ENSG00000071082|6160|; RPL37|IDBG-18329|ENSG00000145592|6167|; RPS9|IDBG-68296|ENSG00000170889|6203|;
Nonsense Mediated Decay (NMD) independent of the Exon Junction Complex (EJC)	13340	REACTOME	9606	6	89	7.60774e-06	6.08619e-05	RPL12; RPL13; RPL30; RPL31; RPL37; RPS9;	RPL12|IDBG-85918|ENSG00000197958|6136|; RPL13|IDBG-47646|ENSG00000167526|606500,6137|; RPL30|IDBG-29838|ENSG00000156482|6156|; RPL31|IDBG-63682|ENSG00000071082|6160|; RPL37|IDBG-18329|ENSG00000145592|6167|; RPS9|IDBG-68296|ENSG00000170889|6203|;
Eukaryotic Translation Elongation	13453	REACTOME	9606	6	88	7.12405e-06	6.33248e-05	RPL12; RPL13; RPL30; RPL31; RPL37; RPS9;	RPL12|IDBG-85918|ENSG00000197958|6136|; RPL13|IDBG-47646|ENSG00000167526|606500,6137|; RPL30|IDBG-29838|ENSG00000156482|6156|; RPL31|IDBG-63682|ENSG00000071082|6160|; RPL37|IDBG-18329|ENSG00000145592|6167|; RPS9|IDBG-68296|ENSG00000170889|6203|;
Metabolism of proteins	18366	REACTOME	9606	14	678	9.23159e-06	6.71389e-05	ACHE; EIF3F; EXOC1; MUC13; NFYC; PFDN1; PRKCSH; RPL12; RPL13; RPL30; RPL31; RPL37; RPS9; TBCA;	ACHE|IDBG-32513|ENSG00000087085|43|; EIF3F|IDBG-30424|ENSG00000175390|8665|; EXOC1|IDBG-19751|ENSG00000090989|55763|; MUC13|IDBG-53964|ENSG00000173702|56667|; NFYC|IDBG-96999|ENSG00000066136|4802|; PFDN1|IDBG-48422|ENSG00000113068|5201|; PRKCSH|IDBG-29429|ENSG00000130175|5589|; RPL12|IDBG-85918|ENSG00000197958|6136|; RPL13|IDBG-47646|ENSG00000167526|606500,6137|; RPL30|IDBG-29838|ENSG00000156482|…
Translation	17867	REACTOME	9606	7	145	1.15225e-05	7.68164e-05	EIF3F; RPL12; RPL13; RPL30; RPL31; RPL37; RPS9;	EIF3F|IDBG-30424|ENSG00000175390|8665|; RPL12|IDBG-85918|ENSG00000197958|6136|; RPL13|IDBG-47646|ENSG00000167526|606500,6137|; RPL30|IDBG-29838|ENSG00000156482|6156|; RPL31|IDBG-63682|ENSG00000071082|6160|; RPL37|IDBG-18329|ENSG00000145592|6167|; RPS9|IDBG-68296|ENSG00000170889|6203|;
Nonsense Mediated Decay (NMD) enhanced by the Exon Junction Complex (EJC)	13341	REACTOME	9606	6	105	1.97296e-05	0.000112741	RPL12; RPL13; RPL30; RPL31; RPL37; RPS9;	RPL12|IDBG-85918|ENSG00000197958|6136|; RPL13|IDBG-47646|ENSG00000167526|606500,6137|; RPL30|IDBG-29838|ENSG00000156482|6156|; RPL31|IDBG-63682|ENSG00000071082|6160|; RPL37|IDBG-18329|ENSG00000145592|6167|; RPS9|IDBG-68296|ENSG00000170889|6203|;
Nonsense-Mediated Decay (NMD)	16937	REACTOME	9606	6	105	1.97296e-05	0.000112741	RPL12; RPL13; RPL30; RPL31; RPL37; RPS9;	RPL12|IDBG-85918|ENSG00000197958|6136|; RPL13|IDBG-47646|ENSG00000167526|606500,6137|; RPL30|IDBG-29838|ENSG00000156482|6156|; RPL31|IDBG-63682|ENSG00000071082|6160|; RPL37|IDBG-18329|ENSG00000145592|6167|; RPS9|IDBG-68296|ENSG00000170889|6203|;
SRP-dependent cotranslational protein targeting to membrane	13454	REACTOME	9606	6	107	2.19746e-05	0.000117198	RPL12; RPL13; RPL30; RPL31; RPL37; RPS9;	RPL12|IDBG-85918|ENSG00000197958|6136|; RPL13|IDBG-47646|ENSG00000167526|606500,6137|; RPL30|IDBG-29838|ENSG00000156482|6156|; RPL31|IDBG-63682|ENSG00000071082|6160|; RPL37|IDBG-18329|ENSG00000145592|6167|; RPS9|IDBG-68296|ENSG00000170889|6203|;
Hydrolysis of LPE	13491	REACTOME	9606	2	2	2.86e-05	0.000143	GPCPD1; PLA2G4C;	GPCPD1|IDBG-51597|ENSG00000125772|56261|; PLA2G4C|IDBG-59981|ENSG00000105499|8605|;
Influenza Viral RNA Transcription and Replication	17866	REACTOME	9606	6	123	4.83844e-05	0.000227691	RPL12; RPL13; RPL30; RPL31; RPL37; RPS9;	RPL12|IDBG-85918|ENSG00000197958|6136|; RPL13|IDBG-47646|ENSG00000167526|606500,6137|; RPL30|IDBG-29838|ENSG00000156482|6156|; RPL31|IDBG-63682|ENSG00000071082|6160|; RPL37|IDBG-18329|ENSG00000145592|6167|; RPS9|IDBG-68296|ENSG00000170889|6203|;
Influenza Life Cycle	19285	REACTOME	9606	6	131	6.88606e-05	0.000306047	RPL12; RPL13; RPL30; RPL31; RPL37; RPS9;	RPL12|IDBG-85918|ENSG00000197958|6136|; RPL13|IDBG-47646|ENSG00000167526|606500,6137|; RPL30|IDBG-29838|ENSG00000156482|6156|; RPL31|IDBG-63682|ENSG00000071082|6160|; RPL37|IDBG-18329|ENSG00000145592|6167|; RPS9|IDBG-68296|ENSG00000170889|6203|;
Ribosome	474	KEGG	9606	6	137	8.83506e-05	0.000353403	RPL12; RPL13; RPL30; RPL31; RPL37; RPS9;	RPL12|IDBG-85918|ENSG00000197958|6136|; RPL13|IDBG-47646|ENSG00000167526|606500,6137|; RPL30|IDBG-29838|ENSG00000156482|6156|; RPL31|IDBG-63682|ENSG00000071082|6160|; RPL37|IDBG-18329|ENSG00000145592|6167|; RPS9|IDBG-68296|ENSG00000170889|6203|;
Influenza Infection	16853	REACTOME	9606	6	136	8.48288e-05	0.000357174	RPL12; RPL13; RPL30; RPL31; RPL37; RPS9;	RPL12|IDBG-85918|ENSG00000197958|6136|; RPL13|IDBG-47646|ENSG00000167526|606500,6137|; RPL30|IDBG-29838|ENSG00000156482|6156|; RPL31|IDBG-63682|ENSG00000071082|6160|; RPL37|IDBG-18329|ENSG00000145592|6167|; RPS9|IDBG-68296|ENSG00000170889|6203|;
Hydrolysis of LPC	13501	REACTOME	9606	2	8	0.000784323	0.0029879	GPCPD1; PLA2G4C;	GPCPD1|IDBG-51597|ENSG00000125772|56261|; PLA2G4C|IDBG-59981|ENSG00000105499|8605|;
Sperm Motility And Taxes	18526	REACTOME	9606	2	9	0.00100493	0.0036543	CATSPER3; CATSPERG;	CATSPER3|IDBG-45394|ENSG00000152705|347732|; CATSPERG|IDBG-48633|ENSG00000099338|57828|;
Fertilization	18255	REACTOME	9606	2	26	0.0085556	0.0285187	CATSPER3; CATSPERG;	CATSPER3|IDBG-45394|ENSG00000152705|347732|; CATSPERG|IDBG-48633|ENSG00000099338|57828|;
Reproduction	18547	REACTOME	9606	2	26	0.0085556	0.0285187	CATSPER3; CATSPERG;	CATSPER3|IDBG-45394|ENSG00000152705|347732|; CATSPERG|IDBG-48633|ENSG00000099338|57828|;
Glycerophospholipid biosynthesis	17544	REACTOME	9606	3	88	0.0118042	0.0363206	ACHE; GPCPD1; PLA2G4C;	ACHE|IDBG-32513|ENSG00000087085|43|; GPCPD1|IDBG-51597|ENSG00000125772|56261|; PLA2G4C|IDBG-59981|ENSG00000105499|8605|;
Phase II conjugation	18728	REACTOME	9606	3	88	0.0118042	0.0363206	MAT2B; SULT1E1; UGP2;	MAT2B|IDBG-56645|ENSG00000038274|27430|; SULT1E1|IDBG-21955|ENSG00000109193|6783|; UGP2|IDBG-53755|ENSG00000169764|7360|;
Antigen activates B Cell Receptor (BCR) leading to generation of second messengers	13095	REACTOME	9606	2	38	0.01776	0.0507428	CBLB; CD79A;	CBLB|IDBG-48442|ENSG00000114423|868|; CD79A|IDBG-53375|ENSG00000105369|973|;
Cysteine and methionine metabolism	4362	KEGG	9606	2	38	0.01776	0.0507428	MAT2B; MDH1;	MAT2B|IDBG-56645|ENSG00000038274|27430|; MDH1|IDBG-53686|ENSG00000014641|4190|;
Formation of the ternary complex, and subsequently, the 43S complex	13448	REACTOME	9606	2	48	0.0275396	0.0759713	EIF3F; RPS9;	EIF3F|IDBG-30424|ENSG00000175390|8665|; RPS9|IDBG-68296|ENSG00000170889|6203|;
Phospholipid metabolism	18830	REACTOME	9606	3	138	0.0382255	0.0873725	ACHE; GPCPD1; PLA2G4C;	ACHE|IDBG-32513|ENSG00000087085|43|; GPCPD1|IDBG-51597|ENSG00000125772|56261|; PLA2G4C|IDBG-59981|ENSG00000105499|8605|;
Ubiquitin mediated proteolysis	519	KEGG	9606	3	140	0.0396279	0.0880621	BIRC7; CBLB; UBE2L6;	BIRC7|IDBG-85846|ENSG00000101197|79444|; CBLB|IDBG-48442|ENSG00000114423|868|; UBE2L6|IDBG-46767|ENSG00000156587|9246|;
Oxidative phosphorylation	576	KEGG	9606	3	137	0.037534	0.0883154	ATP6V1B2; NDUFA4L2; NDUFB5;	ATP6V1B2|IDBG-9757|ENSG00000147416|526|; NDUFA4L2|IDBG-42425|ENSG00000185633|56901|; NDUFB5|IDBG-66419|ENSG00000136521|4711|;
Protein folding	16650	REACTOME	9606	2	55	0.0354015	0.0885037	PFDN1; TBCA;	PFDN1|IDBG-48422|ENSG00000113068|5201|; TBCA|IDBG-30407|ENSG00000171530|6902|;
Ribosomal scanning and start codon recognition	13450	REACTOME	9606	2	55	0.0354015	0.0885037	EIF3F; RPS9;	EIF3F|IDBG-30424|ENSG00000175390|8665|; RPS9|IDBG-68296|ENSG00000170889|6203|;
Translation initiation complex formation	13445	REACTOME	9606	2	55	0.0354015	0.0885037	EIF3F; RPS9;	EIF3F|IDBG-30424|ENSG00000175390|8665|; RPS9|IDBG-68296|ENSG00000170889|6203|;
Activation of the mRNA upon binding of the cap-binding complex and eIFs, and subsequent binding to 43S	13446	REACTOME	9606	2	56	0.036588	0.0886982	EIF3F; RPS9;	EIF3F|IDBG-30424|ENSG00000175390|8665|; RPS9|IDBG-68296|ENSG00000170889|6203|;
VEGF signaling pathway	432	KEGG	9606	2	62	0.0440211	0.0951808	PLA2G4C; SHC2;	PLA2G4C|IDBG-59981|ENSG00000105499|8605|; SHC2|IDBG-12158|ENSG00000129946|25759|;
Parkinson's disease	2812	KEGG	9606	3	149	0.0462601	0.0973897	NDUFA4L2; NDUFB5; UBE2L6;	NDUFA4L2|IDBG-42425|ENSG00000185633|56901|; NDUFB5|IDBG-66419|ENSG00000136521|4711|; UBE2L6|IDBG-46767|ENSG00000156587|9246|;
Regulation of Telomerase	15864	PID NCI	9606	2	65	0.047931	0.09832	HNRNPC; POT1;	HNRNPC|IDBG-2589|ENSG00000092199|3183|; POT1|IDBG-39151|ENSG00000128513|25913|;
Glucose metabolism	19836	REACTOME	9606	2	69	0.0533336	0.106667	MDH1; UGP2;	MDH1|IDBG-53686|ENSG00000014641|4190|; UGP2|IDBG-53755|ENSG00000169764|7360|;
Alzheimer's disease	521	KEGG	9606	3	172	0.0655234	0.116486	BACE2; NDUFA4L2; NDUFB5;	BACE2|IDBG-3852|ENSG00000182240|25825|; NDUFA4L2|IDBG-42425|ENSG00000185633|56901|; NDUFB5|IDBG-66419|ENSG00000136521|4711|;
Biological oxidations	19512	REACTOME	9606	3	172	0.0655234	0.116486	MAT2B; SULT1E1; UGP2;	MAT2B|IDBG-56645|ENSG00000038274|27430|; SULT1E1|IDBG-21955|ENSG00000109193|6783|; UGP2|IDBG-53755|ENSG00000169764|7360|;
Chronic myeloid leukemia	582	KEGG	9606	2	74	0.0603754	0.117806	CBLB; SHC2;	CBLB|IDBG-48442|ENSG00000114423|868|; SHC2|IDBG-12158|ENSG00000129946|25759|;
Bacterial invasion of epithelial cells	10364	KEGG	9606	2	77	0.0647462	0.120458	CBLB; SHC2;	CBLB|IDBG-48442|ENSG00000114423|868|; SHC2|IDBG-12158|ENSG00000129946|25759|;
Translocation of GLUT4 to the plasma membrane	13827	REACTOME	9606	2	77	0.0647462	0.120458	EXOC1; TBC1D1;	EXOC1|IDBG-19751|ENSG00000090989|55763|; TBC1D1|IDBG-13418|ENSG00000065882|23216|;
Gene Expression	19770	REACTOME	9606	10	1118	0.0731443	0.127208	EIF3F; EPRS; HNRNPC; RPL12; RPL13; RPL30; RPL31; RPL37; RPS9; ZNF256;	EIF3F|IDBG-30424|ENSG00000175390|8665|; EPRS|IDBG-106727|ENSG00000136628|2058|; HNRNPC|IDBG-2589|ENSG00000092199|3183|; RPL12|IDBG-85918|ENSG00000197958|6136|; RPL13|IDBG-47646|ENSG00000167526|606500,6137|; RPL30|IDBG-29838|ENSG00000156482|6156|; RPL31|IDBG-63682|ENSG00000071082|6160|; RPL37|IDBG-18329|ENSG00000145592|6167|; RPS9|IDBG-68296|ENSG00000170889|6203|; ZNF256|IDBG-72856|ENSG00000152454…
Metabolism of lipids and lipoproteins	16920	REACTOME	9606	6	554	0.0765199	0.127533	ACHE; GPCPD1; NFYC; PHYH; PLA2G4C; VAPA;	ACHE|IDBG-32513|ENSG00000087085|43|; GPCPD1|IDBG-51597|ENSG00000125772|56261|; NFYC|IDBG-96999|ENSG00000066136|4802|; PHYH|IDBG-54885|ENSG00000107537|5264|; PLA2G4C|IDBG-59981|ENSG00000105499|8605|; VAPA|IDBG-869|ENSG00000101558|9218|;
Peptide hormone metabolism	19437	REACTOME	9606	2	84	0.075341	0.12824	ACHE; EXOC1;	ACHE|IDBG-32513|ENSG00000087085|43|; EXOC1|IDBG-19751|ENSG00000090989|55763|;
ErbB signaling pathway	461	KEGG	9606	2	89	0.0832249	0.135877	CBLB; SHC2;	CBLB|IDBG-48442|ENSG00000114423|868|; SHC2|IDBG-12158|ENSG00000129946|25759|;
Glycerophospholipid metabolism	489	KEGG	9606	2	92	0.0880727	0.140916	ACHE; PLA2G4C;	ACHE|IDBG-32513|ENSG00000087085|43|; PLA2G4C|IDBG-59981|ENSG00000105499|8605|;
Disease	19807	REACTOME	9606	10	1192	0.10228	0.160439	ATP6V1B2; DLL1; MDH1; RPL12; RPL13; RPL30; RPL31; RPL37; RPS9; UGP2;	ATP6V1B2|IDBG-9757|ENSG00000147416|526|; DLL1|IDBG-99280|ENSG00000198719|28514|; MDH1|IDBG-53686|ENSG00000014641|4190|; RPL12|IDBG-85918|ENSG00000197958|6136|; RPL13|IDBG-47646|ENSG00000167526|606500,6137|; RPL30|IDBG-29838|ENSG00000156482|6156|; RPL31|IDBG-63682|ENSG00000071082|6160|; RPL37|IDBG-18329|ENSG00000145592|6167|; RPS9|IDBG-68296|ENSG00000170889|6203|; UGP2|IDBG-53755|ENSG00000169764|7…
Metabolism	19429	REACTOME	9606	12	1535	0.114082	0.172199	ACHE; GPCPD1; HPD; MAT2B; MDH1; NDUFB5; NFYC; PHYH; PLA2G4C; SULT1E1; UGP2; VAPA;	ACHE|IDBG-32513|ENSG00000087085|43|; GPCPD1|IDBG-51597|ENSG00000125772|56261|; HPD|IDBG-62008|ENSG00000158104|3242|; MAT2B|IDBG-56645|ENSG00000038274|27430|; MDH1|IDBG-53686|ENSG00000014641|4190|; NDUFB5|IDBG-66419|ENSG00000136521|4711|; NFYC|IDBG-96999|ENSG00000066136|4802|; PHYH|IDBG-54885|ENSG00000107537|5264|; PLA2G4C|IDBG-59981|ENSG00000105499|8605|; SULT1E1|IDBG-21955|ENSG00000109193|6783|;…
Signaling by Insulin receptor	13281	REACTOME	9606	2	107	0.113485	0.174592	ATP6V1B2; SHC2;	ATP6V1B2|IDBG-9757|ENSG00000147416|526|; SHC2|IDBG-12158|ENSG00000129946|25759|;
Vascular smooth muscle contraction	4376	KEGG	9606	2	123	0.14238	0.210933	PLA2G4C; RAMP1;	PLA2G4C|IDBG-59981|ENSG00000105499|8605|; RAMP1|IDBG-84367|ENSG00000132329|10267|;
Tight junction	522	KEGG	9606	2	135	0.164979	0.235684	CLDN6; VAPA;	CLDN6|IDBG-11315|ENSG00000184697|9074|; VAPA|IDBG-869|ENSG00000101558|9218|;
TCR	15915	NETPATH	9606	3	259	0.163724	0.238144	CBLB; EPRS; SKAP1;	CBLB|IDBG-48442|ENSG00000114423|868|; EPRS|IDBG-106727|ENSG00000136628|2058|; SKAP1|IDBG-56653|ENSG00000141293|8631|;
Insulin signaling pathway	531	KEGG	9606	2	143	0.180385	0.253172	CBLB; SHC2;	CBLB|IDBG-48442|ENSG00000114423|868|; SHC2|IDBG-12158|ENSG00000129946|25759|;
Innate Immune System	17476	REACTOME	9606	5	563	0.185992	0.25654	C4A; CASP4; DEFB1; PRKCSH; UBE2L6;	C4A|IDBG-125942|ENSG00000244731|720|; CASP4|IDBG-69557|ENSG00000196954|837|; DEFB1|IDBG-5986|ENSG00000164825|1672|; PRKCSH|IDBG-29429|ENSG00000130175|5589|; UBE2L6|IDBG-46767|ENSG00000156587|9246|;
BCR	15916	NETPATH	9606	2	157	0.207837	0.281813	CBLB; CD79A;	CBLB|IDBG-48442|ENSG00000114423|868|; CD79A|IDBG-53375|ENSG00000105369|973|;
Signaling by the B Cell Receptor (BCR)	19561	REACTOME	9606	2	188	0.269857	0.359809	CBLB; CD79A;	CBLB|IDBG-48442|ENSG00000114423|868|; CD79A|IDBG-53375|ENSG00000105369|973|;
Huntington's disease	4392	KEGG	9606	2	198	0.289964	0.380281	NDUFA4L2; NDUFB5;	NDUFA4L2|IDBG-42425|ENSG00000185633|56901|; NDUFB5|IDBG-66419|ENSG00000136521|4711|;
Membrane Trafficking	19875	REACTOME	9606	2	207	0.30802	0.397445	EXOC1; TBC1D1;	EXOC1|IDBG-19751|ENSG00000090989|55763|; TBC1D1|IDBG-13418|ENSG00000065882|23216|;
Antigen processing: Ubiquitination & Proteasome degradation	12981	REACTOME	9606	2	212	0.31802	0.403835	CBLB; UBE2L6;	CBLB|IDBG-48442|ENSG00000114423|868|; UBE2L6|IDBG-46767|ENSG00000156587|9246|;
Immune System	18444	REACTOME	9606	7	1127	0.408101	0.480119	C4A; CASP4; CBLB; CD79A; DEFB1; PRKCSH; UBE2L6;	C4A|IDBG-125942|ENSG00000244731|720|; CASP4|IDBG-69557|ENSG00000196954|837|; CBLB|IDBG-48442|ENSG00000114423|868|; CD79A|IDBG-53375|ENSG00000105369|973|; DEFB1|IDBG-5986|ENSG00000164825|1672|; PRKCSH|IDBG-29429|ENSG00000130175|5589|; UBE2L6|IDBG-46767|ENSG00000156587|9246|;
Post-translational protein modification	17038	REACTOME	9606	2	262	0.415575	0.481826	MUC13; PRKCSH;	MUC13|IDBG-53964|ENSG00000173702|56667|; PRKCSH|IDBG-29429|ENSG00000130175|5589|;
Class I MHC mediated antigen processing & presentation	19282	REACTOME	9606	2	256	0.404178	0.482601	CBLB; UBE2L6;	CBLB|IDBG-48442|ENSG00000114423|868|; UBE2L6|IDBG-46767|ENSG00000156587|9246|;
Glycogen storage diseases	19851	REACTOME	9606	2	253	0.398443	0.482961	MDH1; UGP2;	MDH1|IDBG-53686|ENSG00000014641|4190|; UGP2|IDBG-53755|ENSG00000169764|7360|;
Metabolism of carbohydrates	17445	REACTOME	9606	2	253	0.398443	0.482961	MDH1; UGP2;	MDH1|IDBG-53686|ENSG00000014641|4190|; UGP2|IDBG-53755|ENSG00000169764|7360|;
Myoclonic epilepsy of Lafora	17077	REACTOME	9606	2	253	0.398443	0.482961	MDH1; UGP2;	MDH1|IDBG-53686|ENSG00000014641|4190|; UGP2|IDBG-53755|ENSG00000169764|7360|;
Neuroactive ligand-receptor interaction	416	KEGG	9606	2	275	0.439905	0.502748	GRIN3B; TACR2;	GRIN3B|IDBG-13514|ENSG00000116032|116444|; TACR2|IDBG-76949|ENSG00000075073|6865|;
GPCR signaling	16218	INOH	9606	2	293	0.472698	0.52522	CBLB; DLL1;	CBLB|IDBG-48442|ENSG00000114423|868|; DLL1|IDBG-99280|ENSG00000198719|28514|;
EGFR1	15908	NETPATH	9606	3	472	0.472466	0.532356	CBLB; PLSCR1; RPL30;	CBLB|IDBG-48442|ENSG00000114423|868|; PLSCR1|IDBG-60169|ENSG00000188313|5359|; RPL30|IDBG-29838|ENSG00000156482|6156|;
Pathways in cancer	4397	KEGG	9606	2	329	0.534819	0.586103	BIRC7; CBLB;	BIRC7|IDBG-85846|ENSG00000101197|79444|; CBLB|IDBG-48442|ENSG00000114423|868|;
Cell Cycle	18205	REACTOME	9606	3	523	0.542231	0.586196	NUF2; ORC3; POT1;	NUF2|IDBG-104442|ENSG00000143228|83540|; ORC3|IDBG-94195|ENSG00000135336|23595|; POT1|IDBG-39151|ENSG00000128513|25913|;
Adaptive Immune System	18371	REACTOME	9606	3	604	0.641796	0.684582	CBLB; CD79A; UBE2L6;	CBLB|IDBG-48442|ENSG00000114423|868|; CD79A|IDBG-53375|ENSG00000105369|973|; UBE2L6|IDBG-46767|ENSG00000156587|9246|;
GPCR ligand binding	19266	REACTOME	9606	2	433	0.685576	0.721659	RAMP1; TACR2;	RAMP1|IDBG-84367|ENSG00000132329|10267|; TACR2|IDBG-76949|ENSG00000075073|6865|;
Cell Cycle, Mitotic	19119	REACTOME	9606	2	454	0.710803	0.738497	NUF2; ORC3;	NUF2|IDBG-104442|ENSG00000143228|83540|; ORC3|IDBG-94195|ENSG00000135336|23595|;
Signaling by GPCR	17449	REACTOME	9606	2	1035	0.980579	0.980579	RAMP1; TACR2;	RAMP1|IDBG-84367|ENSG00000132329|10267|; TACR2|IDBG-76949|ENSG00000075073|6865|;
Signal Transduction	17980	REACTOME	9606	6	1965	0.968618	0.980879	ARHGAP19; ATP6V1B2; DLL1; RAMP1; SHC2; TACR2;	ARHGAP19|IDBG-242852|ENSG00000213390|84986|; ATP6V1B2|IDBG-9757|ENSG00000147416|526|; DLL1|IDBG-99280|ENSG00000198719|28514|; RAMP1|IDBG-84367|ENSG00000132329|10267|; SHC2|IDBG-12158|ENSG00000129946|25759|; TACR2|IDBG-76949|ENSG00000075073|6865|;
GPCR downstream signaling	18003	REACTOME	9606	2	923	0.965792	0.990556	RAMP1; TACR2;	RAMP1|IDBG-84367|ENSG00000132329|10267|; TACR2|IDBG-76949|ENSG00000075073|6865|;

## Sheet: DE>1
GeneID	GeneID & ENSG	baseMean	log2FoldChange	lfcSE	stat	pvalue	padj	Ctrl vs Inhibitor miR 451 Differential Expression	expts in same direction	neg-1	neg-2	neg-3	inhibitor-1	inhibitor-2	inhibitor-3
CANX	CANX_ENSG00000127022.14	12534.7	0.308045	0.145194	2.1216	0.0338709	0.978023	1.23803	YES	14763.4	14222.8	12617	10973.1	12338.3	10293.5
TAOK1	TAOK1_ENSG00000160551.9	1203.65	0.309017	0.155719	1.98446	0.0472051	0.978023	1.23886	YES	1319.38	1276.38	1400.51	932.23	1146.6	1146.83
OCRL	OCRL_ENSG00000122126.15	994.067	0.317576	0.15378	2.06513	0.038911	0.978023	1.24623	YES	1078.15	1109.75	1121.44	893	983.665	778.395
BTAF1	BTAF1_ENSG00000095564.13	691.197	0.335528	0.148393	2.26108	0.0237545	0.978023	1.26184	YES	815.584	701.74	795.861	586.386	605.177	642.435
NFKBIA	NFKBIA_ENSG00000100906.10	624.2	0.35097	0.170717	2.05586	0.0397962	0.978023	1.27542	YES	686.764	696.399	716.275	498.635	638.573	508.551
RCN3	RCN3_ENSG00000142552.7	307.973	0.370983	0.182815	2.02928	0.0424298	0.978023	1.29323	YES	306.87	343.927	391.729	266.351	272.228	266.73
TGIF2	TGIF2_ENSG00000118707.9	460.774	0.407334	0.207643	1.9617	0.0497977	0.978023	1.32623	YES	460.304	578.909	537.465	401.592	459.449	326.926
FMNL2	FMNL2_ENSG00000157827.19	305.548	0.425881	0.17749	2.39947	0.0164189	0.978023	1.34339	YES	343.792	328.974	378.292	244.672	286.396	251.162
FAM135A	FAM135A_ENSG00000082269.16	376.778	0.433983	0.17452	2.48672	0.0128927	0.978023	1.35096	YES	438.971	420.83	439.274	291.128	365.332	305.131
C5orf30	C5orf30_ENSG00000181751.9	135.957	0.477058	0.207343	2.30081	0.0214022	0.978023	1.3919	YES	158.358	162.351	154.004	116.658	114.356	110.013
ITPKB	ITPKB_ENSG00000143772.9	131.535	0.479818	0.243202	1.97292	0.0485045	0.978023	1.39457	YES	152.614	128.172	178.81	111.496	115.368	102.748
YOD1	YOD1_ENSG00000180667.10	246.143	0.493169	0.239065	2.06291	0.0391215	0.978023	1.40753	YES	256.819	294.795	312.143	187.891	256.036	169.171
SLC19A2	SLC19A2_ENSG00000117479.12	482.682	0.497864	0.218697	2.27651	0.0228158	0.978023	1.41212	YES	548.099	584.249	563.304	364.427	507.013	329.001
PODXL	PODXL_ENSG00000128567.16	674.613	0.507842	0.227549	2.23179	0.025629	0.978023	1.42192	YES	772.097	810.686	793.794	573.998	687.149	409.955
ARHGAP8	ARHGAP8_ENSG00000241484.9	203.126	0.561091	0.258535	2.17028	0.029986	0.978023	1.47539	YES	215.793	232.845	278.035	138.338	209.484	144.262
SPRN	SPRN_ENSG00000203772.7	144.735	0.574266	0.267453	2.14717	0.0317798	0.978023	1.48892	YES	173.127	164.487	181.911	137.305	127.512	84.0666
DGKE	DGKE_ENSG00000153933.9	205.646	0.577821	0.286509	2.01676	0.0437206	0.978023	1.49259	YES	190.358	224.3	324.546	178.6	181.148	134.922
BHLHA15	BHLHA15_ENSG00000180535.3	334.955	0.583882	0.291238	2.00483	0.0449811	0.978023	1.49888	YES	367.587	379.174	458.912	259.125	363.308	181.625
ERMAP	ERMAP_ENSG00000164010.13	73.8643	0.609493	0.287803	2.11775	0.0341965	0.978023	1.52572	YES	90.2558	86.5159	90.9556	62.9746	65.7801	46.7037
FAM69A	FAM69A_ENSG00000154511.11	161.512	0.622503	0.277596	2.24247	0.0249307	0.978023	1.53954	YES	169.845	202.938	214.986	125.949	160.908	94.4452
C4orf48	C4orf48_ENSG00000243449.6	181.278	0.630983	0.318964	1.97822	0.0479034	0.978023	1.54862	YES	201.024	226.437	233.59	177.568	163.944	85.1045
MPP6	MPP6_ENSG00000105926.15	123.732	0.633853	0.287888	2.20174	0.0276839	0.978023	1.5517	YES	116.512	139.921	195.348	91.8809	102.212	96.5209
SLC25A43	SLC25A43_ENSG00000077713.18	318.674	0.655466	0.332856	1.96922	0.0489282	0.978023	1.57512	YES	304.408	394.128	471.315	221.96	355.212	165.02
MTSS1L	MTSS1L_ENSG00000132613.14	172.77	0.696491	0.311131	2.23858	0.0251833	0.978023	1.62056	YES	184.614	218.96	237.725	100.14	186.208	108.975
CDRT1	CDRT1_ENSG00000241322.8	64.6581	0.718371	0.337888	2.12606	0.0334981	0.978023	1.64532	YES	75.4867	81.1754	84.7541	47.489	63.7561	35.2872
S1PR4	S1PR4_ENSG00000125910.5	255.483	0.730426	0.361644	2.01974	0.0434104	0.978023	1.65913	YES	299.485	310.816	346.251	209.571	268.18	98.5967
OR2A7	OR2A7_ENSG00000243896.3	109.137	0.754779	0.298299	2.53028	0.0113972	0.978023	1.68737	YES	153.435	132.444	125.064	68.1364	67.8041	107.937
USP35	USP35_ENSG00000118369.12	371.492	0.756128	0.320415	2.35984	0.0182828	0.978023	1.68895	YES	438.971	381.311	579.842	295.258	361.284	172.285
NR2F1	NR2F1_ENSG00000175745.11	51.7943	0.832931	0.411318	2.02503	0.0428642	0.978023	1.7813	YES	59.897	54.4729	84.7541	36.133	50.6001	24.9086
NPTXR	NPTXR_ENSG00000221890.2	69.5714	0.868835	0.379371	2.2902	0.0220099	0.978023	1.82619	YES	76.3072	72.6306	120.93	44.3919	64.7681	38.4008
TRPM5	TRPM5_ENSG00000070985.13	174.725	0.915828	0.450311	2.03377	0.0419749	0.978023	1.88665	YES	152.614	207.211	325.58	100.14	194.304	68.4987
SLC26A2	SLC26A2_ENSG00000155850.7	134.831	0.93001	0.447758	2.07704	0.0377979	0.978023	1.90529	YES	113.23	159.146	258.396	72.2659	144.716	61.2337
CTSE	CTSE_ENSG00000196188.10	64500.4	0.932847	0.437547	2.13199	0.0330075	0.978023	1.90904	YES	90232	80468.3	83267.8	40429.7	75479.1	17125.7
PTMA	PTMA_ENSG00000187514.14	35615.3	0.979748	0.476351	2.05678	0.0397077	0.978023	1.97212	YES	37710.5	80468.3	23614.3	20722.8	37490.6	13685.2
B4GALT6	B4GALT6_ENSG00000118276.11	174.259	1.0103	0.504468	2.0027	0.0452097	0.978023	2.01433	YES	124.717	209.347	364.856	107.366	181.148	58.1201
ZDHHC20	ZDHHC20_ENSG00000180776.15	11502.7	1.01349	0.453704	2.23381	0.0254954	0.978023	2.01879	YES	11773.5	17390.8	16990.1	5523.18	13916	3422.86
GPR156	GPR156_ENSG00000175697.10	20.647	1.01372	0.504964	2.0075	0.0446961	0.978023	2.01911	YES	30.3588	23.4981	28.9404	17.5503	13.156	10.3786
FASN	FASN_ENSG00000169710.6	11842.3	1.05302	0.52339	2.01192	0.0442279	0.978023	2.07487	YES	10230.1	14214.2	23501.7	6587.55	13911	2609.18
CALB2	CALB2_ENSG00000172137.18	59.4772	1.12588	0.464816	2.42222	0.0154262	0.978023	2.18235	YES	79.5892	55.541	109.56	57.8127	25.3	29.0601
GPR135	GPR135_ENSG00000181619.11	27.0931	1.15204	0.553928	2.07977	0.0375471	0.978023	2.22228	YES	22.1537	37.3834	52.7129	10.3237	19.228	20.7572
KRTAP5-9	KRTAP5-9_ENSG00000254997.3	44.6279	1.15597	0.441291	2.61952	0.00880547	0.978023	2.22834	YES	64.8201	68.3582	51.6793	27.874	39.468	15.5679
IPO4	IPO4_ENSG00000196497.15	19.9907	1.34661	0.665806	2.02253	0.043122	0.978023	2.54314	YES	18.0512	29.9067	38.2427	12.3884	17.204	4.15144
ITGA6	ITGA6_ENSG00000091409.14	50582.1	1.3763	0.462373	2.9766	0.0029146	0.978023	2.59602	YES	90232	80468.3	48395.6	18347.3	51739.6	14310
RCAN2	RCAN2_ENSG00000172348.14	14.7945	1.37776	0.601457	2.2907	0.0219805	0.978023	2.59865	YES	18.0512	19.2257	26.8732	6.19422	10.12	8.30288
CCDC83	CCDC83_ENSG00000150676.12	17.2775	1.38129	0.614126	2.24919	0.0245003	0.978023	2.60501	YES	25.4357	27.7705	21.7053	4.12948	11.132	13.4922
SOWAHA	SOWAHA_ENSG00000198944.5	34.5824	1.38232	0.580116	2.38284	0.0171797	0.978023	2.60688	YES	22.1537	58.7453	69.2503	14.4532	27.324	15.5679
PM20D1	PM20D1_ENSG00000162877.12	12.7628	1.4501	0.677995	2.1388	0.0324518	0.978023	2.73226	YES	17.2306	19.2257	19.6381	3.09711	10.12	7.26502
AC090154.1	AC090154.1_ENSG00000278888.1	44.3402	1.49839	0.478639	3.13052	0.00174495	0.978023	2.82528	YES	71.3841	66.222	58.9144	13.4208	38.456	17.6436
MIF	MIF_ENSG00000240972.1	75.1029	1.61426	0.738027	2.18727	0.0287231	0.978023	3.06155	YES	107.486	150.602	81.6533	19.615	83.9961	7.26502
NDUFA7	NDUFA7_ENSG00000267855.5	12.7886	1.65336	0.843249	1.9607	0.0499135	0.978023	3.14566	YES	24.6152	14.9534	18.6045	13.4208	2.024	3.11358
AMDHD1	AMDHD1_ENSG00000139344.7	21.4851	1.66684	0.655433	2.54312	0.0109868	0.978023	3.17519	YES	15.5896	27.7705	54.7801	10.3237	12.144	8.30288
PPAP2A	PPAP2A_ENSG00000067113.16	7.96802	1.70217	0.821234	2.07269	0.0382007	0.978023	3.2539	YES	15.5896	8.54478	12.403	3.09711	5.06001	3.11358
GPR78	GPR78_ENSG00000155269.11	9.10467	1.77986	0.861195	2.06673	0.0387598	0.978023	3.43392	YES	13.1281	7.47668	21.7053	6.19422	4.048	2.07572
TUBA3D	TUBA3D_ENSG00000075886.10	40.709	1.88091	0.606621	3.10064	0.00193105	0.978023	3.68308	YES	77.1277	71.5625	43.4106	5.16185	29.348	17.6436
DRICH1	DRICH1_ENSG00000189269.12	17.2749	1.9334	0.774736	2.49556	0.0125758	0.978023	3.81955	YES	35.2818	9.61287	37.2091	3.09711	9.10801	9.34074
HPCA	HPCA_ENSG00000121905.9	20.7672	2.01038	0.676547	2.97153	0.00296318	0.978023	4.02889	YES	24.6152	24.5662	50.6457	10.3237	3.036	11.4165
ACPT	ACPT_ENSG00000142513.5	18.0257	2.01803	0.838527	2.40664	0.0161	0.978023	4.05032	YES	46.7689	20.2938	19.6381	1.03237	13.156	7.26502
RAB19	RAB19_ENSG00000146955.10	14.0374	2.04677	0.899147	2.27635	0.0228251	0.978023	4.13181	YES	42.6664	7.47668	17.571	8.25896	2.024	6.22716
C3orf49	C3orf49_ENSG00000163632.12	11.7415	2.09427	0.868815	2.41048	0.0159314	0.978023	4.27009	YES	10.6666	30.9748	15.5038	6.19422	6.07201	1.03786
CMTM1	CMTM1_ENSG00000089505.17	21.1701	2.12763	0.846432	2.51364	0.0119492	0.978023	4.36998	YES	11.4871	63.0177	28.9404	2.06474	11.132	10.3786
ANGPTL4	ANGPTL4_ENSG00000167772.11	6.82208	2.22793	0.98911	2.25246	0.0242935	0.978023	4.6846	YES	7.38456	17.0896	9.30227	1.03237	4.048	2.07572
HIST1H1E	HIST1H1E_ENSG00000168298.5	15.6997	2.23652	0.892344	2.50635	0.0121986	0.978023	4.71259	YES	12.3076	9.61287	55.8136	7.22659	4.048	5.1893
NUTM2F	NUTM2F_ENSG00000130950.13	9.30153	2.33654	1.08857	2.14642	0.0318397	0.978023	5.05088	YES	5.74355	18.1576	22.7389	3.09711	6.07201	0
EFNB3	EFNB3_ENSG00000108947.4	5.30196	2.38183	1.21454	1.9611	0.0498673	0.978023	5.21197	YES	5.74355	9.61287	11.3694	0	4.048	1.03786
BRINP2	BRINP2_ENSG00000198797.6	4.5129	2.47632	1.17939	2.09966	0.035759	0.978023	5.56475	YES	4.10254	8.54478	10.3359	1.03237	2.024	1.03786
TMEM158	TMEM158_ENSG00000249992.1	9.06036	2.49965	0.945578	2.64352	0.008205	0.978023	5.65549	YES	18.0512	7.47668	20.6717	2.06474	5.06001	1.03786
C11orf94	C11orf94_ENSG00000234776.4	52.6566	2.78708	0.806174	3.45717	0.000545885	0.978023	6.90231	YES	114.05	20.2938	141.601	22.7121	14.168	3.11358
P2RX1	P2RX1_ENSG00000108405.3	18.9607	2.90779	1.25776	2.31188	0.020784	0.978023	7.50469	YES	8.20507	6.40858	85.7876	0	5.06001	8.30288
ADORA2A	ADORA2A_ENSG00000128271.19	8.58625	3.52615	1.04902	3.36138	0.000775543	0.978023	11.5207	YES	10.6666	18.1576	18.6045	2.06474	2.024	0

## Sheet: DE>1 Entrez Gene ID
From	To	Species	Gene Name
ITPKB	3707	Homo sapiens	inositol-trisphosphate 3-kinase B(ITPKB)
MTSS1L	92154	Homo sapiens	MTSS1L, I-BAR domain containing(MTSS1L)
PTMA	5757	Homo sapiens	prothymosin, alpha(PTMA)
CANX	821	Homo sapiens	calnexin(CANX)
SLC26A2	1836	Homo sapiens	solute carrier family 26 member 2(SLC26A2)
CALB2	794	Homo sapiens	calbindin 2(CALB2)
BRINP2	57795	Homo sapiens	BMP/retinoic acid inducible neural specific 2(BRINP2)
BHLHA15	168620	Homo sapiens	basic helix-loop-helix family member a15(BHLHA15)
S1PR4	8698	Homo sapiens	sphingosine-1-phosphate receptor 4(S1PR4)
YOD1	55432	Homo sapiens	YOD1 deubiquitinase(YOD1)
C3ORF49	132200	Homo sapiens	chromosome 3 open reading frame 49(C3orf49)
ARHGAP8	23779	Homo sapiens	Rho GTPase activating protein 8(ARHGAP8)
NR2F1	7025	Homo sapiens	nuclear receptor subfamily 2 group F member 1(NR2F1)
FMNL2	114793	Homo sapiens	formin like 2(FMNL2)
HIST1H1E	3008	Homo sapiens	histone cluster 1 H1 family member e(HIST1H1E)
TRPM5	29850	Homo sapiens	transient receptor potential cation channel subfamily M member 5(TRPM5)
EFNB3	1949	Homo sapiens	ephrin B3(EFNB3)
GPR135	64582	Homo sapiens	G protein-coupled receptor 135(GPR135)
MPP6	51678	Homo sapiens	membrane palmitoylated protein 6(MPP6)
ERMAP	114625	Homo sapiens	erythroblast membrane associated protein (Scianna blood group)(ERMAP)
NPTXR	23467	Homo sapiens	neuronal pentraxin receptor(NPTXR)
KRTAP5-9	3846	Homo sapiens	keratin associated protein 5-9(KRTAP5-9)
RAB19	401409	Homo sapiens	RAB19, member RAS oncogene family(RAB19)
IPO4	79711	Homo sapiens	importin 4(IPO4)
CTSE	1510	Homo sapiens	cathepsin E(CTSE)
TGIF2	60436	Homo sapiens	TGFB induced factor homeobox 2(TGIF2)
CDRT1	374286	Homo sapiens	CMT1A duplicated region transcript 1(CDRT1)
BTAF1	9044	Homo sapiens	B-TFIID TATA-box binding protein associated factor 1(BTAF1)
ADORA2A	135	Homo sapiens	adenosine A2a receptor(ADORA2A)
FAM69A	388650	Homo sapiens	family with sequence similarity 69 member A(FAM69A)
TMEM158	25907	Homo sapiens	transmembrane protein 158 (gene/pseudogene)(TMEM158)
NFKBIA	4792	Homo sapiens	NFKB inhibitor alpha(NFKBIA)
OCRL	4952	Homo sapiens	OCRL, inositol polyphosphate-5-phosphatase(OCRL)
SLC19A2	10560	Homo sapiens	solute carrier family 19 member 2(SLC19A2)
SOWAHA	134548	Homo sapiens	sosondowah ankyrin repeat domain family member A(SOWAHA)
MIF	4282	Homo sapiens	macrophage migration inhibitory factor (glycosylation-inhibiting factor)(MIF)
FAM135A	57579	Homo sapiens	family with sequence similarity 135 member A(FAM135A)
DGKE	8526	Homo sapiens	diacylglycerol kinase epsilon(DGKE)
FASN	2194	Homo sapiens	fatty acid synthase(FASN)
TUBA3D	113457	Homo sapiens	tubulin alpha 3d(TUBA3D)
USP35	57558	Homo sapiens	ubiquitin specific peptidase 35(USP35)
B4GALT6	9331	Homo sapiens	beta-1,4-galactosyltransferase 6(B4GALT6)
ZDHHC20	253832	Homo sapiens	zinc finger DHHC-type containing 20(ZDHHC20)
SLC25A43	203427	Homo sapiens	solute carrier family 25 member 43(SLC25A43)
ANGPTL4	51129	Homo sapiens	angiopoietin like 4(ANGPTL4)
GPR156	165829	Homo sapiens	G protein-coupled receptor 156(GPR156)
SPRN	503542	Homo sapiens	shadow of prion protein homolog (zebrafish)(SPRN)
CMTM1	113540	Homo sapiens	CKLF like MARVEL transmembrane domain containing 1(CMTM1)
OR2A7	401427	Homo sapiens	olfactory receptor family 2 subfamily A member 7(OR2A7)
TAOK1	57551	Homo sapiens	TAO kinase 1(TAOK1)
CCDC83	220047	Homo sapiens	coiled-coil domain containing 83(CCDC83)
PODXL	5420	Homo sapiens	podocalyxin like(PODXL)
PM20D1	148811	Homo sapiens	peptidase M20 domain containing 1(PM20D1)
NDUFA7	4701	Homo sapiens	NADH:ubiquinone oxidoreductase subunit A7(NDUFA7)
GPR78	27201	Homo sapiens	G protein-coupled receptor 78(GPR78)
ACPT	93650	Homo sapiens	acid phosphatase, testicular(ACPT)
RCAN2	10231	Homo sapiens	regulator of calcineurin 2(RCAN2)
C5ORF30	90355	Homo sapiens	chromosome 5 open reading frame 30(C5orf30)
C4ORF48	401115	Homo sapiens	chromosome 4 open reading frame 48(C4orf48)
AMDHD1	144193	Homo sapiens	amidohydrolase domain containing 1(AMDHD1)
P2RX1	5023	Homo sapiens	purinergic receptor P2X 1(P2RX1)
ITGA6	3655	Homo sapiens	integrin subunit alpha 6(ITGA6)
NUTM2F	54754	Homo sapiens	NUT family member 2F(NUTM2F)
HPCA	3208	Homo sapiens	hippocalcin(HPCA)
DRICH1	51233	Homo sapiens	aspartate rich 1(DRICH1)
RCN3	57333	Homo sapiens	reticulocalbin 3(RCN3)
C11ORF94	143678	Homo sapiens	chromosome 11 open reading frame 94(C11orf94)

## Sheet: InnateDB_Pathways_DE>1
the list below is sorted by p value CORRECTED
In the case of obvious multiple redundant pathways (which all contain the same genes) I have bolded those that best represent what the actual pathway is. I suggest to remove the other (non-bolded) ones from the table
KEGG are highlighted in blue fill
Pathway Name	Pathway Id	Source Name	Organism	Pathway uploaded gene count	Genes in InnateDB for this entity	Pathway p-value	Pathway p-value (corrected)	Gene Symbols	Genes (Symbol|IDBG-ID|Ensembl|Entrez|Fold Change|P-Value)
Defective B3GAT3 causes JDSSDHD	18524	REACTOME	9606	2	120	0.0328506	0.0445431	B4GALT6; SLC26A2;	B4GALT6|IDBG-2120|ENSG00000118276|9331|; SLC26A2|IDBG-53179|ENSG00000155850|1836|;
Defective B4GALT1 causes B4GALT1-CDG (CDG-2d)	18861	REACTOME	9606	2	120	0.0328506	0.0445431	B4GALT6; SLC26A2;	B4GALT6|IDBG-2120|ENSG00000118276|9331|; SLC26A2|IDBG-53179|ENSG00000155850|1836|;
Defective B4GALT7 causes EDS, progeroid type	17098	REACTOME	9606	2	120	0.0328506	0.0445431	B4GALT6; SLC26A2;	B4GALT6|IDBG-2120|ENSG00000118276|9331|; SLC26A2|IDBG-53179|ENSG00000155850|1836|;
Defective CHST14 causes EDS, musculocontractural type	18372	REACTOME	9606	2	120	0.0328506	0.0445431	B4GALT6; SLC26A2;	B4GALT6|IDBG-2120|ENSG00000118276|9331|; SLC26A2|IDBG-53179|ENSG00000155850|1836|;
Defective CHST3 causes SEDCJD	18611	REACTOME	9606	2	120	0.0328506	0.0445431	B4GALT6; SLC26A2;	B4GALT6|IDBG-2120|ENSG00000118276|9331|; SLC26A2|IDBG-53179|ENSG00000155850|1836|;
Defective CHST6 causes MCDC1	17102	REACTOME	9606	2	120	0.0328506	0.0445431	B4GALT6; SLC26A2;	B4GALT6|IDBG-2120|ENSG00000118276|9331|; SLC26A2|IDBG-53179|ENSG00000155850|1836|;
Defective CHSY1 causes TPBS	19354	REACTOME	9606	2	120	0.0328506	0.0445431	B4GALT6; SLC26A2;	B4GALT6|IDBG-2120|ENSG00000118276|9331|; SLC26A2|IDBG-53179|ENSG00000155850|1836|;
Defective EXT1 causes exostoses 1, TRPS2 and CHDS	18206	REACTOME	9606	2	120	0.0328506	0.0445431	B4GALT6; SLC26A2;	B4GALT6|IDBG-2120|ENSG00000118276|9331|; SLC26A2|IDBG-53179|ENSG00000155850|1836|;
Defective EXT2 causes exostoses 2	18636	REACTOME	9606	2	120	0.0328506	0.0445431	B4GALT6; SLC26A2;	B4GALT6|IDBG-2120|ENSG00000118276|9331|; SLC26A2|IDBG-53179|ENSG00000155850|1836|;
Defective PAPSS2 causes SEMD-PA	17298	REACTOME	9606	2	120	0.0328506	0.0445431	B4GALT6; SLC26A2;	B4GALT6|IDBG-2120|ENSG00000118276|9331|; SLC26A2|IDBG-53179|ENSG00000155850|1836|;
Defective SLC26A2 causes chondrodysplasias	17794	REACTOME	9606	2	120	0.0328506	0.0445431	B4GALT6; SLC26A2;	B4GALT6|IDBG-2120|ENSG00000118276|9331|; SLC26A2|IDBG-53179|ENSG00000155850|1836|;
Diseases associated with glycosaminoglycan metabolism	18653	REACTOME	9606	2	120	0.0328506	0.0445431	B4GALT6; SLC26A2;	B4GALT6|IDBG-2120|ENSG00000118276|9331|; SLC26A2|IDBG-53179|ENSG00000155850|1836|;
Diseases of glycosylation	19039	REACTOME	9606	2	120	0.0328506	0.0445431	B4GALT6; SLC26A2;	B4GALT6|IDBG-2120|ENSG00000118276|9331|; SLC26A2|IDBG-53179|ENSG00000155850|1836|;
Glycosaminoglycan metabolism	18895	REACTOME	9606	2	120	0.0328506	0.0445431	B4GALT6; SLC26A2;	B4GALT6|IDBG-2120|ENSG00000118276|9331|; SLC26A2|IDBG-53179|ENSG00000155850|1836|;
MPS I - Hurler syndrome	19525	REACTOME	9606	2	120	0.0328506	0.0445431	B4GALT6; SLC26A2;	B4GALT6|IDBG-2120|ENSG00000118276|9331|; SLC26A2|IDBG-53179|ENSG00000155850|1836|;
MPS II - Hunter syndrome	18749	REACTOME	9606	2	120	0.0328506	0.0445431	B4GALT6; SLC26A2;	B4GALT6|IDBG-2120|ENSG00000118276|9331|; SLC26A2|IDBG-53179|ENSG00000155850|1836|;
MPS IIIA - Sanfilippo syndrome A	19535	REACTOME	9606	2	120	0.0328506	0.0445431	B4GALT6; SLC26A2;	B4GALT6|IDBG-2120|ENSG00000118276|9331|; SLC26A2|IDBG-53179|ENSG00000155850|1836|;
MPS IIIB - Sanfilippo syndrome B	19886	REACTOME	9606	2	120	0.0328506	0.0445431	B4GALT6; SLC26A2;	B4GALT6|IDBG-2120|ENSG00000118276|9331|; SLC26A2|IDBG-53179|ENSG00000155850|1836|;
MPS IIIC - Sanfilippo syndrome C	19585	REACTOME	9606	2	120	0.0328506	0.0445431	B4GALT6; SLC26A2;	B4GALT6|IDBG-2120|ENSG00000118276|9331|; SLC26A2|IDBG-53179|ENSG00000155850|1836|;
MPS IIID - Sanfilippo syndrome D	17539	REACTOME	9606	2	120	0.0328506	0.0445431	B4GALT6; SLC26A2;	B4GALT6|IDBG-2120|ENSG00000118276|9331|; SLC26A2|IDBG-53179|ENSG00000155850|1836|;
MPS IV - Morquio syndrome A	18634	REACTOME	9606	2	120	0.0328506	0.0445431	B4GALT6; SLC26A2;	B4GALT6|IDBG-2120|ENSG00000118276|9331|; SLC26A2|IDBG-53179|ENSG00000155850|1836|;
MPS IV - Morquio syndrome B	18458	REACTOME	9606	2	120	0.0328506	0.0445431	B4GALT6; SLC26A2;	B4GALT6|IDBG-2120|ENSG00000118276|9331|; SLC26A2|IDBG-53179|ENSG00000155850|1836|;
MPS IX - Natowicz syndrome	18165	REACTOME	9606	2	120	0.0328506	0.0445431	B4GALT6; SLC26A2;	B4GALT6|IDBG-2120|ENSG00000118276|9331|; SLC26A2|IDBG-53179|ENSG00000155850|1836|;
MPS VI - Maroteaux-Lamy syndrome	17269	REACTOME	9606	2	120	0.0328506	0.0445431	B4GALT6; SLC26A2;	B4GALT6|IDBG-2120|ENSG00000118276|9331|; SLC26A2|IDBG-53179|ENSG00000155850|1836|;
MPS VII - Sly syndrome	19185	REACTOME	9606	2	120	0.0328506	0.0445431	B4GALT6; SLC26A2;	B4GALT6|IDBG-2120|ENSG00000118276|9331|; SLC26A2|IDBG-53179|ENSG00000155850|1836|;
Mucopolysaccharidoses	16934	REACTOME	9606	2	120	0.0328506	0.0445431	B4GALT6; SLC26A2;	B4GALT6|IDBG-2120|ENSG00000118276|9331|; SLC26A2|IDBG-53179|ENSG00000155850|1836|;
Defective AMN causes hereditary megaloblastic anemia 1	17554	REACTOME	9606	2	83	0.0165134	0.0489285	FASN; SLC19A2;	FASN|IDBG-73235|ENSG00000169710|2194|; SLC19A2|IDBG-104661|ENSG00000117479|10560|;
Defective BTD causes biotidinase deficiency	18399	REACTOME	9606	2	83	0.0165134	0.0489285	FASN; SLC19A2;	FASN|IDBG-73235|ENSG00000169710|2194|; SLC19A2|IDBG-104661|ENSG00000117479|10560|;
Defective CD320 causes methylmalonic aciduria	17952	REACTOME	9606	2	83	0.0165134	0.0489285	FASN; SLC19A2;	FASN|IDBG-73235|ENSG00000169710|2194|; SLC19A2|IDBG-104661|ENSG00000117479|10560|;
Defective CUBN causes hereditary megaloblastic anemia 1	18799	REACTOME	9606	2	83	0.0165134	0.0489285	FASN; SLC19A2;	FASN|IDBG-73235|ENSG00000169710|2194|; SLC19A2|IDBG-104661|ENSG00000117479|10560|;
Defective GIF causes intrinsic factor deficiency	18673	REACTOME	9606	2	83	0.0165134	0.0489285	FASN; SLC19A2;	FASN|IDBG-73235|ENSG00000169710|2194|; SLC19A2|IDBG-104661|ENSG00000117479|10560|;
Defective HLCS causes multiple carboxylase deficiency	17039	REACTOME	9606	2	83	0.0165134	0.0489285	FASN; SLC19A2;	FASN|IDBG-73235|ENSG00000169710|2194|; SLC19A2|IDBG-104661|ENSG00000117479|10560|;
Defective LMBRD1 causes methylmalonic aciduria and homocystinuria type cblF	17742	REACTOME	9606	2	83	0.0165134	0.0489285	FASN; SLC19A2;	FASN|IDBG-73235|ENSG00000169710|2194|; SLC19A2|IDBG-104661|ENSG00000117479|10560|;
Defective MMAA causes methylmalonic aciduria type cblA	17043	REACTOME	9606	2	83	0.0165134	0.0489285	FASN; SLC19A2;	FASN|IDBG-73235|ENSG00000169710|2194|; SLC19A2|IDBG-104661|ENSG00000117479|10560|;
Defective MMAB causes methylmalonic aciduria type cblB	19453	REACTOME	9606	2	83	0.0165134	0.0489285	FASN; SLC19A2;	FASN|IDBG-73235|ENSG00000169710|2194|; SLC19A2|IDBG-104661|ENSG00000117479|10560|;
Defective MMACHC causes methylmalonic aciduria and homocystinuria type cblC	18190	REACTOME	9606	2	83	0.0165134	0.0489285	FASN; SLC19A2;	FASN|IDBG-73235|ENSG00000169710|2194|; SLC19A2|IDBG-104661|ENSG00000117479|10560|;
Defective MMADHC causes methylmalonic aciduria and homocystinuria type cblD	19174	REACTOME	9606	2	83	0.0165134	0.0489285	FASN; SLC19A2;	FASN|IDBG-73235|ENSG00000169710|2194|; SLC19A2|IDBG-104661|ENSG00000117479|10560|;
Defective MTR causes methylmalonic aciduria and homocystinuria type cblG	17731	REACTOME	9606	2	83	0.0165134	0.0489285	FASN; SLC19A2;	FASN|IDBG-73235|ENSG00000169710|2194|; SLC19A2|IDBG-104661|ENSG00000117479|10560|;
Defective MTRR causes methylmalonic aciduria and homocystinuria type cblE	19395	REACTOME	9606	2	83	0.0165134	0.0489285	FASN; SLC19A2;	FASN|IDBG-73235|ENSG00000169710|2194|; SLC19A2|IDBG-104661|ENSG00000117479|10560|;
Defective MUT causes methylmalonic aciduria mut type	17040	REACTOME	9606	2	83	0.0165134	0.0489285	FASN; SLC19A2;	FASN|IDBG-73235|ENSG00000169710|2194|; SLC19A2|IDBG-104661|ENSG00000117479|10560|;
Defective TCN2 causes hereditary megaloblastic anemia	17169	REACTOME	9606	2	83	0.0165134	0.0489285	FASN; SLC19A2;	FASN|IDBG-73235|ENSG00000169710|2194|; SLC19A2|IDBG-104661|ENSG00000117479|10560|;
Defects in biotin (Btn) metabolism	18233	REACTOME	9606	2	83	0.0165134	0.0489285	FASN; SLC19A2;	FASN|IDBG-73235|ENSG00000169710|2194|; SLC19A2|IDBG-104661|ENSG00000117479|10560|;
Defects in cobalamin (B12) metabolism	18060	REACTOME	9606	2	83	0.0165134	0.0489285	FASN; SLC19A2;	FASN|IDBG-73235|ENSG00000169710|2194|; SLC19A2|IDBG-104661|ENSG00000117479|10560|;
Defects in vitamin and cofactor metabolism	18729	REACTOME	9606	2	83	0.0165134	0.0489285	FASN; SLC19A2;	FASN|IDBG-73235|ENSG00000169710|2194|; SLC19A2|IDBG-104661|ENSG00000117479|10560|;
Metabolism of vitamins and cofactors	19866	REACTOME	9606	2	83	0.0165134	0.0489285	FASN; SLC19A2;	FASN|IDBG-73235|ENSG00000169710|2194|; SLC19A2|IDBG-104661|ENSG00000117479|10560|;
Metabolism of water-soluble vitamins and cofactors	17389	REACTOME	9606	2	83	0.0165134	0.0489285	FASN; SLC19A2;	FASN|IDBG-73235|ENSG00000169710|2194|; SLC19A2|IDBG-104661|ENSG00000117479|10560|;
Small cell lung cancer	527	KEGG	9606	2	88	0.0184423	0.0526921	ITGA6; NFKBIA;	ITGA6|IDBG-75102|ENSG00000091409|3655|; NFKBIA|IDBG-4758|ENSG00000100906|4792|;
Metabolism	19429	REACTOME	9606	8	1535	0.0213598	0.0589236	AMDHD1; ANGPTL4; B4GALT6; FASN; ITPKB; OCRL; SLC19A2; SLC26A2;	AMDHD1|IDBG-51864|ENSG00000139344|144193|; ANGPTL4|IDBG-24662|ENSG00000167772|51129|; B4GALT6|IDBG-2120|ENSG00000118276|9331|; FASN|IDBG-73235|ENSG00000169710|2194|; ITPKB|IDBG-107048|ENSG00000143772|3707|; OCRL|IDBG-85566|ENSG00000122126|4952|; SLC19A2|IDBG-104661|ENSG00000117479|10560|; SLC26A2|IDBG-53179|ENSG00000155850|1836|;
Neuroactive ligand-receptor interaction	416	KEGG	9606	3	275	0.0267421	0.0713123	GPR156; P2RX1; S1PR4;	GPR156|IDBG-51702|ENSG00000175697|165829|; P2RX1|IDBG-18186|ENSG00000108405|5023|; S1PR4|IDBG-16962|ENSG00000125910|8698|;
MHC class II antigen presentation	13065	REACTOME	9606	2	111	0.0284542	0.0734303	CANX; CTSE;	CANX|IDBG-61587|ENSG00000127022|821|; CTSE|IDBG-106216|ENSG00000196188|1510|;
Synthesis of IP3 and IP4 in the cytosol	13539	REACTOME	9606	2	27	0.00184702	0.0738807	ITPKB; OCRL;	ITPKB|IDBG-107048|ENSG00000143772|3707|; OCRL|IDBG-85566|ENSG00000122126|4952|;
Phosphatidylinositol signaling system	528	KEGG	9606	3	82	0.000931991	0.0745593	DGKE; ITPKB; OCRL;	DGKE|IDBG-60172|ENSG00000153933|8526|; ITPKB|IDBG-107048|ENSG00000143772|3707|; OCRL|IDBG-85566|ENSG00000122126|4952|;
Disease	19807	REACTOME	9606	6	1192	0.0561703	0.0748938	B4GALT6; CANX; FASN; SLC19A2; SLC26A2; TGIF2;	B4GALT6|IDBG-2120|ENSG00000118276|9331|; CANX|IDBG-61587|ENSG00000127022|821|; FASN|IDBG-73235|ENSG00000169710|2194|; SLC19A2|IDBG-104661|ENSG00000117479|10560|; SLC26A2|IDBG-53179|ENSG00000155850|1836|; TGIF2|IDBG-72851|ENSG00000118707|60436|;
Toxoplasmosis	10385	KEGG	9606	2	119	0.0323495	0.078423	ITGA6; NFKBIA;	ITGA6|IDBG-75102|ENSG00000091409|3655|; NFKBIA|IDBG-4758|ENSG00000100906|4792|;
Asparagine N-linked glycosylation	13432	REACTOME	9606	2	118	0.0318515	0.0796288	B4GALT6; CANX;	B4GALT6|IDBG-2120|ENSG00000118276|9331|; CANX|IDBG-61587|ENSG00000127022|821|;
Protein processing in endoplasmic reticulum	10363	KEGG	9606	2	171	0.062165	0.0815279	CANX; YOD1;	CANX|IDBG-61587|ENSG00000127022|821|; YOD1|IDBG-106308|ENSG00000180667|55432|;
Fatty acid, triacylglycerol, and ketone body metabolism	13534	REACTOME	9606	2	176	0.0653963	0.0843823	ANGPTL4; FASN;	ANGPTL4|IDBG-24662|ENSG00000167772|51129|; FASN|IDBG-73235|ENSG00000169710|2194|;
Inositol phosphate metabolism	16257	INOH	9606	2	41	0.00422824	0.0845648	ITPKB; OCRL;	ITPKB|IDBG-107048|ENSG00000143772|3707|; OCRL|IDBG-85566|ENSG00000122126|4952|;
Mechanism of gene regulation by peroxisome proliferators via ppara	3965	PID BIOCARTA	9606	2	41	0.00422824	0.0845648	NFKBIA; NR2F1;	NFKBIA|IDBG-4758|ENSG00000100906|4792|; NR2F1|IDBG-33322|ENSG00000175745|7025|;
Inositol phosphate metabolism	19263	REACTOME	9606	2	46	0.00529834	0.0847735	ITPKB; OCRL;	ITPKB|IDBG-107048|ENSG00000143772|3707|; OCRL|IDBG-85566|ENSG00000122126|4952|;
Calcium signaling pathway	594	KEGG	9606	2	183	0.0700149	0.0889078	ITPKB; P2RX1;	ITPKB|IDBG-107048|ENSG00000143772|3707|; P2RX1|IDBG-18186|ENSG00000108405|5023|;
Inositol phosphate metabolism	452	KEGG	9606	2	61	0.00916692	0.122226	ITPKB; OCRL;	ITPKB|IDBG-107048|ENSG00000143772|3707|; OCRL|IDBG-85566|ENSG00000122126|4952|;
Glycogen storage diseases	19851	REACTOME	9606	2	253	0.121355	0.144902	B4GALT6; SLC26A2;	B4GALT6|IDBG-2120|ENSG00000118276|9331|; SLC26A2|IDBG-53179|ENSG00000155850|1836|;
Metabolism of carbohydrates	17445	REACTOME	9606	2	253	0.121355	0.144902	B4GALT6; SLC26A2;	B4GALT6|IDBG-2120|ENSG00000118276|9331|; SLC26A2|IDBG-53179|ENSG00000155850|1836|;
Myoclonic epilepsy of Lafora	17077	REACTOME	9606	2	253	0.121355	0.144902	B4GALT6; SLC26A2;	B4GALT6|IDBG-2120|ENSG00000118276|9331|; SLC26A2|IDBG-53179|ENSG00000155850|1836|;
Hemostasis	19856	REACTOME	9606	3	508	0.118393	0.147991	DGKE; ITGA6; P2RX1;	DGKE|IDBG-60172|ENSG00000153933|8526|; ITGA6|IDBG-75102|ENSG00000091409|3655|; P2RX1|IDBG-18186|ENSG00000108405|5023|;
Post-translational protein modification	17038	REACTOME	9606	2	262	0.128517	0.151197	B4GALT6; CANX;	B4GALT6|IDBG-2120|ENSG00000118276|9331|; CANX|IDBG-61587|ENSG00000127022|821|;
Metabolism of lipids and lipoproteins	16920	REACTOME	9606	3	554	0.143212	0.166043	ANGPTL4; FASN; OCRL;	ANGPTL4|IDBG-24662|ENSG00000167772|51129|; FASN|IDBG-73235|ENSG00000169710|2194|; OCRL|IDBG-85566|ENSG00000122126|4952|;
TSH	15927	NETPATH	9606	2	82	0.0161387	0.184442	CANX; NFKBIA;	CANX|IDBG-61587|ENSG00000127022|821|; NFKBIA|IDBG-4758|ENSG00000100906|4792|;
Adaptive Immune System	18371	REACTOME	9606	3	604	0.172072	0.196654	CANX; CTSE; NFKBIA;	CANX|IDBG-61587|ENSG00000127022|821|; CTSE|IDBG-106216|ENSG00000196188|1510|; NFKBIA|IDBG-4758|ENSG00000100906|4792|;
Pathways in cancer	4397	KEGG	9606	2	329	0.184604	0.208004	ITGA6; NFKBIA;	ITGA6|IDBG-75102|ENSG00000091409|3655|; NFKBIA|IDBG-4758|ENSG00000100906|4792|;
Metabolism of proteins	18366	REACTOME	9606	3	678	0.217684	0.241871	B4GALT6; CANX; CDRT1;	B4GALT6|IDBG-2120|ENSG00000118276|9331|; CANX|IDBG-61587|ENSG00000127022|821|; CDRT1|IDBG-408775|ENSG00000241322|374286|;
Generic Transcription Pathway	13742	REACTOME	9606	2	458	0.299529	0.328251	NR2F1; TGIF2;	NR2F1|IDBG-33322|ENSG00000175745|7025|; TGIF2|IDBG-72851|ENSG00000118707|60436|;
Signal Transduction	17980	REACTOME	9606	6	1965	0.322998	0.349187	DGKE; NFKBIA; OCRL; OR2A7; S1PR4; TGIF2;	DGKE|IDBG-60172|ENSG00000153933|8526|; NFKBIA|IDBG-4758|ENSG00000100906|4792|; OCRL|IDBG-85566|ENSG00000122126|4952|; OR2A7|IDBG-407266|ENSG00000243896|102725084,401427,79541|; S1PR4|IDBG-16962|ENSG00000125910|8698|; TGIF2|IDBG-72851|ENSG00000118707|60436|;
Developmental Biology	16794	REACTOME	9606	2	502	0.33894	0.361536	ANGPTL4; EFNB3;	ANGPTL4|IDBG-24662|ENSG00000167772|51129|; EFNB3|IDBG-26628|ENSG00000108947|1949|;
GPCR downstream signaling	18003	REACTOME	9606	3	923	0.381143	0.401203	DGKE; OR2A7; S1PR4;	DGKE|IDBG-60172|ENSG00000153933|8526|; OR2A7|IDBG-407266|ENSG00000243896|102725084,401427,79541|; S1PR4|IDBG-16962|ENSG00000125910|8698|;
Transmembrane transport of small molecules	16726	REACTOME	9606	2	606	0.429493	0.446226	SLC26A2; TRPM5;	SLC26A2|IDBG-53179|ENSG00000155850|1836|; TRPM5|IDBG-22743|ENSG00000070985|29850|;
Signaling by GPCR	17449	REACTOME	9606	3	1035	0.455962	0.467653	DGKE; OR2A7; S1PR4;	DGKE|IDBG-60172|ENSG00000153933|8526|; OR2A7|IDBG-407266|ENSG00000243896|102725084,401427,79541|; S1PR4|IDBG-16962|ENSG00000125910|8698|;
Immune System	18444	REACTOME	9606	3	1127	0.515099	0.521619	CANX; CTSE; NFKBIA;	CANX|IDBG-61587|ENSG00000127022|821|; CTSE|IDBG-106216|ENSG00000196188|1510|; NFKBIA|IDBG-4758|ENSG00000100906|4792|;
Gene Expression	19770	REACTOME	9606	2	1118	0.765042	0.765042	NR2F1; TGIF2;	NR2F1|IDBG-33322|ENSG00000175745|7025|; TGIF2|IDBG-72851|ENSG00000118707|60436|;
