# Supplementary material for: MicroRNA Profiling in Oesophageal Adenocarcinoma Cell Lines and Patient Serum Samples Reveals a Role for miR-451a in Radiation Resistance
Source: Int J Mol Sci. 2020 Nov 24;21(23):8898. doi: 10.3390/ijms21238898 (PMC7727862; doi:10.3390/ijms21238898)
Supplement: Supplementary file 1 [file ijms-21-08898-s001.zip › supply/Supplementary file 11 -- Custom OpenArray miRNA information .xlsx]

## Sheet: Supp. Table for OPSCC
OpenArray_ID	OA_sequence	miRBase v22 or Genbank (NCBI)	miRBase_Accession
000338_ath-miR159a	UUUGGAUUGAAGGGAGCUCUA	ath-miR159a	MIMAT0000177
000387_hsa-miR-10a	UACCCUGUAGAUCCGAAUUUGUG	hsa-miR-10a-5p	MIMAT0000253
000390_hsa-miR-15b	UAGCAGCACAUCAUGGUUUACA	hsa-miR-15b-5p	MIMAT0000417
000391_hsa-miR-16	UAGCAGCACGUAAAUAUUGGCG	hsa-miR-16-5p	MIMAT0000069
000395_hsa-miR-19a	UGUGCAAAUCUAUGCAAAACUGA	hsa-miR-19a-3p	MIMAT0000073
000396_hsa-miR-19b	UGUGCAAAUCCAUGCAAAACUGA	hsa-miR-19b-3p	MIMAT0000074
000397_hsa-miR-21	UAGCUUAUCAGACUGAUGUUGA	hsa-miR-21-5p	MIMAT0000076
000402_hsa-miR-24	UGGCUCAGUUCAGCAGGAACAG	hsa-miR-24-3p	MIMAT0000080
000403_hsa-miR-25	CAUUGCACUUGUCUCGGUCUGA	hsa-miR-25-3p	MIMAT0000081
000405_hsa-miR-26a	UUCAAGUAAUCCAGGAUAGGCU	hsa-miR-26a-5p	MIMAT0000082
000407_hsa-miR-26b	UUCAAGUAAUUCAGGAUAGGU	hsa-miR-26b-5p	MIMAT0000083
000408_hsa-miR-27a	UUCACAGUGGCUAAGUUCCGC	hsa-miR-27a-3p	MIMAT0000084
000411_hsa-miR-28	AAGGAGCUCACAGUCUAUUGAG	hsa-miR-28-5p	MIMAT0000085
000417_hsa-miR-30a-5p	UGUAAACAUCCUCGACUGGAAG	hsa-miR-30a-5p	MIMAT0000087
000420_hsa-miR-30d	UGUAAACAUCCCCGACUGGAAG	hsa-miR-30d-5p	MIMAT0000245
000431_hsa-miR-92a	UAUUGCACUUGUCCCGGCCUGU	hsa-miR-92a-3p	MIMAT0000092
000436_hsa-miR-99b	CACCCGUAGAACCGACCUUGCG	hsa-miR-99b-5p	MIMAT0000689
000442_hsa-miR-106b	UAAAGUGCUGACAGUGCAGAU	hsa-miR-106b-5p	MIMAT0000680
000449_hsa-miR-125b	UCCCUGAGACCCUAACUUGUGA	hsa-miR-125b-5p	MIMAT0000423
000451_hsa-miR-126-	CAUUAUUACUUUUGGUACGCG	hsa-miR-126-5p	MIMAT0000444
000454_hsa-miR-130a	CAGUGCAAUGUUAAAAGGGCAU	hsa-miR-130a-3p	MIMAT0000425
000456_hsa-miR-130b	CAGUGCAAUGAUGAAAGGGCAU	hsa-miR-130b-3p	MIMAT0000691
000464_hsa-miR-142-3p	UGUAGUGUUUCCUACUUUAUGGA	hsa-miR-142-3p	MIMAT0000434
000468_hsa-miR-146a	UGAGAACUGAAUUCCAUGGGUU	hsa-miR-146a-5p	MIMAT0000449
000470_hsa-miR-148a	UCAGUGCACUACAGAACUUUGU	hsa-miR-148a-3p	MIMAT0000243
000473_hsa-miR-150	UCUCCCAACCCUUGUACCAGUG	hsa-miR-150-5p	MIMAT0000451
000475_hsa-miR-152	UCAGUGCAUGACAGAACUUGG	hsa-miR-152-3p	MIMAT0000438
000480_hsa-miR-181a	AACAUUCAACGCUGUCGGUGAGU	hsa-miR-181a-5p	MIMAT0000256
000489_hsa-miR-190	UGAUAUGUUUGAUAUAUUAGGU	hsa-miR-190a-5p	MIMAT0000458
000493_hsa-miR-194	UGUAACAGCAACUCCAUGUGGA	hsa-miR-194-5p	MIMAT0000460
000494_hsa-miR-195	UAGCAGCACAGAAAUAUUGGC	hsa-miR-195-5p	MIMAT0000461
000497_hsa-miR-197	UUCACCACCUUCUCCACCCAGC	hsa-miR-197-3p	MIMAT0000227
000507_hsa-miR-203	GUGAAAUGUUUAGGACCACUAG	hsa-miR-203a-3p	MIMAT0000264
000510_hsa-miR-206	UGGAAUGUAAGGAAGUGUGUGG	hsa-miR-206	MIMAT0000462
000512_hsa-miR-210	CUGUGCGUGUGACAGCGGCUGA	hsa-miR-210-3p	MIMAT0000267
000518_hsa-miR-215	AUGACCUAUGAAUUGACAGAC	hsa-miR-215-5p	MIMAT0000272
000524_hsa-miR-221	AGCUACAUUGUCUGCUGGGUUUC	hsa-miR-221-3p	MIMAT0000278
000527_hsa-miR-296	AGGGCCCCCCCUCAAUCCUGU	hsa-miR-296-5p	MIMAT0000690
000528_hsa-miR-301	CAGUGCAAUAGUAUUGUCAAAGC	hsa-miR-301a-3p	MIMAT0000688
000539_hsa-miR-324-5p	CGCAUCCCCUAGGGCAUUGGUGU	hsa-miR-324-5p	MIMAT0000761
000543_hsa-miR-328	CUGGCCCUCUCUGCCCUUCCGU	hsa-miR-328-3p	MIMAT0000752
000545_hsa-miR-331	GCCCCUGGGCCUAUCCUAGAA	hsa-miR-331-3p	MIMAT0000760
000546_hsa-miR-335	UCAAGAGCAAUAACGAAAAAUGU	hsa-miR-335-5p	MIMAT0000765
000563_hsa-miR-374	UUAUAAUACAACCUGAUAAGUG	hsa-miR-374a-5p	MIMAT0000727
000564_hsa-miR-375	UUUGUUCGUUCGGCUCGCGUGA	hsa-miR-375-3p	MIMAT0000728
000580_hsa-miR-20a	UAAAGUGCUUAUAGUGCAGGUAG	hsa-miR-20a-5p	MIMAT0000075
001014_hsa-miR-20b	CAAAGUGCUCAUAGUGCAGGUAG	hsa-miR-20b-5p	MIMAT0001413
001020_hsa-miR-365	UAAUGCCCCUAAAAAUCCUUAU	hsa-miR-365a-3p	MIMAT0000710
001090_mmu-miR-93	CAAAGUGCUGUUCGUGCAGGUAG	mmu-miR-93-5p	MIMAT0000540
001097_hsa-miR-146b	UGAGAACUGAAUUCCAUAGGCU	hsa-miR-146b-5p	MIMAT0002809
001116_hsa-miR-520b	AAAGUGCUUCCUUUUAGAGGG	hsa-miR-520b-3p	MIMAT0002843
001141_mmu-miR-451	AAACCGUUACCAUUACUGAGUU	hsa-miR-451a	MIMAT0001631
001187_mmu-miR-140	CAGUGGUUUUACCCUAUGGUAG	mmu-miR-140-5p	MIMAT0000151
001515_hsa-miR-660	UACCCAUUGCAUAUCGGAGUUG	hsa-miR-660-5p	MIMAT0003338
001518_hsa-miR-532	CAUGCCUUGAGUGUAGGACCGU	hsa-miR-532-5p	MIMAT0002888
001535_hsa-miR-551b	GCGACCCAUACUUGGUUUCAG	hsa-miR-551b-3p	MIMAT0003233
001557_hsa-miR-624	UAGUACCAGUACCUUGUGUUCA	hsa-miR-624-5p	MIMAT0003293
001973_U6-snRNA	GUGCUCGCUUCGGCAGCACAUAUACUAAAAUUGGAACGAUACAGAGAAGAUUAGCAUGGCCCCUGCGCAAGGAUGACACGCAAAUUCGUGAAGCGUUCCAUAUUUU	RNU6-1	NR_004394
001984_hsa-miR-590-5p	GAGCUUAUUCAUAAAAGUGCAG	hsa-miR-590-5p	MIMAT0003258
001986_hsa-miR-766	ACUCCAGCCCCACAGCCUCAGC	hsa-miR-766-3p	MIMAT0003888
002161_hsa-miR-324-3p	ACUGCCCCAGGUGCUGCUGG	hsa-miR-324-3p	MIMAT0000762
002169_hsa-miR-106a	AAAAGUGCUUACAGUGCAGGUAG	hsa-miR-106a-5p	MIMAT0000103
002184_hsa-miR-339-3p	UGAGCGCCUCGACGACAGAGCCG	hsa-miR-339-3p	MIMAT0004702
002186_hsa-miR-345	GCUGACUCCUAGUCCAGGGCUC	hsa-miR-345-5p	MIMAT0000772
002187_hsa-miR-942	UCUUCUCUGUUUUGGCCAUGUG	hsa-miR-942-5p	MIMAT0004985
002189_hsa-miR-944	AAAUUAUUGUACAUCGGAUGAG	hsa-miR-944	MIMAT0004987
002198_hsa-miR-125a-5p	UCCCUGAGACCCUUUAACCUGUGA	hsa-miR-125a-5p	MIMAT0000443
002201_hsa-miR-541	UGGUGGGCACAGAAUCUGGACU	hsa-miR-541-3p	MIMAT0004920
002228_hsa-miR-126	UCGUACCGUGAGUAAUAAUGCG	hsa-miR-126-3p	MIMAT0000445
002234_hsa-miR-140-3p	UACCACAGGGUAGAACCACGG	hsa-miR-140-3p	MIMAT0004597
002245_hsa-miR-122	UGGAGUGUGACAAUGGUGUUUG	hsa-miR-122-5p	MIMAT0000421
002248_hsa-miR-142-5p	CAUAAAGUAGAAAGCACUACU	hsa-miR-142-5p	MIMAT0000433
002258_hsa-miR-340	UUAUAAAGCAAUGAGACUGAUU	hsa-miR-340-5p	MIMAT0004692
002260_hsa-miR-342-3p	UCUCACACAGAAAUCGCACCCGU	hsa-miR-342-3p	MIMAT0000753
002271_hsa-miR-185	UGGAGAGAAAGGCAGUUCCUGA	hsa-miR-185-5p	MIMAT0000455
002276_hsa-miR-222	AGCUACAUCUGGCUACUGGGU	hsa-miR-222-3p	MIMAT0000279
002277_hsa-miR-320	AAAAGCUGGGUUGAGAGGGCGA	hsa-miR-320a-3p	MIMAT0000510
002278_hsa-miR-145	GUCCAGUUUUCCCAGGAAUCCCU	hsa-miR-145-5p	MIMAT0000437
002279_hsa-miR-31	AGGCAAGAUGCUGGCAUAGCU	hsa-miR-31-5p	MIMAT0000089
002281_hsa-miR-193a-5p	UGGGUCUUUGCGGGCGAGAUGA	hsa-miR-193a-5p	MIMAT0004614
002282_hsa-let-7g	UGAGGUAGUAGUUUGUACAGUU	hsa-let-7g-5p	MIMAT0000414
002283_hsa-let-7d	AGAGGUAGUAGGUUGCAUAGUU	hsa-let-7d-5p	MIMAT0000065
002284_hsa-miR-138	AGCUGGUGUUGUGAAUCAGGCCG	hsa-miR-138-5p	MIMAT0000430
002285_hsa-miR-186	CAAAGAAUUCUCCUUUUGGGCU	hsa-miR-186-5p	MIMAT0000456
002289_hsa-miR-139-5p	UCUACAGUGCACGUGUCUCCAG	hsa-miR-139-5p	MIMAT0000250
002295_hsa-miR-223	UGUCAGUUUGUCAAAUACCCCA	hsa-miR-223-3p	MIMAT0000280
002296_hsa-miR-885-5p	UCCAUUACACUACCCUGCCUCU	hsa-miR-885-5p	MIMAT0004947
002299_hsa-miR-191	CAACGGAAUCCCAAAAGCAGCUG	hsa-miR-191-5p	MIMAT0000440
002304_hsa-miR-199a-3p	ACAGUAGUCUGCACAUUGGUUA	hsa-miR-199a-3p	MIMAT0000232
002308_hsa-miR-17	CAAAGUGCUUACAGUGCAGGUAG	hsa-miR-17-5p	MIMAT0000070
002324_hsa-miR-744	UGCGGGGCUAGGGCUAACAGCA	hsa-miR-744-5p	MIMAT0004945
002338_hsa-miR-483-5p	AAGACGGGAGGAAAGAAGGGAG	hsa-miR-483-5p	MIMAT0004761
002340_hsa-miR-423-5p	UGAGGGGCAGAGAGCGAGACUUU	hsa-miR-423-5p	MIMAT0004748
002341_hsa-miR-708	AAGGAGCUUACAAUCUAGCUGGG	hsa-miR-708-5p	MIMAT0004926
002349_hsa-miR-574-3p	CACGCUCAUGCACACACCCACA	hsa-miR-574-3p	MIMAT0003239
002355_hsa-miR-532-3p	CCUCCCACACCCAAGGCUUGCA	hsa-miR-532-3p	MIMAT0004780
002365_hsa-miR-494	UGAAACAUACACGGGAAACCUC	hsa-miR-494-3p	MIMAT0002816
002367_hsa-miR-193b	AACUGGCCCUCAAAGUCCCGCU	hsa-miR-193b-3p	MIMAT0002819
002406_hsa-let-7e	UGAGGUAGGAGGUUGUAUAGUU	hsa-let-7e-5p	MIMAT0000066
002408_hsa-miR-548b-5p	AAAAGUAAUUGUGGUUUUGGCC	hsa-miR-548b-5p	MIMAT0004798
002422_hsa-miR-18a	UAAGGUGCAUCUAGUGCAGAUAG	hsa-miR-18a-5p	MIMAT0000072
002432_hsa-miR-625-	GACUAUAGAACUUUCCCCCUCA	hsa-miR-625-3p	MIMAT0004808
002439_hsa-miR-23a-	GGGGUUCCUGGGGAUGGGAUUU	hsa-miR-23a-5p	MIMAT0004496
002446_hsa-miR-28-3p	CACUAGAUUGUGAGCUCCUGGA	hsa-miR-28-3p	MIMAT0004502
002766_hsa-miR-1225-3P	UGAGCCCCUGUGCCGCCCCCAG	hsa-miR-1225-3p	MIMAT0005573
002769_hsa-miR-1227	CGUGCCACCCUUUUCCCCAG	hsa-miR-1227-3p	MIMAT0005580
002838_hsa-miR-1291	UGGCCCUGACUGAAGACCAGCAGU	hsa-miR-1291	MIMAT0005881
002844_hsa-miR-320B	AAAAGCUGGGUUGAGAGGGCAA	hsa-miR-320b	MIMAT0005792
002863_hsa-miR-1290	UGGAUUUUUGGAUCAGGGA	hsa-miR-1290	MIMAT0005880
002883_hsa-miR-1274A	GUCCCUGUUCAGGCGCCA	hsa-miR-1274A	MI0006410
002884_hsa-miR-1274B	UCCCUGUUCGGGCGCCA	hsa-miR-1274B	MI0006427
002893_hsa-miR-1247	ACCCGUCCCGUUCGUCCCCGGA	hsa-miR-1247-5p	MIMAT0005899
