# Supplementary material for: MicroRNA Profiling in Oesophageal Adenocarcinoma Cell Lines and Patient Serum Samples Reveals a Role for miR-451a in Radiation Resistance
Source: Int J Mol Sci. 2020 Nov 24;21(23):8898. doi: 10.3390/ijms21238898 (PMC7727862; doi:10.3390/ijms21238898)
Supplement: Supplementary file 1 [file ijms-21-08898-s001.zip › supply/Supplementary file 2 -- miRNAs unique to radiation .xlsx]

## Sheet: unique to radiation incrs miRNA
miRNAs unique to Radiation
Increased	Decreased
hsa-let-7g-5p
hsa-miR-451a
hsa-miR-30d-5p
hsa-miR-660-5p
hsa-miR-532-5p
hsa-miR-30a-3p
hsa-miR-142-3p

## Sheet: unque to radtn_incr miR targets
miRTarBase ID	miRNA	Species (miRNA)	Target Gene	Target Gene (Entrez Gene ID)	Species (Target Gene)	Experiments	Support Type	References (PMID)
MIRT000399	hsa-let-7g-5p	Homo sapiens	KRAS	3845	Homo sapiens	Luciferase reporter assay	Functional MTI	18308936
MIRT000472	hsa-let-7g-5p	Homo sapiens	COL1A2	1278	Homo sapiens	qRT-PCR//Luciferase reporter assay//Western blot	Functional MTI	20338660
MIRT000475	hsa-let-7g-5p	Homo sapiens	MYC	4609	Homo sapiens	qRT-PCR//Luciferase reporter assay//Western blot//Western blot;qRT-PCR;Other	Functional MTI	20309945
MIRT000475	hsa-let-7g-5p	Homo sapiens	MYC	4609	Homo sapiens	qRT-PCR	Non-Functional MTI (Weak)	21618519
MIRT000475	hsa-let-7g-5p	Homo sapiens	MYC	4609	Homo sapiens	TRAP	Functional MTI (Weak)	24510096
MIRT002097	hsa-let-7g-5p	Homo sapiens	HMGA2	8091	Homo sapiens	Western blot//Reporter assay	Functional MTI	18413726
MIRT002097	hsa-let-7g-5p	Homo sapiens	HMGA2	8091	Homo sapiens	Luciferase reporter assay//Western blot//qRT-PCR	Functional MTI	17600087
MIRT002097	hsa-let-7g-5p	Homo sapiens	HMGA2	8091	Homo sapiens	Luciferase reporter assay	Functional MTI	18308936
MIRT002097	hsa-let-7g-5p	Homo sapiens	HMGA2	8091	Homo sapiens	Luciferase reporter assay	Functional MTI	23318420
MIRT002097	hsa-let-7g-5p	Homo sapiens	HMGA2	8091	Homo sapiens	PAR-CLIP	Functional MTI (Weak)	20371350
MIRT002097	hsa-let-7g-5p	Homo sapiens	HMGA2	8091	Homo sapiens	HITS-CLIP	Functional MTI (Weak)	21572407
MIRT002097	hsa-let-7g-5p	Homo sapiens	HMGA2	8091	Homo sapiens	PAR-CLIP	Functional MTI (Weak)	26701625
MIRT003831	hsa-let-7g-5p	Homo sapiens	IGF2BP1	10642	Homo sapiens	Western blot//Reporter assay;Other	Functional MTI	18413726
MIRT003831	hsa-let-7g-5p	Homo sapiens	IGF2BP1	10642	Homo sapiens	qRT-PCR;Other	Functional MTI (Weak)	21618519
MIRT003831	hsa-let-7g-5p	Homo sapiens	IGF2BP1	10642	Homo sapiens	PAR-CLIP	Functional MTI (Weak)	21572407
MIRT004489	hsa-let-7g-5p	Homo sapiens	CDKN2A	1029	Homo sapiens	qRT-PCR//Luciferase reporter assay//Western blot//Western blot;qRT-PCR;Proteomics;Other	Functional MTI	20309945
MIRT004490	hsa-let-7g-5p	Homo sapiens	BCL2L1	598	Homo sapiens	Luciferase reporter assay//qRT-PCR//Western blot	Functional MTI	20347499
MIRT006161	hsa-let-7g-5p	Homo sapiens	GAB2	9846	Homo sapiens	Luciferase reporter assay//Microarray//Western blot	Functional MTI	21868760
MIRT006162	hsa-let-7g-5p	Homo sapiens	FN1	2335	Homo sapiens	Luciferase reporter assay//Microarray//Western blot	Functional MTI	21868760
MIRT006399	hsa-let-7g-5p	Homo sapiens	IL13	3596	Homo sapiens	Luciferase reporter assay//Reporter assay;Other	Functional MTI	21616524
MIRT024118	hsa-let-7g-5p	Homo sapiens	EIF4G2	1982	Homo sapiens	PAR-CLIP	Functional MTI (Weak)	23592263
MIRT024118	hsa-let-7g-5p	Homo sapiens	EIF4G2	1982	Homo sapiens	PAR-CLIP	Functional MTI (Weak)	21572407
MIRT024118	hsa-let-7g-5p	Homo sapiens	EIF4G2	1982	Homo sapiens	PAR-CLIP	Functional MTI (Weak)	27292025
MIRT024119	hsa-let-7g-5p	Homo sapiens	TBC1D9	23158	Homo sapiens	qRT-PCR;Other	Functional MTI (Weak)	21618519
MIRT024120	hsa-let-7g-5p	Homo sapiens	BMI1	648	Homo sapiens	Western blot;qRT-PCR	Functional MTI	20309945
MIRT046555	hsa-let-7g-5p	Homo sapiens	DCAF8	50717	Homo sapiens	CLASH	Functional MTI (Weak)	23622248
MIRT046556	hsa-let-7g-5p	Homo sapiens	EEF1A1	1915	Homo sapiens	CLASH	Functional MTI (Weak)	23622248
MIRT046557	hsa-let-7g-5p	Homo sapiens	UBE3C	9690	Homo sapiens	CLASH	Functional MTI (Weak)	23622248
MIRT046558	hsa-let-7g-5p	Homo sapiens	RPL12	6136	Homo sapiens	CLASH	Functional MTI (Weak)	23622248
MIRT046559	hsa-let-7g-5p	Homo sapiens	SFT2D1	113402	Homo sapiens	CLASH	Functional MTI (Weak)	23622248
MIRT046560	hsa-let-7g-5p	Homo sapiens	MAP3K1	4214	Homo sapiens	CLASH	Functional MTI (Weak)	23622248
MIRT046561	hsa-let-7g-5p	Homo sapiens	BRD1	23774	Homo sapiens	CLASH	Functional MTI (Weak)	23622248
MIRT046562	hsa-let-7g-5p	Homo sapiens	AGO1	26523	Homo sapiens	CLASH	Functional MTI (Weak)	23622248
MIRT046562	hsa-let-7g-5p	Homo sapiens	AGO1	26523	Homo sapiens	Immunohistochemistry//Immunoprecipitaion//Luciferase reporter assay//Northern blot//qRT-PCR//Western blot	Functional MTI	23426184
MIRT046563	hsa-let-7g-5p	Homo sapiens	RAB21	23011	Homo sapiens	CLASH	Functional MTI (Weak)	23622248
MIRT046564	hsa-let-7g-5p	Homo sapiens	HMGB1	3146	Homo sapiens	CLASH	Functional MTI (Weak)	23622248
MIRT046565	hsa-let-7g-5p	Homo sapiens	RRM2	6241	Homo sapiens	CLASH	Functional MTI (Weak)	23622248
MIRT046565	hsa-let-7g-5p	Homo sapiens	RRM2	6241	Homo sapiens	PAR-CLIP	Functional MTI (Weak)	21572407
MIRT046566	hsa-let-7g-5p	Homo sapiens	AKAP11	11215	Homo sapiens	CLASH	Functional MTI (Weak)	23622248
MIRT046567	hsa-let-7g-5p	Homo sapiens	RANBP2	5903	Homo sapiens	CLASH	Functional MTI (Weak)	23622248
MIRT046568	hsa-let-7g-5p	Homo sapiens	SART3	9733	Homo sapiens	CLASH	Functional MTI (Weak)	23622248
MIRT054642	hsa-let-7g-5p	Homo sapiens	CASP3	836	Homo sapiens	Immunoblot//Luciferase reporter assay//qRT-PCR	Functional MTI	24252910
MIRT054662	hsa-let-7g-5p	Homo sapiens	THBS1	7057	Homo sapiens	Luciferase reporter assay//qRT-PCR//Western blot	Functional MTI	24291274
MIRT054662	hsa-let-7g-5p	Homo sapiens	THBS1	7057	Homo sapiens	PAR-CLIP	Functional MTI (Weak)	24398324
MIRT054663	hsa-let-7g-5p	Homo sapiens	TGFBR1	7046	Homo sapiens	Luciferase reporter assay//qRT-PCR//Western blot	Functional MTI	24291274
MIRT054664	hsa-let-7g-5p	Homo sapiens	SMAD2	4087	Homo sapiens	Luciferase reporter assay//qRT-PCR//Western blot	Functional MTI	24291274
MIRT063199	hsa-let-7g-5p	Homo sapiens	ADIPOR2	79602	Homo sapiens	PAR-CLIP	Functional MTI (Weak)	21572407
MIRT065691	hsa-let-7g-5p	Homo sapiens	ESPL1	9700	Homo sapiens	PAR-CLIP	Functional MTI (Weak)	23446348
MIRT065691	hsa-let-7g-5p	Homo sapiens	ESPL1	9700	Homo sapiens	PAR-CLIP	Functional MTI (Weak)	21572407
MIRT067403	hsa-let-7g-5p	Homo sapiens	TMTC3	160418	Homo sapiens	PAR-CLIP	Functional MTI (Weak)	23592263
MIRT068157	hsa-let-7g-5p	Homo sapiens	TXLNA	200081	Homo sapiens	PAR-CLIP	Functional MTI (Weak)	21572407
MIRT068532	hsa-let-7g-5p	Homo sapiens	NHLRC3	387921	Homo sapiens	PAR-CLIP	Functional MTI (Weak)	24398324
MIRT068532	hsa-let-7g-5p	Homo sapiens	NHLRC3	387921	Homo sapiens	PAR-CLIP	Functional MTI (Weak)	21572407
MIRT068532	hsa-let-7g-5p	Homo sapiens	NHLRC3	387921	Homo sapiens	PAR-CLIP	Functional MTI (Weak)	20371350
MIRT068792	hsa-let-7g-5p	Homo sapiens	FNDC3A	22862	Homo sapiens	PAR-CLIP	Functional MTI (Weak)	23592263
MIRT073008	hsa-let-7g-5p	Homo sapiens	ARID3B	10620	Homo sapiens	PAR-CLIP	Functional MTI (Weak)	23446348
MIRT073008	hsa-let-7g-5p	Homo sapiens	ARID3B	10620	Homo sapiens	PAR-CLIP	Functional MTI (Weak)	21572407
MIRT073008	hsa-let-7g-5p	Homo sapiens	ARID3B	10620	Homo sapiens	PAR-CLIP	Functional MTI (Weak)	20371350
MIRT073672	hsa-let-7g-5p	Homo sapiens	IGF1R	3480	Homo sapiens	PAR-CLIP	Functional MTI (Weak)	23592263
MIRT073672	hsa-let-7g-5p	Homo sapiens	IGF1R	3480	Homo sapiens	PAR-CLIP	Functional MTI (Weak)	24398324
MIRT073672	hsa-let-7g-5p	Homo sapiens	IGF1R	3480	Homo sapiens	PAR-CLIP	Functional MTI (Weak)	23446348
MIRT073672	hsa-let-7g-5p	Homo sapiens	IGF1R	3480	Homo sapiens	PAR-CLIP	Functional MTI (Weak)	21572407
MIRT076227	hsa-let-7g-5p	Homo sapiens	SMCR8	140775	Homo sapiens	PAR-CLIP	Functional MTI (Weak)	24398324
MIRT076227	hsa-let-7g-5p	Homo sapiens	SMCR8	140775	Homo sapiens	PAR-CLIP	Functional MTI (Weak)	23446348
MIRT076227	hsa-let-7g-5p	Homo sapiens	SMCR8	140775	Homo sapiens	PAR-CLIP	Functional MTI (Weak)	21572407
MIRT076227	hsa-let-7g-5p	Homo sapiens	SMCR8	140775	Homo sapiens	PAR-CLIP	Functional MTI (Weak)	26701625
MIRT076227	hsa-let-7g-5p	Homo sapiens	SMCR8	140775	Homo sapiens	PAR-CLIP	Functional MTI (Weak)	27292025
MIRT080402	hsa-let-7g-5p	Homo sapiens	ONECUT2	9480	Homo sapiens	PAR-CLIP	Functional MTI (Weak)	23446348
MIRT083304	hsa-let-7g-5p	Homo sapiens	ZCCHC3	85364	Homo sapiens	PAR-CLIP	Functional MTI (Weak)	23446348
MIRT083304	hsa-let-7g-5p	Homo sapiens	ZCCHC3	85364	Homo sapiens	PAR-CLIP	Functional MTI (Weak)	26701625
MIRT084979	hsa-let-7g-5p	Homo sapiens	BACH1	571	Homo sapiens	PAR-CLIP	Functional MTI (Weak)	20371350
MIRT094164	hsa-let-7g-5p	Homo sapiens	PCGF3	10336	Homo sapiens	PAR-CLIP	Functional MTI (Weak)	23592263
MIRT094164	hsa-let-7g-5p	Homo sapiens	PCGF3	10336	Homo sapiens	PAR-CLIP	Functional MTI (Weak)	23446348
MIRT094164	hsa-let-7g-5p	Homo sapiens	PCGF3	10336	Homo sapiens	PAR-CLIP	Functional MTI (Weak)	20371350
MIRT094464	hsa-let-7g-5p	Homo sapiens	SMARCAD1	56916	Homo sapiens	PAR-CLIP	Functional MTI (Weak)	24398324
MIRT094464	hsa-let-7g-5p	Homo sapiens	SMARCAD1	56916	Homo sapiens	PAR-CLIP	Functional MTI (Weak)	20371350
MIRT095770	hsa-let-7g-5p	Homo sapiens	GRPEL2	134266	Homo sapiens	PAR-CLIP	Functional MTI (Weak)	23592263
MIRT095770	hsa-let-7g-5p	Homo sapiens	GRPEL2	134266	Homo sapiens	PAR-CLIP	Functional MTI (Weak)	24398324
MIRT095770	hsa-let-7g-5p	Homo sapiens	GRPEL2	134266	Homo sapiens	PAR-CLIP	Functional MTI (Weak)	23446348
MIRT095770	hsa-let-7g-5p	Homo sapiens	GRPEL2	134266	Homo sapiens	PAR-CLIP	Functional MTI (Weak)	21572407
MIRT095770	hsa-let-7g-5p	Homo sapiens	GRPEL2	134266	Homo sapiens	PAR-CLIP	Functional MTI (Weak)	20371350
MIRT095770	hsa-let-7g-5p	Homo sapiens	GRPEL2	134266	Homo sapiens	PAR-CLIP	Functional MTI (Weak)	26701625
MIRT100096	hsa-let-7g-5p	Homo sapiens	ABT1	29777	Homo sapiens	PAR-CLIP	Functional MTI (Weak)	23592263
MIRT100096	hsa-let-7g-5p	Homo sapiens	ABT1	29777	Homo sapiens	PAR-CLIP	Functional MTI (Weak)	24398324
MIRT100096	hsa-let-7g-5p	Homo sapiens	ABT1	29777	Homo sapiens	PAR-CLIP	Functional MTI (Weak)	21572407
MIRT100096	hsa-let-7g-5p	Homo sapiens	ABT1	29777	Homo sapiens	HITS-CLIP	Functional MTI (Weak)	23313552
MIRT100096	hsa-let-7g-5p	Homo sapiens	ABT1	29777	Homo sapiens	PAR-CLIP	Functional MTI (Weak)	27292025
MIRT112245	hsa-let-7g-5p	Homo sapiens	MDM4	4194	Homo sapiens	PAR-CLIP	Functional MTI (Weak)	23592263
MIRT112245	hsa-let-7g-5p	Homo sapiens	MDM4	4194	Homo sapiens	PAR-CLIP	Functional MTI (Weak)	24398324
MIRT118589	hsa-let-7g-5p	Homo sapiens	STK4	6789	Homo sapiens	PAR-CLIP	Functional MTI (Weak)	23446348
MIRT120924	hsa-let-7g-5p	Homo sapiens	PDE12	201626	Homo sapiens	PAR-CLIP	Functional MTI (Weak)	24398324
MIRT120924	hsa-let-7g-5p	Homo sapiens	PDE12	201626	Homo sapiens	PAR-CLIP	Functional MTI (Weak)	23446348
MIRT120924	hsa-let-7g-5p	Homo sapiens	PDE12	201626	Homo sapiens	PAR-CLIP	Functional MTI (Weak)	21572407
MIRT120924	hsa-let-7g-5p	Homo sapiens	PDE12	201626	Homo sapiens	PAR-CLIP	Functional MTI (Weak)	20371350
MIRT123321	hsa-let-7g-5p	Homo sapiens	CALU	813	Homo sapiens	PAR-CLIP	Functional MTI (Weak)	20371350
MIRT123980	hsa-let-7g-5p	Homo sapiens	POLR3D	661	Homo sapiens	HITS-CLIP	Functional MTI (Weak)	23313552
MIRT152281	hsa-let-7g-5p	Homo sapiens	TNFSF9	8744	Homo sapiens	PAR-CLIP	Functional MTI (Weak)	23592263
MIRT152281	hsa-let-7g-5p	Homo sapiens	TNFSF9	8744	Homo sapiens	PAR-CLIP	Functional MTI (Weak)	26701625
MIRT153856	hsa-let-7g-5p	Homo sapiens	NCOA3	8202	Homo sapiens	PAR-CLIP	Functional MTI (Weak)	24398324
MIRT153856	hsa-let-7g-5p	Homo sapiens	NCOA3	8202	Homo sapiens	PAR-CLIP	Functional MTI (Weak)	26701625
MIRT168587	hsa-let-7g-5p	Homo sapiens	HMGA1	3159	Homo sapiens	PAR-CLIP	Functional MTI (Weak)	23592263
MIRT168587	hsa-let-7g-5p	Homo sapiens	HMGA1	3159	Homo sapiens	HITS-CLIP	Functional MTI (Weak)	23313552
MIRT180606	hsa-let-7g-5p	Homo sapiens	CRY2	1408	Homo sapiens	PAR-CLIP	Functional MTI (Weak)	23592263
MIRT180606	hsa-let-7g-5p	Homo sapiens	CRY2	1408	Homo sapiens	PAR-CLIP	Functional MTI (Weak)	26701625
MIRT187721	hsa-let-7g-5p	Homo sapiens	SUOX	6821	Homo sapiens	PAR-CLIP	Functional MTI (Weak)	21572407
MIRT191407	hsa-let-7g-5p	Homo sapiens	NAA30	122830	Homo sapiens	PAR-CLIP	Functional MTI (Weak)	21572407
MIRT193104	hsa-let-7g-5p	Homo sapiens	MAPK6	5597	Homo sapiens	PAR-CLIP	Functional MTI (Weak)	21572407
MIRT215724	hsa-let-7g-5p	Homo sapiens	C5orf51	285636	Homo sapiens	PAR-CLIP	Functional MTI (Weak)	23592263
MIRT215724	hsa-let-7g-5p	Homo sapiens	C5orf51	285636	Homo sapiens	PAR-CLIP	Functional MTI (Weak)	24398324
MIRT215724	hsa-let-7g-5p	Homo sapiens	C5orf51	285636	Homo sapiens	PAR-CLIP	Functional MTI (Weak)	23446348
MIRT215724	hsa-let-7g-5p	Homo sapiens	C5orf51	285636	Homo sapiens	PAR-CLIP	Functional MTI (Weak)	21572407
MIRT215724	hsa-let-7g-5p	Homo sapiens	C5orf51	285636	Homo sapiens	PAR-CLIP	Functional MTI (Weak)	20371350
MIRT215724	hsa-let-7g-5p	Homo sapiens	C5orf51	285636	Homo sapiens	PAR-CLIP	Functional MTI (Weak)	26701625
MIRT215724	hsa-let-7g-5p	Homo sapiens	C5orf51	285636	Homo sapiens	PAR-CLIP	Functional MTI (Weak)	27292025
MIRT218816	hsa-let-7g-5p	Homo sapiens	CDKN1A	1026	Homo sapiens	PAR-CLIP	Functional MTI (Weak)	21572407
MIRT240333	hsa-let-7g-5p	Homo sapiens	UBXN2B	137886	Homo sapiens	PAR-CLIP	Functional MTI (Weak)	21572407
MIRT243476	hsa-let-7g-5p	Homo sapiens	TRIM71	131405	Homo sapiens	PAR-CLIP	Functional MTI (Weak)	20371350
MIRT244074	hsa-let-7g-5p	Homo sapiens	EDN1	1906	Homo sapiens	PAR-CLIP	Functional MTI (Weak)	23592263
MIRT252334	hsa-let-7g-5p	Homo sapiens	SALL3	27164	Homo sapiens	PAR-CLIP	Functional MTI (Weak)	21572407
MIRT255318	hsa-let-7g-5p	Homo sapiens	CDV3	55573	Homo sapiens	PAR-CLIP	Functional MTI (Weak)	21572407
MIRT259280	hsa-let-7g-5p	Homo sapiens	PGRMC1	10857	Homo sapiens	PAR-CLIP	Functional MTI (Weak)	21572407
MIRT259483	hsa-let-7g-5p	Homo sapiens	TXLNG	55787	Homo sapiens	PAR-CLIP	Functional MTI (Weak)	21572407
MIRT260711	hsa-let-7g-5p	Homo sapiens	CLDN12	9069	Homo sapiens	PAR-CLIP	Functional MTI (Weak)	24398324
MIRT260711	hsa-let-7g-5p	Homo sapiens	CLDN12	9069	Homo sapiens	PAR-CLIP	Functional MTI (Weak)	23446348
MIRT260711	hsa-let-7g-5p	Homo sapiens	CLDN12	9069	Homo sapiens	PAR-CLIP	Functional MTI (Weak)	20371350
MIRT260711	hsa-let-7g-5p	Homo sapiens	CLDN12	9069	Homo sapiens	PAR-CLIP	Functional MTI (Weak)	27292025
MIRT264695	hsa-let-7g-5p	Homo sapiens	C11orf57	55216	Homo sapiens	PAR-CLIP	Functional MTI (Weak)	23592263
MIRT264695	hsa-let-7g-5p	Homo sapiens	C11orf57	55216	Homo sapiens	PAR-CLIP	Functional MTI (Weak)	21572407
MIRT266216	hsa-let-7g-5p	Homo sapiens	PEX11B	8799	Homo sapiens	PAR-CLIP	Functional MTI (Weak)	21572407
MIRT266629	hsa-let-7g-5p	Homo sapiens	CHTOP	26097	Homo sapiens	HITS-CLIP	Functional MTI (Weak)	23313552
MIRT268842	hsa-let-7g-5p	Homo sapiens	C1orf21	81563	Homo sapiens	PAR-CLIP	Functional MTI (Weak)	20371350
MIRT284531	hsa-let-7g-5p	Homo sapiens	PDP2	57546	Homo sapiens	PAR-CLIP	Functional MTI (Weak)	23592263
MIRT294449	hsa-let-7g-5p	Homo sapiens	ZNF264	9422	Homo sapiens	PAR-CLIP	Functional MTI (Weak)	21572407
MIRT297445	hsa-let-7g-5p	Homo sapiens	SLC20A1	6574	Homo sapiens	PAR-CLIP	Functional MTI (Weak)	23592263
MIRT297445	hsa-let-7g-5p	Homo sapiens	SLC20A1	6574	Homo sapiens	PAR-CLIP	Functional MTI (Weak)	20371350
MIRT300041	hsa-let-7g-5p	Homo sapiens	BZW1	9689	Homo sapiens	PAR-CLIP	Functional MTI (Weak)	23592263
MIRT300041	hsa-let-7g-5p	Homo sapiens	BZW1	9689	Homo sapiens	PAR-CLIP	Functional MTI (Weak)	20371350
MIRT300041	hsa-let-7g-5p	Homo sapiens	BZW1	9689	Homo sapiens	PAR-CLIP	Functional MTI (Weak)	26701625
MIRT300896	hsa-let-7g-5p	Homo sapiens	KREMEN1	83999	Homo sapiens	PAR-CLIP	Functional MTI (Weak)	23592263
MIRT300896	hsa-let-7g-5p	Homo sapiens	KREMEN1	83999	Homo sapiens	PAR-CLIP	Functional MTI (Weak)	26701625
MIRT303323	hsa-let-7g-5p	Homo sapiens	MXD1	4084	Homo sapiens	PAR-CLIP	Functional MTI (Weak)	21572407
MIRT309849	hsa-let-7g-5p	Homo sapiens	NAT8L	339983	Homo sapiens	PAR-CLIP	Functional MTI (Weak)	21572407
MIRT322431	hsa-let-7g-5p	Homo sapiens	PPP2R2A	5520	Homo sapiens	PAR-CLIP	Functional MTI (Weak)	23446348
MIRT324735	hsa-let-7g-5p	Homo sapiens	ACER2	340485	Homo sapiens	PAR-CLIP	Functional MTI (Weak)	24398324
MIRT402061	hsa-let-7g-5p	Homo sapiens	ATP6V1F	9296	Homo sapiens	PAR-CLIP	Functional MTI (Weak)	23592263
MIRT402061	hsa-let-7g-5p	Homo sapiens	ATP6V1F	9296	Homo sapiens	PAR-CLIP	Functional MTI (Weak)	24398324
MIRT402061	hsa-let-7g-5p	Homo sapiens	ATP6V1F	9296	Homo sapiens	PAR-CLIP	Functional MTI (Weak)	26701625
MIRT402061	hsa-let-7g-5p	Homo sapiens	ATP6V1F	9296	Homo sapiens	PAR-CLIP	Functional MTI (Weak)	27292025
MIRT437976	hsa-let-7g-5p	Homo sapiens	AKT2	208	Homo sapiens	Luciferase reporter assay//qRT-PCR//Western blot	Functional MTI	25288334
MIRT438631	hsa-let-7g-5p	Homo sapiens	TNFRSF10B	8795	Homo sapiens	qRT-PCR//Western blot	Functional MTI	24120475
MIRT442018	hsa-let-7g-5p	Homo sapiens	NDUFA4P1	360165	Homo sapiens	PAR-CLIP	Functional MTI (Weak)	22100165
MIRT445656	hsa-let-7g-5p	Homo sapiens	ATP6V1G1	9550	Homo sapiens	PAR-CLIP	Functional MTI (Weak)	22100165
MIRT445656	hsa-let-7g-5p	Homo sapiens	ATP6V1G1	9550	Homo sapiens	PAR-CLIP	Functional MTI (Weak)	22291592
MIRT445656	hsa-let-7g-5p	Homo sapiens	ATP6V1G1	9550	Homo sapiens	PAR-CLIP	Functional MTI (Weak)	23446348
MIRT447134	hsa-let-7g-5p	Homo sapiens	KIF27	55582	Homo sapiens	PAR-CLIP	Functional MTI (Weak)	22100165
MIRT448256	hsa-let-7g-5p	Homo sapiens	ZNF774	342132	Homo sapiens	PAR-CLIP	Functional MTI (Weak)	22100165
MIRT448256	hsa-let-7g-5p	Homo sapiens	ZNF774	342132	Homo sapiens	HITS-CLIP	Functional MTI (Weak)	27418678
MIRT449009	hsa-let-7g-5p	Homo sapiens	ANKRD46	157567	Homo sapiens	PAR-CLIP	Functional MTI (Weak)	22100165
MIRT449009	hsa-let-7g-5p	Homo sapiens	ANKRD46	157567	Homo sapiens	PAR-CLIP	Functional MTI (Weak)	26701625
MIRT449951	hsa-let-7g-5p	Homo sapiens	FMNL3	91010	Homo sapiens	PAR-CLIP	Functional MTI (Weak)	22100165
MIRT451153	hsa-let-7g-5p	Homo sapiens	C19orf53	28974	Homo sapiens	PAR-CLIP	Functional MTI (Weak)	23592263
MIRT451153	hsa-let-7g-5p	Homo sapiens	C19orf53	28974	Homo sapiens	PAR-CLIP	Functional MTI (Weak)	26701625
MIRT451622	hsa-let-7g-5p	Homo sapiens	MEIS3P1	4213	Homo sapiens	PAR-CLIP	Functional MTI (Weak)	23592263
MIRT451691	hsa-let-7g-5p	Homo sapiens	C1RL	51279	Homo sapiens	PAR-CLIP	Functional MTI (Weak)	23592263
MIRT452090	hsa-let-7g-5p	Homo sapiens	NUCB2	4925	Homo sapiens	PAR-CLIP	Functional MTI (Weak)	23592263
MIRT452429	hsa-let-7g-5p	Homo sapiens	QDPR	5860	Homo sapiens	PAR-CLIP	Functional MTI (Weak)	23592263
MIRT452941	hsa-let-7g-5p	Homo sapiens	DISC1	27185	Homo sapiens	PAR-CLIP	Functional MTI (Weak)	23592263
MIRT452941	hsa-let-7g-5p	Homo sapiens	DISC1	27185	Homo sapiens	PAR-CLIP	Functional MTI (Weak)	26701625
MIRT452941	hsa-let-7g-5p	Homo sapiens	DISC1	27185	Homo sapiens	PAR-CLIP	Functional MTI (Weak)	27292025
MIRT453399	hsa-let-7g-5p	Homo sapiens	RHD	6007	Homo sapiens	PAR-CLIP	Functional MTI (Weak)	23592263
MIRT453399	hsa-let-7g-5p	Homo sapiens	RHD	6007	Homo sapiens	HITS-CLIP	Functional MTI (Weak)	23706177
MIRT453399	hsa-let-7g-5p	Homo sapiens	RHD	6007	Homo sapiens	HITS-CLIP	Functional MTI (Weak)	23313552
MIRT454162	hsa-let-7g-5p	Homo sapiens	HIST1H2BK	85236	Homo sapiens	PAR-CLIP	Functional MTI (Weak)	23592263
MIRT454162	hsa-let-7g-5p	Homo sapiens	HIST1H2BK	85236	Homo sapiens	PAR-CLIP	Functional MTI (Weak)	27292025
MIRT454278	hsa-let-7g-5p	Homo sapiens	FXN	2395	Homo sapiens	PAR-CLIP	Functional MTI (Weak)	23592263
MIRT454537	hsa-let-7g-5p	Homo sapiens	RABL2A	11159	Homo sapiens	PAR-CLIP	Functional MTI (Weak)	23592263
MIRT454537	hsa-let-7g-5p	Homo sapiens	RABL2A	11159	Homo sapiens	PAR-CLIP	Functional MTI (Weak)	26701625
MIRT454852	hsa-let-7g-5p	Homo sapiens	ACOT9	23597	Homo sapiens	PAR-CLIP	Functional MTI (Weak)	23592263
MIRT454852	hsa-let-7g-5p	Homo sapiens	ACOT9	23597	Homo sapiens	PAR-CLIP	Functional MTI (Weak)	23446348
MIRT455674	hsa-let-7g-5p	Homo sapiens	GLO1	2739	Homo sapiens	PAR-CLIP	Functional MTI (Weak)	23592263
MIRT457246	hsa-let-7g-5p	Homo sapiens	RABL2B	11158	Homo sapiens	PAR-CLIP	Functional MTI (Weak)	23592263
MIRT457246	hsa-let-7g-5p	Homo sapiens	RABL2B	11158	Homo sapiens	PAR-CLIP	Functional MTI (Weak)	26701625
MIRT457675	hsa-let-7g-5p	Homo sapiens	ZNF587	84914	Homo sapiens	PAR-CLIP	Functional MTI (Weak)	23592263
MIRT457885	hsa-let-7g-5p	Homo sapiens	THEM6	51337	Homo sapiens	PAR-CLIP	Functional MTI (Weak)	23592263
MIRT457885	hsa-let-7g-5p	Homo sapiens	THEM6	51337	Homo sapiens	PAR-CLIP	Functional MTI (Weak)	24398324
MIRT458014	hsa-let-7g-5p	Homo sapiens	MRPL12	6182	Homo sapiens	PAR-CLIP	Functional MTI (Weak)	23592263
MIRT458277	hsa-let-7g-5p	Homo sapiens	FUT10	84750	Homo sapiens	PAR-CLIP	Functional MTI (Weak)	23592263
MIRT458277	hsa-let-7g-5p	Homo sapiens	FUT10	84750	Homo sapiens	PAR-CLIP	Functional MTI (Weak)	26701625
MIRT459734	hsa-let-7g-5p	Homo sapiens	RRM1	6240	Homo sapiens	PAR-CLIP	Functional MTI (Weak)	23592263
MIRT460451	hsa-let-7g-5p	Homo sapiens	NOM1	64434	Homo sapiens	PAR-CLIP	Functional MTI (Weak)	23592263
MIRT460451	hsa-let-7g-5p	Homo sapiens	NOM1	64434	Homo sapiens	PAR-CLIP	Functional MTI (Weak)	23446348
MIRT460498	hsa-let-7g-5p	Homo sapiens	FAM105A	54491	Homo sapiens	PAR-CLIP	Functional MTI (Weak)	23592263
MIRT460498	hsa-let-7g-5p	Homo sapiens	FAM105A	54491	Homo sapiens	PAR-CLIP	Functional MTI (Weak)	23446348
MIRT460498	hsa-let-7g-5p	Homo sapiens	FAM105A	54491	Homo sapiens	HITS-CLIP	Functional MTI (Weak)	23706177
MIRT460936	hsa-let-7g-5p	Homo sapiens	NOA1	84273	Homo sapiens	PAR-CLIP	Functional MTI (Weak)	23592263
MIRT460936	hsa-let-7g-5p	Homo sapiens	NOA1	84273	Homo sapiens	PAR-CLIP	Functional MTI (Weak)	23446348
MIRT461090	hsa-let-7g-5p	Homo sapiens	OPA3	80207	Homo sapiens	PAR-CLIP	Functional MTI (Weak)	23592263
MIRT461090	hsa-let-7g-5p	Homo sapiens	OPA3	80207	Homo sapiens	PAR-CLIP	Functional MTI (Weak)	26701625
MIRT461167	hsa-let-7g-5p	Homo sapiens	SLC11A2	4891	Homo sapiens	PAR-CLIP	Functional MTI (Weak)	23592263
MIRT461167	hsa-let-7g-5p	Homo sapiens	SLC11A2	4891	Homo sapiens	HITS-CLIP	Functional MTI (Weak)	23313552
MIRT461362	hsa-let-7g-5p	Homo sapiens	COL8A1	1295	Homo sapiens	PAR-CLIP	Functional MTI (Weak)	23592263
MIRT462380	hsa-let-7g-5p	Homo sapiens	YAE1D1	57002	Homo sapiens	PAR-CLIP	Functional MTI (Weak)	23592263
MIRT462778	hsa-let-7g-5p	Homo sapiens	ZNF8	7554	Homo sapiens	PAR-CLIP	Functional MTI (Weak)	23592263
MIRT463416	hsa-let-7g-5p	Homo sapiens	ZC3HAV1L	92092	Homo sapiens	PAR-CLIP	Functional MTI (Weak)	23592263
MIRT463660	hsa-let-7g-5p	Homo sapiens	YWHAZ	7534	Homo sapiens	PAR-CLIP	Functional MTI (Weak)	23592263
MIRT464263	hsa-let-7g-5p	Homo sapiens	VCL	7414	Homo sapiens	PAR-CLIP	Functional MTI (Weak)	23592263
MIRT465128	hsa-let-7g-5p	Homo sapiens	TSC22D2	9819	Homo sapiens	PAR-CLIP	Functional MTI (Weak)	23592263
MIRT465128	hsa-let-7g-5p	Homo sapiens	TSC22D2	9819	Homo sapiens	PAR-CLIP	Functional MTI (Weak)	24398324
MIRT466187	hsa-let-7g-5p	Homo sapiens	TMED5	50999	Homo sapiens	PAR-CLIP	Functional MTI (Weak)	23592263
MIRT466187	hsa-let-7g-5p	Homo sapiens	TMED5	50999	Homo sapiens	HITS-CLIP	Functional MTI (Weak)	24906430
MIRT466723	hsa-let-7g-5p	Homo sapiens	SYNJ2BP	55333	Homo sapiens	PAR-CLIP	Functional MTI (Weak)	23592263
MIRT466723	hsa-let-7g-5p	Homo sapiens	SYNJ2BP	55333	Homo sapiens	PAR-CLIP	Functional MTI (Weak)	26701625
MIRT469100	hsa-let-7g-5p	Homo sapiens	RNF144B	255488	Homo sapiens	PAR-CLIP	Functional MTI (Weak)	23592263
MIRT469716	hsa-let-7g-5p	Homo sapiens	RAB40C	57799	Homo sapiens	PAR-CLIP	Functional MTI (Weak)	23592263
MIRT470420	hsa-let-7g-5p	Homo sapiens	PPP1R15B	84919	Homo sapiens	PAR-CLIP	Functional MTI (Weak)	23592263
MIRT470420	hsa-let-7g-5p	Homo sapiens	PPP1R15B	84919	Homo sapiens	PAR-CLIP	Functional MTI (Weak)	27292025
MIRT470681	hsa-let-7g-5p	Homo sapiens	POLR2D	5433	Homo sapiens	PAR-CLIP	Functional MTI (Weak)	23592263
MIRT470681	hsa-let-7g-5p	Homo sapiens	POLR2D	5433	Homo sapiens	PAR-CLIP	Functional MTI (Weak)	21572407
MIRT470681	hsa-let-7g-5p	Homo sapiens	POLR2D	5433	Homo sapiens	PAR-CLIP	Functional MTI (Weak)	26701625
MIRT470863	hsa-let-7g-5p	Homo sapiens	PLXND1	23129	Homo sapiens	PAR-CLIP	Functional MTI (Weak)	23592263
MIRT471273	hsa-let-7g-5p	Homo sapiens	PGM2L1	283209	Homo sapiens	PAR-CLIP	Functional MTI (Weak)	23592263
MIRT471964	hsa-let-7g-5p	Homo sapiens	NR6A1	2649	Homo sapiens	PAR-CLIP	Functional MTI (Weak)	23592263
MIRT472674	hsa-let-7g-5p	Homo sapiens	NAA20	51126	Homo sapiens	PAR-CLIP	Functional MTI (Weak)	23592263
MIRT472734	hsa-let-7g-5p	Homo sapiens	MTUS1	57509	Homo sapiens	PAR-CLIP	Functional MTI (Weak)	23592263
MIRT472734	hsa-let-7g-5p	Homo sapiens	MTUS1	57509	Homo sapiens	PAR-CLIP	Functional MTI (Weak)	24398324
MIRT472734	hsa-let-7g-5p	Homo sapiens	MTUS1	57509	Homo sapiens	PAR-CLIP	Functional MTI (Weak)	23446348
MIRT472734	hsa-let-7g-5p	Homo sapiens	MTUS1	57509	Homo sapiens	PAR-CLIP	Functional MTI (Weak)	26701625
MIRT473130	hsa-let-7g-5p	Homo sapiens	MLLT10	8028	Homo sapiens	PAR-CLIP	Functional MTI (Weak)	23592263
MIRT473130	hsa-let-7g-5p	Homo sapiens	MLLT10	8028	Homo sapiens	PAR-CLIP	Functional MTI (Weak)	27292025
MIRT473238	hsa-let-7g-5p	Homo sapiens	MIEF1	54471	Homo sapiens	PAR-CLIP	Functional MTI (Weak)	23592263
MIRT473238	hsa-let-7g-5p	Homo sapiens	MIEF1	54471	Homo sapiens	PAR-CLIP	Functional MTI (Weak)	24398324
MIRT473238	hsa-let-7g-5p	Homo sapiens	MIEF1	54471	Homo sapiens	PAR-CLIP	Functional MTI (Weak)	21572407
MIRT473238	hsa-let-7g-5p	Homo sapiens	MIEF1	54471	Homo sapiens	PAR-CLIP	Functional MTI (Weak)	20371350
MIRT473826	hsa-let-7g-5p	Homo sapiens	MAP2K7	5609	Homo sapiens	PAR-CLIP	Functional MTI (Weak)	23592263
MIRT473826	hsa-let-7g-5p	Homo sapiens	MAP2K7	5609	Homo sapiens	PAR-CLIP	Functional MTI (Weak)	26701625
MIRT473938	hsa-let-7g-5p	Homo sapiens	LYN	4067	Homo sapiens	PAR-CLIP	Functional MTI (Weak)	23592263
MIRT474026	hsa-let-7g-5p	Homo sapiens	LRRC20	55222	Homo sapiens	PAR-CLIP	Functional MTI (Weak)	23592263
MIRT474503	hsa-let-7g-5p	Homo sapiens	KLHDC8B	200942	Homo sapiens	PAR-CLIP	Functional MTI (Weak)	23592263
MIRT474764	hsa-let-7g-5p	Homo sapiens	KIAA0930	23313	Homo sapiens	PAR-CLIP	Functional MTI (Weak)	23592263
MIRT474909	hsa-let-7g-5p	Homo sapiens	KCTD21	283219	Homo sapiens	PAR-CLIP	Functional MTI (Weak)	23592263
MIRT475329	hsa-let-7g-5p	Homo sapiens	IFNLR1	163702	Homo sapiens	PAR-CLIP	Functional MTI (Weak)	23592263
MIRT475377	hsa-let-7g-5p	Homo sapiens	ICOSLG	23308	Homo sapiens	PAR-CLIP	Functional MTI (Weak)	23592263
MIRT475731	hsa-let-7g-5p	Homo sapiens	HERPUD1	9709	Homo sapiens	PAR-CLIP	Functional MTI (Weak)	23592263
MIRT475731	hsa-let-7g-5p	Homo sapiens	HERPUD1	9709	Homo sapiens	HITS-CLIP	Functional MTI (Weak)	23706177
MIRT476546	hsa-let-7g-5p	Homo sapiens	GABPB1	2553	Homo sapiens	PAR-CLIP	Functional MTI (Weak)	23592263
MIRT476546	hsa-let-7g-5p	Homo sapiens	GABPB1	2553	Homo sapiens	HITS-CLIP	Functional MTI (Weak)	23313552
MIRT476979	hsa-let-7g-5p	Homo sapiens	FAM83G	644815	Homo sapiens	PAR-CLIP	Functional MTI (Weak)	23592263
MIRT476979	hsa-let-7g-5p	Homo sapiens	FAM83G	644815	Homo sapiens	PAR-CLIP	Functional MTI (Weak)	24398324
MIRT477680	hsa-let-7g-5p	Homo sapiens	EFHD2	79180	Homo sapiens	PAR-CLIP	Functional MTI (Weak)	23592263
MIRT479748	hsa-let-7g-5p	Homo sapiens	CCND1	595	Homo sapiens	PAR-CLIP	Functional MTI (Weak)	23592263
MIRT479748	hsa-let-7g-5p	Homo sapiens	CCND1	595	Homo sapiens	PAR-CLIP	Functional MTI (Weak)	26701625
MIRT481191	hsa-let-7g-5p	Homo sapiens	ATXN7L3B	552889	Homo sapiens	PAR-CLIP	Functional MTI (Weak)	23592263
MIRT481191	hsa-let-7g-5p	Homo sapiens	ATXN7L3B	552889	Homo sapiens	PAR-CLIP	Functional MTI (Weak)	20371350
MIRT481234	hsa-let-7g-5p	Homo sapiens	ATXN7L3	56970	Homo sapiens	PAR-CLIP	Functional MTI (Weak)	23592263
MIRT481361	hsa-let-7g-5p	Homo sapiens	ATG9A	79065	Homo sapiens	PAR-CLIP	Functional MTI (Weak)	23592263
MIRT481361	hsa-let-7g-5p	Homo sapiens	ATG9A	79065	Homo sapiens	PAR-CLIP	Functional MTI (Weak)	26701625
MIRT481361	hsa-let-7g-5p	Homo sapiens	ATG9A	79065	Homo sapiens	PAR-CLIP	Functional MTI (Weak)	27292025
MIRT481386	hsa-let-7g-5p	Homo sapiens	ATG12	9140	Homo sapiens	PAR-CLIP	Functional MTI (Weak)	23592263
MIRT481650	hsa-let-7g-5p	Homo sapiens	AREL1	9870	Homo sapiens	PAR-CLIP	Functional MTI (Weak)	23592263
MIRT481850	hsa-let-7g-5p	Homo sapiens	AP1S1	1174	Homo sapiens	PAR-CLIP	Functional MTI (Weak)	23592263
MIRT481850	hsa-let-7g-5p	Homo sapiens	AP1S1	1174	Homo sapiens	PAR-CLIP	Functional MTI (Weak)	26701625
MIRT482182	hsa-let-7g-5p	Homo sapiens	AHR	196	Homo sapiens	PAR-CLIP	Functional MTI (Weak)	23592263
MIRT482218	hsa-let-7g-5p	Homo sapiens	AHCYL2	23382	Homo sapiens	PAR-CLIP	Functional MTI (Weak)	23592263
MIRT485294	hsa-let-7g-5p	Homo sapiens	PLAGL2	5326	Homo sapiens	PAR-CLIP	Functional MTI (Weak)	23592263
MIRT485294	hsa-let-7g-5p	Homo sapiens	PLAGL2	5326	Homo sapiens	PAR-CLIP	Functional MTI (Weak)	26701625
MIRT486657	hsa-let-7g-5p	Homo sapiens	ZNF28	7576	Homo sapiens	PAR-CLIP	Functional MTI (Weak)	23592263
MIRT489411	hsa-let-7g-5p	Homo sapiens	TUBB2A	7280	Homo sapiens	PAR-CLIP	Functional MTI (Weak)	23592263
MIRT491858	hsa-let-7g-5p	Homo sapiens	ZBTB5	9925	Homo sapiens	PAR-CLIP	Functional MTI (Weak)	23592263
MIRT491858	hsa-let-7g-5p	Homo sapiens	ZBTB5	9925	Homo sapiens	PAR-CLIP	Functional MTI (Weak)	24398324
MIRT491858	hsa-let-7g-5p	Homo sapiens	ZBTB5	9925	Homo sapiens	PAR-CLIP	Functional MTI (Weak)	21572407
MIRT491858	hsa-let-7g-5p	Homo sapiens	ZBTB5	9925	Homo sapiens	PAR-CLIP	Functional MTI (Weak)	20371350
MIRT492212	hsa-let-7g-5p	Homo sapiens	SOCS1	8651	Homo sapiens	PAR-CLIP	Functional MTI (Weak)	23592263
MIRT492627	hsa-let-7g-5p	Homo sapiens	PMAIP1	5366	Homo sapiens	PAR-CLIP	Functional MTI (Weak)	23592263
MIRT493327	hsa-let-7g-5p	Homo sapiens	LIMD2	80774	Homo sapiens	PAR-CLIP	Functional MTI (Weak)	23592263
MIRT493899	hsa-let-7g-5p	Homo sapiens	FAM43A	131583	Homo sapiens	PAR-CLIP	Functional MTI (Weak)	23592263
MIRT493899	hsa-let-7g-5p	Homo sapiens	FAM43A	131583	Homo sapiens	PAR-CLIP	Functional MTI (Weak)	20371350
MIRT494261	hsa-let-7g-5p	Homo sapiens	CEP120	153241	Homo sapiens	PAR-CLIP	Functional MTI (Weak)	23592263
MIRT494683	hsa-let-7g-5p	Homo sapiens	ARID3A	1820	Homo sapiens	PAR-CLIP	Functional MTI (Weak)	23592263
MIRT495966	hsa-let-7g-5p	Homo sapiens	TBC1D19	55296	Homo sapiens	PAR-CLIP	Functional MTI (Weak)	22291592
MIRT496109	hsa-let-7g-5p	Homo sapiens	SNX17	9784	Homo sapiens	PAR-CLIP	Functional MTI (Weak)	22291592
MIRT497873	hsa-let-7g-5p	Homo sapiens	SLC12A7	10723	Homo sapiens	PAR-CLIP	Functional MTI (Weak)	22291592
MIRT498120	hsa-let-7g-5p	Homo sapiens	PLEKHO1	51177	Homo sapiens	PAR-CLIP	Functional MTI (Weak)	22291592
MIRT498120	hsa-let-7g-5p	Homo sapiens	PLEKHO1	51177	Homo sapiens	PAR-CLIP	Functional MTI (Weak)	20371350
MIRT499403	hsa-let-7g-5p	Homo sapiens	PLCG2	5336	Homo sapiens	PAR-CLIP	Functional MTI (Weak)	24398324
MIRT499403	hsa-let-7g-5p	Homo sapiens	PLCG2	5336	Homo sapiens	PAR-CLIP	Functional MTI (Weak)	23446348
MIRT499491	hsa-let-7g-5p	Homo sapiens	GGA3	23163	Homo sapiens	PAR-CLIP	Functional MTI (Weak)	24398324
MIRT499651	hsa-let-7g-5p	Homo sapiens	SDR42E1	93517	Homo sapiens	PAR-CLIP	Functional MTI (Weak)	24398324
MIRT499940	hsa-let-7g-5p	Homo sapiens	MFSD8	256471	Homo sapiens	PAR-CLIP	Functional MTI (Weak)	24398324
MIRT499995	hsa-let-7g-5p	Homo sapiens	HIST1H2BD	3017	Homo sapiens	PAR-CLIP	Functional MTI (Weak)	24398324
MIRT499995	hsa-let-7g-5p	Homo sapiens	HIST1H2BD	3017	Homo sapiens	PAR-CLIP	Functional MTI (Weak)	23446348
MIRT500905	hsa-let-7g-5p	Homo sapiens	STRN	6801	Homo sapiens	PAR-CLIP	Functional MTI (Weak)	24398324
MIRT500905	hsa-let-7g-5p	Homo sapiens	STRN	6801	Homo sapiens	PAR-CLIP	Functional MTI (Weak)	20371350
MIRT501114	hsa-let-7g-5p	Homo sapiens	SLC5A6	8884	Homo sapiens	PAR-CLIP	Functional MTI (Weak)	24398324
MIRT501114	hsa-let-7g-5p	Homo sapiens	SLC5A6	8884	Homo sapiens	PAR-CLIP	Functional MTI (Weak)	21572407
MIRT501177	hsa-let-7g-5p	Homo sapiens	SLC10A7	84068	Homo sapiens	PAR-CLIP	Functional MTI (Weak)	24398324
MIRT501177	hsa-let-7g-5p	Homo sapiens	SLC10A7	84068	Homo sapiens	PAR-CLIP	Functional MTI (Weak)	21572407
MIRT501177	hsa-let-7g-5p	Homo sapiens	SLC10A7	84068	Homo sapiens	PAR-CLIP	Functional MTI (Weak)	20371350
MIRT501208	hsa-let-7g-5p	Homo sapiens	SUMO1	7341	Homo sapiens	PAR-CLIP	Functional MTI (Weak)	24398324
MIRT501244	hsa-let-7g-5p	Homo sapiens	SEMA4C	54910	Homo sapiens	PAR-CLIP	Functional MTI (Weak)	24398324
MIRT501244	hsa-let-7g-5p	Homo sapiens	SEMA4C	54910	Homo sapiens	PAR-CLIP	Functional MTI (Weak)	23446348
MIRT501244	hsa-let-7g-5p	Homo sapiens	SEMA4C	54910	Homo sapiens	PAR-CLIP	Functional MTI (Weak)	20371350
MIRT501330	hsa-let-7g-5p	Homo sapiens	RNFT1	51136	Homo sapiens	PAR-CLIP	Functional MTI (Weak)	24398324
MIRT501353	hsa-let-7g-5p	Homo sapiens	RNF44	22838	Homo sapiens	PAR-CLIP	Functional MTI (Weak)	24398324
MIRT501353	hsa-let-7g-5p	Homo sapiens	RNF44	22838	Homo sapiens	PAR-CLIP	Functional MTI (Weak)	20371350
MIRT501353	hsa-let-7g-5p	Homo sapiens	RNF44	22838	Homo sapiens	PAR-CLIP	Functional MTI (Weak)	27292025
MIRT501391	hsa-let-7g-5p	Homo sapiens	RBFOX2	23543	Homo sapiens	PAR-CLIP	Functional MTI (Weak)	24398324
MIRT501391	hsa-let-7g-5p	Homo sapiens	RBFOX2	23543	Homo sapiens	PAR-CLIP	Functional MTI (Weak)	23446348
MIRT501391	hsa-let-7g-5p	Homo sapiens	RBFOX2	23543	Homo sapiens	PAR-CLIP	Functional MTI (Weak)	22012620
MIRT501391	hsa-let-7g-5p	Homo sapiens	RBFOX2	23543	Homo sapiens	PAR-CLIP	Functional MTI (Weak)	21572407
MIRT501391	hsa-let-7g-5p	Homo sapiens	RBFOX2	23543	Homo sapiens	PAR-CLIP	Functional MTI (Weak)	20371350
MIRT501436	hsa-let-7g-5p	Homo sapiens	RAB11FIP4	84440	Homo sapiens	PAR-CLIP	Functional MTI (Weak)	24398324
MIRT501756	hsa-let-7g-5p	Homo sapiens	NSD1	64324	Homo sapiens	PAR-CLIP	Functional MTI (Weak)	24398324
MIRT501947	hsa-let-7g-5p	Homo sapiens	MBD2	8932	Homo sapiens	PAR-CLIP	Functional MTI (Weak)	24398324
MIRT501947	hsa-let-7g-5p	Homo sapiens	MBD2	8932	Homo sapiens	PAR-CLIP	Functional MTI (Weak)	23446348
MIRT501947	hsa-let-7g-5p	Homo sapiens	MBD2	8932	Homo sapiens	PAR-CLIP	Functional MTI (Weak)	21572407
MIRT501947	hsa-let-7g-5p	Homo sapiens	MBD2	8932	Homo sapiens	PAR-CLIP	Functional MTI (Weak)	20371350
MIRT502105	hsa-let-7g-5p	Homo sapiens	KPNA5	3841	Homo sapiens	PAR-CLIP	Functional MTI (Weak)	24398324
MIRT502105	hsa-let-7g-5p	Homo sapiens	KPNA5	3841	Homo sapiens	PAR-CLIP	Functional MTI (Weak)	23446348
MIRT502105	hsa-let-7g-5p	Homo sapiens	KPNA5	3841	Homo sapiens	PAR-CLIP//HITS-CLIP	Functional MTI (Weak)	21572407
MIRT502105	hsa-let-7g-5p	Homo sapiens	KPNA5	3841	Homo sapiens	PAR-CLIP	Functional MTI (Weak)	20371350
MIRT502131	hsa-let-7g-5p	Homo sapiens	KMT2D	8085	Homo sapiens	PAR-CLIP	Functional MTI (Weak)	24398324
MIRT502131	hsa-let-7g-5p	Homo sapiens	KMT2D	8085	Homo sapiens	PAR-CLIP	Functional MTI (Weak)	21572407
MIRT502786	hsa-let-7g-5p	Homo sapiens	CEP135	9662	Homo sapiens	PAR-CLIP	Functional MTI (Weak)	24398324
MIRT502844	hsa-let-7g-5p	Homo sapiens	CELF1	10658	Homo sapiens	PAR-CLIP	Functional MTI (Weak)	24398324
MIRT504787	hsa-let-7g-5p	Homo sapiens	C12orf4	57102	Homo sapiens	PAR-CLIP	Functional MTI (Weak)	23446348
MIRT505021	hsa-let-7g-5p	Homo sapiens	ZNF644	84146	Homo sapiens	PAR-CLIP	Functional MTI (Weak)	23446348
MIRT505578	hsa-let-7g-5p	Homo sapiens	SMC1A	8243	Homo sapiens	PAR-CLIP	Functional MTI (Weak)	23446348
MIRT505578	hsa-let-7g-5p	Homo sapiens	SMC1A	8243	Homo sapiens	PAR-CLIP	Functional MTI (Weak)	21572407
MIRT505578	hsa-let-7g-5p	Homo sapiens	SMC1A	8243	Homo sapiens	PAR-CLIP	Functional MTI (Weak)	20371350
MIRT505578	hsa-let-7g-5p	Homo sapiens	SMC1A	8243	Homo sapiens	PAR-CLIP	Functional MTI (Weak)	26701625
MIRT506363	hsa-let-7g-5p	Homo sapiens	NUP155	9631	Homo sapiens	PAR-CLIP	Functional MTI (Weak)	23446348
MIRT506363	hsa-let-7g-5p	Homo sapiens	NUP155	9631	Homo sapiens	PAR-CLIP	Functional MTI (Weak)	21572407
MIRT506363	hsa-let-7g-5p	Homo sapiens	NUP155	9631	Homo sapiens	PAR-CLIP	Functional MTI (Weak)	20371350
MIRT506934	hsa-let-7g-5p	Homo sapiens	IGDCC4	57722	Homo sapiens	PAR-CLIP	Functional MTI (Weak)	23446348
MIRT506934	hsa-let-7g-5p	Homo sapiens	IGDCC4	57722	Homo sapiens	PAR-CLIP	Functional MTI (Weak)	21572407
MIRT506934	hsa-let-7g-5p	Homo sapiens	IGDCC4	57722	Homo sapiens	PAR-CLIP	Functional MTI (Weak)	20371350
MIRT506934	hsa-let-7g-5p	Homo sapiens	IGDCC4	57722	Homo sapiens	PAR-CLIP	Functional MTI (Weak)	26701625
MIRT507249	hsa-let-7g-5p	Homo sapiens	FIGN	55137	Homo sapiens	PAR-CLIP	Functional MTI (Weak)	23446348
MIRT507249	hsa-let-7g-5p	Homo sapiens	FIGN	55137	Homo sapiens	PAR-CLIP	Functional MTI (Weak)	21572407
MIRT507249	hsa-let-7g-5p	Homo sapiens	FIGN	55137	Homo sapiens	PAR-CLIP	Functional MTI (Weak)	20371350
MIRT507249	hsa-let-7g-5p	Homo sapiens	FIGN	55137	Homo sapiens	HITS-CLIP	Functional MTI (Weak)	23706177
MIRT507695	hsa-let-7g-5p	Homo sapiens	COIL	8161	Homo sapiens	PAR-CLIP	Functional MTI (Weak)	23446348
MIRT507695	hsa-let-7g-5p	Homo sapiens	COIL	8161	Homo sapiens	PAR-CLIP	Functional MTI (Weak)	21572407
MIRT507695	hsa-let-7g-5p	Homo sapiens	COIL	8161	Homo sapiens	PAR-CLIP	Functional MTI (Weak)	20371350
MIRT508399	hsa-let-7g-5p	Homo sapiens	C1orf210	149466	Homo sapiens	PAR-CLIP	Functional MTI (Weak)	23446348
MIRT508399	hsa-let-7g-5p	Homo sapiens	C1orf210	149466	Homo sapiens	PAR-CLIP	Functional MTI (Weak)	21572407
MIRT508399	hsa-let-7g-5p	Homo sapiens	C1orf210	149466	Homo sapiens	HITS-CLIP	Functional MTI (Weak)	23706177
MIRT508663	hsa-let-7g-5p	Homo sapiens	DIABLO	56616	Homo sapiens	PAR-CLIP	Functional MTI (Weak)	23446348
MIRT508663	hsa-let-7g-5p	Homo sapiens	DIABLO	56616	Homo sapiens	PAR-CLIP	Functional MTI (Weak)	20371350
MIRT508930	hsa-let-7g-5p	Homo sapiens	AK4	205	Homo sapiens	PAR-CLIP	Functional MTI (Weak)	23446348
MIRT508930	hsa-let-7g-5p	Homo sapiens	AK4	205	Homo sapiens	PAR-CLIP	Functional MTI (Weak)	20371350
MIRT510398	hsa-let-7g-5p	Homo sapiens	ZNF566	84924	Homo sapiens	PAR-CLIP	Functional MTI (Weak)	23446348
MIRT510398	hsa-let-7g-5p	Homo sapiens	ZNF566	84924	Homo sapiens	PAR-CLIP	Functional MTI (Weak)	21572407
MIRT510398	hsa-let-7g-5p	Homo sapiens	ZNF566	84924	Homo sapiens	PAR-CLIP	Functional MTI (Weak)	20371350
MIRT510517	hsa-let-7g-5p	Homo sapiens	YOD1	55432	Homo sapiens	PAR-CLIP	Functional MTI (Weak)	23446348
MIRT510517	hsa-let-7g-5p	Homo sapiens	YOD1	55432	Homo sapiens	PAR-CLIP	Functional MTI (Weak)	21572407
MIRT510517	hsa-let-7g-5p	Homo sapiens	YOD1	55432	Homo sapiens	PAR-CLIP	Functional MTI (Weak)	20371350
MIRT511384	hsa-let-7g-5p	Homo sapiens	IKZF3	22806	Homo sapiens	PAR-CLIP	Functional MTI (Weak)	23446348
MIRT511384	hsa-let-7g-5p	Homo sapiens	IKZF3	22806	Homo sapiens	HITS-CLIP	Functional MTI (Weak)	23706177
MIRT512743	hsa-let-7g-5p	Homo sapiens	CD59	966	Homo sapiens	PAR-CLIP	Functional MTI (Weak)	23446348
MIRT512743	hsa-let-7g-5p	Homo sapiens	CD59	966	Homo sapiens	PAR-CLIP	Functional MTI (Weak)	20371350
MIRT515952	hsa-let-7g-5p	Homo sapiens	TRMO	51531	Homo sapiens	PAR-CLIP	Functional MTI (Weak)	23446348
MIRT516081	hsa-let-7g-5p	Homo sapiens	ZBTB8OS	339487	Homo sapiens	PAR-CLIP	Functional MTI (Weak)	23446348
MIRT516081	hsa-let-7g-5p	Homo sapiens	ZBTB8OS	339487	Homo sapiens	HITS-CLIP	Functional MTI (Weak)	23706177
MIRT521388	hsa-let-7g-5p	Homo sapiens	RDX	5962	Homo sapiens	PAR-CLIP	Functional MTI (Weak)	23446348
MIRT521388	hsa-let-7g-5p	Homo sapiens	RDX	5962	Homo sapiens	PAR-CLIP	Functional MTI (Weak)	21572407
MIRT521388	hsa-let-7g-5p	Homo sapiens	RDX	5962	Homo sapiens	PAR-CLIP	Functional MTI (Weak)	26701625
MIRT522347	hsa-let-7g-5p	Homo sapiens	NCKIPSD	51517	Homo sapiens	PAR-CLIP	Functional MTI (Weak)	23446348
MIRT522347	hsa-let-7g-5p	Homo sapiens	NCKIPSD	51517	Homo sapiens	HITS-CLIP	Functional MTI (Weak)	23706177
MIRT523624	hsa-let-7g-5p	Homo sapiens	FZD9	8326	Homo sapiens	PAR-CLIP	Functional MTI (Weak)	23446348
MIRT523624	hsa-let-7g-5p	Homo sapiens	FZD9	8326	Homo sapiens	PAR-CLIP	Functional MTI (Weak)	21572407
MIRT523731	hsa-let-7g-5p	Homo sapiens	FBXW2	26190	Homo sapiens	PAR-CLIP	Functional MTI (Weak)	23446348
MIRT523731	hsa-let-7g-5p	Homo sapiens	FBXW2	26190	Homo sapiens	PAR-CLIP	Functional MTI (Weak)	20371350
MIRT523988	hsa-let-7g-5p	Homo sapiens	DVL3	1857	Homo sapiens	PAR-CLIP	Functional MTI (Weak)	23446348
MIRT524114	hsa-let-7g-5p	Homo sapiens	DNA2	1763	Homo sapiens	PAR-CLIP	Functional MTI (Weak)	23446348
MIRT525725	hsa-let-7g-5p	Homo sapiens	SOD2	6648	Homo sapiens	PAR-CLIP	Functional MTI (Weak)	22012620
MIRT527761	hsa-let-7g-5p	Homo sapiens	RRAD	6236	Homo sapiens	PAR-CLIP	Functional MTI (Weak)	22012620
MIRT529725	hsa-let-7g-5p	Homo sapiens	OPRL1	4987	Homo sapiens	PAR-CLIP	Functional MTI (Weak)	22012620
MIRT533186	hsa-let-7g-5p	Homo sapiens	WASL	8976	Homo sapiens	PAR-CLIP	Functional MTI (Weak)	22012620
MIRT533186	hsa-let-7g-5p	Homo sapiens	WASL	8976	Homo sapiens	PAR-CLIP	Functional MTI (Weak)	21572407
MIRT533186	hsa-let-7g-5p	Homo sapiens	WASL	8976	Homo sapiens	PAR-CLIP	Functional MTI (Weak)	20371350
MIRT536376	hsa-let-7g-5p	Homo sapiens	LEFTY1	10637	Homo sapiens	PAR-CLIP	Functional MTI (Weak)	22012620
MIRT543783	hsa-let-7g-5p	Homo sapiens	RBM12B	389677	Homo sapiens	PAR-CLIP	Functional MTI (Weak)	21572407
MIRT543783	hsa-let-7g-5p	Homo sapiens	RBM12B	389677	Homo sapiens	PAR-CLIP	Functional MTI (Weak)	20371350
MIRT543866	hsa-let-7g-5p	Homo sapiens	SLC16A9	220963	Homo sapiens	PAR-CLIP	Functional MTI (Weak)	21572407
MIRT545385	hsa-let-7g-5p	Homo sapiens	PM20D2	135293	Homo sapiens	PAR-CLIP	Functional MTI (Weak)	21572407
MIRT545889	hsa-let-7g-5p	Homo sapiens	ZNF200	7752	Homo sapiens	PAR-CLIP	Functional MTI (Weak)	21572407
MIRT545889	hsa-let-7g-5p	Homo sapiens	ZNF200	7752	Homo sapiens	PAR-CLIP	Functional MTI (Weak)	20371350
MIRT546331	hsa-let-7g-5p	Homo sapiens	TGFBR3	7049	Homo sapiens	PAR-CLIP	Functional MTI (Weak)	21572407
MIRT547376	hsa-let-7g-5p	Homo sapiens	MSI2	124540	Homo sapiens	PAR-CLIP	Functional MTI (Weak)	21572407
MIRT547574	hsa-let-7g-5p	Homo sapiens	LRIG3	121227	Homo sapiens	PAR-CLIP	Functional MTI (Weak)	21572407
MIRT547574	hsa-let-7g-5p	Homo sapiens	LRIG3	121227	Homo sapiens	PAR-CLIP	Functional MTI (Weak)	20371350
MIRT547835	hsa-let-7g-5p	Homo sapiens	IGF2BP3	10643	Homo sapiens	PAR-CLIP	Functional MTI (Weak)	21572407
MIRT547835	hsa-let-7g-5p	Homo sapiens	IGF2BP3	10643	Homo sapiens	PAR-CLIP	Functional MTI (Weak)	20371350
MIRT548263	hsa-let-7g-5p	Homo sapiens	FBXL20	84961	Homo sapiens	PAR-CLIP	Functional MTI (Weak)	21572407
MIRT548349	hsa-let-7g-5p	Homo sapiens	EPHA4	2043	Homo sapiens	PAR-CLIP	Functional MTI (Weak)	21572407
MIRT548530	hsa-let-7g-5p	Homo sapiens	DUSP1	1843	Homo sapiens	PAR-CLIP	Functional MTI (Weak)	21572407
MIRT548558	hsa-let-7g-5p	Homo sapiens	DNAL1	83544	Homo sapiens	PAR-CLIP	Functional MTI (Weak)	21572407
MIRT548558	hsa-let-7g-5p	Homo sapiens	DNAL1	83544	Homo sapiens	PAR-CLIP	Functional MTI (Weak)	27292025
MIRT548778	hsa-let-7g-5p	Homo sapiens	COLEC12	81035	Homo sapiens	PAR-CLIP	Functional MTI (Weak)	21572407
MIRT548973	hsa-let-7g-5p	Homo sapiens	CCNT2	905	Homo sapiens	PAR-CLIP	Functional MTI (Weak)	21572407
MIRT549023	hsa-let-7g-5p	Homo sapiens	CBX5	23468	Homo sapiens	PAR-CLIP	Functional MTI (Weak)	21572407
MIRT549210	hsa-let-7g-5p	Homo sapiens	BEND4	389206	Homo sapiens	PAR-CLIP	Functional MTI (Weak)	21572407
MIRT549210	hsa-let-7g-5p	Homo sapiens	BEND4	389206	Homo sapiens	PAR-CLIP	Functional MTI (Weak)	20371350
MIRT549761	hsa-let-7g-5p	Homo sapiens	ZNF611	81856	Homo sapiens	PAR-CLIP	Functional MTI (Weak)	21572407
MIRT549761	hsa-let-7g-5p	Homo sapiens	ZNF611	81856	Homo sapiens	PAR-CLIP	Functional MTI (Weak)	20371350
MIRT549761	hsa-let-7g-5p	Homo sapiens	ZNF611	81856	Homo sapiens	HITS-CLIP	Functional MTI (Weak)	23706177
MIRT549797	hsa-let-7g-5p	Homo sapiens	KIAA0391	9692	Homo sapiens	PAR-CLIP	Functional MTI (Weak)	21572407
MIRT549845	hsa-let-7g-5p	Homo sapiens	ECHDC1	55862	Homo sapiens	PAR-CLIP	Functional MTI (Weak)	21572407
MIRT550725	hsa-let-7g-5p	Homo sapiens	PMPCA	23203	Homo sapiens	PAR-CLIP	Functional MTI (Weak)	21572407
MIRT550725	hsa-let-7g-5p	Homo sapiens	PMPCA	23203	Homo sapiens	PAR-CLIP	Functional MTI (Weak)	20371350
MIRT550896	hsa-let-7g-5p	Homo sapiens	ACTA1	58	Homo sapiens	PAR-CLIP	Functional MTI (Weak)	21572407
MIRT551281	hsa-let-7g-5p	Homo sapiens	MCF2L2	23101	Homo sapiens	PAR-CLIP	Functional MTI (Weak)	21572407
MIRT551281	hsa-let-7g-5p	Homo sapiens	MCF2L2	23101	Homo sapiens	PAR-CLIP	Functional MTI (Weak)	20371350
MIRT551281	hsa-let-7g-5p	Homo sapiens	MCF2L2	23101	Homo sapiens	HITS-CLIP	Functional MTI (Weak)	23706177
MIRT551316	hsa-let-7g-5p	Homo sapiens	HASPIN	83903	Homo sapiens	PAR-CLIP	Functional MTI (Weak)	21572407
MIRT551316	hsa-let-7g-5p	Homo sapiens	HASPIN	83903	Homo sapiens	PAR-CLIP	Functional MTI (Weak)	20371350
MIRT551316	hsa-let-7g-5p	Homo sapiens	HASPIN	83903	Homo sapiens	HITS-CLIP	Functional MTI (Weak)	23706177
MIRT551930	hsa-let-7g-5p	Homo sapiens	AKAP8	10270	Homo sapiens	PAR-CLIP	Functional MTI (Weak)	21572407
MIRT551930	hsa-let-7g-5p	Homo sapiens	AKAP8	10270	Homo sapiens	PAR-CLIP	Functional MTI (Weak)	20371350
MIRT552001	hsa-let-7g-5p	Homo sapiens	RAD18	56852	Homo sapiens	PAR-CLIP	Functional MTI (Weak)	21572407
MIRT552408	hsa-let-7g-5p	Homo sapiens	ZNF460	10794	Homo sapiens	PAR-CLIP	Functional MTI (Weak)	21572407
MIRT552408	hsa-let-7g-5p	Homo sapiens	ZNF460	10794	Homo sapiens	PAR-CLIP	Functional MTI (Weak)	20371350
MIRT553015	hsa-let-7g-5p	Homo sapiens	USP38	84640	Homo sapiens	PAR-CLIP	Functional MTI (Weak)	21572407
MIRT555548	hsa-let-7g-5p	Homo sapiens	PLEKHA3	65977	Homo sapiens	PAR-CLIP	Functional MTI (Weak)	21572407
MIRT555713	hsa-let-7g-5p	Homo sapiens	PDZD8	118987	Homo sapiens	PAR-CLIP	Functional MTI (Weak)	21572407
MIRT557379	hsa-let-7g-5p	Homo sapiens	HAND1	9421	Homo sapiens	PAR-CLIP	Functional MTI (Weak)	21572407
MIRT557963	hsa-let-7g-5p	Homo sapiens	FAM222B	55731	Homo sapiens	PAR-CLIP	Functional MTI (Weak)	21572407
MIRT559083	hsa-let-7g-5p	Homo sapiens	C19orf47	126526	Homo sapiens	PAR-CLIP	Functional MTI (Weak)	21572407
MIRT559083	hsa-let-7g-5p	Homo sapiens	C19orf47	126526	Homo sapiens	PAR-CLIP	Functional MTI (Weak)	20371350
MIRT559495	hsa-let-7g-5p	Homo sapiens	ARIH1	25820	Homo sapiens	PAR-CLIP	Functional MTI (Weak)	21572407
MIRT561780	hsa-let-7g-5p	Homo sapiens	PEG10	23089	Homo sapiens	PAR-CLIP	Functional MTI (Weak)	20371350
MIRT564400	hsa-let-7g-5p	Homo sapiens	EMILIN2	84034	Homo sapiens	PAR-CLIP	Functional MTI (Weak)	20371350
MIRT564400	hsa-let-7g-5p	Homo sapiens	EMILIN2	84034	Homo sapiens	HITS-CLIP	Functional MTI (Weak)	23706177
MIRT565447	hsa-let-7g-5p	Homo sapiens	SURF4	6836	Homo sapiens	PAR-CLIP	Functional MTI (Weak)	20371350
MIRT566516	hsa-let-7g-5p	Homo sapiens	PARP16	54956	Homo sapiens	PAR-CLIP	Functional MTI (Weak)	20371350
MIRT567433	hsa-let-7g-5p	Homo sapiens	GNG5	2787	Homo sapiens	PAR-CLIP	Functional MTI (Weak)	20371350
MIRT567433	hsa-let-7g-5p	Homo sapiens	GNG5	2787	Homo sapiens	PAR-CLIP	Functional MTI (Weak)	27292025
MIRT567713	hsa-let-7g-5p	Homo sapiens	E2F6	1876	Homo sapiens	PAR-CLIP	Functional MTI (Weak)	20371350
MIRT568659	hsa-let-7g-5p	Homo sapiens	ABHD17C	58489	Homo sapiens	PAR-CLIP	Functional MTI (Weak)	20371350
MIRT569496	hsa-let-7g-5p	Homo sapiens	THYN1	29087	Homo sapiens	PAR-CLIP	Functional MTI (Weak)	20371350
MIRT573818	hsa-let-7g-5p	Homo sapiens	TGOLN2	10618	Homo sapiens	PAR-CLIP	Functional MTI (Weak)	20371350
MIRT574361	hsa-let-7g-5p	Homo sapiens	ZBTB37	84614	Homo sapiens	PAR-CLIP	Functional MTI (Weak)	20371350
MIRT574745	hsa-let-7g-5p	Homo sapiens	GOLGA4	2803	Homo sapiens	PAR-CLIP	Functional MTI (Weak)	20371350
MIRT574784	hsa-let-7g-5p	Homo sapiens	FAM104A	84923	Homo sapiens	PAR-CLIP	Functional MTI (Weak)	20371350
MIRT616368	hsa-let-7g-5p	Homo sapiens	RWDD1	51389	Homo sapiens	HITS-CLIP	Functional MTI (Weak)	23824327
MIRT617849	hsa-let-7g-5p	Homo sapiens	FMO4	2329	Homo sapiens	HITS-CLIP	Functional MTI (Weak)	23824327
MIRT642392	hsa-let-7g-5p	Homo sapiens	ZNF556	80032	Homo sapiens	HITS-CLIP	Functional MTI (Weak)	23824327
MIRT680517	hsa-let-7g-5p	Homo sapiens	PRIM2	5558	Homo sapiens	HITS-CLIP	Functional MTI (Weak)	23706177
MIRT680545	hsa-let-7g-5p	Homo sapiens	ZNF584	201514	Homo sapiens	HITS-CLIP	Functional MTI (Weak)	23706177
MIRT680798	hsa-let-7g-5p	Homo sapiens	ZNF578	147660	Homo sapiens	HITS-CLIP	Functional MTI (Weak)	23706177
MIRT680836	hsa-let-7g-5p	Homo sapiens	ARL8B	55207	Homo sapiens	HITS-CLIP	Functional MTI (Weak)	23706177
MIRT681139	hsa-let-7g-5p	Homo sapiens	INTS7	25896	Homo sapiens	HITS-CLIP	Functional MTI (Weak)	23706177
MIRT681269	hsa-let-7g-5p	Homo sapiens	RFC2	5982	Homo sapiens	HITS-CLIP	Functional MTI (Weak)	23706177
MIRT681321	hsa-let-7g-5p	Homo sapiens	ZFAND4	93550	Homo sapiens	HITS-CLIP	Functional MTI (Weak)	23706177
MIRT681321	hsa-let-7g-5p	Homo sapiens	ZFAND4	93550	Homo sapiens	HITS-CLIP	Functional MTI (Weak)	23313552
MIRT681321	hsa-let-7g-5p	Homo sapiens	ZFAND4	93550	Homo sapiens	PAR-CLIP	Functional MTI (Weak)	27292025
MIRT681357	hsa-let-7g-5p	Homo sapiens	BRI3BP	140707	Homo sapiens	HITS-CLIP	Functional MTI (Weak)	23706177
MIRT681504	hsa-let-7g-5p	Homo sapiens	STAT2	6773	Homo sapiens	HITS-CLIP	Functional MTI (Weak)	23706177
MIRT681534	hsa-let-7g-5p	Homo sapiens	ZNF738	148203	Homo sapiens	HITS-CLIP	Functional MTI (Weak)	23706177
MIRT681656	hsa-let-7g-5p	Homo sapiens	DTX3L	151636	Homo sapiens	HITS-CLIP	Functional MTI (Weak)	23706177
MIRT681736	hsa-let-7g-5p	Homo sapiens	RAB19	401409	Homo sapiens	HITS-CLIP	Functional MTI (Weak)	23706177
MIRT681736	hsa-let-7g-5p	Homo sapiens	RAB19	401409	Homo sapiens	HITS-CLIP	Functional MTI (Weak)	23313552
MIRT681736	hsa-let-7g-5p	Homo sapiens	RAB19	401409	Homo sapiens	PAR-CLIP	Functional MTI (Weak)	27292025
MIRT681759	hsa-let-7g-5p	Homo sapiens	CDKAL1	54901	Homo sapiens	HITS-CLIP	Functional MTI (Weak)	23706177
MIRT681795	hsa-let-7g-5p	Homo sapiens	EIF4A3	9775	Homo sapiens	HITS-CLIP	Functional MTI (Weak)	23706177
MIRT681867	hsa-let-7g-5p	Homo sapiens	DNAH9	1770	Homo sapiens	HITS-CLIP	Functional MTI (Weak)	23706177
MIRT681939	hsa-let-7g-5p	Homo sapiens	SLC19A3	80704	Homo sapiens	HITS-CLIP	Functional MTI (Weak)	23706177
MIRT682100	hsa-let-7g-5p	Homo sapiens	ITGA3	3675	Homo sapiens	HITS-CLIP	Functional MTI (Weak)	23706177
MIRT682100	hsa-let-7g-5p	Homo sapiens	ITGA3	3675	Homo sapiens	HITS-CLIP	Functional MTI (Weak)	23313552
MIRT682179	hsa-let-7g-5p	Homo sapiens	SLC38A7	55238	Homo sapiens	HITS-CLIP	Functional MTI (Weak)	23706177
MIRT682236	hsa-let-7g-5p	Homo sapiens	SAR1A	56681	Homo sapiens	HITS-CLIP	Functional MTI (Weak)	23706177
MIRT682382	hsa-let-7g-5p	Homo sapiens	PHACTR4	65979	Homo sapiens	HITS-CLIP	Functional MTI (Weak)	23706177
MIRT682442	hsa-let-7g-5p	Homo sapiens	MTX3	345778	Homo sapiens	HITS-CLIP	Functional MTI (Weak)	23706177
MIRT682602	hsa-let-7g-5p	Homo sapiens	CPA4	51200	Homo sapiens	HITS-CLIP	Functional MTI (Weak)	23706177
MIRT682638	hsa-let-7g-5p	Homo sapiens	COX6B1	1340	Homo sapiens	HITS-CLIP	Functional MTI (Weak)	23706177
MIRT689325	hsa-let-7g-5p	Homo sapiens	FPR1	2357	Homo sapiens	HITS-CLIP	Functional MTI (Weak)	23313552
MIRT689728	hsa-let-7g-5p	Homo sapiens	ATXN2	6311	Homo sapiens	HITS-CLIP	Functional MTI (Weak)	23313552
MIRT691034	hsa-let-7g-5p	Homo sapiens	ZNF799	90576	Homo sapiens	HITS-CLIP	Functional MTI (Weak)	23313552
MIRT691933	hsa-let-7g-5p	Homo sapiens	DNAJC28	54943	Homo sapiens	HITS-CLIP	Functional MTI (Weak)	23313552
MIRT694882	hsa-let-7g-5p	Homo sapiens	ZNF417	147687	Homo sapiens	HITS-CLIP	Functional MTI (Weak)	23313552
MIRT695253	hsa-let-7g-5p	Homo sapiens	ZNF443	10224	Homo sapiens	HITS-CLIP	Functional MTI (Weak)	23313552
MIRT695411	hsa-let-7g-5p	Homo sapiens	ADH5	128	Homo sapiens	HITS-CLIP	Functional MTI (Weak)	23313552
MIRT695411	hsa-let-7g-5p	Homo sapiens	ADH5	128	Homo sapiens	PAR-CLIP	Functional MTI (Weak)	26701625
MIRT695411	hsa-let-7g-5p	Homo sapiens	ADH5	128	Homo sapiens	PAR-CLIP	Functional MTI (Weak)	27292025
MIRT700591	hsa-let-7g-5p	Homo sapiens	PRSS22	64063	Homo sapiens	HITS-CLIP	Functional MTI (Weak)	23313552
MIRT701432	hsa-let-7g-5p	Homo sapiens	NHLRC2	374354	Homo sapiens	HITS-CLIP	Functional MTI (Weak)	23313552
MIRT702482	hsa-let-7g-5p	Homo sapiens	KIAA1328	57536	Homo sapiens	HITS-CLIP	Functional MTI (Weak)	23313552
MIRT702708	hsa-let-7g-5p	Homo sapiens	IPO9	55705	Homo sapiens	HITS-CLIP	Functional MTI (Weak)	23313552
MIRT704033	hsa-let-7g-5p	Homo sapiens	EDEM3	80267	Homo sapiens	HITS-CLIP	Functional MTI (Weak)	23313552
MIRT704421	hsa-let-7g-5p	Homo sapiens	CTPS1	1503	Homo sapiens	HITS-CLIP	Functional MTI (Weak)	23313552
MIRT705748	hsa-let-7g-5p	Homo sapiens	AMD1	262	Homo sapiens	HITS-CLIP	Functional MTI (Weak)	23313552
MIRT712368	hsa-let-7g-5p	Homo sapiens	NAP1L1	4673	Homo sapiens	HITS-CLIP	Functional MTI (Weak)	19536157
MIRT713518	hsa-let-7g-5p	Homo sapiens	PAFAH2	5051	Homo sapiens	HITS-CLIP	Functional MTI (Weak)	19536157
MIRT734441	hsa-let-7g-5p	Homo sapiens	DDR1	780	Homo sapiens	Luciferase reporter assay//qRT-PCR//Western blot	Non-Functional MTI	25972194
MIRT735733	hsa-let-7g-5p	Homo sapiens	CASTOR2	729438	Homo sapiens	PAR-CLIP	Functional MTI (Weak)	26701625
MIRT735734	hsa-let-7g-5p	Homo sapiens	CRX	1406	Homo sapiens	PAR-CLIP	Functional MTI (Weak)	26701625
MIRT735735	hsa-let-7g-5p	Homo sapiens	CXCL8	3576	Homo sapiens	PAR-CLIP	Functional MTI (Weak)	26701625
MIRT735736	hsa-let-7g-5p	Homo sapiens	DYRK3	8444	Homo sapiens	PAR-CLIP	Functional MTI (Weak)	26701625
MIRT735737	hsa-let-7g-5p	Homo sapiens	ERO1A	30001	Homo sapiens	PAR-CLIP	Functional MTI (Weak)	26701625
MIRT735738	hsa-let-7g-5p	Homo sapiens	FNDC9	408263	Homo sapiens	PAR-CLIP	Functional MTI (Weak)	26701625
MIRT735739	hsa-let-7g-5p	Homo sapiens	GATM	2628	Homo sapiens	PAR-CLIP	Functional MTI (Weak)	26701625
MIRT735740	hsa-let-7g-5p	Homo sapiens	GPAT4	137964	Homo sapiens	PAR-CLIP	Functional MTI (Weak)	26701625
MIRT735741	hsa-let-7g-5p	Homo sapiens	KIAA1143	57456	Homo sapiens	PAR-CLIP	Functional MTI (Weak)	26701625
MIRT735742	hsa-let-7g-5p	Homo sapiens	MARCKSL1	65108	Homo sapiens	PAR-CLIP	Functional MTI (Weak)	26701625
MIRT735743	hsa-let-7g-5p	Homo sapiens	MARS2	92935	Homo sapiens	PAR-CLIP	Functional MTI (Weak)	26701625
MIRT735744	hsa-let-7g-5p	Homo sapiens	MEF2D	4209	Homo sapiens	PAR-CLIP	Functional MTI (Weak)	26701625
MIRT735745	hsa-let-7g-5p	Homo sapiens	MIDN	90007	Homo sapiens	PAR-CLIP	Functional MTI (Weak)	26701625
MIRT735746	hsa-let-7g-5p	Homo sapiens	PBX2	5089	Homo sapiens	PAR-CLIP	Functional MTI (Weak)	26701625
MIRT735747	hsa-let-7g-5p	Homo sapiens	PDLIM5	10611	Homo sapiens	PAR-CLIP	Functional MTI (Weak)	26701625
MIRT735748	hsa-let-7g-5p	Homo sapiens	PLD3	23646	Homo sapiens	PAR-CLIP	Functional MTI (Weak)	26701625
MIRT735749	hsa-let-7g-5p	Homo sapiens	POLL	27343	Homo sapiens	PAR-CLIP	Functional MTI (Weak)	26701625
MIRT735750	hsa-let-7g-5p	Homo sapiens	POTEG	404785	Homo sapiens	PAR-CLIP	Functional MTI (Weak)	26701625
MIRT735750	hsa-let-7g-5p	Homo sapiens	POTEG	404785	Homo sapiens	PAR-CLIP	Functional MTI (Weak)	27292025
MIRT735751	hsa-let-7g-5p	Homo sapiens	POTEM	641455	Homo sapiens	PAR-CLIP	Functional MTI (Weak)	26701625
MIRT735751	hsa-let-7g-5p	Homo sapiens	POTEM	641455	Homo sapiens	PAR-CLIP	Functional MTI (Weak)	27292025
MIRT735752	hsa-let-7g-5p	Homo sapiens	RHBDF2	79651	Homo sapiens	PAR-CLIP	Functional MTI (Weak)	26701625
MIRT735753	hsa-let-7g-5p	Homo sapiens	SOCS7	30837	Homo sapiens	PAR-CLIP	Functional MTI (Weak)	26701625
MIRT735754	hsa-let-7g-5p	Homo sapiens	SYT1	6857	Homo sapiens	PAR-CLIP	Functional MTI (Weak)	26701625
MIRT735755	hsa-let-7g-5p	Homo sapiens	TIAF1	9220	Homo sapiens	PAR-CLIP	Functional MTI (Weak)	26701625
MIRT735756	hsa-let-7g-5p	Homo sapiens	TOMM40L	84134	Homo sapiens	PAR-CLIP	Functional MTI (Weak)	26701625
MIRT735756	hsa-let-7g-5p	Homo sapiens	TOMM40L	84134	Homo sapiens	PAR-CLIP	Functional MTI (Weak)	27292025
MIRT735757	hsa-let-7g-5p	Homo sapiens	TRAPPC10	7109	Homo sapiens	PAR-CLIP	Functional MTI (Weak)	26701625
MIRT735758	hsa-let-7g-5p	Homo sapiens	TUBB4A	10382	Homo sapiens	PAR-CLIP	Functional MTI (Weak)	26701625
MIRT735759	hsa-let-7g-5p	Homo sapiens	ZNF609	23060	Homo sapiens	PAR-CLIP	Functional MTI (Weak)	26701625
MIRT761041	hsa-let-7g-5p	Homo sapiens	AQP6	363	Homo sapiens	PAR-CLIP	Functional MTI (Weak)	27292025
MIRT761042	hsa-let-7g-5p	Homo sapiens	IL6R	3570	Homo sapiens	PAR-CLIP	Functional MTI (Weak)	27292025
MIRT761043	hsa-let-7g-5p	Homo sapiens	MAGEA12	4111	Homo sapiens	PAR-CLIP	Functional MTI (Weak)	27292025
MIRT761044	hsa-let-7g-5p	Homo sapiens	MAGEA3	4102	Homo sapiens	PAR-CLIP	Functional MTI (Weak)	27292025
MIRT761045	hsa-let-7g-5p	Homo sapiens	MAGEA6	4105	Homo sapiens	PAR-CLIP	Functional MTI (Weak)	27292025
MIRT761046	hsa-let-7g-5p	Homo sapiens	PDGFB	5155	Homo sapiens	PAR-CLIP	Functional MTI (Weak)	27292025
MIRT761047	hsa-let-7g-5p	Homo sapiens	PRR5-ARHGAP8	553158	Homo sapiens	PAR-CLIP	Functional MTI (Weak)	27292025
MIRT761048	hsa-let-7g-5p	Homo sapiens	STX3	6809	Homo sapiens	PAR-CLIP	Functional MTI (Weak)	27292025
MIRT761049	hsa-let-7g-5p	Homo sapiens	TMED4	222068	Homo sapiens	PAR-CLIP	Functional MTI (Weak)	27292025
MIRT761050	hsa-let-7g-5p	Homo sapiens	USP47	55031	Homo sapiens	PAR-CLIP	Functional MTI (Weak)	27292025
MIRT000046	hsa-miR-451a	Homo sapiens	MIF	4282	Homo sapiens	ELISA//Luciferase reporter assay//Microarray//qRT-PCR//Western blot	Functional MTI	19318487
MIRT000046	hsa-miR-451a	Homo sapiens	MIF	4282	Homo sapiens	Luciferase reporter assay//Western blot	Functional MTI	24138931
MIRT000046	hsa-miR-451a	Homo sapiens	MIF	4282	Homo sapiens	Luciferase reporter assay	Functional MTI	26884830
MIRT000046	hsa-miR-451a	Homo sapiens	MIF	4282	Homo sapiens	Luciferase reporter assay	Functional MTI	28086136
MIRT000500	hsa-miR-451a	Homo sapiens	CAB39	51719	Homo sapiens	qRT-PCR//Luciferase reporter assay//Western blot//Microarray	Functional MTI	20227367
MIRT000500	hsa-miR-451a	Homo sapiens	CAB39	51719	Homo sapiens	Immunocytochemistry//In situ hybridization//Northern blot//qRT-PCR//Western blot	Functional MTI	22844503
MIRT000500	hsa-miR-451a	Homo sapiens	CAB39	51719	Homo sapiens	In situ hybridization//Luciferase reporter assay//qRT-PCR//Western blot	Functional MTI	22179124
MIRT000500	hsa-miR-451a	Homo sapiens	CAB39	51719	Homo sapiens	Immunofluorescence//Immunohistochemistry//Luciferase reporter assay//qRT-PCR//Western blot	Functional MTI	27476171
MIRT005656	hsa-miR-451a	Homo sapiens	ABCB1	5243	Homo sapiens	qRT-PCR//Luciferase reporter assay//Western blot	Functional MTI	18645025
MIRT005740	hsa-miR-451a	Homo sapiens	AKT1	207	Homo sapiens	qRT-PCR//Western blot	Functional MTI	20816946
MIRT005742	hsa-miR-451a	Homo sapiens	MMP2	4313	Homo sapiens	qRT-PCR//Western blot	Functional MTI	20816946
MIRT005742	hsa-miR-451a	Homo sapiens	MMP2	4313	Homo sapiens	qRT-PCR//Western blot	Functional MTI	27173190
MIRT005743	hsa-miR-451a	Homo sapiens	MMP9	4318	Homo sapiens	qRT-PCR//Western blot	Functional MTI	20816946
MIRT005744	hsa-miR-451a	Homo sapiens	BCL2	596	Homo sapiens	qRT-PCR//Western blot	Functional MTI	20816946
MIRT006358	hsa-miR-451a	Homo sapiens	MYC	4609	Homo sapiens	Luciferase reporter assay	Functional MTI	21464222
MIRT006358	hsa-miR-451a	Homo sapiens	MYC	4609	Homo sapiens	Luciferase reporter assay	Functional MTI	25310895
MIRT006358	hsa-miR-451a	Homo sapiens	MYC	4609	Homo sapiens	Luciferase reporter assay//qRT-PCR//Western blot	Functional MTI	27571748
MIRT006533	hsa-miR-451a	Homo sapiens	RAB14	51552	Homo sapiens	Flow//Luciferase reporter assay//Microarray//qRT-PCR//Western blot//Reporter assay	Functional MTI	21358675
MIRT006597	hsa-miR-451a	Homo sapiens	TMED7	51014	Homo sapiens	qRT-PCR//Western blot	Functional MTI	20816946
MIRT016628	hsa-miR-451a	Homo sapiens	ARPP19	10776	Homo sapiens	Microarray	Functional MTI (Weak)	20218812
MIRT016629	hsa-miR-451a	Homo sapiens	UBE2H	7328	Homo sapiens	Microarray	Functional MTI (Weak)	20218812
MIRT052920	hsa-miR-451a	Homo sapiens	CPNE3	8895	Homo sapiens	Luciferase reporter assay//qRT-PCR//Western blot//Flow	Functional MTI	24574214
MIRT052921	hsa-miR-451a	Homo sapiens	RAB5A	5868	Homo sapiens	Luciferase reporter assay//qRT-PCR//Western blot//Flow	Functional MTI	24574214
MIRT054788	hsa-miR-451a	Homo sapiens	DCBLD2	131566	Homo sapiens	Luciferase reporter assay//qRT-PCR//Western blot	Functional MTI	24918822
MIRT054843	hsa-miR-451a	Homo sapiens	IL6R	3570	Homo sapiens	qRT-PCR//Western blot	Functional MTI	24445140
MIRT054843	hsa-miR-451a	Homo sapiens	IL6R	3570	Homo sapiens	HITS-CLIP	Functional MTI (Weak)	19536157
MIRT054843	hsa-miR-451a	Homo sapiens	IL6R	3570	Homo sapiens	Luciferase reporter assay	Functional MTI	25623956
MIRT438803	hsa-miR-451a	Homo sapiens	IKBKB	3551	Homo sapiens	Luciferase reporter assay	Functional MTI	23740840
MIRT438841	hsa-miR-451a	Homo sapiens	FRZB	2487	Homo sapiens	qRT-PCR	Functional MTI (Weak)	23294929
MIRT438842	hsa-miR-451a	Homo sapiens	OSR1	130497	Homo sapiens	qRT-PCR	Functional MTI (Weak)	23294929
MIRT438843	hsa-miR-451a	Homo sapiens	PKD1	5310	Homo sapiens	qRT-PCR	Functional MTI (Weak)	23294929
MIRT438844	hsa-miR-451a	Homo sapiens	ROR2	4920	Homo sapiens	qRT-PCR	Functional MTI (Weak)	23294929
MIRT538246	hsa-miR-451a	Homo sapiens	CUX2	23316	Homo sapiens	PAR-CLIP	Functional MTI (Weak)	22012620
MIRT665973	hsa-miR-451a	Homo sapiens	SZRD1	26099	Homo sapiens	HITS-CLIP	Functional MTI (Weak)	23824327
MIRT732446	hsa-miR-451a	Homo sapiens	ADAM10	102	Homo sapiens	Luciferase reporter assay//qRT-PCR//Western blot	Functional MTI	25151965
MIRT732930	hsa-miR-451a	Homo sapiens	TSC1	7248	Homo sapiens	qRT-PCR//Western blot	Functional MTI	26458815
MIRT732930	hsa-miR-451a	Homo sapiens	TSC1	7248	Homo sapiens	Flow//Luciferase reporter assay//qRT-PCR//Western blot	Functional MTI	25915427
MIRT733562	hsa-miR-451a	Homo sapiens	MAPK1	5594	Homo sapiens	Immunofluorescence//Luciferase reporter assay//qRT-PCR//Western blot	Functional MTI	27780852
MIRT733616	hsa-miR-451a	Homo sapiens	OXTR	5021	Homo sapiens	Luciferase reporter assay	Functional MTI	26273428
MIRT734393	hsa-miR-451a	Homo sapiens	CDKN2D	1032	Homo sapiens	Luciferase reporter assay//Western blot	Functional MTI	26019450
MIRT734394	hsa-miR-451a	Homo sapiens	MAP3K1	4214	Homo sapiens	Luciferase reporter assay//Western blot	Functional MTI	26019450
MIRT735462	hsa-miR-451a	Homo sapiens	IL6	3569	Homo sapiens	Luciferase reporter assay//qRT-PCR//Western blot	Functional MTI	27461244
MIRT786087	hsa-miR-451a	Homo sapiens	ZDHHC14	79683	Homo sapiens	HITS-CLIP	Functional MTI (Weak)	27418678
MIRT003274	hsa-miR-30d-5p	Homo sapiens	GNAI2	2771	Homo sapiens	Western blot//Reporter assay;Other	Functional MTI	20054866
MIRT003274	hsa-miR-30d-5p	Homo sapiens	GNAI2	2771	Homo sapiens	HITS-CLIP	Functional MTI (Weak)	22473208
MIRT003274	hsa-miR-30d-5p	Homo sapiens	GNAI2	2771	Homo sapiens	PAR-CLIP	Functional MTI (Weak)	26701625
MIRT005418	hsa-miR-30d-5p	Homo sapiens	TP53	7157	Homo sapiens	Luciferase reporter assay//qRT-PCR//Western blot	Functional MTI	20935678
MIRT005418	hsa-miR-30d-5p	Homo sapiens	TP53	7157	Homo sapiens	Luciferase reporter assay//qRT-PCR//Western blot	Functional MTI	24029422
MIRT006240	hsa-miR-30d-5p	Homo sapiens	CASP3	836	Homo sapiens	Luciferase reporter assay//Western blot	Functional MTI	22058146
MIRT006240	hsa-miR-30d-5p	Homo sapiens	CASP3	836	Homo sapiens	HITS-CLIP	Functional MTI (Weak)	22473208
MIRT006322	hsa-miR-30d-5p	Homo sapiens	SMAD1	4086	Homo sapiens	Luciferase reporter assay//Western blot	Functional MTI	22253433
MIRT006763	hsa-miR-30d-5p	Homo sapiens	SNAI1	6615	Homo sapiens	Luciferase reporter assay//qRT-PCR//Western blot	Functional MTI	21633953
MIRT006920	hsa-miR-30d-5p	Homo sapiens	EZH2	2146	Homo sapiens	Luciferase reporter assay//qRT-PCR//Western blot	Functional MTI	22399519
MIRT007057	hsa-miR-30d-5p	Homo sapiens	GPR78	27201	Homo sapiens	Luciferase reporter assay	Functional MTI	23085757
MIRT025969	hsa-miR-30d-5p	Homo sapiens	RUNX2	860	Homo sapiens	Reporter assay;Western blot	Functional MTI	21767385
MIRT047776	hsa-miR-30d-5p	Homo sapiens	SINHCAF	58516	Homo sapiens	CLASH	Functional MTI (Weak)	23622248
MIRT047777	hsa-miR-30d-5p	Homo sapiens	EXOC2	55770	Homo sapiens	CLASH	Functional MTI (Weak)	23622248
MIRT047778	hsa-miR-30d-5p	Homo sapiens	RPUSD4	84881	Homo sapiens	CLASH	Functional MTI (Weak)	23622248
MIRT047779	hsa-miR-30d-5p	Homo sapiens	FEM1B	10116	Homo sapiens	CLASH	Functional MTI (Weak)	23622248
MIRT047780	hsa-miR-30d-5p	Homo sapiens	IRF2	3660	Homo sapiens	CLASH	Functional MTI (Weak)	23622248
MIRT047781	hsa-miR-30d-5p	Homo sapiens	SENP2	59343	Homo sapiens	CLASH	Functional MTI (Weak)	23622248
MIRT047782	hsa-miR-30d-5p	Homo sapiens	TAF1C	9013	Homo sapiens	CLASH	Functional MTI (Weak)	23622248
MIRT047783	hsa-miR-30d-5p	Homo sapiens	KLF14	136259	Homo sapiens	CLASH	Functional MTI (Weak)	23622248
MIRT047784	hsa-miR-30d-5p	Homo sapiens	HOXA11	3207	Homo sapiens	CLASH	Functional MTI (Weak)	23622248
MIRT047785	hsa-miR-30d-5p	Homo sapiens	DENND5A	23258	Homo sapiens	CLASH	Functional MTI (Weak)	23622248
MIRT047786	hsa-miR-30d-5p	Homo sapiens	AGO1	26523	Homo sapiens	CLASH	Functional MTI (Weak)	23622248
MIRT047787	hsa-miR-30d-5p	Homo sapiens	PPP4R3A	55671	Homo sapiens	CLASH	Functional MTI (Weak)	23622248
MIRT047788	hsa-miR-30d-5p	Homo sapiens	MAZ	4150	Homo sapiens	CLASH	Functional MTI (Weak)	23622248
MIRT047789	hsa-miR-30d-5p	Homo sapiens	AGO2	27161	Homo sapiens	CLASH	Functional MTI (Weak)	23622248
MIRT047790	hsa-miR-30d-5p	Homo sapiens	RREB1	6239	Homo sapiens	CLASH	Functional MTI (Weak)	23622248
MIRT047791	hsa-miR-30d-5p	Homo sapiens	ZNF609	23060	Homo sapiens	CLASH	Functional MTI (Weak)	23622248
MIRT047792	hsa-miR-30d-5p	Homo sapiens	TAB1	10454	Homo sapiens	CLASH	Functional MTI (Weak)	23622248
MIRT047793	hsa-miR-30d-5p	Homo sapiens	ADAP2	55803	Homo sapiens	CLASH	Functional MTI (Weak)	23622248
MIRT047794	hsa-miR-30d-5p	Homo sapiens	AZIN2	113451	Homo sapiens	CLASH	Functional MTI (Weak)	23622248
MIRT047795	hsa-miR-30d-5p	Homo sapiens	COPS7A	50813	Homo sapiens	CLASH	Functional MTI (Weak)	23622248
MIRT047796	hsa-miR-30d-5p	Homo sapiens	HAGH	3029	Homo sapiens	CLASH	Functional MTI (Weak)	23622248
MIRT047797	hsa-miR-30d-5p	Homo sapiens	MTHFD2	10797	Homo sapiens	CLASH	Functional MTI (Weak)	23622248
MIRT047798	hsa-miR-30d-5p	Homo sapiens	RPLP0	6175	Homo sapiens	CLASH	Functional MTI (Weak)	23622248
MIRT047799	hsa-miR-30d-5p	Homo sapiens	MCL1	4170	Homo sapiens	CLASH	Functional MTI (Weak)	23622248
MIRT047800	hsa-miR-30d-5p	Homo sapiens	RAB35	11021	Homo sapiens	CLASH	Functional MTI (Weak)	23622248
MIRT047801	hsa-miR-30d-5p	Homo sapiens	SAMD4B	55095	Homo sapiens	CLASH	Functional MTI (Weak)	23622248
MIRT047802	hsa-miR-30d-5p	Homo sapiens	FNIP1	96459	Homo sapiens	CLASH	Functional MTI (Weak)	23622248
MIRT047803	hsa-miR-30d-5p	Homo sapiens	SLC27A1	376497	Homo sapiens	CLASH	Functional MTI (Weak)	23622248
MIRT047804	hsa-miR-30d-5p	Homo sapiens	HSPA1B	3304	Homo sapiens	CLASH	Functional MTI (Weak)	23622248
MIRT047805	hsa-miR-30d-5p	Homo sapiens	SRSF9	8683	Homo sapiens	CLASH	Functional MTI (Weak)	23622248
MIRT047806	hsa-miR-30d-5p	Homo sapiens	RPN2	6185	Homo sapiens	CLASH	Functional MTI (Weak)	23622248
MIRT047807	hsa-miR-30d-5p	Homo sapiens	HDHD3	81932	Homo sapiens	CLASH	Functional MTI (Weak)	23622248
MIRT047808	hsa-miR-30d-5p	Homo sapiens	MAP1B	4131	Homo sapiens	CLASH	Functional MTI (Weak)	23622248
MIRT047809	hsa-miR-30d-5p	Homo sapiens	NR2F6	2063	Homo sapiens	CLASH	Functional MTI (Weak)	23622248
MIRT047810	hsa-miR-30d-5p	Homo sapiens	RPS17	6218	Homo sapiens	CLASH	Functional MTI (Weak)	23622248
MIRT047811	hsa-miR-30d-5p	Homo sapiens	HNRNPH1	3187	Homo sapiens	CLASH	Functional MTI (Weak)	23622248
MIRT047812	hsa-miR-30d-5p	Homo sapiens	EDRF1	26098	Homo sapiens	CLASH	Functional MTI (Weak)	23622248
MIRT047813	hsa-miR-30d-5p	Homo sapiens	POLR3H	171568	Homo sapiens	CLASH	Functional MTI (Weak)	23622248
MIRT047814	hsa-miR-30d-5p	Homo sapiens	KCTD12	115207	Homo sapiens	CLASH	Functional MTI (Weak)	23622248
MIRT047815	hsa-miR-30d-5p	Homo sapiens	FBN2	2201	Homo sapiens	CLASH	Functional MTI (Weak)	23622248
MIRT047816	hsa-miR-30d-5p	Homo sapiens	MACF1	23499	Homo sapiens	CLASH	Functional MTI (Weak)	23622248
MIRT047817	hsa-miR-30d-5p	Homo sapiens	DROSHA	29102	Homo sapiens	CLASH	Functional MTI (Weak)	23622248
MIRT047818	hsa-miR-30d-5p	Homo sapiens	REXO1	57455	Homo sapiens	CLASH	Functional MTI (Weak)	23622248
MIRT047819	hsa-miR-30d-5p	Homo sapiens	ZNF227	7770	Homo sapiens	CLASH	Functional MTI (Weak)	23622248
MIRT047820	hsa-miR-30d-5p	Homo sapiens	CARS2	79587	Homo sapiens	CLASH	Functional MTI (Weak)	23622248
MIRT047821	hsa-miR-30d-5p	Homo sapiens	MSL2	55167	Homo sapiens	CLASH	Functional MTI (Weak)	23622248
MIRT047822	hsa-miR-30d-5p	Homo sapiens	NMT1	4836	Homo sapiens	CLASH	Functional MTI (Weak)	23622248
MIRT047823	hsa-miR-30d-5p	Homo sapiens	FKTN	2218	Homo sapiens	CLASH	Functional MTI (Weak)	23622248
MIRT047824	hsa-miR-30d-5p	Homo sapiens	YKT6	10652	Homo sapiens	CLASH	Functional MTI (Weak)	23622248
MIRT047825	hsa-miR-30d-5p	Homo sapiens	ATP1A1	476	Homo sapiens	CLASH	Functional MTI (Weak)	23622248
MIRT047826	hsa-miR-30d-5p	Homo sapiens	SGTA	6449	Homo sapiens	CLASH	Functional MTI (Weak)	23622248
MIRT047827	hsa-miR-30d-5p	Homo sapiens	MED28	80306	Homo sapiens	CLASH	Functional MTI (Weak)	23622248
MIRT047828	hsa-miR-30d-5p	Homo sapiens	ZBTB4	57659	Homo sapiens	CLASH	Functional MTI (Weak)	23622248
MIRT053037	hsa-miR-30d-5p	Homo sapiens	SOCS1	8651	Homo sapiens	Luciferase reporter assay//Western blot	Functional MTI	23231923
MIRT053037	hsa-miR-30d-5p	Homo sapiens	SOCS1	8651	Homo sapiens	HITS-CLIP	Functional MTI (Weak)	22473208
MIRT053037	hsa-miR-30d-5p	Homo sapiens	SOCS1	8651	Homo sapiens	PAR-CLIP	Functional MTI (Weak)	23592263
MIRT053037	hsa-miR-30d-5p	Homo sapiens	SOCS1	8651	Homo sapiens	PAR-CLIP	Functional MTI (Weak)	22291592
MIRT054617	hsa-miR-30d-5p	Homo sapiens	BCL9	607	Homo sapiens	Immunofluorescence//Immunohistochemistry//In situ hybridization//Luciferase reporter assay//qRT-PCR//Western blot	Functional MTI	24599134
MIRT057357	hsa-miR-30d-5p	Homo sapiens	PCGF5	84333	Homo sapiens	HITS-CLIP	Functional MTI (Weak)	22473208
MIRT057484	hsa-miR-30d-5p	Homo sapiens	KIF11	3832	Homo sapiens	PAR-CLIP	Functional MTI (Weak)	21572407
MIRT057484	hsa-miR-30d-5p	Homo sapiens	KIF11	3832	Homo sapiens	PAR-CLIP	Functional MTI (Weak)	20371350
MIRT057674	hsa-miR-30d-5p	Homo sapiens	LCOR	84458	Homo sapiens	PAR-CLIP	Functional MTI (Weak)	21572407
MIRT057674	hsa-miR-30d-5p	Homo sapiens	LCOR	84458	Homo sapiens	PAR-CLIP	Functional MTI (Weak)	27292025
MIRT059173	hsa-miR-30d-5p	Homo sapiens	SLC35C1	55343	Homo sapiens	HITS-CLIP	Functional MTI (Weak)	22473208
MIRT067977	hsa-miR-30d-5p	Homo sapiens	TFDP1	7027	Homo sapiens	PAR-CLIP	Functional MTI (Weak)	23446348
MIRT067977	hsa-miR-30d-5p	Homo sapiens	TFDP1	7027	Homo sapiens	PAR-CLIP	Functional MTI (Weak)	21572407
MIRT067977	hsa-miR-30d-5p	Homo sapiens	TFDP1	7027	Homo sapiens	PAR-CLIP	Functional MTI (Weak)	20371350
MIRT068115	hsa-miR-30d-5p	Homo sapiens	KPNA6	23633	Homo sapiens	HITS-CLIP	Functional MTI (Weak)	22473208
MIRT068387	hsa-miR-30d-5p	Homo sapiens	S100PBP	64766	Homo sapiens	HITS-CLIP	Functional MTI (Weak)	22473208
MIRT069734	hsa-miR-30d-5p	Homo sapiens	FOXG1	2290	Homo sapiens	PAR-CLIP	Functional MTI (Weak)	21572407
MIRT069734	hsa-miR-30d-5p	Homo sapiens	FOXG1	2290	Homo sapiens	PAR-CLIP	Functional MTI (Weak)	20371350
MIRT074375	hsa-miR-30d-5p	Homo sapiens	TNRC6A	27327	Homo sapiens	PAR-CLIP	Functional MTI (Weak)	24398324
MIRT075440	hsa-miR-30d-5p	Homo sapiens	PSMD7	5713	Homo sapiens	PAR-CLIP	Functional MTI (Weak)	24398324
MIRT075440	hsa-miR-30d-5p	Homo sapiens	PSMD7	5713	Homo sapiens	PAR-CLIP	Functional MTI (Weak)	21572407
MIRT075440	hsa-miR-30d-5p	Homo sapiens	PSMD7	5713	Homo sapiens	PAR-CLIP	Functional MTI (Weak)	20371350
MIRT079944	hsa-miR-30d-5p	Homo sapiens	RNF138	51444	Homo sapiens	HITS-CLIP	Functional MTI (Weak)	22473208
MIRT079944	hsa-miR-30d-5p	Homo sapiens	RNF138	51444	Homo sapiens	PAR-CLIP	Functional MTI (Weak)	21572407
MIRT080958	hsa-miR-30d-5p	Homo sapiens	LRRC8B	23507	Homo sapiens	PAR-CLIP	Functional MTI (Weak)	21572407
MIRT081079	hsa-miR-30d-5p	Homo sapiens	LDLR	3949	Homo sapiens	HITS-CLIP	Functional MTI (Weak)	22473208
MIRT081714	hsa-miR-30d-5p	Homo sapiens	ZNF507	22847	Homo sapiens	HITS-CLIP	Functional MTI (Weak)	22473208
MIRT081714	hsa-miR-30d-5p	Homo sapiens	ZNF507	22847	Homo sapiens	PAR-CLIP	Functional MTI (Weak)	20371350
MIRT082853	hsa-miR-30d-5p	Homo sapiens	ZNF543	125919	Homo sapiens	PAR-CLIP	Functional MTI (Weak)	21572407
MIRT082853	hsa-miR-30d-5p	Homo sapiens	ZNF543	125919	Homo sapiens	PAR-CLIP	Functional MTI (Weak)	20371350
MIRT082853	hsa-miR-30d-5p	Homo sapiens	ZNF543	125919	Homo sapiens	PAR-CLIP	Functional MTI (Weak)	27292025
MIRT084234	hsa-miR-30d-5p	Homo sapiens	PCMTD2	55251	Homo sapiens	HITS-CLIP	Functional MTI (Weak)	22473208
MIRT087147	hsa-miR-30d-5p	Homo sapiens	HIC2	23119	Homo sapiens	HITS-CLIP	Functional MTI (Weak)	22473208
MIRT087147	hsa-miR-30d-5p	Homo sapiens	HIC2	23119	Homo sapiens	PAR-CLIP	Functional MTI (Weak)	23446348
MIRT087147	hsa-miR-30d-5p	Homo sapiens	HIC2	23119	Homo sapiens	PAR-CLIP//HITS-CLIP	Functional MTI (Weak)	21572407
MIRT087147	hsa-miR-30d-5p	Homo sapiens	HIC2	23119	Homo sapiens	PAR-CLIP	Functional MTI (Weak)	20371350
MIRT088446	hsa-miR-30d-5p	Homo sapiens	LCLAT1	253558	Homo sapiens	PAR-CLIP	Functional MTI (Weak)	20371350
MIRT088681	hsa-miR-30d-5p	Homo sapiens	EML4	27436	Homo sapiens	PAR-CLIP	Functional MTI (Weak)	23592263
MIRT088681	hsa-miR-30d-5p	Homo sapiens	EML4	27436	Homo sapiens	PAR-CLIP	Functional MTI (Weak)	21572407
MIRT088935	hsa-miR-30d-5p	Homo sapiens	ASB3	51130	Homo sapiens	HITS-CLIP	Functional MTI (Weak)	22473208
MIRT088935	hsa-miR-30d-5p	Homo sapiens	ASB3	51130	Homo sapiens	HITS-CLIP	Functional MTI (Weak)	27418678
MIRT090504	hsa-miR-30d-5p	Homo sapiens	SLC35G2	80723	Homo sapiens	PAR-CLIP	Functional MTI (Weak)	21572407
MIRT091577	hsa-miR-30d-5p	Homo sapiens	FBXO45	200933	Homo sapiens	HITS-CLIP	Functional MTI (Weak)	22473208
MIRT095097	hsa-miR-30d-5p	Homo sapiens	SEC24A	10802	Homo sapiens	HITS-CLIP	Functional MTI (Weak)	22473208
MIRT096079	hsa-miR-30d-5p	Homo sapiens	SFXN1	94081	Homo sapiens	PAR-CLIP	Functional MTI (Weak)	23592263
MIRT098037	hsa-miR-30d-5p	Homo sapiens	SOBP	55084	Homo sapiens	PAR-CLIP	Functional MTI (Weak)	21572407
MIRT099797	hsa-miR-30d-5p	Homo sapiens	SOX4	6659	Homo sapiens	HITS-CLIP	Functional MTI (Weak)	22473208
MIRT099797	hsa-miR-30d-5p	Homo sapiens	SOX4	6659	Homo sapiens	PAR-CLIP	Functional MTI (Weak)	20371350
MIRT100764	hsa-miR-30d-5p	Homo sapiens	ENPP4	22875	Homo sapiens	HITS-CLIP	Functional MTI (Weak)	22473208
MIRT100764	hsa-miR-30d-5p	Homo sapiens	ENPP4	22875	Homo sapiens	PAR-CLIP	Functional MTI (Weak)	21572407
MIRT100909	hsa-miR-30d-5p	Homo sapiens	CD2AP	23607	Homo sapiens	PAR-CLIP	Functional MTI (Weak)	21572407
MIRT103195	hsa-miR-30d-5p	Homo sapiens	SP4	6671	Homo sapiens	HITS-CLIP	Functional MTI (Weak)	22473208
MIRT103195	hsa-miR-30d-5p	Homo sapiens	SP4	6671	Homo sapiens	PAR-CLIP	Functional MTI (Weak)	23446348
MIRT103195	hsa-miR-30d-5p	Homo sapiens	SP4	6671	Homo sapiens	PAR-CLIP	Functional MTI (Weak)	21572407
MIRT103195	hsa-miR-30d-5p	Homo sapiens	SP4	6671	Homo sapiens	PAR-CLIP	Functional MTI (Weak)	20371350
MIRT104521	hsa-miR-30d-5p	Homo sapiens	PEG10	23089	Homo sapiens	PAR-CLIP	Functional MTI (Weak)	20371350
MIRT105031	hsa-miR-30d-5p	Homo sapiens	FAM91A1	157769	Homo sapiens	HITS-CLIP	Functional MTI (Weak)	22473208
MIRT106745	hsa-miR-30d-5p	Homo sapiens	RAD23B	5887	Homo sapiens	HITS-CLIP	Functional MTI (Weak)	22473208
MIRT110576	hsa-miR-30d-5p	Homo sapiens	KIF5B	3799	Homo sapiens	PAR-CLIP	Functional MTI (Weak)	24398324
MIRT110576	hsa-miR-30d-5p	Homo sapiens	KIF5B	3799	Homo sapiens	PAR-CLIP	Functional MTI (Weak)	23446348
MIRT110576	hsa-miR-30d-5p	Homo sapiens	KIF5B	3799	Homo sapiens	PAR-CLIP	Functional MTI (Weak)	21572407
MIRT115922	hsa-miR-30d-5p	Homo sapiens	NFAT5	10725	Homo sapiens	HITS-CLIP	Functional MTI (Weak)	22473208
MIRT118143	hsa-miR-30d-5p	Homo sapiens	ZNF264	9422	Homo sapiens	PAR-CLIP	Functional MTI (Weak)	23446348
MIRT128243	hsa-miR-30d-5p	Homo sapiens	STRIP1	85369	Homo sapiens	HITS-CLIP	Functional MTI (Weak)	22473208
MIRT131795	hsa-miR-30d-5p	Homo sapiens	CEP350	9857	Homo sapiens	HITS-CLIP	Functional MTI (Weak)	22473208
MIRT131859	hsa-miR-30d-5p	Homo sapiens	IER5	51278	Homo sapiens	HITS-CLIP	Functional MTI (Weak)	22473208
MIRT134331	hsa-miR-30d-5p	Homo sapiens	MTR	4548	Homo sapiens	HITS-CLIP	Functional MTI (Weak)	22473208
MIRT135676	hsa-miR-30d-5p	Homo sapiens	ZBTB39	9880	Homo sapiens	HITS-CLIP	Functional MTI (Weak)	22473208
MIRT136215	hsa-miR-30d-5p	Homo sapiens	STX12	23673	Homo sapiens	HITS-CLIP	Functional MTI (Weak)	22473208
MIRT137018	hsa-miR-30d-5p	Homo sapiens	WDFY2	115825	Homo sapiens	HITS-CLIP	Functional MTI (Weak)	22473208
MIRT137123	hsa-miR-30d-5p	Homo sapiens	TPRG1L	127262	Homo sapiens	HITS-CLIP	Functional MTI (Weak)	22473208
MIRT138280	hsa-miR-30d-5p	Homo sapiens	RNF220	55182	Homo sapiens	HITS-CLIP	Functional MTI (Weak)	22473208
MIRT139248	hsa-miR-30d-5p	Homo sapiens	JDP2	122953	Homo sapiens	HITS-CLIP	Functional MTI (Weak)	22473208
MIRT140635	hsa-miR-30d-5p	Homo sapiens	PLEKHO2	80301	Homo sapiens	HITS-CLIP	Functional MTI (Weak)	22473208
MIRT140879	hsa-miR-30d-5p	Homo sapiens	GLCE	26035	Homo sapiens	HITS-CLIP	Functional MTI (Weak)	22473208
MIRT142588	hsa-miR-30d-5p	Homo sapiens	IL21R	50615	Homo sapiens	HITS-CLIP	Functional MTI (Weak)	22473208
MIRT142588	hsa-miR-30d-5p	Homo sapiens	IL21R	50615	Homo sapiens	HITS-CLIP	Functional MTI (Weak)	23824327
MIRT143349	hsa-miR-30d-5p	Homo sapiens	PAPD5	64282	Homo sapiens	HITS-CLIP	Functional MTI (Weak)	22473208
MIRT144537	hsa-miR-30d-5p	Homo sapiens	ZNRF1	84937	Homo sapiens	HITS-CLIP	Functional MTI (Weak)	22473208
MIRT145449	hsa-miR-30d-5p	Homo sapiens	RNF135	84282	Homo sapiens	HITS-CLIP	Functional MTI (Weak)	22473208
MIRT148352	hsa-miR-30d-5p	Homo sapiens	GALNT1	2589	Homo sapiens	HITS-CLIP	Functional MTI (Weak)	22473208
MIRT149116	hsa-miR-30d-5p	Homo sapiens	LRRC8D	55144	Homo sapiens	HITS-CLIP	Functional MTI (Weak)	22473208
MIRT150761	hsa-miR-30d-5p	Homo sapiens	MAST3	23031	Homo sapiens	HITS-CLIP	Functional MTI (Weak)	22473208
MIRT152413	hsa-miR-30d-5p	Homo sapiens	ARID3A	1820	Homo sapiens	HITS-CLIP	Functional MTI (Weak)	22473208
MIRT152413	hsa-miR-30d-5p	Homo sapiens	ARID3A	1820	Homo sapiens	PAR-CLIP	Functional MTI (Weak)	23592263
MIRT154951	hsa-miR-30d-5p	Homo sapiens	RRM2	6241	Homo sapiens	HITS-CLIP	Functional MTI (Weak)	22473208
MIRT154951	hsa-miR-30d-5p	Homo sapiens	RRM2	6241	Homo sapiens	PAR-CLIP	Functional MTI (Weak)	23592263
MIRT155237	hsa-miR-30d-5p	Homo sapiens	IFNAR2	3455	Homo sapiens	HITS-CLIP	Functional MTI (Weak)	22473208
MIRT159113	hsa-miR-30d-5p	Homo sapiens	NRBP1	29959	Homo sapiens	HITS-CLIP	Functional MTI (Weak)	22473208
MIRT159244	hsa-miR-30d-5p	Homo sapiens	RASGRP3	25780	Homo sapiens	HITS-CLIP	Functional MTI (Weak)	22473208
MIRT160847	hsa-miR-30d-5p	Homo sapiens	PLXNA1	5361	Homo sapiens	HITS-CLIP	Functional MTI (Weak)	22473208
MIRT164235	hsa-miR-30d-5p	Homo sapiens	GAB1	2549	Homo sapiens	HITS-CLIP	Functional MTI (Weak)	22473208
MIRT165596	hsa-miR-30d-5p	Homo sapiens	PPARGC1B	133522	Homo sapiens	HITS-CLIP	Functional MTI (Weak)	22473208
MIRT167509	hsa-miR-30d-5p	Homo sapiens	PRDM1	639	Homo sapiens	HITS-CLIP	Functional MTI (Weak)	22473208
MIRT170145	hsa-miR-30d-5p	Homo sapiens	KLHDC10	23008	Homo sapiens	HITS-CLIP	Functional MTI (Weak)	22473208
MIRT171352	hsa-miR-30d-5p	Homo sapiens	PHTF2	57157	Homo sapiens	HITS-CLIP	Functional MTI (Weak)	22473208
MIRT171352	hsa-miR-30d-5p	Homo sapiens	PHTF2	57157	Homo sapiens	HITS-CLIP	Functional MTI (Weak)	23313552
MIRT171550	hsa-miR-30d-5p	Homo sapiens	DBF4	10926	Homo sapiens	HITS-CLIP	Functional MTI (Weak)	22473208
MIRT173415	hsa-miR-30d-5p	Homo sapiens	MTDH	92140	Homo sapiens	HITS-CLIP	Functional MTI (Weak)	22473208
MIRT176034	hsa-miR-30d-5p	Homo sapiens	JADE3	9767	Homo sapiens	HITS-CLIP	Functional MTI (Weak)	22473208
MIRT177711	hsa-miR-30d-5p	Homo sapiens	ADO	84890	Homo sapiens	PAR-CLIP	Functional MTI (Weak)	20371350
MIRT185099	hsa-miR-30d-5p	Homo sapiens	LYPLAL1	127018	Homo sapiens	PAR-CLIP	Functional MTI (Weak)	23592263
MIRT188273	hsa-miR-30d-5p	Homo sapiens	RAP1B	5908	Homo sapiens	PAR-CLIP	Functional MTI (Weak)	21572407
MIRT192227	hsa-miR-30d-5p	Homo sapiens	MKRN3	7681	Homo sapiens	PAR-CLIP	Functional MTI (Weak)	22291592
MIRT194171	hsa-miR-30d-5p	Homo sapiens	IREB2	3658	Homo sapiens	HITS-CLIP	Functional MTI (Weak)	22473208
MIRT197647	hsa-miR-30d-5p	Homo sapiens	DHX40	79665	Homo sapiens	HITS-CLIP	Functional MTI (Weak)	22473208
MIRT206180	hsa-miR-30d-5p	Homo sapiens	RAB10	10890	Homo sapiens	PAR-CLIP	Functional MTI (Weak)	21572407
MIRT206888	hsa-miR-30d-5p	Homo sapiens	XPO1	7514	Homo sapiens	PAR-CLIP	Functional MTI (Weak)	21572407
MIRT210817	hsa-miR-30d-5p	Homo sapiens	SETD5	55209	Homo sapiens	PAR-CLIP	Functional MTI (Weak)	22291592
MIRT212860	hsa-miR-30d-5p	Homo sapiens	N4BP2	55728	Homo sapiens	PAR-CLIP	Functional MTI (Weak)	22100165
MIRT215131	hsa-miR-30d-5p	Homo sapiens	MFAP3	4238	Homo sapiens	PAR-CLIP	Functional MTI (Weak)	21572407
MIRT218372	hsa-miR-30d-5p	Homo sapiens	FAM8A1	51439	Homo sapiens	PAR-CLIP	Functional MTI (Weak)	21572407
MIRT244293	hsa-miR-30d-5p	Homo sapiens	SERPINE1	5054	Homo sapiens	PAR-CLIP	Functional MTI (Weak)	22012620
MIRT252100	hsa-miR-30d-5p	Homo sapiens	NAPG	8774	Homo sapiens	PAR-CLIP	Functional MTI (Weak)	21572407
MIRT257170	hsa-miR-30d-5p	Homo sapiens	TBPL1	9519	Homo sapiens	PAR-CLIP	Functional MTI (Weak)	21572407
MIRT258125	hsa-miR-30d-5p	Homo sapiens	UBE3C	9690	Homo sapiens	HITS-CLIP	Functional MTI (Weak)	22473208
MIRT258177	hsa-miR-30d-5p	Homo sapiens	CBX3	11335	Homo sapiens	HITS-CLIP	Functional MTI (Weak)	22473208
MIRT270740	hsa-miR-30d-5p	Homo sapiens	TMED2	10959	Homo sapiens	HITS-CLIP	Functional MTI (Weak)	23313552
MIRT283402	hsa-miR-30d-5p	Homo sapiens	CCNF	899	Homo sapiens	PAR-CLIP	Functional MTI (Weak)	23592263
MIRT289629	hsa-miR-30d-5p	Homo sapiens	CBX2	84733	Homo sapiens	PAR-CLIP	Functional MTI (Weak)	20371350
MIRT292168	hsa-miR-30d-5p	Homo sapiens	CDC7	8317	Homo sapiens	HITS-CLIP	Functional MTI (Weak)	22473208
MIRT292815	hsa-miR-30d-5p	Homo sapiens	MTF2	22823	Homo sapiens	PAR-CLIP	Functional MTI (Weak)	20371350
MIRT292815	hsa-miR-30d-5p	Homo sapiens	MTF2	22823	Homo sapiens	PAR-CLIP	Functional MTI (Weak)	27292025
MIRT293784	hsa-miR-30d-5p	Homo sapiens	SAE1	10055	Homo sapiens	PAR-CLIP	Functional MTI (Weak)	21572407
MIRT294576	hsa-miR-30d-5p	Homo sapiens	ZNF460	10794	Homo sapiens	PAR-CLIP	Functional MTI (Weak)	21572407
MIRT294576	hsa-miR-30d-5p	Homo sapiens	ZNF460	10794	Homo sapiens	PAR-CLIP	Functional MTI (Weak)	20371350
MIRT302902	hsa-miR-30d-5p	Homo sapiens	FOXN2	3344	Homo sapiens	PAR-CLIP	Functional MTI (Weak)	21572407
MIRT306843	hsa-miR-30d-5p	Homo sapiens	FYTTD1	84248	Homo sapiens	PAR-CLIP	Functional MTI (Weak)	23592263
MIRT313774	hsa-miR-30d-5p	Homo sapiens	MIER3	166968	Homo sapiens	HITS-CLIP	Functional MTI (Weak)	22473208
MIRT313774	hsa-miR-30d-5p	Homo sapiens	MIER3	166968	Homo sapiens	PAR-CLIP	Functional MTI (Weak)	20371350
MIRT322688	hsa-miR-30d-5p	Homo sapiens	BAG4	9530	Homo sapiens	PAR-CLIP	Functional MTI (Weak)	24398324
MIRT368808	hsa-miR-30d-5p	Homo sapiens	MZT1	440145	Homo sapiens	HITS-CLIP	Functional MTI (Weak)	22473208
MIRT379728	hsa-miR-30d-5p	Homo sapiens	ZXDB	158586	Homo sapiens	PAR-CLIP	Functional MTI (Weak)	23592263
MIRT387954	hsa-miR-30d-5p	Homo sapiens	H6PD	9563	Homo sapiens	PAR-CLIP	Functional MTI (Weak)	23592263
MIRT437490	hsa-miR-30d-5p	Homo sapiens	NOTCH1	4851	Homo sapiens	Luciferase reporter assay//qRT-PCR//Western blot	Functional MTI	24029422
MIRT438722	hsa-miR-30d-5p	Homo sapiens	KPNB1	3837	Homo sapiens	Luciferase reporter assay//qRT-PCR//Western blot	Functional MTI	24132643
MIRT438869	hsa-miR-30d-5p	Homo sapiens	ATG2B	55102	Homo sapiens	Luciferase reporter assay	Functional MTI	23274497
MIRT438870	hsa-miR-30d-5p	Homo sapiens	ATG5	9474	Homo sapiens	Luciferase reporter assay	Functional MTI	23274497
MIRT438871	hsa-miR-30d-5p	Homo sapiens	ATG12	9140	Homo sapiens	Luciferase reporter assay	Functional MTI	23274497
MIRT438872	hsa-miR-30d-5p	Homo sapiens	BNIP3L	665	Homo sapiens	Luciferase reporter assay	Functional MTI	23274497
MIRT438873	hsa-miR-30d-5p	Homo sapiens	BECN1	8678	Homo sapiens	HITS-CLIP	Functional MTI (Weak)	22473208
MIRT438873	hsa-miR-30d-5p	Homo sapiens	BECN1	8678	Homo sapiens	Luciferase reporter assay	Functional MTI	23274497
MIRT439097	hsa-miR-30d-5p	Homo sapiens	MYC	4609	Homo sapiens	TRAP	Functional MTI (Weak)	24510096
MIRT444597	hsa-miR-30d-5p	Homo sapiens	TGFA	7039	Homo sapiens	PAR-CLIP	Functional MTI (Weak)	22100165
MIRT446448	hsa-miR-30d-5p	Homo sapiens	CHST15	51363	Homo sapiens	PAR-CLIP	Functional MTI (Weak)	22100165
MIRT448490	hsa-miR-30d-5p	Homo sapiens	SEC61A2	55176	Homo sapiens	PAR-CLIP	Functional MTI (Weak)	22100165
MIRT448513	hsa-miR-30d-5p	Homo sapiens	ROCK2	9475	Homo sapiens	PAR-CLIP	Functional MTI (Weak)	22100165
MIRT448655	hsa-miR-30d-5p	Homo sapiens	NCOA3	8202	Homo sapiens	PAR-CLIP	Functional MTI (Weak)	22100165
MIRT448783	hsa-miR-30d-5p	Homo sapiens	GNA13	10672	Homo sapiens	PAR-CLIP	Functional MTI (Weak)	22100165
MIRT448783	hsa-miR-30d-5p	Homo sapiens	GNA13	10672	Homo sapiens	PAR-CLIP	Functional MTI (Weak)	20371350
MIRT449708	hsa-miR-30d-5p	Homo sapiens	TSPYL1	7259	Homo sapiens	PAR-CLIP	Functional MTI (Weak)	22100165
MIRT450760	hsa-miR-30d-5p	Homo sapiens	PGGT1B	5229	Homo sapiens	PAR-CLIP	Functional MTI (Weak)	22100165
MIRT452140	hsa-miR-30d-5p	Homo sapiens	PPP2R1B	5519	Homo sapiens	PAR-CLIP	Functional MTI (Weak)	23592263
MIRT463403	hsa-miR-30d-5p	Homo sapiens	ZDHHC20	253832	Homo sapiens	PAR-CLIP	Functional MTI (Weak)	23592263
MIRT464289	hsa-miR-30d-5p	Homo sapiens	VASH1	22846	Homo sapiens	PAR-CLIP	Functional MTI (Weak)	23592263
MIRT467409	hsa-miR-30d-5p	Homo sapiens	SOCS3	9021	Homo sapiens	PAR-CLIP	Functional MTI (Weak)	23592263
MIRT467625	hsa-miR-30d-5p	Homo sapiens	SLC7A5	8140	Homo sapiens	PAR-CLIP	Functional MTI (Weak)	23592263
MIRT470404	hsa-miR-30d-5p	Homo sapiens	PPP1R15B	84919	Homo sapiens	PAR-CLIP	Functional MTI (Weak)	23592263
MIRT470404	hsa-miR-30d-5p	Homo sapiens	PPP1R15B	84919	Homo sapiens	PAR-CLIP	Functional MTI (Weak)	27292025
MIRT471078	hsa-miR-30d-5p	Homo sapiens	PIK3C2B	5287	Homo sapiens	HITS-CLIP	Functional MTI (Weak)	22473208
MIRT471078	hsa-miR-30d-5p	Homo sapiens	PIK3C2B	5287	Homo sapiens	PAR-CLIP	Functional MTI (Weak)	23592263
MIRT471151	hsa-miR-30d-5p	Homo sapiens	PHF13	148479	Homo sapiens	PAR-CLIP	Functional MTI (Weak)	23592263
MIRT471151	hsa-miR-30d-5p	Homo sapiens	PHF13	148479	Homo sapiens	PAR-CLIP	Functional MTI (Weak)	21572407
MIRT471151	hsa-miR-30d-5p	Homo sapiens	PHF13	148479	Homo sapiens	PAR-CLIP	Functional MTI (Weak)	20371350
MIRT472475	hsa-miR-30d-5p	Homo sapiens	NAP1L1	4673	Homo sapiens	HITS-CLIP	Functional MTI (Weak)	22473208
MIRT472475	hsa-miR-30d-5p	Homo sapiens	NAP1L1	4673	Homo sapiens	PAR-CLIP	Functional MTI (Weak)	23592263
MIRT472475	hsa-miR-30d-5p	Homo sapiens	NAP1L1	4673	Homo sapiens	PAR-CLIP	Functional MTI (Weak)	23446348
MIRT472475	hsa-miR-30d-5p	Homo sapiens	NAP1L1	4673	Homo sapiens	HITS-CLIP	Functional MTI (Weak)	19536157
MIRT472492	hsa-miR-30d-5p	Homo sapiens	NACC2	138151	Homo sapiens	PAR-CLIP	Functional MTI (Weak)	23592263
MIRT472492	hsa-miR-30d-5p	Homo sapiens	NACC2	138151	Homo sapiens	PAR-CLIP	Functional MTI (Weak)	26701625
MIRT473654	hsa-miR-30d-5p	Homo sapiens	MARCKSL1	65108	Homo sapiens	PAR-CLIP	Functional MTI (Weak)	23592263
MIRT473698	hsa-miR-30d-5p	Homo sapiens	MAPK8	5599	Homo sapiens	PAR-CLIP	Functional MTI (Weak)	23592263
MIRT473698	hsa-miR-30d-5p	Homo sapiens	MAPK8	5599	Homo sapiens	PAR-CLIP	Functional MTI (Weak)	21572407
MIRT474083	hsa-miR-30d-5p	Homo sapiens	LMBR1L	55716	Homo sapiens	HITS-CLIP	Functional MTI (Weak)	22473208
MIRT474083	hsa-miR-30d-5p	Homo sapiens	LMBR1L	55716	Homo sapiens	PAR-CLIP	Functional MTI (Weak)	23592263
MIRT474283	hsa-miR-30d-5p	Homo sapiens	LARP1	23367	Homo sapiens	PAR-CLIP	Functional MTI (Weak)	23592263
MIRT474283	hsa-miR-30d-5p	Homo sapiens	LARP1	23367	Homo sapiens	PAR-CLIP	Functional MTI (Weak)	24398324
MIRT474283	hsa-miR-30d-5p	Homo sapiens	LARP1	23367	Homo sapiens	PAR-CLIP	Functional MTI (Weak)	20371350
MIRT474323	hsa-miR-30d-5p	Homo sapiens	KREMEN1	83999	Homo sapiens	PAR-CLIP	Functional MTI (Weak)	23592263
MIRT474323	hsa-miR-30d-5p	Homo sapiens	KREMEN1	83999	Homo sapiens	PAR-CLIP	Functional MTI (Weak)	26701625
MIRT475696	hsa-miR-30d-5p	Homo sapiens	HHIPL1	84439	Homo sapiens	PAR-CLIP	Functional MTI (Weak)	23592263
MIRT476170	hsa-miR-30d-5p	Homo sapiens	GOLGA8B	440270	Homo sapiens	HITS-CLIP	Functional MTI (Weak)	22473208
MIRT476170	hsa-miR-30d-5p	Homo sapiens	GOLGA8B	440270	Homo sapiens	PAR-CLIP	Functional MTI (Weak)	23592263
MIRT481136	hsa-miR-30d-5p	Homo sapiens	AZIN1	51582	Homo sapiens	HITS-CLIP	Functional MTI (Weak)	22473208
MIRT481136	hsa-miR-30d-5p	Homo sapiens	AZIN1	51582	Homo sapiens	PAR-CLIP	Functional MTI (Weak)	23592263
MIRT481136	hsa-miR-30d-5p	Homo sapiens	AZIN1	51582	Homo sapiens	PAR-CLIP	Functional MTI (Weak)	21572407
MIRT481464	hsa-miR-30d-5p	Homo sapiens	ARPP19	10776	Homo sapiens	PAR-CLIP	Functional MTI (Weak)	23592263
MIRT481464	hsa-miR-30d-5p	Homo sapiens	ARPP19	10776	Homo sapiens	PAR-CLIP	Functional MTI (Weak)	20371350
MIRT482068	hsa-miR-30d-5p	Homo sapiens	ALG9	79796	Homo sapiens	PAR-CLIP	Functional MTI (Weak)	23592263
MIRT482125	hsa-miR-30d-5p	Homo sapiens	AKIRIN1	79647	Homo sapiens	PAR-CLIP	Functional MTI (Weak)	23592263
MIRT482125	hsa-miR-30d-5p	Homo sapiens	AKIRIN1	79647	Homo sapiens	PAR-CLIP	Functional MTI (Weak)	21572407
MIRT485202	hsa-miR-30d-5p	Homo sapiens	PTP4A1	7803	Homo sapiens	HITS-CLIP	Functional MTI (Weak)	22473208
MIRT485202	hsa-miR-30d-5p	Homo sapiens	PTP4A1	7803	Homo sapiens	PAR-CLIP	Functional MTI (Weak)	23592263
MIRT485202	hsa-miR-30d-5p	Homo sapiens	PTP4A1	7803	Homo sapiens	PAR-CLIP	Functional MTI (Weak)	21572407
MIRT485202	hsa-miR-30d-5p	Homo sapiens	PTP4A1	7803	Homo sapiens	PAR-CLIP	Functional MTI (Weak)	27292025
MIRT488723	hsa-miR-30d-5p	Homo sapiens	ADPRHL1	113622	Homo sapiens	PAR-CLIP	Functional MTI (Weak)	23592263
MIRT492608	hsa-miR-30d-5p	Homo sapiens	POLR3E	55718	Homo sapiens	PAR-CLIP	Functional MTI (Weak)	23592263
MIRT497125	hsa-miR-30d-5p	Homo sapiens	IFNE	338376	Homo sapiens	PAR-CLIP	Functional MTI (Weak)	22291592
MIRT498610	hsa-miR-30d-5p	Homo sapiens	MTRNR2L10	100463488	Homo sapiens	PAR-CLIP	Functional MTI (Weak)	24398324
MIRT498610	hsa-miR-30d-5p	Homo sapiens	MTRNR2L10	100463488	Homo sapiens	HITS-CLIP	Functional MTI (Weak)	23313552
MIRT498610	hsa-miR-30d-5p	Homo sapiens	MTRNR2L10	100463488	Homo sapiens	HITS-CLIP	Functional MTI (Weak)	22927820
MIRT498610	hsa-miR-30d-5p	Homo sapiens	MTRNR2L10	100463488	Homo sapiens	PAR-CLIP	Functional MTI (Weak)	27292025
MIRT498610	hsa-miR-30d-5p	Homo sapiens	MTRNR2L10	100463488	Homo sapiens	HITS-CLIP	Functional MTI (Weak)	27418678
MIRT502700	hsa-miR-30d-5p	Homo sapiens	CSNK1G1	53944	Homo sapiens	HITS-CLIP	Functional MTI (Weak)	22473208
MIRT502700	hsa-miR-30d-5p	Homo sapiens	CSNK1G1	53944	Homo sapiens	PAR-CLIP	Functional MTI (Weak)	24398324
MIRT502700	hsa-miR-30d-5p	Homo sapiens	CSNK1G1	53944	Homo sapiens	PAR-CLIP	Functional MTI (Weak)	21572407
MIRT503025	hsa-miR-30d-5p	Homo sapiens	CAND1	55832	Homo sapiens	PAR-CLIP	Functional MTI (Weak)	24398324
MIRT504038	hsa-miR-30d-5p	Homo sapiens	TOMM5	401505	Homo sapiens	PAR-CLIP	Functional MTI (Weak)	23446348
MIRT507129	hsa-miR-30d-5p	Homo sapiens	GIGYF1	64599	Homo sapiens	PAR-CLIP	Functional MTI (Weak)	23446348
MIRT507129	hsa-miR-30d-5p	Homo sapiens	GIGYF1	64599	Homo sapiens	PAR-CLIP	Functional MTI (Weak)	21572407
MIRT507129	hsa-miR-30d-5p	Homo sapiens	GIGYF1	64599	Homo sapiens	HITS-CLIP	Functional MTI (Weak)	23824327
MIRT514178	hsa-miR-30d-5p	Homo sapiens	PGPEP1	54858	Homo sapiens	PAR-CLIP	Functional MTI (Weak)	23446348
MIRT514178	hsa-miR-30d-5p	Homo sapiens	PGPEP1	54858	Homo sapiens	HITS-CLIP	Functional MTI (Weak)	23706177
MIRT530619	hsa-miR-30d-5p	Homo sapiens	CXCL11	6373	Homo sapiens	PAR-CLIP	Functional MTI (Weak)	22012620
MIRT531355	hsa-miR-30d-5p	Homo sapiens	FAM81B	153643	Homo sapiens	PAR-CLIP	Functional MTI (Weak)	22012620
MIRT534305	hsa-miR-30d-5p	Homo sapiens	SKIDA1	387640	Homo sapiens	PAR-CLIP	Functional MTI (Weak)	22012620
MIRT536977	hsa-miR-30d-5p	Homo sapiens	HABP4	22927	Homo sapiens	PAR-CLIP	Functional MTI (Weak)	22012620
MIRT536977	hsa-miR-30d-5p	Homo sapiens	HABP4	22927	Homo sapiens	PAR-CLIP	Functional MTI (Weak)	21572407
MIRT538155	hsa-miR-30d-5p	Homo sapiens	DDAH1	23576	Homo sapiens	PAR-CLIP	Functional MTI (Weak)	22012620
MIRT538155	hsa-miR-30d-5p	Homo sapiens	DDAH1	23576	Homo sapiens	PAR-CLIP	Functional MTI (Weak)	20371350
MIRT544265	hsa-miR-30d-5p	Homo sapiens	SIKE1	80143	Homo sapiens	PAR-CLIP	Functional MTI (Weak)	21572407
MIRT544512	hsa-miR-30d-5p	Homo sapiens	GTF2E2	2961	Homo sapiens	PAR-CLIP	Functional MTI (Weak)	21572407
MIRT547152	hsa-miR-30d-5p	Homo sapiens	PGM3	5238	Homo sapiens	PAR-CLIP	Functional MTI (Weak)	21572407
MIRT547191	hsa-miR-30d-5p	Homo sapiens	PBRM1	55193	Homo sapiens	PAR-CLIP	Functional MTI (Weak)	21572407
MIRT547748	hsa-miR-30d-5p	Homo sapiens	KBTBD6	89890	Homo sapiens	PAR-CLIP	Functional MTI (Weak)	21572407
MIRT547748	hsa-miR-30d-5p	Homo sapiens	KBTBD6	89890	Homo sapiens	PAR-CLIP	Functional MTI (Weak)	20371350
MIRT548191	hsa-miR-30d-5p	Homo sapiens	FOXA1	3169	Homo sapiens	PAR-CLIP	Functional MTI (Weak)	21572407
MIRT548191	hsa-miR-30d-5p	Homo sapiens	FOXA1	3169	Homo sapiens	PAR-CLIP	Functional MTI (Weak)	27292025
MIRT548430	hsa-miR-30d-5p	Homo sapiens	ELOVL5	60481	Homo sapiens	PAR-CLIP	Functional MTI (Weak)	21572407
MIRT552929	hsa-miR-30d-5p	Homo sapiens	VPS33A	65082	Homo sapiens	PAR-CLIP	Functional MTI (Weak)	21572407
MIRT553989	hsa-miR-30d-5p	Homo sapiens	SRPRA	6734	Homo sapiens	PAR-CLIP	Functional MTI (Weak)	21572407
MIRT554286	hsa-miR-30d-5p	Homo sapiens	SIX4	51804	Homo sapiens	PAR-CLIP	Functional MTI (Weak)	21572407
MIRT555305	hsa-miR-30d-5p	Homo sapiens	PPP3CB	5532	Homo sapiens	PAR-CLIP	Functional MTI (Weak)	21572407
MIRT555613	hsa-miR-30d-5p	Homo sapiens	PICALM	8301	Homo sapiens	HITS-CLIP	Functional MTI (Weak)	22473208
MIRT555613	hsa-miR-30d-5p	Homo sapiens	PICALM	8301	Homo sapiens	PAR-CLIP	Functional MTI (Weak)	21572407
MIRT555755	hsa-miR-30d-5p	Homo sapiens	PDCD10	11235	Homo sapiens	PAR-CLIP	Functional MTI (Weak)	21572407
MIRT556574	hsa-miR-30d-5p	Homo sapiens	LIFR	3977	Homo sapiens	PAR-CLIP	Functional MTI (Weak)	21572407
MIRT557730	hsa-miR-30d-5p	Homo sapiens	FYCO1	79443	Homo sapiens	PAR-CLIP	Functional MTI (Weak)	21572407
MIRT557782	hsa-miR-30d-5p	Homo sapiens	FRS2	10818	Homo sapiens	PAR-CLIP	Functional MTI (Weak)	21572407
MIRT558468	hsa-miR-30d-5p	Homo sapiens	DCUN1D1	54165	Homo sapiens	PAR-CLIP	Functional MTI (Weak)	21572407
MIRT562487	hsa-miR-30d-5p	Homo sapiens	CELSR3	1951	Homo sapiens	PAR-CLIP	Functional MTI (Weak)	20371350
MIRT562794	hsa-miR-30d-5p	Homo sapiens	NDUFA12	55967	Homo sapiens	PAR-CLIP	Functional MTI (Weak)	20371350
MIRT563232	hsa-miR-30d-5p	Homo sapiens	QRFPR	84109	Homo sapiens	PAR-CLIP	Functional MTI (Weak)	20371350
MIRT563266	hsa-miR-30d-5p	Homo sapiens	ST3GAL5	8869	Homo sapiens	PAR-CLIP	Functional MTI (Weak)	20371350
MIRT565076	hsa-miR-30d-5p	Homo sapiens	UHRF1BP1	54887	Homo sapiens	PAR-CLIP	Functional MTI (Weak)	20371350
MIRT565076	hsa-miR-30d-5p	Homo sapiens	UHRF1BP1	54887	Homo sapiens	HITS-CLIP	Functional MTI (Weak)	23313552
MIRT565829	hsa-miR-30d-5p	Homo sapiens	SCML2	10389	Homo sapiens	PAR-CLIP	Functional MTI (Weak)	20371350
MIRT566679	hsa-miR-30d-5p	Homo sapiens	MYLIP	29116	Homo sapiens	PAR-CLIP	Functional MTI (Weak)	20371350
MIRT566741	hsa-miR-30d-5p	Homo sapiens	MSANTD4	84437	Homo sapiens	HITS-CLIP	Functional MTI (Weak)	22473208
MIRT566741	hsa-miR-30d-5p	Homo sapiens	MSANTD4	84437	Homo sapiens	PAR-CLIP	Functional MTI (Weak)	20371350
MIRT567610	hsa-miR-30d-5p	Homo sapiens	FANCF	2188	Homo sapiens	PAR-CLIP	Functional MTI (Weak)	20371350
MIRT568347	hsa-miR-30d-5p	Homo sapiens	B4GALT5	9334	Homo sapiens	PAR-CLIP	Functional MTI (Weak)	20371350
MIRT568347	hsa-miR-30d-5p	Homo sapiens	B4GALT5	9334	Homo sapiens	HITS-CLIP	Functional MTI (Weak)	23824327
MIRT572868	hsa-miR-30d-5p	Homo sapiens	OPHN1	4983	Homo sapiens	PAR-CLIP	Functional MTI (Weak)	20371350
MIRT612400	hsa-miR-30d-5p	Homo sapiens	STRN	6801	Homo sapiens	HITS-CLIP	Functional MTI (Weak)	23824327
MIRT623312	hsa-miR-30d-5p	Homo sapiens	MARCH4	57574	Homo sapiens	HITS-CLIP	Functional MTI (Weak)	23824327
MIRT623312	hsa-miR-30d-5p	Homo sapiens	MARCH4	57574	Homo sapiens	HITS-CLIP	Functional MTI (Weak)	27418678
MIRT626124	hsa-miR-30d-5p	Homo sapiens	PLSCR1	5359	Homo sapiens	HITS-CLIP	Functional MTI (Weak)	23824327
MIRT626124	hsa-miR-30d-5p	Homo sapiens	PLSCR1	5359	Homo sapiens	HITS-CLIP	Functional MTI (Weak)	23313552
MIRT626124	hsa-miR-30d-5p	Homo sapiens	PLSCR1	5359	Homo sapiens	HITS-CLIP	Functional MTI (Weak)	27418678
MIRT653916	hsa-miR-30d-5p	Homo sapiens	SERPINC1	462	Homo sapiens	HITS-CLIP	Functional MTI (Weak)	23824327
MIRT653987	hsa-miR-30d-5p	Homo sapiens	SEMA6A	57556	Homo sapiens	HITS-CLIP	Functional MTI (Weak)	23824327
MIRT656332	hsa-miR-30d-5p	Homo sapiens	MED29	55588	Homo sapiens	HITS-CLIP	Functional MTI (Weak)	23824327
MIRT669391	hsa-miR-30d-5p	Homo sapiens	BAHD1	22893	Homo sapiens	HITS-CLIP	Functional MTI (Weak)	23824327
MIRT686769	hsa-miR-30d-5p	Homo sapiens	STX16	8675	Homo sapiens	HITS-CLIP	Functional MTI (Weak)	23313552
MIRT687190	hsa-miR-30d-5p	Homo sapiens	PRKAR1A	5573	Homo sapiens	HITS-CLIP	Functional MTI (Weak)	23313552
MIRT688636	hsa-miR-30d-5p	Homo sapiens	CREM	1390	Homo sapiens	HITS-CLIP	Functional MTI (Weak)	23313552
MIRT704915	hsa-miR-30d-5p	Homo sapiens	CCDC71L	168455	Homo sapiens	HITS-CLIP	Functional MTI (Weak)	23313552
MIRT705332	hsa-miR-30d-5p	Homo sapiens	ATP2A2	488	Homo sapiens	HITS-CLIP	Functional MTI (Weak)	23313552
MIRT705590	hsa-miR-30d-5p	Homo sapiens	APLP2	334	Homo sapiens	HITS-CLIP	Functional MTI (Weak)	23313552
MIRT705912	hsa-miR-30d-5p	Homo sapiens	ADAM9	8754	Homo sapiens	HITS-CLIP	Functional MTI (Weak)	23313552
MIRT716457	hsa-miR-30d-5p	Homo sapiens	MRO	83876	Homo sapiens	HITS-CLIP	Functional MTI (Weak)	19536157
MIRT718294	hsa-miR-30d-5p	Homo sapiens	MOGAT1	116255	Homo sapiens	HITS-CLIP	Functional MTI (Weak)	19536157
MIRT718885	hsa-miR-30d-5p	Homo sapiens	SLFN5	162394	Homo sapiens	HITS-CLIP	Functional MTI (Weak)	19536157
MIRT719017	hsa-miR-30d-5p	Homo sapiens	SHROOM3	57619	Homo sapiens	HITS-CLIP	Functional MTI (Weak)	19536157
MIRT725998	hsa-miR-30d-5p	Homo sapiens	ZSCAN29	146050	Homo sapiens	HITS-CLIP	Functional MTI (Weak)	22473208
MIRT726047	hsa-miR-30d-5p	Homo sapiens	ZNF200	7752	Homo sapiens	HITS-CLIP	Functional MTI (Weak)	22473208
MIRT726059	hsa-miR-30d-5p	Homo sapiens	ZMYND8	23613	Homo sapiens	HITS-CLIP	Functional MTI (Weak)	22473208
MIRT726069	hsa-miR-30d-5p	Homo sapiens	ZFAND5	7763	Homo sapiens	HITS-CLIP	Functional MTI (Weak)	22473208
MIRT726073	hsa-miR-30d-5p	Homo sapiens	ZCRB1	85437	Homo sapiens	HITS-CLIP	Functional MTI (Weak)	22473208
MIRT726121	hsa-miR-30d-5p	Homo sapiens	VPS41	27072	Homo sapiens	HITS-CLIP	Functional MTI (Weak)	22473208
MIRT726146	hsa-miR-30d-5p	Homo sapiens	VAPA	9218	Homo sapiens	HITS-CLIP	Functional MTI (Weak)	22473208
MIRT726160	hsa-miR-30d-5p	Homo sapiens	USP37	57695	Homo sapiens	HITS-CLIP	Functional MTI (Weak)	22473208
MIRT726179	hsa-miR-30d-5p	Homo sapiens	UBXN4	23190	Homo sapiens	HITS-CLIP	Functional MTI (Weak)	22473208
MIRT726190	hsa-miR-30d-5p	Homo sapiens	UBN1	29855	Homo sapiens	HITS-CLIP	Functional MTI (Weak)	22473208
MIRT726204	hsa-miR-30d-5p	Homo sapiens	TXNDC5	81567	Homo sapiens	HITS-CLIP	Functional MTI (Weak)	22473208
MIRT726209	hsa-miR-30d-5p	Homo sapiens	TWF1	5756	Homo sapiens	HITS-CLIP	Functional MTI (Weak)	22473208
MIRT726229	hsa-miR-30d-5p	Homo sapiens	TRIM23	373	Homo sapiens	HITS-CLIP	Functional MTI (Weak)	22473208
MIRT726263	hsa-miR-30d-5p	Homo sapiens	TNFRSF10B	8795	Homo sapiens	HITS-CLIP	Functional MTI (Weak)	22473208
MIRT726378	hsa-miR-30d-5p	Homo sapiens	TBC1D10B	26000	Homo sapiens	HITS-CLIP	Functional MTI (Weak)	22473208
MIRT726387	hsa-miR-30d-5p	Homo sapiens	TAOK1	57551	Homo sapiens	HITS-CLIP	Functional MTI (Weak)	22473208
MIRT726391	hsa-miR-30d-5p	Homo sapiens	TANK	10010	Homo sapiens	HITS-CLIP	Functional MTI (Weak)	22473208
MIRT726397	hsa-miR-30d-5p	Homo sapiens	TAF4B	6875	Homo sapiens	HITS-CLIP	Functional MTI (Weak)	22473208
MIRT726429	hsa-miR-30d-5p	Homo sapiens	STAU1	6780	Homo sapiens	HITS-CLIP	Functional MTI (Weak)	22473208
MIRT726467	hsa-miR-30d-5p	Homo sapiens	SOX12	6666	Homo sapiens	HITS-CLIP	Functional MTI (Weak)	22473208
MIRT726520	hsa-miR-30d-5p	Homo sapiens	SLC4A7	9497	Homo sapiens	HITS-CLIP	Functional MTI (Weak)	22473208
MIRT726531	hsa-miR-30d-5p	Homo sapiens	SLC38A7	55238	Homo sapiens	HITS-CLIP	Functional MTI (Weak)	22473208
MIRT726587	hsa-miR-30d-5p	Homo sapiens	SH3PXD2A	9644	Homo sapiens	HITS-CLIP	Functional MTI (Weak)	22473208
MIRT726594	hsa-miR-30d-5p	Homo sapiens	SH3GL1	6455	Homo sapiens	HITS-CLIP	Functional MTI (Weak)	22473208
MIRT726610	hsa-miR-30d-5p	Homo sapiens	SRSF7	6432	Homo sapiens	HITS-CLIP	Functional MTI (Weak)	22473208
MIRT726618	hsa-miR-30d-5p	Homo sapiens	SETD3	84193	Homo sapiens	HITS-CLIP	Functional MTI (Weak)	22473208
MIRT726651	hsa-miR-30d-5p	Homo sapiens	SBF1	6305	Homo sapiens	HITS-CLIP	Functional MTI (Weak)	22473208
MIRT726663	hsa-miR-30d-5p	Homo sapiens	SACS	26278	Homo sapiens	HITS-CLIP	Functional MTI (Weak)	22473208
MIRT726690	hsa-miR-30d-5p	Homo sapiens	RPA2	6118	Homo sapiens	HITS-CLIP	Functional MTI (Weak)	22473208
MIRT726732	hsa-miR-30d-5p	Homo sapiens	RNF122	79845	Homo sapiens	HITS-CLIP	Functional MTI (Weak)	22473208
MIRT726766	hsa-miR-30d-5p	Homo sapiens	REV3L	5980	Homo sapiens	HITS-CLIP	Functional MTI (Weak)	22473208
MIRT726842	hsa-miR-30d-5p	Homo sapiens	PTAR1	375743	Homo sapiens	HITS-CLIP	Functional MTI (Weak)	22473208
MIRT726859	hsa-miR-30d-5p	Homo sapiens	PREPL	9581	Homo sapiens	HITS-CLIP	Functional MTI (Weak)	22473208
MIRT726864	hsa-miR-30d-5p	Homo sapiens	PPTC7	160760	Homo sapiens	HITS-CLIP	Functional MTI (Weak)	22473208
MIRT726886	hsa-miR-30d-5p	Homo sapiens	PPP1R2	5504	Homo sapiens	HITS-CLIP	Functional MTI (Weak)	22473208
MIRT726893	hsa-miR-30d-5p	Homo sapiens	PPP1R12A	4659	Homo sapiens	HITS-CLIP	Functional MTI (Weak)	22473208
MIRT726917	hsa-miR-30d-5p	Homo sapiens	PNMA1	9240	Homo sapiens	HITS-CLIP	Functional MTI (Weak)	22473208
MIRT726977	hsa-miR-30d-5p	Homo sapiens	PER2	8864	Homo sapiens	HITS-CLIP	Functional MTI (Weak)	22473208
MIRT726996	hsa-miR-30d-5p	Homo sapiens	PCDH10	57575	Homo sapiens	HITS-CLIP	Functional MTI (Weak)	22473208
MIRT727010	hsa-miR-30d-5p	Homo sapiens	PAWR	5074	Homo sapiens	HITS-CLIP	Functional MTI (Weak)	22473208
MIRT727032	hsa-miR-30d-5p	Homo sapiens	OTUD4	54726	Homo sapiens	HITS-CLIP	Functional MTI (Weak)	22473208
MIRT727091	hsa-miR-30d-5p	Homo sapiens	NDEL1	81565	Homo sapiens	HITS-CLIP	Functional MTI (Weak)	22473208
MIRT727122	hsa-miR-30d-5p	Homo sapiens	MYBL2	4605	Homo sapiens	HITS-CLIP	Functional MTI (Weak)	22473208
MIRT727166	hsa-miR-30d-5p	Homo sapiens	MLXIP	22877	Homo sapiens	HITS-CLIP	Functional MTI (Weak)	22473208
MIRT727191	hsa-miR-30d-5p	Homo sapiens	MIB1	57534	Homo sapiens	HITS-CLIP	Functional MTI (Weak)	22473208
MIRT727203	hsa-miR-30d-5p	Homo sapiens	MIA3	375056	Homo sapiens	HITS-CLIP	Functional MTI (Weak)	22473208
MIRT727246	hsa-miR-30d-5p	Homo sapiens	MARCH6	10299	Homo sapiens	HITS-CLIP	Functional MTI (Weak)	22473208
MIRT727278	hsa-miR-30d-5p	Homo sapiens	LPCAT1	79888	Homo sapiens	HITS-CLIP	Functional MTI (Weak)	22473208
MIRT727301	hsa-miR-30d-5p	Homo sapiens	LIN7C	55327	Homo sapiens	HITS-CLIP	Functional MTI (Weak)	22473208
MIRT727307	hsa-miR-30d-5p	Homo sapiens	LIN28B	389421	Homo sapiens	HITS-CLIP	Functional MTI (Weak)	22473208
MIRT727311	hsa-miR-30d-5p	Homo sapiens	LHFPL2	10184	Homo sapiens	HITS-CLIP	Functional MTI (Weak)	22473208
MIRT727318	hsa-miR-30d-5p	Homo sapiens	LCP1	3936	Homo sapiens	HITS-CLIP	Functional MTI (Weak)	22473208
MIRT727344	hsa-miR-30d-5p	Homo sapiens	KLF10	7071	Homo sapiens	HITS-CLIP	Functional MTI (Weak)	22473208
MIRT727353	hsa-miR-30d-5p	Homo sapiens	EPG5	57724	Homo sapiens	HITS-CLIP	Functional MTI (Weak)	22473208
MIRT727392	hsa-miR-30d-5p	Homo sapiens	JOSD1	9929	Homo sapiens	HITS-CLIP	Functional MTI (Weak)	22473208
MIRT727397	hsa-miR-30d-5p	Homo sapiens	KDM3A	55818	Homo sapiens	HITS-CLIP	Functional MTI (Weak)	22473208
MIRT727406	hsa-miR-30d-5p	Homo sapiens	JAK1	3716	Homo sapiens	HITS-CLIP	Functional MTI (Weak)	22473208
MIRT727432	hsa-miR-30d-5p	Homo sapiens	IQCB1	9657	Homo sapiens	HITS-CLIP	Functional MTI (Weak)	22473208
MIRT727436	hsa-miR-30d-5p	Homo sapiens	IP6K3	117283	Homo sapiens	HITS-CLIP	Functional MTI (Weak)	22473208
MIRT727451	hsa-miR-30d-5p	Homo sapiens	IL1A	3552	Homo sapiens	HITS-CLIP	Functional MTI (Weak)	22473208
MIRT727464	hsa-miR-30d-5p	Homo sapiens	IKZF2	22807	Homo sapiens	HITS-CLIP	Functional MTI (Weak)	22473208
MIRT727543	hsa-miR-30d-5p	Homo sapiens	GOLGA1	2800	Homo sapiens	HITS-CLIP	Functional MTI (Weak)	22473208
MIRT727568	hsa-miR-30d-5p	Homo sapiens	GXYLT1	283464	Homo sapiens	HITS-CLIP	Functional MTI (Weak)	22473208
MIRT727586	hsa-miR-30d-5p	Homo sapiens	GCLC	2729	Homo sapiens	HITS-CLIP	Functional MTI (Weak)	22473208
MIRT727592	hsa-miR-30d-5p	Homo sapiens	GCSAM	257144	Homo sapiens	HITS-CLIP	Functional MTI (Weak)	22473208
MIRT727632	hsa-miR-30d-5p	Homo sapiens	FUCA1	2517	Homo sapiens	HITS-CLIP	Functional MTI (Weak)	22473208
MIRT727689	hsa-miR-30d-5p	Homo sapiens	FANCL	55120	Homo sapiens	HITS-CLIP	Functional MTI (Weak)	22473208
MIRT727724	hsa-miR-30d-5p	Homo sapiens	FAM104A	84923	Homo sapiens	HITS-CLIP	Functional MTI (Weak)	22473208
MIRT727746	hsa-miR-30d-5p	Homo sapiens	ERLIN1	10613	Homo sapiens	HITS-CLIP	Functional MTI (Weak)	22473208
MIRT727763	hsa-miR-30d-5p	Homo sapiens	EPB41	2035	Homo sapiens	HITS-CLIP	Functional MTI (Weak)	22473208
MIRT727773	hsa-miR-30d-5p	Homo sapiens	ENTPD1	953	Homo sapiens	HITS-CLIP	Functional MTI (Weak)	22473208
MIRT727796	hsa-miR-30d-5p	Homo sapiens	EED	8726	Homo sapiens	HITS-CLIP	Functional MTI (Weak)	22473208
MIRT727808	hsa-miR-30d-5p	Homo sapiens	EDC3	80153	Homo sapiens	HITS-CLIP	Functional MTI (Weak)	22473208
MIRT727828	hsa-miR-30d-5p	Homo sapiens	DYNLT3	6990	Homo sapiens	HITS-CLIP	Functional MTI (Weak)	22473208
MIRT727898	hsa-miR-30d-5p	Homo sapiens	DCTN4	51164	Homo sapiens	HITS-CLIP	Functional MTI (Weak)	22473208
MIRT727931	hsa-miR-30d-5p	Homo sapiens	CREG1	8804	Homo sapiens	HITS-CLIP	Functional MTI (Weak)	22473208
MIRT727955	hsa-miR-30d-5p	Homo sapiens	CPEB4	80315	Homo sapiens	HITS-CLIP	Functional MTI (Weak)	22473208
MIRT727977	hsa-miR-30d-5p	Homo sapiens	CLCC1	23155	Homo sapiens	HITS-CLIP	Functional MTI (Weak)	22473208
MIRT728002	hsa-miR-30d-5p	Homo sapiens	CHD1	1105	Homo sapiens	HITS-CLIP	Functional MTI (Weak)	22473208
MIRT728010	hsa-miR-30d-5p	Homo sapiens	CDC37L1	55664	Homo sapiens	HITS-CLIP	Functional MTI (Weak)	22473208
MIRT728062	hsa-miR-30d-5p	Homo sapiens	C8orf76	84933	Homo sapiens	HITS-CLIP	Functional MTI (Weak)	22473208
MIRT728067	hsa-miR-30d-5p	Homo sapiens	BMT2	154743	Homo sapiens	HITS-CLIP	Functional MTI (Weak)	22473208
MIRT728075	hsa-miR-30d-5p	Homo sapiens	C7orf43	55262	Homo sapiens	HITS-CLIP	Functional MTI (Weak)	22473208
MIRT728160	hsa-miR-30d-5p	Homo sapiens	RUBCNL	80183	Homo sapiens	HITS-CLIP	Functional MTI (Weak)	22473208
MIRT728176	hsa-miR-30d-5p	Homo sapiens	BTBD7	55727	Homo sapiens	HITS-CLIP	Functional MTI (Weak)	22473208
MIRT728188	hsa-miR-30d-5p	Homo sapiens	BTBD1	53339	Homo sapiens	HITS-CLIP	Functional MTI (Weak)	22473208
MIRT728208	hsa-miR-30d-5p	Homo sapiens	CFDP1	10428	Homo sapiens	HITS-CLIP	Functional MTI (Weak)	22473208
MIRT728229	hsa-miR-30d-5p	Homo sapiens	B4GALT1	2683	Homo sapiens	HITS-CLIP	Functional MTI (Weak)	22473208
MIRT728242	hsa-miR-30d-5p	Homo sapiens	AVL9	23080	Homo sapiens	HITS-CLIP	Functional MTI (Weak)	22473208
MIRT728267	hsa-miR-30d-5p	Homo sapiens	ATM	472	Homo sapiens	HITS-CLIP	Functional MTI (Weak)	22473208
MIRT728342	hsa-miR-30d-5p	Homo sapiens	ANKRA2	57763	Homo sapiens	HITS-CLIP	Functional MTI (Weak)	22473208
MIRT728372	hsa-miR-30d-5p	Homo sapiens	AFF4	27125	Homo sapiens	HITS-CLIP	Functional MTI (Weak)	22473208
MIRT731593	hsa-miR-30d-5p	Homo sapiens	PIK3R2	5296	Homo sapiens	LacZ reporter assay	Functional MTI	27165190
MIRT734207	hsa-miR-30d-5p	Homo sapiens	LIMS1	3987	Homo sapiens	qRT-PCR//Western blot	Functional MTI	25995320
MIRT734208	hsa-miR-30d-5p	Homo sapiens	PPP1R14C	81706	Homo sapiens	qRT-PCR//Western blot	Functional MTI	25995320
MIRT734209	hsa-miR-30d-5p	Homo sapiens	MAP4K4	9448	Homo sapiens	qRT-PCR//Western blot	Functional MTI	25995320
MIRT739907	hsa-miR-30d-5p	Homo sapiens	CELF1	10658	Homo sapiens	PAR-CLIP	Functional MTI (Weak)	26701625
MIRT739908	hsa-miR-30d-5p	Homo sapiens	JADE2	23338	Homo sapiens	PAR-CLIP	Functional MTI (Weak)	26701625
MIRT739909	hsa-miR-30d-5p	Homo sapiens	KCTD5	54442	Homo sapiens	PAR-CLIP	Functional MTI (Weak)	26701625
MIRT739910	hsa-miR-30d-5p	Homo sapiens	UBE2D3	7323	Homo sapiens	PAR-CLIP	Functional MTI (Weak)	26701625
MIRT739911	hsa-miR-30d-5p	Homo sapiens	WDR82	80335	Homo sapiens	PAR-CLIP	Functional MTI (Weak)	26701625
MIRT739912	hsa-miR-30d-5p	Homo sapiens	ZFP36L1	677	Homo sapiens	PAR-CLIP	Functional MTI (Weak)	26701625
MIRT764742	hsa-miR-30d-5p	Homo sapiens	PLAGL2	5326	Homo sapiens	PAR-CLIP	Functional MTI (Weak)	27292025
MIRT764743	hsa-miR-30d-5p	Homo sapiens	RIF1	55183	Homo sapiens	PAR-CLIP	Functional MTI (Weak)	27292025
MIRT764744	hsa-miR-30d-5p	Homo sapiens	ZMPSTE24	10269	Homo sapiens	PAR-CLIP	Functional MTI (Weak)	27292025
MIRT784546	hsa-miR-30d-5p	Homo sapiens	ACTC1	70	Homo sapiens	HITS-CLIP	Functional MTI (Weak)	27418678
MIRT784547	hsa-miR-30d-5p	Homo sapiens	GPR75-ASB3	100302652	Homo sapiens	HITS-CLIP	Functional MTI (Weak)	27418678
MIRT790224	hsa-miR-30d-5p	Homo sapiens	DPY19L3	147991	Homo sapiens	HITS-CLIP	Functional MTI (Weak)	28735896
MIRT039457	hsa-miR-660-5p	Homo sapiens	HUWE1	10075	Homo sapiens	CLASH	Functional MTI (Weak)	23622248
MIRT087561	hsa-miR-660-5p	Homo sapiens	YWHAH	7533	Homo sapiens	PAR-CLIP	Functional MTI (Weak)	20371350
MIRT093535	hsa-miR-660-5p	Homo sapiens	GALNT7	51809	Homo sapiens	PAR-CLIP	Functional MTI (Weak)	22012620
MIRT093535	hsa-miR-660-5p	Homo sapiens	GALNT7	51809	Homo sapiens	PAR-CLIP	Functional MTI (Weak)	21572407
MIRT093535	hsa-miR-660-5p	Homo sapiens	GALNT7	51809	Homo sapiens	PAR-CLIP	Functional MTI (Weak)	20371350
MIRT160432	hsa-miR-660-5p	Homo sapiens	STARD7	56910	Homo sapiens	PAR-CLIP	Functional MTI (Weak)	23592263
MIRT216615	hsa-miR-660-5p	Homo sapiens	COL4A3BP	10087	Homo sapiens	HITS-CLIP	Functional MTI (Weak)	23824327
MIRT271480	hsa-miR-660-5p	Homo sapiens	FBXO28	23219	Homo sapiens	PAR-CLIP	Functional MTI (Weak)	21572407
MIRT271480	hsa-miR-660-5p	Homo sapiens	FBXO28	23219	Homo sapiens	PAR-CLIP	Functional MTI (Weak)	20371350
MIRT317169	hsa-miR-660-5p	Homo sapiens	E2F3	1871	Homo sapiens	PAR-CLIP	Functional MTI (Weak)	20371350
MIRT368999	hsa-miR-660-5p	Homo sapiens	ZFYVE26	23503	Homo sapiens	PAR-CLIP	Functional MTI (Weak)	23592263
MIRT368999	hsa-miR-660-5p	Homo sapiens	ZFYVE26	23503	Homo sapiens	PAR-CLIP	Functional MTI (Weak)	22012620
MIRT442610	hsa-miR-660-5p	Homo sapiens	CRIPT	9419	Homo sapiens	PAR-CLIP	Functional MTI (Weak)	22100165
MIRT449125	hsa-miR-660-5p	Homo sapiens	XRRA1	143570	Homo sapiens	PAR-CLIP	Functional MTI (Weak)	22100165
MIRT464477	hsa-miR-660-5p	Homo sapiens	UGCG	7357	Homo sapiens	PAR-CLIP	Functional MTI (Weak)	23592263
MIRT486507	hsa-miR-660-5p	Homo sapiens	MYH11	4629	Homo sapiens	PAR-CLIP	Functional MTI (Weak)	23592263
MIRT494873	hsa-miR-660-5p	Homo sapiens	DYNLL2	140735	Homo sapiens	PAR-CLIP	Functional MTI (Weak)	23708386
MIRT495025	hsa-miR-660-5p	Homo sapiens	C2CD4B	388125	Homo sapiens	PAR-CLIP	Functional MTI (Weak)	23708386
MIRT506599	hsa-miR-660-5p	Homo sapiens	MECP2	4204	Homo sapiens	PAR-CLIP	Functional MTI (Weak)	23446348
MIRT506599	hsa-miR-660-5p	Homo sapiens	MECP2	4204	Homo sapiens	PAR-CLIP	Functional MTI (Weak)	22012620
MIRT506599	hsa-miR-660-5p	Homo sapiens	MECP2	4204	Homo sapiens	PAR-CLIP	Functional MTI (Weak)	26701625
MIRT506599	hsa-miR-660-5p	Homo sapiens	MECP2	4204	Homo sapiens	PAR-CLIP	Functional MTI (Weak)	27292025
MIRT507928	hsa-miR-660-5p	Homo sapiens	BZW1	9689	Homo sapiens	PAR-CLIP	Functional MTI (Weak)	23446348
MIRT510537	hsa-miR-660-5p	Homo sapiens	XKR7	343702	Homo sapiens	PAR-CLIP	Functional MTI (Weak)	23446348
MIRT510537	hsa-miR-660-5p	Homo sapiens	XKR7	343702	Homo sapiens	PAR-CLIP	Functional MTI (Weak)	20371350
MIRT510964	hsa-miR-660-5p	Homo sapiens	PMAIP1	5366	Homo sapiens	PAR-CLIP	Functional MTI (Weak)	23446348
MIRT510964	hsa-miR-660-5p	Homo sapiens	PMAIP1	5366	Homo sapiens	PAR-CLIP	Functional MTI (Weak)	21572407
MIRT510964	hsa-miR-660-5p	Homo sapiens	PMAIP1	5366	Homo sapiens	PAR-CLIP	Functional MTI (Weak)	20371350
MIRT512217	hsa-miR-660-5p	Homo sapiens	C18orf25	147339	Homo sapiens	PAR-CLIP	Functional MTI (Weak)	23446348
MIRT512217	hsa-miR-660-5p	Homo sapiens	C18orf25	147339	Homo sapiens	PAR-CLIP	Functional MTI (Weak)	21572407
MIRT512217	hsa-miR-660-5p	Homo sapiens	C18orf25	147339	Homo sapiens	PAR-CLIP	Functional MTI (Weak)	20371350
MIRT520358	hsa-miR-660-5p	Homo sapiens	UBE2K	3093	Homo sapiens	PAR-CLIP	Functional MTI (Weak)	23446348
MIRT520358	hsa-miR-660-5p	Homo sapiens	UBE2K	3093	Homo sapiens	PAR-CLIP	Functional MTI (Weak)	20371350
MIRT522082	hsa-miR-660-5p	Homo sapiens	NUP50	10762	Homo sapiens	PAR-CLIP	Functional MTI (Weak)	23446348
MIRT522082	hsa-miR-660-5p	Homo sapiens	NUP50	10762	Homo sapiens	PAR-CLIP	Functional MTI (Weak)	20371350
MIRT522363	hsa-miR-660-5p	Homo sapiens	NAP1L1	4673	Homo sapiens	PAR-CLIP	Functional MTI (Weak)	23446348
MIRT522363	hsa-miR-660-5p	Homo sapiens	NAP1L1	4673	Homo sapiens	HITS-CLIP	Functional MTI (Weak)	19536157
MIRT528694	hsa-miR-660-5p	Homo sapiens	C1orf56	54964	Homo sapiens	PAR-CLIP	Functional MTI (Weak)	22012620
MIRT528694	hsa-miR-660-5p	Homo sapiens	C1orf56	54964	Homo sapiens	PAR-CLIP	Functional MTI (Weak)	20371350
MIRT529813	hsa-miR-660-5p	Homo sapiens	TMLHE	55217	Homo sapiens	PAR-CLIP	Functional MTI (Weak)	22012620
MIRT533389	hsa-miR-660-5p	Homo sapiens	UBA6	55236	Homo sapiens	PAR-CLIP	Functional MTI (Weak)	22012620
MIRT533389	hsa-miR-660-5p	Homo sapiens	UBA6	55236	Homo sapiens	HITS-CLIP	Functional MTI (Weak)	23824327
MIRT534435	hsa-miR-660-5p	Homo sapiens	SEC22C	9117	Homo sapiens	PAR-CLIP	Functional MTI (Weak)	22012620
MIRT552129	hsa-miR-660-5p	Homo sapiens	MED10	84246	Homo sapiens	PAR-CLIP	Functional MTI (Weak)	21572407
MIRT552839	hsa-miR-660-5p	Homo sapiens	WNK3	65267	Homo sapiens	PAR-CLIP//HITS-CLIP	Functional MTI (Weak)	21572407
MIRT558095	hsa-miR-660-5p	Homo sapiens	ENPP5	59084	Homo sapiens	PAR-CLIP	Functional MTI (Weak)	21572407
MIRT564899	hsa-miR-660-5p	Homo sapiens	YTHDF1	54915	Homo sapiens	PAR-CLIP	Functional MTI (Weak)	20371350
MIRT568788	hsa-miR-660-5p	Homo sapiens	EIF1	10209	Homo sapiens	PAR-CLIP	Functional MTI (Weak)	20371350
MIRT571442	hsa-miR-660-5p	Homo sapiens	CCDC47	57003	Homo sapiens	PAR-CLIP	Functional MTI (Weak)	20371350
MIRT609986	hsa-miR-660-5p	Homo sapiens	ZHX1	11244	Homo sapiens	HITS-CLIP	Functional MTI (Weak)	23824327
MIRT609986	hsa-miR-660-5p	Homo sapiens	ZHX1	11244	Homo sapiens	HITS-CLIP	Functional MTI (Weak)	23313552
MIRT609986	hsa-miR-660-5p	Homo sapiens	ZHX1	11244	Homo sapiens	HITS-CLIP	Functional MTI (Weak)	27418678
MIRT618721	hsa-miR-660-5p	Homo sapiens	PCSK2	5126	Homo sapiens	HITS-CLIP	Functional MTI (Weak)	23824327
MIRT623685	hsa-miR-660-5p	Homo sapiens	HNRNPA1	3178	Homo sapiens	HITS-CLIP	Functional MTI (Weak)	23824327
MIRT636991	hsa-miR-660-5p	Homo sapiens	FAM221B	392307	Homo sapiens	HITS-CLIP	Functional MTI (Weak)	23824327
MIRT636991	hsa-miR-660-5p	Homo sapiens	FAM221B	392307	Homo sapiens	HITS-CLIP	Functional MTI (Weak)	19536157
MIRT643049	hsa-miR-660-5p	Homo sapiens	SMN1	6606	Homo sapiens	HITS-CLIP	Functional MTI (Weak)	23824327
MIRT644923	hsa-miR-660-5p	Homo sapiens	SMN2	6607	Homo sapiens	HITS-CLIP	Functional MTI (Weak)	23824327
MIRT645109	hsa-miR-660-5p	Homo sapiens	LANCL3	347404	Homo sapiens	HITS-CLIP	Functional MTI (Weak)	23824327
MIRT656348	hsa-miR-660-5p	Homo sapiens	MED28	80306	Homo sapiens	HITS-CLIP	Functional MTI (Weak)	23824327
MIRT661024	hsa-miR-660-5p	Homo sapiens	ABCA12	26154	Homo sapiens	HITS-CLIP	Functional MTI (Weak)	23824327
MIRT667299	hsa-miR-660-5p	Homo sapiens	MYOCD	93649	Homo sapiens	HITS-CLIP	Functional MTI (Weak)	23824327
MIRT669482	hsa-miR-660-5p	Homo sapiens	ARL4C	10123	Homo sapiens	HITS-CLIP	Functional MTI (Weak)	23824327
MIRT705578	hsa-miR-660-5p	Homo sapiens	ARHGEF12	23365	Homo sapiens	HITS-CLIP	Functional MTI (Weak)	23313552
MIRT705884	hsa-miR-660-5p	Homo sapiens	ADM	133	Homo sapiens	HITS-CLIP	Functional MTI (Weak)	23313552
MIRT708419	hsa-miR-660-5p	Homo sapiens	CERS4	79603	Homo sapiens	HITS-CLIP	Functional MTI (Weak)	19536157
MIRT709269	hsa-miR-660-5p	Homo sapiens	ATP13A4	84239	Homo sapiens	HITS-CLIP	Functional MTI (Weak)	19536157
MIRT731421	hsa-miR-660-5p	Homo sapiens	TFCP2	7024	Homo sapiens	Luciferase reporter assay//qRT-PCR//Western blot	Functional MTI	28252173
MIRT753542	hsa-miR-660-5p	Homo sapiens	CDK2	1017	Homo sapiens	PAR-CLIP	Functional MTI (Weak)	26701625
MIRT777401	hsa-miR-660-5p	Homo sapiens	DCBLD2	131566	Homo sapiens	PAR-CLIP	Functional MTI (Weak)	27292025
MIRT000038	hsa-miR-532-5p	Homo sapiens	RUNX3	864	Homo sapiens	Flow//qRT-PCR	Functional MTI (Weak)	19336521
MIRT000038	hsa-miR-532-5p	Homo sapiens	RUNX3	864	Homo sapiens	Luciferase reporter assay//qRT-PCR//Western blot	Functional MTI	26515139
MIRT004865	hsa-miR-532-5p	Homo sapiens	TRAPPC2B	10597	Homo sapiens	Luciferase reporter assay	Non-Functional MTI	18835392
MIRT040981	hsa-miR-532-5p	Homo sapiens	ETFBKMT	254013	Homo sapiens	CLASH	Functional MTI (Weak)	23622248
MIRT040982	hsa-miR-532-5p	Homo sapiens	ZFHX3	463	Homo sapiens	CLASH	Functional MTI (Weak)	23622248
MIRT040983	hsa-miR-532-5p	Homo sapiens	CPNE1	8904	Homo sapiens	CLASH	Functional MTI (Weak)	23622248
MIRT178682	hsa-miR-532-5p	Homo sapiens	FAM102B	284611	Homo sapiens	PAR-CLIP	Functional MTI (Weak)	22012620
MIRT455661	hsa-miR-532-5p	Homo sapiens	YARS	8565	Homo sapiens	PAR-CLIP	Functional MTI (Weak)	23592263
MIRT470695	hsa-miR-532-5p	Homo sapiens	POLR2D	5433	Homo sapiens	PAR-CLIP	Functional MTI (Weak)	23592263
MIRT472434	hsa-miR-532-5p	Homo sapiens	NCBP2	22916	Homo sapiens	PAR-CLIP	Functional MTI (Weak)	23592263
MIRT485725	hsa-miR-532-5p	Homo sapiens	CASP16P	197350	Homo sapiens	PAR-CLIP	Functional MTI (Weak)	23592263
MIRT485725	hsa-miR-532-5p	Homo sapiens	CASP16P	197350	Homo sapiens	PAR-CLIP	Functional MTI (Weak)	24398324
MIRT485725	hsa-miR-532-5p	Homo sapiens	CASP16P	197350	Homo sapiens	PAR-CLIP	Functional MTI (Weak)	23446348
MIRT485725	hsa-miR-532-5p	Homo sapiens	CASP16P	197350	Homo sapiens	PAR-CLIP	Functional MTI (Weak)	22012620
MIRT485725	hsa-miR-532-5p	Homo sapiens	CASP16P	197350	Homo sapiens	PAR-CLIP	Functional MTI (Weak)	21572407
MIRT485725	hsa-miR-532-5p	Homo sapiens	CASP16P	197350	Homo sapiens	PAR-CLIP	Functional MTI (Weak)	20371350
MIRT485725	hsa-miR-532-5p	Homo sapiens	CASP16P	197350	Homo sapiens	PAR-CLIP	Functional MTI (Weak)	26701625
MIRT485725	hsa-miR-532-5p	Homo sapiens	CASP16P	197350	Homo sapiens	PAR-CLIP	Functional MTI (Weak)	27292025
MIRT491023	hsa-miR-532-5p	Homo sapiens	LRPPRC	10128	Homo sapiens	PAR-CLIP	Functional MTI (Weak)	23592263
MIRT491023	hsa-miR-532-5p	Homo sapiens	LRPPRC	10128	Homo sapiens	PAR-CLIP	Functional MTI (Weak)	23446348
MIRT491023	hsa-miR-532-5p	Homo sapiens	LRPPRC	10128	Homo sapiens	PAR-CLIP	Functional MTI (Weak)	22012620
MIRT491023	hsa-miR-532-5p	Homo sapiens	LRPPRC	10128	Homo sapiens	PAR-CLIP	Functional MTI (Weak)	21572407
MIRT491023	hsa-miR-532-5p	Homo sapiens	LRPPRC	10128	Homo sapiens	PAR-CLIP	Functional MTI (Weak)	20371350
MIRT491023	hsa-miR-532-5p	Homo sapiens	LRPPRC	10128	Homo sapiens	PAR-CLIP	Functional MTI (Weak)	26701625
MIRT491023	hsa-miR-532-5p	Homo sapiens	LRPPRC	10128	Homo sapiens	PAR-CLIP	Functional MTI (Weak)	27292025
MIRT492454	hsa-miR-532-5p	Homo sapiens	RBPJ	3516	Homo sapiens	PAR-CLIP	Functional MTI (Weak)	23592263
MIRT492454	hsa-miR-532-5p	Homo sapiens	RBPJ	3516	Homo sapiens	PAR-CLIP	Functional MTI (Weak)	22012620
MIRT497171	hsa-miR-532-5p	Homo sapiens	EPGN	255324	Homo sapiens	PAR-CLIP	Functional MTI (Weak)	22291592
MIRT497951	hsa-miR-532-5p	Homo sapiens	DENND1B	163486	Homo sapiens	PAR-CLIP	Functional MTI (Weak)	22291592
MIRT504807	hsa-miR-532-5p	Homo sapiens	VHL	7428	Homo sapiens	PAR-CLIP	Functional MTI (Weak)	23446348
MIRT504807	hsa-miR-532-5p	Homo sapiens	VHL	7428	Homo sapiens	PAR-CLIP	Functional MTI (Weak)	22012620
MIRT504807	hsa-miR-532-5p	Homo sapiens	VHL	7428	Homo sapiens	PAR-CLIP	Functional MTI (Weak)	20371350
MIRT510189	hsa-miR-532-5p	Homo sapiens	MON1B	22879	Homo sapiens	PAR-CLIP	Functional MTI (Weak)	23446348
MIRT510189	hsa-miR-532-5p	Homo sapiens	MON1B	22879	Homo sapiens	PAR-CLIP	Functional MTI (Weak)	20371350
MIRT518648	hsa-miR-532-5p	Homo sapiens	NOM1	64434	Homo sapiens	PAR-CLIP	Functional MTI (Weak)	23446348
MIRT522231	hsa-miR-532-5p	Homo sapiens	NPFFR1	64106	Homo sapiens	PAR-CLIP	Functional MTI (Weak)	23446348
MIRT527318	hsa-miR-532-5p	Homo sapiens	CCR2	729230	Homo sapiens	PAR-CLIP	Functional MTI (Weak)	22012620
MIRT529512	hsa-miR-532-5p	Homo sapiens	IYD	389434	Homo sapiens	PAR-CLIP	Functional MTI (Weak)	22012620
MIRT532651	hsa-miR-532-5p	Homo sapiens	TAB1	10454	Homo sapiens	PAR-CLIP	Functional MTI (Weak)	22012620
MIRT538624	hsa-miR-532-5p	Homo sapiens	CCSER2	54462	Homo sapiens	PAR-CLIP	Functional MTI (Weak)	22012620
MIRT538624	hsa-miR-532-5p	Homo sapiens	CCSER2	54462	Homo sapiens	PAR-CLIP	Functional MTI (Weak)	21572407
MIRT543033	hsa-miR-532-5p	Homo sapiens	C18orf32	497661	Homo sapiens	PAR-CLIP	Functional MTI (Weak)	21572407
MIRT551487	hsa-miR-532-5p	Homo sapiens	TMEM192	201931	Homo sapiens	PAR-CLIP	Functional MTI (Weak)	21572407
MIRT551487	hsa-miR-532-5p	Homo sapiens	TMEM192	201931	Homo sapiens	PAR-CLIP	Functional MTI (Weak)	20371350
MIRT556352	hsa-miR-532-5p	Homo sapiens	MAN2A1	4124	Homo sapiens	PAR-CLIP	Functional MTI (Weak)	21572407
MIRT560698	hsa-miR-532-5p	Homo sapiens	TTC33	23548	Homo sapiens	PAR-CLIP	Functional MTI (Weak)	20371350
MIRT562135	hsa-miR-532-5p	Homo sapiens	IGFBP5	3488	Homo sapiens	PAR-CLIP	Functional MTI (Weak)	20371350
MIRT565108	hsa-miR-532-5p	Homo sapiens	UBE3C	9690	Homo sapiens	PAR-CLIP	Functional MTI (Weak)	20371350
MIRT568733	hsa-miR-532-5p	Homo sapiens	ZNF662	389114	Homo sapiens	PAR-CLIP	Functional MTI (Weak)	20371350
MIRT568733	hsa-miR-532-5p	Homo sapiens	ZNF662	389114	Homo sapiens	PAR-CLIP	Functional MTI (Weak)	27292025
MIRT610936	hsa-miR-532-5p	Homo sapiens	RNF41	10193	Homo sapiens	HITS-CLIP	Functional MTI (Weak)	23824327
MIRT614639	hsa-miR-532-5p	Homo sapiens	SPINT3	10816	Homo sapiens	HITS-CLIP	Functional MTI (Weak)	23824327
MIRT616414	hsa-miR-532-5p	Homo sapiens	THSD7A	221981	Homo sapiens	HITS-CLIP	Functional MTI (Weak)	23824327
MIRT616414	hsa-miR-532-5p	Homo sapiens	THSD7A	221981	Homo sapiens	HITS-CLIP	Functional MTI (Weak)	19536157
MIRT616414	hsa-miR-532-5p	Homo sapiens	THSD7A	221981	Homo sapiens	HITS-CLIP	Functional MTI (Weak)	27418678
MIRT631443	hsa-miR-532-5p	Homo sapiens	HSPA14	51182	Homo sapiens	HITS-CLIP	Functional MTI (Weak)	23824327
MIRT636898	hsa-miR-532-5p	Homo sapiens	MRNIP	51149	Homo sapiens	HITS-CLIP	Functional MTI (Weak)	23824327
MIRT637625	hsa-miR-532-5p	Homo sapiens	ZNF417	147687	Homo sapiens	HITS-CLIP	Functional MTI (Weak)	23824327
MIRT644864	hsa-miR-532-5p	Homo sapiens	KLRD1	3824	Homo sapiens	HITS-CLIP	Functional MTI (Weak)	23824327
MIRT654285	hsa-miR-532-5p	Homo sapiens	RCAN3	11123	Homo sapiens	HITS-CLIP	Functional MTI (Weak)	23824327
MIRT656917	hsa-miR-532-5p	Homo sapiens	FAM234B	57613	Homo sapiens	HITS-CLIP	Functional MTI (Weak)	23824327
MIRT657544	hsa-miR-532-5p	Homo sapiens	GSTO2	119391	Homo sapiens	HITS-CLIP	Functional MTI (Weak)	23824327
MIRT657805	hsa-miR-532-5p	Homo sapiens	GJD3	125111	Homo sapiens	HITS-CLIP	Functional MTI (Weak)	23824327
MIRT658150	hsa-miR-532-5p	Homo sapiens	STXBP2	6813	Homo sapiens	HITS-CLIP	Functional MTI (Weak)	23824327
MIRT663603	hsa-miR-532-5p	Homo sapiens	TBC1D22A	25771	Homo sapiens	HITS-CLIP	Functional MTI (Weak)	23824327
MIRT686487	hsa-miR-532-5p	Homo sapiens	TRIOBP	11078	Homo sapiens	HITS-CLIP	Functional MTI (Weak)	23313552
MIRT692493	hsa-miR-532-5p	Homo sapiens	SPIN4	139886	Homo sapiens	HITS-CLIP	Functional MTI (Weak)	23313552
MIRT704849	hsa-miR-532-5p	Homo sapiens	CD55	1604	Homo sapiens	HITS-CLIP	Functional MTI (Weak)	23313552
MIRT711191	hsa-miR-532-5p	Homo sapiens	PIGG	54872	Homo sapiens	HITS-CLIP	Functional MTI (Weak)	19536157
MIRT711419	hsa-miR-532-5p	Homo sapiens	RAB3C	115827	Homo sapiens	HITS-CLIP	Functional MTI (Weak)	19536157
MIRT712823	hsa-miR-532-5p	Homo sapiens	BEST3	144453	Homo sapiens	HITS-CLIP	Functional MTI (Weak)	19536157
MIRT717174	hsa-miR-532-5p	Homo sapiens	UCHL3	7347	Homo sapiens	HITS-CLIP	Functional MTI (Weak)	19536157
MIRT721732	hsa-miR-532-5p	Homo sapiens	VTI1A	143187	Homo sapiens	HITS-CLIP	Functional MTI (Weak)	19536157
MIRT722785	hsa-miR-532-5p	Homo sapiens	ACADSB	36	Homo sapiens	HITS-CLIP	Functional MTI (Weak)	19536157
MIRT724252	hsa-miR-532-5p	Homo sapiens	TENM4	26011	Homo sapiens	HITS-CLIP	Functional MTI (Weak)	19536157
MIRT731988	hsa-miR-532-5p	Homo sapiens	TERT	7015	Homo sapiens	Luciferase reporter assay//qRT-PCR	Functional MTI	28291810
MIRT732584	hsa-miR-532-5p	Homo sapiens	CXCL2	2920	Homo sapiens	Luciferase reporter assay	Functional MTI	26807173
MIRT734140	hsa-miR-532-5p	Homo sapiens	NKD1	85407	Homo sapiens	Luciferase reporter assay//qRT-PCR//Western blot	Functional MTI	28356225
MIRT734478	hsa-miR-532-5p	Homo sapiens	FASN	2194	Homo sapiens	qRT-PCR//Western blot	Functional MTI	25983556
MIRT734479	hsa-miR-532-5p	Homo sapiens	SYK	6850	Homo sapiens	qRT-PCR//Western blot	Functional MTI	25983556
MIRT750339	hsa-miR-532-5p	Homo sapiens	EPC1	80314	Homo sapiens	PAR-CLIP	Functional MTI (Weak)	26701625
MIRT750340	hsa-miR-532-5p	Homo sapiens	MFSD14B	84641	Homo sapiens	PAR-CLIP	Functional MTI (Weak)	26701625
MIRT750341	hsa-miR-532-5p	Homo sapiens	RHBDD1	84236	Homo sapiens	PAR-CLIP	Functional MTI (Weak)	26701625
MIRT773935	hsa-miR-532-5p	Homo sapiens	GCFC2	6936	Homo sapiens	PAR-CLIP	Functional MTI (Weak)	27292025
MIRT773936	hsa-miR-532-5p	Homo sapiens	LSM4	25804	Homo sapiens	PAR-CLIP	Functional MTI (Weak)	27292025
MIRT773937	hsa-miR-532-5p	Homo sapiens	MDH2	4191	Homo sapiens	PAR-CLIP	Functional MTI (Weak)	27292025
MIRT787371	hsa-miR-532-5p	Homo sapiens	LRRC40	55631	Homo sapiens	HITS-CLIP	Functional MTI (Weak)	27418678
MIRT001760	hsa-miR-30a-3p	Homo sapiens	CDK6	1021	Homo sapiens	Luciferase reporter assay//qRT-PCR//Western blot//Western blot;qRT-PCR	Functional MTI	16239240
MIRT001761	hsa-miR-30a-3p	Homo sapiens	SLC7A6	9057	Homo sapiens	Luciferase reporter assay//qRT-PCR//Western blot	Functional MTI	16239240
MIRT001762	hsa-miR-30a-3p	Homo sapiens	TMEM2	23670	Homo sapiens	Luciferase reporter assay//qRT-PCR//Western blot	Functional MTI	16239240
MIRT001763	hsa-miR-30a-3p	Homo sapiens	THBS1	7057	Homo sapiens	Luciferase reporter assay//qRT-PCR//Western blot	Functional MTI	16239240
MIRT001764	hsa-miR-30a-3p	Homo sapiens	CYR61	3491	Homo sapiens	Luciferase reporter assay//qRT-PCR//Western blot//Western blot;qRT-PCR	Functional MTI	16239240
MIRT001765	hsa-miR-30a-3p	Homo sapiens	TUBA1A	7846	Homo sapiens	qRT-PCR	Functional MTI (Weak)	16239240
MIRT004780	hsa-miR-30a-3p	Homo sapiens	VEZT	55591	Homo sapiens	Luciferase reporter assay//qRT-PCR//Western blot	Functional MTI	16239240
MIRT004939	hsa-miR-30a-3p	Homo sapiens	KRT7	3855	Homo sapiens	Immunoblot//qRT-PCR	Functional MTI (Weak)	19378336
MIRT028388	hsa-miR-30a-3p	Homo sapiens	WDR82	80335	Homo sapiens	qRT-PCR	Functional MTI (Weak)	16239240
MIRT049907	hsa-miR-30a-3p	Homo sapiens	KIAA1671	85379	Homo sapiens	CLASH	Functional MTI (Weak)	23622248
MIRT049908	hsa-miR-30a-3p	Homo sapiens	ZNF418	147686	Homo sapiens	CLASH	Functional MTI (Weak)	23622248
MIRT049909	hsa-miR-30a-3p	Homo sapiens	LRRC42	115353	Homo sapiens	CLASH	Functional MTI (Weak)	23622248
MIRT049910	hsa-miR-30a-3p	Homo sapiens	RSRC1	51319	Homo sapiens	CLASH	Functional MTI (Weak)	23622248
MIRT049911	hsa-miR-30a-3p	Homo sapiens	MEF2A	4205	Homo sapiens	CLASH	Functional MTI (Weak)	23622248
MIRT049912	hsa-miR-30a-3p	Homo sapiens	SF3B3	23450	Homo sapiens	CLASH	Functional MTI (Weak)	23622248
MIRT049913	hsa-miR-30a-3p	Homo sapiens	NUP98	4928	Homo sapiens	CLASH	Functional MTI (Weak)	23622248
MIRT049914	hsa-miR-30a-3p	Homo sapiens	RPL27A	6157	Homo sapiens	CLASH	Functional MTI (Weak)	23622248
MIRT049915	hsa-miR-30a-3p	Homo sapiens	THOC5	8563	Homo sapiens	CLASH	Functional MTI (Weak)	23622248
MIRT049916	hsa-miR-30a-3p	Homo sapiens	TNFRSF10D	8793	Homo sapiens	CLASH	Functional MTI (Weak)	23622248
MIRT049917	hsa-miR-30a-3p	Homo sapiens	NAP1L1	4673	Homo sapiens	CLASH	Functional MTI (Weak)	23622248
MIRT049918	hsa-miR-30a-3p	Homo sapiens	SGSH	6448	Homo sapiens	CLASH	Functional MTI (Weak)	23622248
MIRT049919	hsa-miR-30a-3p	Homo sapiens	AGGF1	55109	Homo sapiens	CLASH	Functional MTI (Weak)	23622248
MIRT049920	hsa-miR-30a-3p	Homo sapiens	YWHAE	7531	Homo sapiens	CLASH	Functional MTI (Weak)	23622248
MIRT049921	hsa-miR-30a-3p	Homo sapiens	C1QBP	708	Homo sapiens	CLASH	Functional MTI (Weak)	23622248
MIRT049922	hsa-miR-30a-3p	Homo sapiens	EXOSC2	23404	Homo sapiens	CLASH	Functional MTI (Weak)	23622248
MIRT049923	hsa-miR-30a-3p	Homo sapiens	EP300	2033	Homo sapiens	CLASH	Functional MTI (Weak)	23622248
MIRT049924	hsa-miR-30a-3p	Homo sapiens	CLSTN1	22883	Homo sapiens	CLASH	Functional MTI (Weak)	23622248
MIRT049925	hsa-miR-30a-3p	Homo sapiens	PAIP2	51247	Homo sapiens	CLASH	Functional MTI (Weak)	23622248
MIRT049926	hsa-miR-30a-3p	Homo sapiens	FBLN1	2192	Homo sapiens	CLASH	Functional MTI (Weak)	23622248
MIRT072021	hsa-miR-30a-3p	Homo sapiens	SCP2	6342	Homo sapiens	PAR-CLIP	Functional MTI (Weak)	20371350
MIRT085314	hsa-miR-30a-3p	Homo sapiens	MORC3	23515	Homo sapiens	PAR-CLIP	Functional MTI (Weak)	21572407
MIRT089464	hsa-miR-30a-3p	Homo sapiens	MTHFD2	10797	Homo sapiens	PAR-CLIP	Functional MTI (Weak)	23446348
MIRT103258	hsa-miR-30a-3p	Homo sapiens	NUPL2	11097	Homo sapiens	PAR-CLIP	Functional MTI (Weak)	23446348
MIRT103258	hsa-miR-30a-3p	Homo sapiens	NUPL2	11097	Homo sapiens	PAR-CLIP	Functional MTI (Weak)	21572407
MIRT105097	hsa-miR-30a-3p	Homo sapiens	MYC	4609	Homo sapiens	PAR-CLIP	Functional MTI (Weak)	24398324
MIRT105097	hsa-miR-30a-3p	Homo sapiens	MYC	4609	Homo sapiens	PAR-CLIP//HITS-CLIP	Functional MTI (Weak)	21572407
MIRT105097	hsa-miR-30a-3p	Homo sapiens	MYC	4609	Homo sapiens	PAR-CLIP	Functional MTI (Weak)	20371350
MIRT105097	hsa-miR-30a-3p	Homo sapiens	MYC	4609	Homo sapiens	PAR-CLIP	Functional MTI (Weak)	26701625
MIRT116049	hsa-miR-30a-3p	Homo sapiens	ADORA2B	136	Homo sapiens	PAR-CLIP	Functional MTI (Weak)	21572407
MIRT128944	hsa-miR-30a-3p	Homo sapiens	KMT2A	4297	Homo sapiens	HITS-CLIP	Functional MTI (Weak)	23313552
MIRT147276	hsa-miR-30a-3p	Homo sapiens	KPNA2	3838	Homo sapiens	PAR-CLIP	Functional MTI (Weak)	23592263
MIRT147276	hsa-miR-30a-3p	Homo sapiens	KPNA2	3838	Homo sapiens	PAR-CLIP	Functional MTI (Weak)	24398324
MIRT147276	hsa-miR-30a-3p	Homo sapiens	KPNA2	3838	Homo sapiens	PAR-CLIP	Functional MTI (Weak)	22012620
MIRT147276	hsa-miR-30a-3p	Homo sapiens	KPNA2	3838	Homo sapiens	PAR-CLIP	Functional MTI (Weak)	21572407
MIRT147276	hsa-miR-30a-3p	Homo sapiens	KPNA2	3838	Homo sapiens	PAR-CLIP	Functional MTI (Weak)	20371350
MIRT147276	hsa-miR-30a-3p	Homo sapiens	KPNA2	3838	Homo sapiens	PAR-CLIP	Functional MTI (Weak)	27292025
MIRT196377	hsa-miR-30a-3p	Homo sapiens	NUFIP2	57532	Homo sapiens	PAR-CLIP	Functional MTI (Weak)	20371350
MIRT196377	hsa-miR-30a-3p	Homo sapiens	NUFIP2	57532	Homo sapiens	HITS-CLIP	Functional MTI (Weak)	23824327
MIRT196377	hsa-miR-30a-3p	Homo sapiens	NUFIP2	57532	Homo sapiens	HITS-CLIP	Functional MTI (Weak)	19536157
MIRT196377	hsa-miR-30a-3p	Homo sapiens	NUFIP2	57532	Homo sapiens	HITS-CLIP	Functional MTI (Weak)	27418678
MIRT214147	hsa-miR-30a-3p	Homo sapiens	LMNB1	4001	Homo sapiens	PAR-CLIP	Functional MTI (Weak)	20371350
MIRT223684	hsa-miR-30a-3p	Homo sapiens	FZD6	8323	Homo sapiens	HITS-CLIP	Functional MTI (Weak)	23313552
MIRT358826	hsa-miR-30a-3p	Homo sapiens	C5orf51	285636	Homo sapiens	PAR-CLIP	Functional MTI (Weak)	23592263
MIRT385491	hsa-miR-30a-3p	Homo sapiens	ZFP36L1	677	Homo sapiens	HITS-CLIP	Functional MTI (Weak)	19536157
MIRT438586	hsa-miR-30a-3p	Homo sapiens	ATF3	467	Homo sapiens	Immunohistochemistry//Microarray//qRT-PCR	Functional MTI (Weak)	23787480
MIRT438684	hsa-miR-30a-3p	Homo sapiens	MECP2	4204	Homo sapiens	Luciferase reporter assay//qRT-PCR//Western blot	Functional MTI	23960241
MIRT446588	hsa-miR-30a-3p	Homo sapiens	FBXO40	51725	Homo sapiens	PAR-CLIP	Functional MTI (Weak)	22100165
MIRT451473	hsa-miR-30a-3p	Homo sapiens	RAB31	11031	Homo sapiens	PAR-CLIP	Functional MTI (Weak)	23592263
MIRT455181	hsa-miR-30a-3p	Homo sapiens	AGTRAP	57085	Homo sapiens	PAR-CLIP	Functional MTI (Weak)	23592263
MIRT455445	hsa-miR-30a-3p	Homo sapiens	EPB41L4B	54566	Homo sapiens	PAR-CLIP	Functional MTI (Weak)	23592263
MIRT457270	hsa-miR-30a-3p	Homo sapiens	ALDH9A1	223	Homo sapiens	PAR-CLIP	Functional MTI (Weak)	23592263
MIRT459501	hsa-miR-30a-3p	Homo sapiens	TACR3	6870	Homo sapiens	PAR-CLIP	Functional MTI (Weak)	23592263
MIRT463696	hsa-miR-30a-3p	Homo sapiens	YWHAG	7532	Homo sapiens	PAR-CLIP	Functional MTI (Weak)	23592263
MIRT464526	hsa-miR-30a-3p	Homo sapiens	UBXN2B	137886	Homo sapiens	PAR-CLIP	Functional MTI (Weak)	23592263
MIRT466785	hsa-miR-30a-3p	Homo sapiens	SUPT16H	11198	Homo sapiens	PAR-CLIP	Functional MTI (Weak)	23592263
MIRT466934	hsa-miR-30a-3p	Homo sapiens	STAU1	6780	Homo sapiens	PAR-CLIP	Functional MTI (Weak)	23592263
MIRT467947	hsa-miR-30a-3p	Homo sapiens	SLC16A1	6566	Homo sapiens	PAR-CLIP	Functional MTI (Weak)	23592263
MIRT468605	hsa-miR-30a-3p	Homo sapiens	SUMO1	7341	Homo sapiens	PAR-CLIP	Functional MTI (Weak)	23592263
MIRT468628	hsa-miR-30a-3p	Homo sapiens	SELENOT	51714	Homo sapiens	PAR-CLIP	Functional MTI (Weak)	23592263
MIRT472149	hsa-miR-30a-3p	Homo sapiens	NIN	51199	Homo sapiens	PAR-CLIP	Functional MTI (Weak)	23592263
MIRT472149	hsa-miR-30a-3p	Homo sapiens	NIN	51199	Homo sapiens	PAR-CLIP	Functional MTI (Weak)	21572407
MIRT476264	hsa-miR-30a-3p	Homo sapiens	GNAL	2774	Homo sapiens	PAR-CLIP	Functional MTI (Weak)	23592263
MIRT476264	hsa-miR-30a-3p	Homo sapiens	GNAL	2774	Homo sapiens	PAR-CLIP//HITS-CLIP	Functional MTI (Weak)	21572407
MIRT476264	hsa-miR-30a-3p	Homo sapiens	GNAL	2774	Homo sapiens	PAR-CLIP	Functional MTI (Weak)	20371350
MIRT477341	hsa-miR-30a-3p	Homo sapiens	EOGT	285203	Homo sapiens	PAR-CLIP	Functional MTI (Weak)	23592263
MIRT477341	hsa-miR-30a-3p	Homo sapiens	EOGT	285203	Homo sapiens	PAR-CLIP	Functional MTI (Weak)	21572407
MIRT477341	hsa-miR-30a-3p	Homo sapiens	EOGT	285203	Homo sapiens	PAR-CLIP	Functional MTI (Weak)	27292025
MIRT477587	hsa-miR-30a-3p	Homo sapiens	EIF1	10209	Homo sapiens	PAR-CLIP	Functional MTI (Weak)	23592263
MIRT477587	hsa-miR-30a-3p	Homo sapiens	EIF1	10209	Homo sapiens	PAR-CLIP	Functional MTI (Weak)	24398324
MIRT477587	hsa-miR-30a-3p	Homo sapiens	EIF1	10209	Homo sapiens	PAR-CLIP	Functional MTI (Weak)	23446348
MIRT477587	hsa-miR-30a-3p	Homo sapiens	EIF1	10209	Homo sapiens	PAR-CLIP	Functional MTI (Weak)	21572407
MIRT477587	hsa-miR-30a-3p	Homo sapiens	EIF1	10209	Homo sapiens	PAR-CLIP	Functional MTI (Weak)	20371350
MIRT479829	hsa-miR-30a-3p	Homo sapiens	CCDC86	79080	Homo sapiens	PAR-CLIP	Functional MTI (Weak)	23592263
MIRT481461	hsa-miR-30a-3p	Homo sapiens	ARPP19	10776	Homo sapiens	PAR-CLIP	Functional MTI (Weak)	23592263
MIRT486951	hsa-miR-30a-3p	Homo sapiens	HLA-B	3106	Homo sapiens	PAR-CLIP	Functional MTI (Weak)	23592263
MIRT493256	hsa-miR-30a-3p	Homo sapiens	MDM4	4194	Homo sapiens	PAR-CLIP	Functional MTI (Weak)	23592263
MIRT493256	hsa-miR-30a-3p	Homo sapiens	MDM4	4194	Homo sapiens	PAR-CLIP	Functional MTI (Weak)	27292025
MIRT494310	hsa-miR-30a-3p	Homo sapiens	CDKN1B	1027	Homo sapiens	PAR-CLIP	Functional MTI (Weak)	23592263
MIRT494310	hsa-miR-30a-3p	Homo sapiens	CDKN1B	1027	Homo sapiens	PAR-CLIP	Functional MTI (Weak)	21572407
MIRT505475	hsa-miR-30a-3p	Homo sapiens	SRSF2	6427	Homo sapiens	PAR-CLIP	Functional MTI (Weak)	23446348
MIRT505475	hsa-miR-30a-3p	Homo sapiens	SRSF2	6427	Homo sapiens	PAR-CLIP	Functional MTI (Weak)	20371350
MIRT513412	hsa-miR-30a-3p	Homo sapiens	RTP4	64108	Homo sapiens	PAR-CLIP	Functional MTI (Weak)	23446348
MIRT520895	hsa-miR-30a-3p	Homo sapiens	STMN1	3925	Homo sapiens	PAR-CLIP	Functional MTI (Weak)	23446348
MIRT526477	hsa-miR-30a-3p	Homo sapiens	GOLIM4	27333	Homo sapiens	PAR-CLIP	Functional MTI (Weak)	22012620
MIRT526893	hsa-miR-30a-3p	Homo sapiens	ATP6V0E2	155066	Homo sapiens	PAR-CLIP	Functional MTI (Weak)	22012620
MIRT529166	hsa-miR-30a-3p	Homo sapiens	CCDC25	55246	Homo sapiens	PAR-CLIP	Functional MTI (Weak)	22012620
MIRT530290	hsa-miR-30a-3p	Homo sapiens	AKAP17A	8227	Homo sapiens	PAR-CLIP	Functional MTI (Weak)	22012620
MIRT531442	hsa-miR-30a-3p	Homo sapiens	HSD17B12	51144	Homo sapiens	PAR-CLIP	Functional MTI (Weak)	22012620
MIRT533529	hsa-miR-30a-3p	Homo sapiens	TPR	7175	Homo sapiens	PAR-CLIP	Functional MTI (Weak)	22012620
MIRT533529	hsa-miR-30a-3p	Homo sapiens	TPR	7175	Homo sapiens	PAR-CLIP	Functional MTI (Weak)	27292025
MIRT544058	hsa-miR-30a-3p	Homo sapiens	JCAD	57608	Homo sapiens	PAR-CLIP	Functional MTI (Weak)	21572407
MIRT548711	hsa-miR-30a-3p	Homo sapiens	CRK	1398	Homo sapiens	PAR-CLIP	Functional MTI (Weak)	21572407
MIRT549058	hsa-miR-30a-3p	Homo sapiens	CAMSAP1	157922	Homo sapiens	PAR-CLIP	Functional MTI (Weak)	21572407
MIRT552909	hsa-miR-30a-3p	Homo sapiens	VPS37A	137492	Homo sapiens	PAR-CLIP	Functional MTI (Weak)	21572407
MIRT555973	hsa-miR-30a-3p	Homo sapiens	NPTN	27020	Homo sapiens	PAR-CLIP	Functional MTI (Weak)	21572407
MIRT556958	hsa-miR-30a-3p	Homo sapiens	IER3IP1	51124	Homo sapiens	PAR-CLIP	Functional MTI (Weak)	21572407
MIRT558011	hsa-miR-30a-3p	Homo sapiens	FAM107B	83641	Homo sapiens	PAR-CLIP	Functional MTI (Weak)	21572407
MIRT558011	hsa-miR-30a-3p	Homo sapiens	FAM107B	83641	Homo sapiens	PAR-CLIP	Functional MTI (Weak)	20371350
MIRT562288	hsa-miR-30a-3p	Homo sapiens	GLO1	2739	Homo sapiens	PAR-CLIP	Functional MTI (Weak)	20371350
MIRT564776	hsa-miR-30a-3p	Homo sapiens	ZFHX3	463	Homo sapiens	PAR-CLIP	Functional MTI (Weak)	20371350
MIRT565139	hsa-miR-30a-3p	Homo sapiens	TUBB2A	7280	Homo sapiens	PAR-CLIP	Functional MTI (Weak)	20371350
MIRT566992	hsa-miR-30a-3p	Homo sapiens	KRAS	3845	Homo sapiens	PAR-CLIP	Functional MTI (Weak)	20371350
MIRT568837	hsa-miR-30a-3p	Homo sapiens	NBPF12	149013	Homo sapiens	PAR-CLIP	Functional MTI (Weak)	20371350
MIRT568855	hsa-miR-30a-3p	Homo sapiens	NBPF1	55672	Homo sapiens	PAR-CLIP	Functional MTI (Weak)	20371350
MIRT568887	hsa-miR-30a-3p	Homo sapiens	NBPF15	284565	Homo sapiens	PAR-CLIP	Functional MTI (Weak)	20371350
MIRT568921	hsa-miR-30a-3p	Homo sapiens	SMCR8	140775	Homo sapiens	PAR-CLIP	Functional MTI (Weak)	20371350
MIRT569386	hsa-miR-30a-3p	Homo sapiens	NBPF11	200030	Homo sapiens	PAR-CLIP	Functional MTI (Weak)	20371350
MIRT569397	hsa-miR-30a-3p	Homo sapiens	NBPF14	25832	Homo sapiens	PAR-CLIP	Functional MTI (Weak)	20371350
MIRT569643	hsa-miR-30a-3p	Homo sapiens	NBPF10	100132406	Homo sapiens	PAR-CLIP	Functional MTI (Weak)	20371350
MIRT572686	hsa-miR-30a-3p	Homo sapiens	NCMAP	400746	Homo sapiens	PAR-CLIP	Functional MTI (Weak)	20371350
MIRT572737	hsa-miR-30a-3p	Homo sapiens	VAV3	10451	Homo sapiens	PAR-CLIP	Functional MTI (Weak)	20371350
MIRT572737	hsa-miR-30a-3p	Homo sapiens	VAV3	10451	Homo sapiens	HITS-CLIP	Functional MTI (Weak)	23706177
MIRT572737	hsa-miR-30a-3p	Homo sapiens	VAV3	10451	Homo sapiens	HITS-CLIP	Functional MTI (Weak)	21572407
MIRT572737	hsa-miR-30a-3p	Homo sapiens	VAV3	10451	Homo sapiens	PAR-CLIP	Functional MTI (Weak)	26701625
MIRT572737	hsa-miR-30a-3p	Homo sapiens	VAV3	10451	Homo sapiens	PAR-CLIP	Functional MTI (Weak)	27292025
MIRT572832	hsa-miR-30a-3p	Homo sapiens	ENTPD4	9583	Homo sapiens	PAR-CLIP	Functional MTI (Weak)	20371350
MIRT573028	hsa-miR-30a-3p	Homo sapiens	NBPF3	84224	Homo sapiens	PAR-CLIP	Functional MTI (Weak)	20371350
MIRT574778	hsa-miR-30a-3p	Homo sapiens	FAM104A	84923	Homo sapiens	PAR-CLIP	Functional MTI (Weak)	20371350
MIRT574852	hsa-miR-30a-3p	Homo sapiens	C12orf73	728568	Homo sapiens	PAR-CLIP	Functional MTI (Weak)	20371350
MIRT609293	hsa-miR-30a-3p	Homo sapiens	MMAB	326625	Homo sapiens	HITS-CLIP	Functional MTI (Weak)	23824327
MIRT609516	hsa-miR-30a-3p	Homo sapiens	RAB3IP	117177	Homo sapiens	HITS-CLIP	Functional MTI (Weak)	23824327
MIRT610272	hsa-miR-30a-3p	Homo sapiens	PCSK2	5126	Homo sapiens	HITS-CLIP	Functional MTI (Weak)	23824327
MIRT610272	hsa-miR-30a-3p	Homo sapiens	PCSK2	5126	Homo sapiens	HITS-CLIP	Functional MTI (Weak)	27418678
MIRT611704	hsa-miR-30a-3p	Homo sapiens	PDE11A	50940	Homo sapiens	HITS-CLIP	Functional MTI (Weak)	23824327
MIRT612008	hsa-miR-30a-3p	Homo sapiens	COX17	10063	Homo sapiens	HITS-CLIP	Functional MTI (Weak)	23824327
MIRT612173	hsa-miR-30a-3p	Homo sapiens	EMC3	55831	Homo sapiens	HITS-CLIP	Functional MTI (Weak)	23824327
MIRT612713	hsa-miR-30a-3p	Homo sapiens	NR2F6	2063	Homo sapiens	HITS-CLIP	Functional MTI (Weak)	23824327
MIRT612713	hsa-miR-30a-3p	Homo sapiens	NR2F6	2063	Homo sapiens	HITS-CLIP	Functional MTI (Weak)	19536157
MIRT612797	hsa-miR-30a-3p	Homo sapiens	LSM14A	26065	Homo sapiens	HITS-CLIP	Functional MTI (Weak)	23824327
MIRT612832	hsa-miR-30a-3p	Homo sapiens	KCNN3	3782	Homo sapiens	HITS-CLIP	Functional MTI (Weak)	23824327
MIRT612832	hsa-miR-30a-3p	Homo sapiens	KCNN3	3782	Homo sapiens	HITS-CLIP	Functional MTI (Weak)	19536157
MIRT612997	hsa-miR-30a-3p	Homo sapiens	GATAD2B	57459	Homo sapiens	HITS-CLIP	Functional MTI (Weak)	23824327
MIRT613037	hsa-miR-30a-3p	Homo sapiens	FOXP1	27086	Homo sapiens	HITS-CLIP	Functional MTI (Weak)	23824327
MIRT613441	hsa-miR-30a-3p	Homo sapiens	LUC7L2	51631	Homo sapiens	HITS-CLIP	Functional MTI (Weak)	23824327
MIRT613441	hsa-miR-30a-3p	Homo sapiens	LUC7L2	51631	Homo sapiens	HITS-CLIP	Functional MTI (Weak)	19536157
MIRT614021	hsa-miR-30a-3p	Homo sapiens	DSTYK	25778	Homo sapiens	HITS-CLIP	Functional MTI (Weak)	23824327
MIRT614104	hsa-miR-30a-3p	Homo sapiens	C7orf55-LUC7L2	100996928	Homo sapiens	HITS-CLIP	Functional MTI (Weak)	23824327
MIRT614104	hsa-miR-30a-3p	Homo sapiens	C7orf55-LUC7L2	100996928	Homo sapiens	HITS-CLIP	Functional MTI (Weak)	19536157
MIRT615375	hsa-miR-30a-3p	Homo sapiens	ZNF134	7693	Homo sapiens	HITS-CLIP	Functional MTI (Weak)	23824327
MIRT615751	hsa-miR-30a-3p	Homo sapiens	C6	729	Homo sapiens	HITS-CLIP	Functional MTI (Weak)	23824327
MIRT615766	hsa-miR-30a-3p	Homo sapiens	ENTPD5	957	Homo sapiens	HITS-CLIP	Functional MTI (Weak)	23824327
MIRT615860	hsa-miR-30a-3p	Homo sapiens	HSPA6	3310	Homo sapiens	HITS-CLIP	Functional MTI (Weak)	23824327
MIRT616137	hsa-miR-30a-3p	Homo sapiens	HS3ST1	9957	Homo sapiens	HITS-CLIP	Functional MTI (Weak)	23824327
MIRT616356	hsa-miR-30a-3p	Homo sapiens	SH3TC2	79628	Homo sapiens	HITS-CLIP	Functional MTI (Weak)	23824327
MIRT618421	hsa-miR-30a-3p	Homo sapiens	DNAJC30	84277	Homo sapiens	HITS-CLIP	Functional MTI (Weak)	23824327
MIRT619242	hsa-miR-30a-3p	Homo sapiens	TIAL1	7073	Homo sapiens	HITS-CLIP	Functional MTI (Weak)	23824327
MIRT620588	hsa-miR-30a-3p	Homo sapiens	GALNT10	55568	Homo sapiens	HITS-CLIP	Functional MTI (Weak)	23824327
MIRT622286	hsa-miR-30a-3p	Homo sapiens	SH3PXD2A	9644	Homo sapiens	HITS-CLIP	Functional MTI (Weak)	23824327
MIRT622439	hsa-miR-30a-3p	Homo sapiens	RNF217	154214	Homo sapiens	HITS-CLIP	Functional MTI (Weak)	23824327
MIRT624005	hsa-miR-30a-3p	Homo sapiens	ETV6	2120	Homo sapiens	HITS-CLIP	Functional MTI (Weak)	23824327
MIRT627291	hsa-miR-30a-3p	Homo sapiens	WNT4	54361	Homo sapiens	HITS-CLIP	Functional MTI (Weak)	23824327
MIRT627291	hsa-miR-30a-3p	Homo sapiens	WNT4	54361	Homo sapiens	HITS-CLIP	Functional MTI (Weak)	27418678
MIRT628367	hsa-miR-30a-3p	Homo sapiens	CAMK4	814	Homo sapiens	HITS-CLIP	Functional MTI (Weak)	23824327
MIRT628367	hsa-miR-30a-3p	Homo sapiens	CAMK4	814	Homo sapiens	HITS-CLIP	Functional MTI (Weak)	27418678
MIRT628656	hsa-miR-30a-3p	Homo sapiens	BAMBI	25805	Homo sapiens	HITS-CLIP	Functional MTI (Weak)	23824327
MIRT628656	hsa-miR-30a-3p	Homo sapiens	BAMBI	25805	Homo sapiens	HITS-CLIP	Functional MTI (Weak)	23313552
MIRT635115	hsa-miR-30a-3p	Homo sapiens	VWC2L	402117	Homo sapiens	HITS-CLIP	Functional MTI (Weak)	23824327
MIRT636533	hsa-miR-30a-3p	Homo sapiens	FAM126B	285172	Homo sapiens	HITS-CLIP	Functional MTI (Weak)	23824327
MIRT636533	hsa-miR-30a-3p	Homo sapiens	FAM126B	285172	Homo sapiens	HITS-CLIP	Functional MTI (Weak)	27418678
MIRT636533	hsa-miR-30a-3p	Homo sapiens	FAM126B	285172	Homo sapiens	HITS-CLIP	Functional MTI (Weak)	28735896
MIRT636885	hsa-miR-30a-3p	Homo sapiens	ATP8B3	148229	Homo sapiens	HITS-CLIP	Functional MTI (Weak)	23824327
MIRT637916	hsa-miR-30a-3p	Homo sapiens	SULT1C4	27233	Homo sapiens	HITS-CLIP	Functional MTI (Weak)	23824327
MIRT640136	hsa-miR-30a-3p	Homo sapiens	COLEC12	81035	Homo sapiens	HITS-CLIP	Functional MTI (Weak)	23824327
MIRT640410	hsa-miR-30a-3p	Homo sapiens	HYPK	25764	Homo sapiens	HITS-CLIP	Functional MTI (Weak)	23824327
MIRT642463	hsa-miR-30a-3p	Homo sapiens	RSL1D1	26156	Homo sapiens	HITS-CLIP	Functional MTI (Weak)	23824327
MIRT642929	hsa-miR-30a-3p	Homo sapiens	KRTAP5-9	3846	Homo sapiens	HITS-CLIP	Functional MTI (Weak)	23824327
MIRT644016	hsa-miR-30a-3p	Homo sapiens	NUCB1	4924	Homo sapiens	HITS-CLIP	Functional MTI (Weak)	23824327
MIRT647336	hsa-miR-30a-3p	Homo sapiens	RPH3AL	9501	Homo sapiens	HITS-CLIP	Functional MTI (Weak)	23824327
MIRT649026	hsa-miR-30a-3p	Homo sapiens	SLC1A2	6506	Homo sapiens	HITS-CLIP	Functional MTI (Weak)	23824327
MIRT649149	hsa-miR-30a-3p	Homo sapiens	MAATS1	89876	Homo sapiens	HITS-CLIP	Functional MTI (Weak)	23824327
MIRT652417	hsa-miR-30a-3p	Homo sapiens	TMEM242	729515	Homo sapiens	HITS-CLIP	Functional MTI (Weak)	23824327
MIRT652895	hsa-miR-30a-3p	Homo sapiens	SYT2	127833	Homo sapiens	HITS-CLIP	Functional MTI (Weak)	23824327
MIRT653231	hsa-miR-30a-3p	Homo sapiens	SOS2	6655	Homo sapiens	HITS-CLIP	Functional MTI (Weak)	23824327
MIRT654433	hsa-miR-30a-3p	Homo sapiens	RASGRP3	25780	Homo sapiens	HITS-CLIP	Functional MTI (Weak)	23824327
MIRT655632	hsa-miR-30a-3p	Homo sapiens	OLFML2A	169611	Homo sapiens	HITS-CLIP	Functional MTI (Weak)	23824327
MIRT656952	hsa-miR-30a-3p	Homo sapiens	KIAA1324L	222223	Homo sapiens	HITS-CLIP	Functional MTI (Weak)	23824327
MIRT657505	hsa-miR-30a-3p	Homo sapiens	HBEGF	1839	Homo sapiens	HITS-CLIP	Functional MTI (Weak)	23824327
MIRT657505	hsa-miR-30a-3p	Homo sapiens	HBEGF	1839	Homo sapiens	HITS-CLIP	Functional MTI (Weak)	19536157
MIRT657638	hsa-miR-30a-3p	Homo sapiens	GPRC5A	9052	Homo sapiens	HITS-CLIP	Functional MTI (Weak)	23824327
MIRT659047	hsa-miR-30a-3p	Homo sapiens	DGKH	160851	Homo sapiens	HITS-CLIP	Functional MTI (Weak)	23824327
MIRT659919	hsa-miR-30a-3p	Homo sapiens	CACNA1E	777	Homo sapiens	HITS-CLIP	Functional MTI (Weak)	23824327
MIRT660085	hsa-miR-30a-3p	Homo sapiens	BTD	686	Homo sapiens	HITS-CLIP	Functional MTI (Weak)	23824327
MIRT661836	hsa-miR-30a-3p	Homo sapiens	ZNF587B	100293516	Homo sapiens	HITS-CLIP	Functional MTI (Weak)	23824327
MIRT666630	hsa-miR-30a-3p	Homo sapiens	RBMS2	5939	Homo sapiens	HITS-CLIP	Functional MTI (Weak)	23824327
MIRT668628	hsa-miR-30a-3p	Homo sapiens	DYRK1A	1859	Homo sapiens	HITS-CLIP	Functional MTI (Weak)	23824327
MIRT686084	hsa-miR-30a-3p	Homo sapiens	PNPLA3	80339	Homo sapiens	HITS-CLIP	Functional MTI (Weak)	23313552
MIRT696837	hsa-miR-30a-3p	Homo sapiens	ARL2BP	23568	Homo sapiens	HITS-CLIP	Functional MTI (Weak)	23313552
MIRT700645	hsa-miR-30a-3p	Homo sapiens	PPP1R2	5504	Homo sapiens	HITS-CLIP	Functional MTI (Weak)	23313552
MIRT702631	hsa-miR-30a-3p	Homo sapiens	ITGA5	3678	Homo sapiens	HITS-CLIP	Functional MTI (Weak)	23313552
MIRT705512	hsa-miR-30a-3p	Homo sapiens	ARL6IP1	23204	Homo sapiens	HITS-CLIP	Functional MTI (Weak)	23313552
MIRT710405	hsa-miR-30a-3p	Homo sapiens	YTHDC1	91746	Homo sapiens	HITS-CLIP	Functional MTI (Weak)	19536157
MIRT712507	hsa-miR-30a-3p	Homo sapiens	ENPP5	59084	Homo sapiens	HITS-CLIP	Functional MTI (Weak)	19536157
MIRT713123	hsa-miR-30a-3p	Homo sapiens	YWHAH	7533	Homo sapiens	HITS-CLIP	Functional MTI (Weak)	19536157
MIRT713948	hsa-miR-30a-3p	Homo sapiens	KCTD6	200845	Homo sapiens	HITS-CLIP	Functional MTI (Weak)	19536157
MIRT716656	hsa-miR-30a-3p	Homo sapiens	EPGN	255324	Homo sapiens	HITS-CLIP	Functional MTI (Weak)	19536157
MIRT717895	hsa-miR-30a-3p	Homo sapiens	COPS8	10920	Homo sapiens	HITS-CLIP	Functional MTI (Weak)	19536157
MIRT719004	hsa-miR-30a-3p	Homo sapiens	TMEM184C	55751	Homo sapiens	HITS-CLIP	Functional MTI (Weak)	19536157
MIRT719108	hsa-miR-30a-3p	Homo sapiens	MAML1	9794	Homo sapiens	HITS-CLIP	Functional MTI (Weak)	19536157
MIRT719796	hsa-miR-30a-3p	Homo sapiens	STARD8	9754	Homo sapiens	HITS-CLIP	Functional MTI (Weak)	19536157
MIRT720028	hsa-miR-30a-3p	Homo sapiens	CDK13	8621	Homo sapiens	HITS-CLIP	Functional MTI (Weak)	19536157
MIRT720686	hsa-miR-30a-3p	Homo sapiens	LY6K	54742	Homo sapiens	HITS-CLIP	Functional MTI (Weak)	19536157
MIRT720745	hsa-miR-30a-3p	Homo sapiens	GABRA2	2555	Homo sapiens	HITS-CLIP	Functional MTI (Weak)	19536157
MIRT721543	hsa-miR-30a-3p	Homo sapiens	FXN	2395	Homo sapiens	HITS-CLIP	Functional MTI (Weak)	19536157
MIRT721691	hsa-miR-30a-3p	Homo sapiens	TFAP2B	7021	Homo sapiens	HITS-CLIP	Functional MTI (Weak)	19536157
MIRT724807	hsa-miR-30a-3p	Homo sapiens	PYROXD1	79912	Homo sapiens	HITS-CLIP	Functional MTI (Weak)	19536157
MIRT725411	hsa-miR-30a-3p	Homo sapiens	HNRNPU	3192	Homo sapiens	HITS-CLIP	Functional MTI (Weak)	19536157
MIRT731734	hsa-miR-30a-3p	Homo sapiens	XBP1	7494	Homo sapiens	Luciferase reporter assay//qRT-PCR	Functional MTI	26572862
MIRT733646	hsa-miR-30a-3p	Homo sapiens	NOTCH1	4851	Homo sapiens	Luciferase reporter assay	Functional MTI	25311243
MIRT734569	hsa-miR-30a-3p	Homo sapiens	NFATC3	4775	Homo sapiens	Luciferase reporter assay	Functional MTI	26473838
MIRT734621	hsa-miR-30a-3p	Homo sapiens	RUNX2	860	Homo sapiens	Luciferase reporter assay//Western blot	Functional MTI	26596830
MIRT734952	hsa-miR-30a-3p	Homo sapiens	BECN1	8678	Homo sapiens	Western blot	Functional MTI	25712526
MIRT739724	hsa-miR-30a-3p	Homo sapiens	ESYT1	23344	Homo sapiens	PAR-CLIP	Functional MTI (Weak)	26701625
MIRT739725	hsa-miR-30a-3p	Homo sapiens	FAM129B	64855	Homo sapiens	PAR-CLIP	Functional MTI (Weak)	26701625
MIRT739726	hsa-miR-30a-3p	Homo sapiens	GLG1	2734	Homo sapiens	PAR-CLIP	Functional MTI (Weak)	26701625
MIRT739727	hsa-miR-30a-3p	Homo sapiens	HMGA2	8091	Homo sapiens	PAR-CLIP	Functional MTI (Weak)	26701625
MIRT739728	hsa-miR-30a-3p	Homo sapiens	NEMP2	100131211	Homo sapiens	PAR-CLIP	Functional MTI (Weak)	26701625
MIRT739729	hsa-miR-30a-3p	Homo sapiens	PPARD	5467	Homo sapiens	PAR-CLIP	Functional MTI (Weak)	26701625
MIRT739730	hsa-miR-30a-3p	Homo sapiens	YWHAZ	7534	Homo sapiens	PAR-CLIP	Functional MTI (Weak)	26701625
MIRT764551	hsa-miR-30a-3p	Homo sapiens	BCL2L11	10018	Homo sapiens	PAR-CLIP	Functional MTI (Weak)	27292025
MIRT764552	hsa-miR-30a-3p	Homo sapiens	GSTO1	9446	Homo sapiens	PAR-CLIP	Functional MTI (Weak)	27292025
MIRT784495	hsa-miR-30a-3p	Homo sapiens	PLA2G16	11145	Homo sapiens	HITS-CLIP	Functional MTI (Weak)	27418678
MIRT784496	hsa-miR-30a-3p	Homo sapiens	SLC25A37	51312	Homo sapiens	HITS-CLIP	Functional MTI (Weak)	27418678
MIRT784496	hsa-miR-30a-3p	Homo sapiens	SLC25A37	51312	Homo sapiens	HITS-CLIP	Functional MTI (Weak)	28735896
MIRT784497	hsa-miR-30a-3p	Homo sapiens	SLITRK4	139065	Homo sapiens	HITS-CLIP	Functional MTI (Weak)	27418678
MIRT784497	hsa-miR-30a-3p	Homo sapiens	SLITRK4	139065	Homo sapiens	HITS-CLIP	Functional MTI (Weak)	28735896
MIRT784498	hsa-miR-30a-3p	Homo sapiens	TNFSF13B	10673	Homo sapiens	HITS-CLIP	Functional MTI (Weak)	27418678
MIRT784499	hsa-miR-30a-3p	Homo sapiens	ZNF268	10795	Homo sapiens	HITS-CLIP	Functional MTI (Weak)	27418678
MIRT006370	hsa-miR-142-3p	Homo sapiens	RAC1	5879	Homo sapiens	GFP reporter assay	Functional MTI	21482222
MIRT006370	hsa-miR-142-3p	Homo sapiens	RAC1	5879	Homo sapiens	Luciferase reporter assay//qRT-PCR//Western blot	Functional MTI	24743945
MIRT006370	hsa-miR-142-3p	Homo sapiens	RAC1	5879	Homo sapiens	HITS-CLIP	Functional MTI (Weak)	22473208
MIRT006654	hsa-miR-142-3p	Homo sapiens	ARNTL	406	Homo sapiens	Luciferase reporter assay//qRT-PCR	Functional MTI	21799909
MIRT006654	hsa-miR-142-3p	Homo sapiens	ARNTL	406	Homo sapiens	Luciferase reporter assay	Functional MTI	22958478
MIRT006654	hsa-miR-142-3p	Homo sapiens	ARNTL	406	Homo sapiens	Microarray	Functional MTI (Weak)	17612493
MIRT006654	hsa-miR-142-3p	Homo sapiens	ARNTL	406	Homo sapiens	Luciferase reporter assay//QRTPCR//Western blot	Functional MTI	24928439
MIRT006654	hsa-miR-142-3p	Homo sapiens	ARNTL	406	Homo sapiens	PAR-CLIP	Functional MTI (Weak)	23592263
MIRT006790	hsa-miR-142-3p	Homo sapiens	IL6	3569	Homo sapiens	ELISA//Immunoblot//Microarray//qRT-PCR	Functional MTI (Weak)	21474672
MIRT021541	hsa-miR-142-3p	Homo sapiens	TNIP3	79931	Homo sapiens	Microarray	Functional MTI (Weak)	17612493
MIRT021542	hsa-miR-142-3p	Homo sapiens	VSIG1	340547	Homo sapiens	Microarray	Functional MTI (Weak)	17612493
MIRT021543	hsa-miR-142-3p	Homo sapiens	PSMB5	5693	Homo sapiens	Microarray	Functional MTI (Weak)	17612493
MIRT021543	hsa-miR-142-3p	Homo sapiens	PSMB5	5693	Homo sapiens	HITS-CLIP	Functional MTI (Weak)	22473208
MIRT021544	hsa-miR-142-3p	Homo sapiens	HOXA13	3209	Homo sapiens	Microarray	Functional MTI (Weak)	17612493
MIRT021545	hsa-miR-142-3p	Homo sapiens	NAP1L2	4674	Homo sapiens	Microarray	Functional MTI (Weak)	17612493
MIRT021546	hsa-miR-142-3p	Homo sapiens	CLOCK	9575	Homo sapiens	Microarray	Functional MTI (Weak)	17612493
MIRT021547	hsa-miR-142-3p	Homo sapiens	ARHGAP12	94134	Homo sapiens	Microarray	Functional MTI (Weak)	17612493
MIRT021548	hsa-miR-142-3p	Homo sapiens	IRF2BP1	26145	Homo sapiens	Microarray	Functional MTI (Weak)	17612493
MIRT021549	hsa-miR-142-3p	Homo sapiens	KCND3	3752	Homo sapiens	Microarray	Functional MTI (Weak)	17612493
MIRT021550	hsa-miR-142-3p	Homo sapiens	MESP2	145873	Homo sapiens	Microarray	Functional MTI (Weak)	17612493
MIRT021551	hsa-miR-142-3p	Homo sapiens	CRH	1392	Homo sapiens	Microarray	Functional MTI (Weak)	17612493
MIRT021552	hsa-miR-142-3p	Homo sapiens	PITPNC1	26207	Homo sapiens	Microarray	Functional MTI (Weak)	17612493
MIRT021553	hsa-miR-142-3p	Homo sapiens	SLC37A3	84255	Homo sapiens	Microarray	Functional MTI (Weak)	17612493
MIRT021553	hsa-miR-142-3p	Homo sapiens	SLC37A3	84255	Homo sapiens	HITS-CLIP	Functional MTI (Weak)	22473208
MIRT021554	hsa-miR-142-3p	Homo sapiens	PPP2R2C	5522	Homo sapiens	Microarray	Functional MTI (Weak)	17612493
MIRT021555	hsa-miR-142-3p	Homo sapiens	ARL14EP	120534	Homo sapiens	Microarray	Functional MTI (Weak)	17612493
MIRT021556	hsa-miR-142-3p	Homo sapiens	CDCA4	55038	Homo sapiens	Microarray	Functional MTI (Weak)	17612493
MIRT021557	hsa-miR-142-3p	Homo sapiens	SH2D1A	4068	Homo sapiens	Microarray	Functional MTI (Weak)	17612493
MIRT021558	hsa-miR-142-3p	Homo sapiens	MROH7	374977	Homo sapiens	Microarray	Functional MTI (Weak)	17612493
MIRT021559	hsa-miR-142-3p	Homo sapiens	ETNK2	55224	Homo sapiens	Microarray	Functional MTI (Weak)	17612493
MIRT021560	hsa-miR-142-3p	Homo sapiens	PCDHB14	56122	Homo sapiens	Microarray	Functional MTI (Weak)	17612493
MIRT021561	hsa-miR-142-3p	Homo sapiens	C2	717	Homo sapiens	Microarray	Functional MTI (Weak)	17612493
MIRT021562	hsa-miR-142-3p	Homo sapiens	FAM209A	200232	Homo sapiens	Microarray	Functional MTI (Weak)	17612493
MIRT021563	hsa-miR-142-3p	Homo sapiens	PCDHGA2	56113	Homo sapiens	Microarray	Functional MTI (Weak)	17612493
MIRT021564	hsa-miR-142-3p	Homo sapiens	KRTAP4-5	85289	Homo sapiens	Microarray	Functional MTI (Weak)	17612493
MIRT021565	hsa-miR-142-3p	Homo sapiens	C4BPB	725	Homo sapiens	Microarray	Functional MTI (Weak)	17612493
MIRT021566	hsa-miR-142-3p	Homo sapiens	ZNF608	57507	Homo sapiens	Microarray	Functional MTI (Weak)	17612493
MIRT021567	hsa-miR-142-3p	Homo sapiens	GPC4	2239	Homo sapiens	Microarray	Functional MTI (Weak)	17612493
MIRT021568	hsa-miR-142-3p	Homo sapiens	GPD1L	23171	Homo sapiens	Microarray	Functional MTI (Weak)	17612493
MIRT021569	hsa-miR-142-3p	Homo sapiens	EVI2B	2124	Homo sapiens	Microarray	Functional MTI (Weak)	17612493
MIRT021570	hsa-miR-142-3p	Homo sapiens	ZNF236	7776	Homo sapiens	Microarray	Functional MTI (Weak)	17612493
MIRT021571	hsa-miR-142-3p	Homo sapiens	NEFH	4744	Homo sapiens	Microarray	Functional MTI (Weak)	17612493
MIRT021572	hsa-miR-142-3p	Homo sapiens	HSFY2	159119	Homo sapiens	Microarray	Functional MTI (Weak)	17612493
MIRT021573	hsa-miR-142-3p	Homo sapiens	ZNF701	55762	Homo sapiens	Microarray	Functional MTI (Weak)	17612493
MIRT021574	hsa-miR-142-3p	Homo sapiens	UGT2B17	7367	Homo sapiens	Microarray	Functional MTI (Weak)	17612493
MIRT021575	hsa-miR-142-3p	Homo sapiens	INSIG2	51141	Homo sapiens	Microarray	Functional MTI (Weak)	17612493
MIRT021576	hsa-miR-142-3p	Homo sapiens	TAS2R7	50837	Homo sapiens	Microarray	Functional MTI (Weak)	17612493
MIRT021577	hsa-miR-142-3p	Homo sapiens	RGS5	8490	Homo sapiens	Microarray	Functional MTI (Weak)	17612493
MIRT021578	hsa-miR-142-3p	Homo sapiens	TPSG1	25823	Homo sapiens	Microarray	Functional MTI (Weak)	17612493
MIRT021579	hsa-miR-142-3p	Homo sapiens	ARL6IP6	151188	Homo sapiens	Microarray	Functional MTI (Weak)	17612493
MIRT021580	hsa-miR-142-3p	Homo sapiens	PCDHGA10	56106	Homo sapiens	Microarray	Functional MTI (Weak)	17612493
MIRT021581	hsa-miR-142-3p	Homo sapiens	SIGLEC10	89790	Homo sapiens	Microarray	Functional MTI (Weak)	17612493
MIRT021582	hsa-miR-142-3p	Homo sapiens	MRGPRX1	259249	Homo sapiens	Microarray	Functional MTI (Weak)	17612493
MIRT021583	hsa-miR-142-3p	Homo sapiens	AGBL2	79841	Homo sapiens	Microarray	Functional MTI (Weak)	17612493
MIRT021584	hsa-miR-142-3p	Homo sapiens	PSMD12	5718	Homo sapiens	Microarray	Functional MTI (Weak)	17612493
MIRT021585	hsa-miR-142-3p	Homo sapiens	BMP8A	353500	Homo sapiens	Microarray	Functional MTI (Weak)	17612493
MIRT021586	hsa-miR-142-3p	Homo sapiens	C11orf16	56673	Homo sapiens	Microarray	Functional MTI (Weak)	17612493
MIRT021587	hsa-miR-142-3p	Homo sapiens	INCENP	3619	Homo sapiens	Microarray	Functional MTI (Weak)	17612493
MIRT021588	hsa-miR-142-3p	Homo sapiens	ALAD	210	Homo sapiens	Microarray	Functional MTI (Weak)	17612493
MIRT021589	hsa-miR-142-3p	Homo sapiens	TRIM36	55521	Homo sapiens	Microarray	Functional MTI (Weak)	17612493
MIRT021590	hsa-miR-142-3p	Homo sapiens	AGTR2	186	Homo sapiens	Microarray	Functional MTI (Weak)	17612493
MIRT021591	hsa-miR-142-3p	Homo sapiens	TUBAL3	79861	Homo sapiens	Microarray	Functional MTI (Weak)	17612493
MIRT021592	hsa-miR-142-3p	Homo sapiens	RNF170	81790	Homo sapiens	Microarray	Functional MTI (Weak)	17612493
MIRT021593	hsa-miR-142-3p	Homo sapiens	NCKAP1	10787	Homo sapiens	Microarray	Functional MTI (Weak)	17612493
MIRT021594	hsa-miR-142-3p	Homo sapiens	RIPOR1	79567	Homo sapiens	Microarray	Functional MTI (Weak)	17612493
MIRT021595	hsa-miR-142-3p	Homo sapiens	C7orf31	136895	Homo sapiens	Microarray	Functional MTI (Weak)	17612493
MIRT021596	hsa-miR-142-3p	Homo sapiens	CLUAP1	23059	Homo sapiens	Microarray	Functional MTI (Weak)	17612493
MIRT021597	hsa-miR-142-3p	Homo sapiens	ENAH	55740	Homo sapiens	Microarray	Functional MTI (Weak)	17612493
MIRT021598	hsa-miR-142-3p	Homo sapiens	TMEM136	219902	Homo sapiens	Microarray	Functional MTI (Weak)	17612493
MIRT021599	hsa-miR-142-3p	Homo sapiens	CLEC4D	338339	Homo sapiens	Microarray	Functional MTI (Weak)	17612493
MIRT021600	hsa-miR-142-3p	Homo sapiens	KCTD12	115207	Homo sapiens	Microarray	Functional MTI (Weak)	17612493
MIRT021601	hsa-miR-142-3p	Homo sapiens	ABCC9	10060	Homo sapiens	Microarray	Functional MTI (Weak)	17612493
MIRT021602	hsa-miR-142-3p	Homo sapiens	CDC6	990	Homo sapiens	Microarray	Functional MTI (Weak)	17612493
MIRT021603	hsa-miR-142-3p	Homo sapiens	MCFD2	90411	Homo sapiens	Microarray	Functional MTI (Weak)	17612493
MIRT021604	hsa-miR-142-3p	Homo sapiens	DOCK10	55619	Homo sapiens	Microarray	Functional MTI (Weak)	17612493
MIRT021605	hsa-miR-142-3p	Homo sapiens	DCTN4	51164	Homo sapiens	Microarray	Functional MTI (Weak)	17612493
MIRT021606	hsa-miR-142-3p	Homo sapiens	SECISBP2	79048	Homo sapiens	Microarray	Functional MTI (Weak)	17612493
MIRT021606	hsa-miR-142-3p	Homo sapiens	SECISBP2	79048	Homo sapiens	HITS-CLIP	Functional MTI (Weak)	22473208
MIRT021607	hsa-miR-142-3p	Homo sapiens	KIAA1191	57179	Homo sapiens	Microarray	Functional MTI (Weak)	17612493
MIRT021607	hsa-miR-142-3p	Homo sapiens	KIAA1191	57179	Homo sapiens	HITS-CLIP	Functional MTI (Weak)	22473208
MIRT021607	hsa-miR-142-3p	Homo sapiens	KIAA1191	57179	Homo sapiens	PAR-CLIP	Functional MTI (Weak)	20371350
MIRT021608	hsa-miR-142-3p	Homo sapiens	BRMS1L	84312	Homo sapiens	Microarray	Functional MTI (Weak)	17612493
MIRT021609	hsa-miR-142-3p	Homo sapiens	SYT4	6860	Homo sapiens	Microarray	Functional MTI (Weak)	17612493
MIRT021610	hsa-miR-142-3p	Homo sapiens	ARF4	378	Homo sapiens	Microarray	Functional MTI (Weak)	17612493
MIRT021611	hsa-miR-142-3p	Homo sapiens	FAM98A	25940	Homo sapiens	Microarray	Functional MTI (Weak)	17612493
MIRT021612	hsa-miR-142-3p	Homo sapiens	RRM2B	50484	Homo sapiens	Microarray	Functional MTI (Weak)	17612493
MIRT021613	hsa-miR-142-3p	Homo sapiens	UBE2W	55284	Homo sapiens	Microarray	Functional MTI (Weak)	17612493
MIRT021614	hsa-miR-142-3p	Homo sapiens	ARL10	285598	Homo sapiens	Microarray	Functional MTI (Weak)	17612493
MIRT021615	hsa-miR-142-3p	Homo sapiens	PCMTD2	55251	Homo sapiens	Microarray	Functional MTI (Weak)	17612493
MIRT021616	hsa-miR-142-3p	Homo sapiens	CALCOCO2	10241	Homo sapiens	Microarray	Functional MTI (Weak)	17612493
MIRT021617	hsa-miR-142-3p	Homo sapiens	MORF4L1	10933	Homo sapiens	Microarray	Functional MTI (Weak)	17612493
MIRT021617	hsa-miR-142-3p	Homo sapiens	MORF4L1	10933	Homo sapiens	PAR-CLIP	Functional MTI (Weak)	23446348
MIRT021617	hsa-miR-142-3p	Homo sapiens	MORF4L1	10933	Homo sapiens	PAR-CLIP	Functional MTI (Weak)	22012620
MIRT021617	hsa-miR-142-3p	Homo sapiens	MORF4L1	10933	Homo sapiens	PAR-CLIP	Functional MTI (Weak)	21572407
MIRT021617	hsa-miR-142-3p	Homo sapiens	MORF4L1	10933	Homo sapiens	PAR-CLIP	Functional MTI (Weak)	20371350
MIRT021618	hsa-miR-142-3p	Homo sapiens	TSPAN6	7105	Homo sapiens	Microarray	Functional MTI (Weak)	17612493
MIRT021619	hsa-miR-142-3p	Homo sapiens	GOLGA5	9950	Homo sapiens	Microarray	Functional MTI (Weak)	17612493
MIRT021620	hsa-miR-142-3p	Homo sapiens	YES1	7525	Homo sapiens	Microarray	Functional MTI (Weak)	17612493
MIRT021621	hsa-miR-142-3p	Homo sapiens	ARL15	54622	Homo sapiens	Microarray	Functional MTI (Weak)	17612493
MIRT021621	hsa-miR-142-3p	Homo sapiens	ARL15	54622	Homo sapiens	PAR-CLIP	Functional MTI (Weak)	22100165
MIRT021622	hsa-miR-142-3p	Homo sapiens	FAM177A1	283635	Homo sapiens	Microarray	Functional MTI (Weak)	17612493
MIRT021623	hsa-miR-142-3p	Homo sapiens	CA5B	11238	Homo sapiens	Microarray	Functional MTI (Weak)	17612493
MIRT021624	hsa-miR-142-3p	Homo sapiens	NSFL1C	55968	Homo sapiens	Microarray	Functional MTI (Weak)	17612493
MIRT021625	hsa-miR-142-3p	Homo sapiens	MAN1A2	10905	Homo sapiens	Microarray	Functional MTI (Weak)	17612493
MIRT021626	hsa-miR-142-3p	Homo sapiens	SKP2	6502	Homo sapiens	Microarray	Functional MTI (Weak)	17612493
MIRT021627	hsa-miR-142-3p	Homo sapiens	FBXO3	26273	Homo sapiens	Microarray	Functional MTI (Weak)	17612493
MIRT021628	hsa-miR-142-3p	Homo sapiens	EDEM3	80267	Homo sapiens	Microarray	Functional MTI (Weak)	17612493
MIRT021629	hsa-miR-142-3p	Homo sapiens	DNAJB4	11080	Homo sapiens	Microarray	Functional MTI (Weak)	17612493
MIRT021630	hsa-miR-142-3p	Homo sapiens	CNIH4	29097	Homo sapiens	Microarray	Functional MTI (Weak)	17612493
MIRT021631	hsa-miR-142-3p	Homo sapiens	CCNJ	54619	Homo sapiens	Microarray	Functional MTI (Weak)	17612493
MIRT021632	hsa-miR-142-3p	Homo sapiens	RPE	6120	Homo sapiens	Microarray	Functional MTI (Weak)	17612493
MIRT021633	hsa-miR-142-3p	Homo sapiens	CLIC4	25932	Homo sapiens	Microarray	Functional MTI (Weak)	17612493
MIRT021633	hsa-miR-142-3p	Homo sapiens	CLIC4	25932	Homo sapiens	HITS-CLIP	Functional MTI (Weak)	22473208
MIRT021634	hsa-miR-142-3p	Homo sapiens	TGFBR1	7046	Homo sapiens	Microarray	Functional MTI (Weak)	17612493
MIRT021634	hsa-miR-142-3p	Homo sapiens	TGFBR1	7046	Homo sapiens	HITS-CLIP	Functional MTI (Weak)	22473208
MIRT021634	hsa-miR-142-3p	Homo sapiens	TGFBR1	7046	Homo sapiens	Luciferase reporter assay//qRT-PCR//Western blot	Functional MTI	24558198
MIRT021634	hsa-miR-142-3p	Homo sapiens	TGFBR1	7046	Homo sapiens	Western blot	Functional MTI	28146434
MIRT021635	hsa-miR-142-3p	Homo sapiens	ZCCHC14	23174	Homo sapiens	Microarray	Functional MTI (Weak)	17612493
MIRT021635	hsa-miR-142-3p	Homo sapiens	ZCCHC14	23174	Homo sapiens	PAR-CLIP	Functional MTI (Weak)	20371350
MIRT021636	hsa-miR-142-3p	Homo sapiens	C5orf24	134553	Homo sapiens	Microarray	Functional MTI (Weak)	17612493
MIRT021637	hsa-miR-142-3p	Homo sapiens	MORF4L2	9643	Homo sapiens	Microarray	Functional MTI (Weak)	17612493
MIRT021637	hsa-miR-142-3p	Homo sapiens	MORF4L2	9643	Homo sapiens	PAR-CLIP	Functional MTI (Weak)	23592263
MIRT021638	hsa-miR-142-3p	Homo sapiens	SLC35F5	80255	Homo sapiens	Microarray	Functional MTI (Weak)	17612493
MIRT021638	hsa-miR-142-3p	Homo sapiens	SLC35F5	80255	Homo sapiens	HITS-CLIP	Functional MTI (Weak)	22473208
MIRT021638	hsa-miR-142-3p	Homo sapiens	SLC35F5	80255	Homo sapiens	PAR-CLIP	Functional MTI (Weak)	23592263
MIRT021639	hsa-miR-142-3p	Homo sapiens	TAOK1	57551	Homo sapiens	Microarray	Functional MTI (Weak)	17612493
MIRT021640	hsa-miR-142-3p	Homo sapiens	GNAQ	2776	Homo sapiens	Microarray	Functional MTI (Weak)	17612493
MIRT021641	hsa-miR-142-3p	Homo sapiens	ITGAV	3685	Homo sapiens	Microarray	Functional MTI (Weak)	17612493
MIRT021641	hsa-miR-142-3p	Homo sapiens	ITGAV	3685	Homo sapiens	HITS-CLIP	Functional MTI (Weak)	22473208
MIRT021642	hsa-miR-142-3p	Homo sapiens	ATP2A2	488	Homo sapiens	Microarray	Functional MTI (Weak)	17612493
MIRT021642	hsa-miR-142-3p	Homo sapiens	ATP2A2	488	Homo sapiens	HITS-CLIP	Functional MTI (Weak)	22473208
MIRT021643	hsa-miR-142-3p	Homo sapiens	BOD1	91272	Homo sapiens	Microarray	Functional MTI (Weak)	17612493
MIRT021643	hsa-miR-142-3p	Homo sapiens	BOD1	91272	Homo sapiens	HITS-CLIP	Functional MTI (Weak)	22473208
MIRT021643	hsa-miR-142-3p	Homo sapiens	BOD1	91272	Homo sapiens	Luciferase reporter assay//qRT-PCR//Western blot	Functional MTI	27527863
MIRT021644	hsa-miR-142-3p	Homo sapiens	C9orf72	203228	Homo sapiens	Microarray	Functional MTI (Weak)	17612493
MIRT021644	hsa-miR-142-3p	Homo sapiens	C9orf72	203228	Homo sapiens	HITS-CLIP	Functional MTI (Weak)	22473208
MIRT021645	hsa-miR-142-3p	Homo sapiens	PROM1	8842	Homo sapiens	Reporter assay	Functional MTI	21394831
MIRT021645	hsa-miR-142-3p	Homo sapiens	PROM1	8842	Homo sapiens	Luciferase reporter assay//Western blot	Functional MTI	23619912
MIRT052902	hsa-miR-142-3p	Homo sapiens	ROCK2	9475	Homo sapiens	Luciferase reporter assay//qRT-PCR//Western blot	Functional MTI	24743945
MIRT052902	hsa-miR-142-3p	Homo sapiens	ROCK2	9475	Homo sapiens	HITS-CLIP	Functional MTI (Weak)	22473208
MIRT052995	hsa-miR-142-3p	Homo sapiens	CCNT2	905	Homo sapiens	Luciferase reporter assay//Western blot	Functional MTI	22493297
MIRT052995	hsa-miR-142-3p	Homo sapiens	CCNT2	905	Homo sapiens	HITS-CLIP	Functional MTI (Weak)	22473208
MIRT052995	hsa-miR-142-3p	Homo sapiens	CCNT2	905	Homo sapiens	PAR-CLIP	Functional MTI (Weak)	22100165
MIRT052995	hsa-miR-142-3p	Homo sapiens	CCNT2	905	Homo sapiens	PAR-CLIP	Functional MTI (Weak)	22291592
MIRT052996	hsa-miR-142-3p	Homo sapiens	TAB2	23118	Homo sapiens	Luciferase reporter assay//Western blot	Functional MTI	22493297
MIRT052996	hsa-miR-142-3p	Homo sapiens	TAB2	23118	Homo sapiens	HITS-CLIP	Functional MTI (Weak)	22473208
MIRT053121	hsa-miR-142-3p	Homo sapiens	HMGA1	3159	Homo sapiens	Luciferase reporter assay//qRT-PCR//Western blot	Functional MTI	24803022
MIRT053121	hsa-miR-142-3p	Homo sapiens	HMGA1	3159	Homo sapiens	HITS-CLIP	Functional MTI (Weak)	22473208
MIRT053242	hsa-miR-142-3p	Homo sapiens	PTPN23	25930	Homo sapiens	Luciferase reporter assay//qRT-PCR//Western blot	Functional MTI	23843459
MIRT053247	hsa-miR-142-3p	Homo sapiens	EGR2	1959	Homo sapiens	Flow//Microarray//qRT-PCR//Western blot	Functional MTI	23602969
MIRT054374	hsa-miR-142-3p	Homo sapiens	IL1A	3552	Homo sapiens	Luciferase reporter assay//Western blot	Functional MTI	22870299
MIRT066518	hsa-miR-142-3p	Homo sapiens	HMGA2	8091	Homo sapiens	PAR-CLIP	Functional MTI (Weak)	23446348
MIRT066518	hsa-miR-142-3p	Homo sapiens	HMGA2	8091	Homo sapiens	PAR-CLIP	Functional MTI (Weak)	20371350
MIRT066518	hsa-miR-142-3p	Homo sapiens	HMGA2	8091	Homo sapiens	HITS-CLIP	Functional MTI (Weak)	21572407
MIRT066518	hsa-miR-142-3p	Homo sapiens	HMGA2	8091	Homo sapiens	PAR-CLIP	Functional MTI (Weak)	26701625
MIRT084981	hsa-miR-142-3p	Homo sapiens	BACH1	571	Homo sapiens	PAR-CLIP	Functional MTI (Weak)	20371350
MIRT100421	hsa-miR-142-3p	Homo sapiens	HSPA1B	3304	Homo sapiens	PAR-CLIP	Functional MTI (Weak)	24398324
MIRT100421	hsa-miR-142-3p	Homo sapiens	HSPA1B	3304	Homo sapiens	PAR-CLIP	Functional MTI (Weak)	23446348
MIRT100421	hsa-miR-142-3p	Homo sapiens	HSPA1B	3304	Homo sapiens	PAR-CLIP	Functional MTI (Weak)	21572407
MIRT100421	hsa-miR-142-3p	Homo sapiens	HSPA1B	3304	Homo sapiens	PAR-CLIP	Functional MTI (Weak)	20371350
MIRT100421	hsa-miR-142-3p	Homo sapiens	HSPA1B	3304	Homo sapiens	Luciferase reporter assay//Western blot	Functional MTI	23635652
MIRT107700	hsa-miR-142-3p	Homo sapiens	CLTA	1211	Homo sapiens	PAR-CLIP	Functional MTI (Weak)	21572407
MIRT127013	hsa-miR-142-3p	Homo sapiens	FAM208B	54906	Homo sapiens	HITS-CLIP	Functional MTI (Weak)	22473208
MIRT127013	hsa-miR-142-3p	Homo sapiens	FAM208B	54906	Homo sapiens	PAR-CLIP	Functional MTI (Weak)	23592263
MIRT127013	hsa-miR-142-3p	Homo sapiens	FAM208B	54906	Homo sapiens	PAR-CLIP	Functional MTI (Weak)	21572407
MIRT127801	hsa-miR-142-3p	Homo sapiens	ENTPD1	953	Homo sapiens	HITS-CLIP	Functional MTI (Weak)	22473208
MIRT128307	hsa-miR-142-3p	Homo sapiens	RAB39A	54734	Homo sapiens	HITS-CLIP	Functional MTI (Weak)	22473208
MIRT128862	hsa-miR-142-3p	Homo sapiens	KMT2A	4297	Homo sapiens	HITS-CLIP	Functional MTI (Weak)	22473208
MIRT128862	hsa-miR-142-3p	Homo sapiens	KMT2A	4297	Homo sapiens	PAR-CLIP	Functional MTI (Weak)	22291592
MIRT136323	hsa-miR-142-3p	Homo sapiens	TMTC3	160418	Homo sapiens	HITS-CLIP	Functional MTI (Weak)	22473208
MIRT136938	hsa-miR-142-3p	Homo sapiens	FNDC3A	22862	Homo sapiens	HITS-CLIP	Functional MTI (Weak)	22473208
MIRT141398	hsa-miR-142-3p	Homo sapiens	WHAMM	123720	Homo sapiens	HITS-CLIP	Functional MTI (Weak)	22473208
MIRT142774	hsa-miR-142-3p	Homo sapiens	NFATC2IP	84901	Homo sapiens	HITS-CLIP	Functional MTI (Weak)	22473208
MIRT148083	hsa-miR-142-3p	Homo sapiens	CEP192	55125	Homo sapiens	HITS-CLIP	Functional MTI (Weak)	22473208
MIRT149046	hsa-miR-142-3p	Homo sapiens	TWSG1	57045	Homo sapiens	HITS-CLIP	Functional MTI (Weak)	22473208
MIRT151995	hsa-miR-142-3p	Homo sapiens	ATF5	22809	Homo sapiens	HITS-CLIP	Functional MTI (Weak)	22473208
MIRT152171	hsa-miR-142-3p	Homo sapiens	ZNF460	10794	Homo sapiens	HITS-CLIP	Functional MTI (Weak)	22473208
MIRT152457	hsa-miR-142-3p	Homo sapiens	DTD1	92675	Homo sapiens	HITS-CLIP	Functional MTI (Weak)	22473208
MIRT153187	hsa-miR-142-3p	Homo sapiens	MANBAL	63905	Homo sapiens	HITS-CLIP	Functional MTI (Weak)	22473208
MIRT154882	hsa-miR-142-3p	Homo sapiens	GNAS	2778	Homo sapiens	HITS-CLIP	Functional MTI (Weak)	22473208
MIRT154882	hsa-miR-142-3p	Homo sapiens	GNAS	2778	Homo sapiens	PAR-CLIP	Functional MTI (Weak)	23592263
MIRT154882	hsa-miR-142-3p	Homo sapiens	GNAS	2778	Homo sapiens	PAR-CLIP	Functional MTI (Weak)	21572407
MIRT157856	hsa-miR-142-3p	Homo sapiens	ATG16L1	55054	Homo sapiens	HITS-CLIP	Functional MTI (Weak)	22473208
MIRT159778	hsa-miR-142-3p	Homo sapiens	PNO1	56902	Homo sapiens	HITS-CLIP	Functional MTI (Weak)	22473208
MIRT160145	hsa-miR-142-3p	Homo sapiens	TET3	200424	Homo sapiens	HITS-CLIP	Functional MTI (Weak)	22473208
MIRT160565	hsa-miR-142-3p	Homo sapiens	TFG	10342	Homo sapiens	HITS-CLIP	Functional MTI (Weak)	22473208
MIRT161242	hsa-miR-142-3p	Homo sapiens	U2SURP	23350	Homo sapiens	HITS-CLIP	Functional MTI (Weak)	22473208
MIRT162814	hsa-miR-142-3p	Homo sapiens	DAG1	1605	Homo sapiens	HITS-CLIP	Functional MTI (Weak)	22473208
MIRT165080	hsa-miR-142-3p	Homo sapiens	APC	324	Homo sapiens	HITS-CLIP	Functional MTI (Weak)	22473208
MIRT165080	hsa-miR-142-3p	Homo sapiens	APC	324	Homo sapiens	Luciferase reporter assay	Functional MTI	23229013
MIRT165495	hsa-miR-142-3p	Homo sapiens	RBM27	54439	Homo sapiens	HITS-CLIP	Functional MTI (Weak)	22473208
MIRT166752	hsa-miR-142-3p	Homo sapiens	PAPD7	11044	Homo sapiens	HITS-CLIP	Functional MTI (Weak)	22473208
MIRT167069	hsa-miR-142-3p	Homo sapiens	SCAMP1	9522	Homo sapiens	HITS-CLIP	Functional MTI (Weak)	22473208
MIRT167069	hsa-miR-142-3p	Homo sapiens	SCAMP1	9522	Homo sapiens	PAR-CLIP	Functional MTI (Weak)	23592263
MIRT167643	hsa-miR-142-3p	Homo sapiens	MARCKS	4082	Homo sapiens	HITS-CLIP	Functional MTI (Weak)	22473208
MIRT170275	hsa-miR-142-3p	Homo sapiens	MKLN1	4289	Homo sapiens	HITS-CLIP	Functional MTI (Weak)	22473208
MIRT172913	hsa-miR-142-3p	Homo sapiens	RAB2A	5862	Homo sapiens	HITS-CLIP	Functional MTI (Weak)	22473208
MIRT172913	hsa-miR-142-3p	Homo sapiens	RAB2A	5862	Homo sapiens	Microarray//qRT-PCR	Functional MTI (Weak)	22815788
MIRT173258	hsa-miR-142-3p	Homo sapiens	DPY19L4	286148	Homo sapiens	HITS-CLIP	Functional MTI (Weak)	22473208
MIRT173362	hsa-miR-142-3p	Homo sapiens	TNKS	8658	Homo sapiens	HITS-CLIP	Functional MTI (Weak)	22473208
MIRT176511	hsa-miR-142-3p	Homo sapiens	SCD	6319	Homo sapiens	PAR-CLIP	Functional MTI (Weak)	23592263
MIRT176511	hsa-miR-142-3p	Homo sapiens	SCD	6319	Homo sapiens	PAR-CLIP	Functional MTI (Weak)	26701625
MIRT177101	hsa-miR-142-3p	Homo sapiens	INPP5A	3632	Homo sapiens	HITS-CLIP	Functional MTI (Weak)	22473208
MIRT177133	hsa-miR-142-3p	Homo sapiens	STAM	8027	Homo sapiens	HITS-CLIP	Functional MTI (Weak)	22473208
MIRT179440	hsa-miR-142-3p	Homo sapiens	TBRG1	84897	Homo sapiens	PAR-CLIP	Functional MTI (Weak)	23592263
MIRT184833	hsa-miR-142-3p	Homo sapiens	FLVCR1	28982	Homo sapiens	PAR-CLIP	Functional MTI (Weak)	23592263
MIRT187980	hsa-miR-142-3p	Homo sapiens	MBD6	114785	Homo sapiens	PAR-CLIP	Functional MTI (Weak)	23592263
MIRT197415	hsa-miR-142-3p	Homo sapiens	KAT7	11143	Homo sapiens	PAR-CLIP	Functional MTI (Weak)	23592263
MIRT198832	hsa-miR-142-3p	Homo sapiens	C18orf25	147339	Homo sapiens	Microarray//qRT-PCR	Functional MTI (Weak)	22815788
MIRT203665	hsa-miR-142-3p	Homo sapiens	DIP2A	23181	Homo sapiens	HITS-CLIP	Functional MTI (Weak)	22473208
MIRT206479	hsa-miR-142-3p	Homo sapiens	EML4	27436	Homo sapiens	HITS-CLIP	Functional MTI (Weak)	22473208
MIRT208842	hsa-miR-142-3p	Homo sapiens	TIPARP	25976	Homo sapiens	Microarray//qRT-PCR	Functional MTI (Weak)	22815788
MIRT209673	hsa-miR-142-3p	Homo sapiens	KAT2B	8850	Homo sapiens	Microarray//qRT-PCR	Functional MTI (Weak)	22815788
MIRT213721	hsa-miR-142-3p	Homo sapiens	AFF1	4299	Homo sapiens	PAR-CLIP	Functional MTI (Weak)	23446348
MIRT213721	hsa-miR-142-3p	Homo sapiens	AFF1	4299	Homo sapiens	HITS-CLIP	Functional MTI (Weak)	23824327
MIRT213721	hsa-miR-142-3p	Homo sapiens	AFF1	4299	Homo sapiens	HITS-CLIP	Functional MTI (Weak)	23313552
MIRT213721	hsa-miR-142-3p	Homo sapiens	AFF1	4299	Homo sapiens	HITS-CLIP	Functional MTI (Weak)	22927820
MIRT213721	hsa-miR-142-3p	Homo sapiens	AFF1	4299	Homo sapiens	HITS-CLIP	Functional MTI (Weak)	19536157
MIRT213721	hsa-miR-142-3p	Homo sapiens	AFF1	4299	Homo sapiens	HITS-CLIP	Functional MTI (Weak)	27418678
MIRT213721	hsa-miR-142-3p	Homo sapiens	AFF1	4299	Homo sapiens	HITS-CLIP	Functional MTI (Weak)	28735896
MIRT227686	hsa-miR-142-3p	Homo sapiens	TBC1D13	54662	Homo sapiens	PAR-CLIP	Functional MTI (Weak)	20371350
MIRT235432	hsa-miR-142-3p	Homo sapiens	TSEN34	79042	Homo sapiens	PAR-CLIP	Functional MTI (Weak)	23592263
MIRT237292	hsa-miR-142-3p	Homo sapiens	LPP	4026	Homo sapiens	Luciferase reporter assay	Functional MTI	24361879
MIRT239936	hsa-miR-142-3p	Homo sapiens	CLDN12	9069	Homo sapiens	HITS-CLIP	Functional MTI (Weak)	22473208
MIRT336736	hsa-miR-142-3p	Homo sapiens	ZNF678	339500	Homo sapiens	PAR-CLIP	Functional MTI (Weak)	20371350
MIRT366070	hsa-miR-142-3p	Homo sapiens	RTL8C	8933	Homo sapiens	PAR-CLIP	Functional MTI (Weak)	23592263
MIRT366070	hsa-miR-142-3p	Homo sapiens	RTL8C	8933	Homo sapiens	PAR-CLIP	Functional MTI (Weak)	20371350
MIRT375956	hsa-miR-142-3p	Homo sapiens	HGS	9146	Homo sapiens	HITS-CLIP	Functional MTI (Weak)	22473208
MIRT389726	hsa-miR-142-3p	Homo sapiens	COPG1	22820	Homo sapiens	HITS-CLIP	Functional MTI (Weak)	22473208
MIRT404627	hsa-miR-142-3p	Homo sapiens	LCOR	84458	Homo sapiens	PAR-CLIP	Functional MTI (Weak)	20371350
MIRT437600	hsa-miR-142-3p	Homo sapiens	MGLL	11343	Homo sapiens	HITS-CLIP	Functional MTI (Weak)	22473208
MIRT437600	hsa-miR-142-3p	Homo sapiens	MGLL	11343	Homo sapiens	Microarray//qRT-PCR	Functional MTI (Weak)	22815788
MIRT437601	hsa-miR-142-3p	Homo sapiens	USP6NL	9712	Homo sapiens	HITS-CLIP	Functional MTI (Weak)	22473208
MIRT437601	hsa-miR-142-3p	Homo sapiens	USP6NL	9712	Homo sapiens	Microarray//qRT-PCR	Functional MTI (Weak)	22815788
MIRT437602	hsa-miR-142-3p	Homo sapiens	CCDC6	8030	Homo sapiens	Microarray//qRT-PCR	Functional MTI (Weak)	22815788
MIRT437603	hsa-miR-142-3p	Homo sapiens	HECTD1	25831	Homo sapiens	HITS-CLIP	Functional MTI (Weak)	22473208
MIRT437603	hsa-miR-142-3p	Homo sapiens	HECTD1	25831	Homo sapiens	PAR-CLIP	Functional MTI (Weak)	23592263
MIRT437603	hsa-miR-142-3p	Homo sapiens	HECTD1	25831	Homo sapiens	Microarray//qRT-PCR	Functional MTI (Weak)	22815788
MIRT437604	hsa-miR-142-3p	Homo sapiens	WASL	8976	Homo sapiens	HITS-CLIP	Functional MTI (Weak)	22473208
MIRT437604	hsa-miR-142-3p	Homo sapiens	WASL	8976	Homo sapiens	Microarray//qRT-PCR	Functional MTI (Weak)	22815788
MIRT437606	hsa-miR-142-3p	Homo sapiens	TWF1	5756	Homo sapiens	PAR-CLIP	Functional MTI (Weak)	23592263
MIRT437606	hsa-miR-142-3p	Homo sapiens	TWF1	5756	Homo sapiens	PAR-CLIP	Functional MTI (Weak)	20371350
MIRT437606	hsa-miR-142-3p	Homo sapiens	TWF1	5756	Homo sapiens	Microarray//qRT-PCR	Functional MTI (Weak)	22815788
MIRT437607	hsa-miR-142-3p	Homo sapiens	SUCO	51430	Homo sapiens	HITS-CLIP	Functional MTI (Weak)	22473208
MIRT437607	hsa-miR-142-3p	Homo sapiens	SUCO	51430	Homo sapiens	Microarray//qRT-PCR	Functional MTI (Weak)	22815788
MIRT437871	hsa-miR-142-3p	Homo sapiens	ABCG2	9429	Homo sapiens	Luciferase reporter assay//Western blot	Functional MTI	23619912
MIRT437872	hsa-miR-142-3p	Homo sapiens	LGR5	8549	Homo sapiens	Luciferase reporter assay//Western blot	Functional MTI	23619912
MIRT438329	hsa-miR-142-3p	Homo sapiens	HOXA10	3206	Homo sapiens	Luciferase reporter assay	Functional MTI	24057258
MIRT438330	hsa-miR-142-3p	Homo sapiens	HOXA7	3204	Homo sapiens	Luciferase reporter assay	Functional MTI	24057258
MIRT438331	hsa-miR-142-3p	Homo sapiens	HOXA9	3205	Homo sapiens	Luciferase reporter assay	Functional MTI	24057258
MIRT438904	hsa-miR-142-3p	Homo sapiens	LRRC32	2615	Homo sapiens	Immunofluorescence//Luciferase reporter assay//qRT-PCR//Western blot	Functional MTI	23650616
MIRT439187	hsa-miR-142-3p	Homo sapiens	ZNF676	163223	Homo sapiens	HITS-CLIP	Functional MTI (Weak)	22473208
MIRT439201	hsa-miR-142-3p	Homo sapiens	ZNF473	25888	Homo sapiens	HITS-CLIP	Functional MTI (Weak)	22473208
MIRT439218	hsa-miR-142-3p	Homo sapiens	ZNF217	7764	Homo sapiens	HITS-CLIP	Functional MTI (Weak)	22473208
MIRT439226	hsa-miR-142-3p	Homo sapiens	ZMYND8	23613	Homo sapiens	HITS-CLIP	Functional MTI (Weak)	22473208
MIRT439235	hsa-miR-142-3p	Homo sapiens	ZFX	7543	Homo sapiens	HITS-CLIP	Functional MTI (Weak)	22473208
MIRT439236	hsa-miR-142-3p	Homo sapiens	ZFPM1	161882	Homo sapiens	HITS-CLIP	Functional MTI (Weak)	22473208
MIRT439284	hsa-miR-142-3p	Homo sapiens	WIZ	58525	Homo sapiens	HITS-CLIP	Functional MTI (Weak)	22473208
MIRT439383	hsa-miR-142-3p	Homo sapiens	TSPYL1	7259	Homo sapiens	HITS-CLIP	Functional MTI (Weak)	22473208
MIRT439406	hsa-miR-142-3p	Homo sapiens	TNRC18	84629	Homo sapiens	HITS-CLIP	Functional MTI (Weak)	22473208
MIRT439429	hsa-miR-142-3p	Homo sapiens	TMEM59	9528	Homo sapiens	HITS-CLIP	Functional MTI (Weak)	22473208
MIRT439429	hsa-miR-142-3p	Homo sapiens	TMEM59	9528	Homo sapiens	PAR-CLIP	Functional MTI (Weak)	23592263
MIRT439496	hsa-miR-142-3p	Homo sapiens	SYPL1	6856	Homo sapiens	HITS-CLIP	Functional MTI (Weak)	22473208
MIRT439514	hsa-miR-142-3p	Homo sapiens	STX2	2054	Homo sapiens	HITS-CLIP	Functional MTI (Weak)	22473208
MIRT439519	hsa-miR-142-3p	Homo sapiens	STRN3	29966	Homo sapiens	HITS-CLIP	Functional MTI (Weak)	22473208
MIRT439540	hsa-miR-142-3p	Homo sapiens	SS18	6760	Homo sapiens	HITS-CLIP	Functional MTI (Weak)	22473208
MIRT439582	hsa-miR-142-3p	Homo sapiens	SMG1	23049	Homo sapiens	HITS-CLIP	Functional MTI (Weak)	22473208
MIRT439593	hsa-miR-142-3p	Homo sapiens	SLC7A11	23657	Homo sapiens	HITS-CLIP	Functional MTI (Weak)	22473208
MIRT439636	hsa-miR-142-3p	Homo sapiens	SIK2	23235	Homo sapiens	HITS-CLIP	Functional MTI (Weak)	22473208
MIRT439638	hsa-miR-142-3p	Homo sapiens	SIK1	150094	Homo sapiens	HITS-CLIP	Functional MTI (Weak)	22473208
MIRT439646	hsa-miR-142-3p	Homo sapiens	SGMS1	259230	Homo sapiens	HITS-CLIP	Functional MTI (Weak)	22473208
MIRT439755	hsa-miR-142-3p	Homo sapiens	RNF38	152006	Homo sapiens	HITS-CLIP	Functional MTI (Weak)	22473208
MIRT439769	hsa-miR-142-3p	Homo sapiens	RICTOR	253260	Homo sapiens	HITS-CLIP	Functional MTI (Weak)	22473208
MIRT439855	hsa-miR-142-3p	Homo sapiens	PUM1	9698	Homo sapiens	HITS-CLIP	Functional MTI (Weak)	22473208
MIRT439883	hsa-miR-142-3p	Homo sapiens	PSMD11	5717	Homo sapiens	HITS-CLIP	Functional MTI (Weak)	22473208
MIRT439919	hsa-miR-142-3p	Homo sapiens	PPP1R2	5504	Homo sapiens	HITS-CLIP	Functional MTI (Weak)	22473208
MIRT439925	hsa-miR-142-3p	Homo sapiens	PPFIA1	8500	Homo sapiens	HITS-CLIP	Functional MTI (Weak)	22473208
MIRT439973	hsa-miR-142-3p	Homo sapiens	PIK3CG	5294	Homo sapiens	HITS-CLIP	Functional MTI (Weak)	22473208
MIRT440010	hsa-miR-142-3p	Homo sapiens	PDSS2	57107	Homo sapiens	HITS-CLIP	Functional MTI (Weak)	22473208
MIRT440076	hsa-miR-142-3p	Homo sapiens	NUDT8	254552	Homo sapiens	HITS-CLIP	Functional MTI (Weak)	22473208
MIRT440094	hsa-miR-142-3p	Homo sapiens	NR2F6	2063	Homo sapiens	HITS-CLIP	Functional MTI (Weak)	22473208
MIRT440096	hsa-miR-142-3p	Homo sapiens	NR2C1	7181	Homo sapiens	HITS-CLIP	Functional MTI (Weak)	22473208
MIRT440172	hsa-miR-142-3p	Homo sapiens	MTUS1	57509	Homo sapiens	HITS-CLIP	Functional MTI (Weak)	22473208
MIRT440201	hsa-miR-142-3p	Homo sapiens	MTMR9	66036	Homo sapiens	HITS-CLIP	Functional MTI (Weak)	22473208
MIRT440218	hsa-miR-142-3p	Homo sapiens	MRFAP1	93621	Homo sapiens	HITS-CLIP	Functional MTI (Weak)	22473208
MIRT440226	hsa-miR-142-3p	Homo sapiens	MMD	23531	Homo sapiens	HITS-CLIP	Functional MTI (Weak)	22473208
MIRT440256	hsa-miR-142-3p	Homo sapiens	MEF2D	4209	Homo sapiens	HITS-CLIP	Functional MTI (Weak)	22473208
MIRT440367	hsa-miR-142-3p	Homo sapiens	KIF5B	3799	Homo sapiens	HITS-CLIP	Functional MTI (Weak)	22473208
MIRT440367	hsa-miR-142-3p	Homo sapiens	KIF5B	3799	Homo sapiens	PAR-CLIP	Functional MTI (Weak)	23592263
MIRT440429	hsa-miR-142-3p	Homo sapiens	IRAK1	3654	Homo sapiens	HITS-CLIP	Functional MTI (Weak)	22473208
MIRT440452	hsa-miR-142-3p	Homo sapiens	INPP5F	22876	Homo sapiens	HITS-CLIP	Functional MTI (Weak)	22473208
MIRT440484	hsa-miR-142-3p	Homo sapiens	HSD17B4	3295	Homo sapiens	HITS-CLIP	Functional MTI (Weak)	22473208
MIRT440503	hsa-miR-142-3p	Homo sapiens	HIST1H4D	8360	Homo sapiens	HITS-CLIP	Functional MTI (Weak)	22473208
MIRT440544	hsa-miR-142-3p	Homo sapiens	GOLGA1	2800	Homo sapiens	HITS-CLIP	Functional MTI (Weak)	22473208
MIRT440549	hsa-miR-142-3p	Homo sapiens	GNB2	2783	Homo sapiens	HITS-CLIP	Functional MTI (Weak)	22473208
MIRT440565	hsa-miR-142-3p	Homo sapiens	GLCE	26035	Homo sapiens	HITS-CLIP	Functional MTI (Weak)	22473208
MIRT440577	hsa-miR-142-3p	Homo sapiens	GFI1	2672	Homo sapiens	HITS-CLIP	Functional MTI (Weak)	22473208
MIRT440602	hsa-miR-142-3p	Homo sapiens	FYCO1	79443	Homo sapiens	HITS-CLIP	Functional MTI (Weak)	22473208
MIRT440717	hsa-miR-142-3p	Homo sapiens	EPM2AIP1	9852	Homo sapiens	HITS-CLIP	Functional MTI (Weak)	22473208
MIRT440747	hsa-miR-142-3p	Homo sapiens	EEF2K	29904	Homo sapiens	HITS-CLIP	Functional MTI (Weak)	22473208
MIRT440827	hsa-miR-142-3p	Homo sapiens	DEPDC1	55635	Homo sapiens	HITS-CLIP	Functional MTI (Weak)	22473208
MIRT440855	hsa-miR-142-3p	Homo sapiens	CUL5	8065	Homo sapiens	HITS-CLIP	Functional MTI (Weak)	22473208
MIRT440881	hsa-miR-142-3p	Homo sapiens	CREB3L2	64764	Homo sapiens	HITS-CLIP	Functional MTI (Weak)	22473208
MIRT441026	hsa-miR-142-3p	Homo sapiens	CALM1	801	Homo sapiens	HITS-CLIP	Functional MTI (Weak)	22473208
MIRT441074	hsa-miR-142-3p	Homo sapiens	FAM222B	55731	Homo sapiens	HITS-CLIP	Functional MTI (Weak)	22473208
MIRT441096	hsa-miR-142-3p	Homo sapiens	BTBD7	55727	Homo sapiens	HITS-CLIP	Functional MTI (Weak)	22473208
MIRT441110	hsa-miR-142-3p	Homo sapiens	BCLAF1	9774	Homo sapiens	HITS-CLIP	Functional MTI (Weak)	22473208
MIRT441125	hsa-miR-142-3p	Homo sapiens	SLC7A9	11136	Homo sapiens	HITS-CLIP	Functional MTI (Weak)	22473208
MIRT441152	hsa-miR-142-3p	Homo sapiens	ATP2B1	490	Homo sapiens	HITS-CLIP	Functional MTI (Weak)	22473208
MIRT441240	hsa-miR-142-3p	Homo sapiens	AKT1S1	84335	Homo sapiens	HITS-CLIP	Functional MTI (Weak)	22473208
MIRT441251	hsa-miR-142-3p	Homo sapiens	AFF4	27125	Homo sapiens	HITS-CLIP	Functional MTI (Weak)	22473208
MIRT441285	hsa-miR-142-3p	Homo sapiens	ACSL4	2182	Homo sapiens	HITS-CLIP	Functional MTI (Weak)	22473208
MIRT441290	hsa-miR-142-3p	Homo sapiens	ACSL1	2180	Homo sapiens	HITS-CLIP	Functional MTI (Weak)	22473208
MIRT441299	hsa-miR-142-3p	Homo sapiens	ACACA	31	Homo sapiens	HITS-CLIP	Functional MTI (Weak)	22473208
MIRT441592	hsa-miR-142-3p	Homo sapiens	PSTK	118672	Homo sapiens	PAR-CLIP	Functional MTI (Weak)	22100165
MIRT442461	hsa-miR-142-3p	Homo sapiens	SLC25A13	10165	Homo sapiens	PAR-CLIP	Functional MTI (Weak)	22100165
MIRT442622	hsa-miR-142-3p	Homo sapiens	LOX	4015	Homo sapiens	PAR-CLIP	Functional MTI (Weak)	22100165
MIRT443098	hsa-miR-142-3p	Homo sapiens	RNF20	56254	Homo sapiens	PAR-CLIP	Functional MTI (Weak)	22100165
MIRT444058	hsa-miR-142-3p	Homo sapiens	SERPINA4	5267	Homo sapiens	PAR-CLIP	Functional MTI (Weak)	22100165
MIRT444636	hsa-miR-142-3p	Homo sapiens	HSBP1	3281	Homo sapiens	PAR-CLIP	Functional MTI (Weak)	22100165
MIRT446866	hsa-miR-142-3p	Homo sapiens	NBPF3	84224	Homo sapiens	PAR-CLIP	Functional MTI (Weak)	22100165
MIRT447573	hsa-miR-142-3p	Homo sapiens	CDC14B	8555	Homo sapiens	PAR-CLIP	Functional MTI (Weak)	22100165
MIRT450392	hsa-miR-142-3p	Homo sapiens	CHRNA6	8973	Homo sapiens	PAR-CLIP	Functional MTI (Weak)	22100165
MIRT450753	hsa-miR-142-3p	Homo sapiens	POLI	11201	Homo sapiens	PAR-CLIP	Functional MTI (Weak)	22100165
MIRT451108	hsa-miR-142-3p	Homo sapiens	RPS19	6223	Homo sapiens	PAR-CLIP	Functional MTI (Weak)	23592263
MIRT454085	hsa-miR-142-3p	Homo sapiens	TMEM209	84928	Homo sapiens	PAR-CLIP	Functional MTI (Weak)	23592263
MIRT456654	hsa-miR-142-3p	Homo sapiens	TIFA	92610	Homo sapiens	PAR-CLIP	Functional MTI (Weak)	23592263
MIRT456654	hsa-miR-142-3p	Homo sapiens	TIFA	92610	Homo sapiens	PAR-CLIP	Functional MTI (Weak)	26701625
MIRT456654	hsa-miR-142-3p	Homo sapiens	TIFA	92610	Homo sapiens	PAR-CLIP	Functional MTI (Weak)	27292025
MIRT457488	hsa-miR-142-3p	Homo sapiens	SLC35F6	54978	Homo sapiens	PAR-CLIP	Functional MTI (Weak)	23592263
MIRT458148	hsa-miR-142-3p	Homo sapiens	LYRM4	57128	Homo sapiens	PAR-CLIP	Functional MTI (Weak)	23592263
MIRT458148	hsa-miR-142-3p	Homo sapiens	LYRM4	57128	Homo sapiens	HITS-CLIP	Functional MTI (Weak)	23706177
MIRT458148	hsa-miR-142-3p	Homo sapiens	LYRM4	57128	Homo sapiens	HITS-CLIP	Functional MTI (Weak)	23313552
MIRT458148	hsa-miR-142-3p	Homo sapiens	LYRM4	57128	Homo sapiens	PAR-CLIP	Functional MTI (Weak)	26701625
MIRT463775	hsa-miR-142-3p	Homo sapiens	YOD1	55432	Homo sapiens	PAR-CLIP	Functional MTI (Weak)	23592263
MIRT463775	hsa-miR-142-3p	Homo sapiens	YOD1	55432	Homo sapiens	PAR-CLIP	Functional MTI (Weak)	27292025
MIRT463973	hsa-miR-142-3p	Homo sapiens	NSD2	7468	Homo sapiens	PAR-CLIP	Functional MTI (Weak)	23592263
MIRT463973	hsa-miR-142-3p	Homo sapiens	NSD2	7468	Homo sapiens	PAR-CLIP	Functional MTI (Weak)	21572407
MIRT464486	hsa-miR-142-3p	Homo sapiens	UCK2	7371	Homo sapiens	PAR-CLIP	Functional MTI (Weak)	23592263
MIRT464486	hsa-miR-142-3p	Homo sapiens	UCK2	7371	Homo sapiens	PAR-CLIP	Functional MTI (Weak)	26701625
MIRT466842	hsa-miR-142-3p	Homo sapiens	STX6	10228	Homo sapiens	PAR-CLIP	Functional MTI (Weak)	23592263
MIRT467074	hsa-miR-142-3p	Homo sapiens	SRRD	402055	Homo sapiens	PAR-CLIP	Functional MTI (Weak)	23592263
MIRT467074	hsa-miR-142-3p	Homo sapiens	SRRD	402055	Homo sapiens	HITS-CLIP	Functional MTI (Weak)	23313552
MIRT467246	hsa-miR-142-3p	Homo sapiens	SPPL2A	84888	Homo sapiens	PAR-CLIP	Functional MTI (Weak)	23592263
MIRT470461	hsa-miR-142-3p	Homo sapiens	PPP1R15B	84919	Homo sapiens	PAR-CLIP	Functional MTI (Weak)	23592263
MIRT470461	hsa-miR-142-3p	Homo sapiens	PPP1R15B	84919	Homo sapiens	PAR-CLIP	Functional MTI (Weak)	27292025
MIRT474689	hsa-miR-142-3p	Homo sapiens	KIF5A	3798	Homo sapiens	PAR-CLIP	Functional MTI (Weak)	23592263
MIRT477480	hsa-miR-142-3p	Homo sapiens	ELL2	22936	Homo sapiens	PAR-CLIP	Functional MTI (Weak)	23592263
MIRT477821	hsa-miR-142-3p	Homo sapiens	DYRK3	8444	Homo sapiens	PAR-CLIP	Functional MTI (Weak)	23592263
MIRT478677	hsa-miR-142-3p	Homo sapiens	CSRP2	1466	Homo sapiens	PAR-CLIP	Functional MTI (Weak)	23592263
MIRT478677	hsa-miR-142-3p	Homo sapiens	CSRP2	1466	Homo sapiens	PAR-CLIP	Functional MTI (Weak)	21572407
MIRT484256	hsa-miR-142-3p	Homo sapiens	FZD7	8324	Homo sapiens	PAR-CLIP	Functional MTI (Weak)	23592263
MIRT484256	hsa-miR-142-3p	Homo sapiens	FZD7	8324	Homo sapiens	PAR-CLIP	Functional MTI (Weak)	20371350
MIRT484256	hsa-miR-142-3p	Homo sapiens	FZD7	8324	Homo sapiens	PAR-CLIP	Functional MTI (Weak)	27292025
MIRT486705	hsa-miR-142-3p	Homo sapiens	TROVE2	6738	Homo sapiens	PAR-CLIP	Functional MTI (Weak)	23592263
MIRT486705	hsa-miR-142-3p	Homo sapiens	TROVE2	6738	Homo sapiens	PAR-CLIP	Functional MTI (Weak)	20371350
MIRT488422	hsa-miR-142-3p	Homo sapiens	COPA	1314	Homo sapiens	PAR-CLIP	Functional MTI (Weak)	23592263
MIRT488446	hsa-miR-142-3p	Homo sapiens	ACBD3	64746	Homo sapiens	PAR-CLIP	Functional MTI (Weak)	23592263
MIRT488721	hsa-miR-142-3p	Homo sapiens	ADPRHL1	113622	Homo sapiens	PAR-CLIP	Functional MTI (Weak)	23592263
MIRT488793	hsa-miR-142-3p	Homo sapiens	MALT1	10892	Homo sapiens	PAR-CLIP	Functional MTI (Weak)	23592263
MIRT489318	hsa-miR-142-3p	Homo sapiens	PEX26	55670	Homo sapiens	PAR-CLIP	Functional MTI (Weak)	23592263
MIRT490876	hsa-miR-142-3p	Homo sapiens	OSBP	5007	Homo sapiens	PAR-CLIP	Functional MTI (Weak)	23592263
MIRT491780	hsa-miR-142-3p	Homo sapiens	ZNF24	7572	Homo sapiens	PAR-CLIP	Functional MTI (Weak)	23592263
MIRT491909	hsa-miR-142-3p	Homo sapiens	YWHAE	7531	Homo sapiens	PAR-CLIP	Functional MTI (Weak)	23592263
MIRT491913	hsa-miR-142-3p	Homo sapiens	XIAP	331	Homo sapiens	PAR-CLIP	Functional MTI (Weak)	23592263
MIRT491962	hsa-miR-142-3p	Homo sapiens	VPS52	6293	Homo sapiens	PAR-CLIP	Functional MTI (Weak)	23592263
MIRT491971	hsa-miR-142-3p	Homo sapiens	USP37	57695	Homo sapiens	PAR-CLIP	Functional MTI (Weak)	23592263
MIRT492062	hsa-miR-142-3p	Homo sapiens	TMEM245	23731	Homo sapiens	PAR-CLIP	Functional MTI (Weak)	23592263
MIRT492073	hsa-miR-142-3p	Homo sapiens	TMED7	51014	Homo sapiens	PAR-CLIP	Functional MTI (Weak)	23592263
MIRT492243	hsa-miR-142-3p	Homo sapiens	SLC39A9	55334	Homo sapiens	PAR-CLIP	Functional MTI (Weak)	23592263
MIRT492431	hsa-miR-142-3p	Homo sapiens	RGL2	5863	Homo sapiens	PAR-CLIP	Functional MTI (Weak)	23592263
MIRT492586	hsa-miR-142-3p	Homo sapiens	PPIL4	85313	Homo sapiens	PAR-CLIP	Functional MTI (Weak)	23592263
MIRT492979	hsa-miR-142-3p	Homo sapiens	NCK2	8440	Homo sapiens	PAR-CLIP	Functional MTI (Weak)	23592263
MIRT493064	hsa-miR-142-3p	Homo sapiens	MTFR1	9650	Homo sapiens	PAR-CLIP	Functional MTI (Weak)	23592263
MIRT493074	hsa-miR-142-3p	Homo sapiens	MTCH1	23787	Homo sapiens	PAR-CLIP	Functional MTI (Weak)	23592263
MIRT493092	hsa-miR-142-3p	Homo sapiens	MMGT1	93380	Homo sapiens	PAR-CLIP	Functional MTI (Weak)	23592263
MIRT493092	hsa-miR-142-3p	Homo sapiens	MMGT1	93380	Homo sapiens	PAR-CLIP	Functional MTI (Weak)	24398324
MIRT493092	hsa-miR-142-3p	Homo sapiens	MMGT1	93380	Homo sapiens	PAR-CLIP	Functional MTI (Weak)	23446348
MIRT493092	hsa-miR-142-3p	Homo sapiens	MMGT1	93380	Homo sapiens	PAR-CLIP	Functional MTI (Weak)	22012620
MIRT493092	hsa-miR-142-3p	Homo sapiens	MMGT1	93380	Homo sapiens	PAR-CLIP	Functional MTI (Weak)	21572407
MIRT493092	hsa-miR-142-3p	Homo sapiens	MMGT1	93380	Homo sapiens	PAR-CLIP	Functional MTI (Weak)	20371350
MIRT493502	hsa-miR-142-3p	Homo sapiens	IPMK	253430	Homo sapiens	PAR-CLIP	Functional MTI (Weak)	23592263
MIRT493516	hsa-miR-142-3p	Homo sapiens	IL6ST	3572	Homo sapiens	PAR-CLIP	Functional MTI (Weak)	23592263
MIRT493516	hsa-miR-142-3p	Homo sapiens	IL6ST	3572	Homo sapiens	PAR-CLIP	Functional MTI (Weak)	22012620
MIRT493747	hsa-miR-142-3p	Homo sapiens	GOLT1B	51026	Homo sapiens	PAR-CLIP	Functional MTI (Weak)	23592263
MIRT493835	hsa-miR-142-3p	Homo sapiens	FRS2	10818	Homo sapiens	PAR-CLIP	Functional MTI (Weak)	23592263
MIRT493835	hsa-miR-142-3p	Homo sapiens	FRS2	10818	Homo sapiens	PAR-CLIP	Functional MTI (Weak)	23446348
MIRT493835	hsa-miR-142-3p	Homo sapiens	FRS2	10818	Homo sapiens	PAR-CLIP	Functional MTI (Weak)	21572407
MIRT493835	hsa-miR-142-3p	Homo sapiens	FRS2	10818	Homo sapiens	PAR-CLIP	Functional MTI (Weak)	27292025
MIRT493926	hsa-miR-142-3p	Homo sapiens	RTL8A	26071	Homo sapiens	PAR-CLIP	Functional MTI (Weak)	23592263
MIRT493926	hsa-miR-142-3p	Homo sapiens	RTL8A	26071	Homo sapiens	PAR-CLIP	Functional MTI (Weak)	23446348
MIRT494004	hsa-miR-142-3p	Homo sapiens	ECT2	1894	Homo sapiens	PAR-CLIP	Functional MTI (Weak)	23592263
MIRT494152	hsa-miR-142-3p	Homo sapiens	CPEB2	132864	Homo sapiens	PAR-CLIP	Functional MTI (Weak)	23592263
MIRT494317	hsa-miR-142-3p	Homo sapiens	CDKN1B	1027	Homo sapiens	PAR-CLIP	Functional MTI (Weak)	23592263
MIRT494451	hsa-miR-142-3p	Homo sapiens	BTG2	7832	Homo sapiens	PAR-CLIP	Functional MTI (Weak)	23592263
MIRT494556	hsa-miR-142-3p	Homo sapiens	BAK1	578	Homo sapiens	PAR-CLIP	Functional MTI (Weak)	23592263
MIRT494581	hsa-miR-142-3p	Homo sapiens	ATG9A	79065	Homo sapiens	PAR-CLIP	Functional MTI (Weak)	23592263
MIRT494674	hsa-miR-142-3p	Homo sapiens	ARL5B	221079	Homo sapiens	PAR-CLIP	Functional MTI (Weak)	23592263
MIRT497475	hsa-miR-142-3p	Homo sapiens	TOR1AIP2	163590	Homo sapiens	PAR-CLIP	Functional MTI (Weak)	22291592
MIRT498198	hsa-miR-142-3p	Homo sapiens	AKR1B10	57016	Homo sapiens	PAR-CLIP	Functional MTI (Weak)	22291592
MIRT500051	hsa-miR-142-3p	Homo sapiens	S100A11	6282	Homo sapiens	PAR-CLIP	Functional MTI (Weak)	24398324
MIRT500051	hsa-miR-142-3p	Homo sapiens	S100A11	6282	Homo sapiens	PAR-CLIP	Functional MTI (Weak)	27292025
MIRT502512	hsa-miR-142-3p	Homo sapiens	ESR1	2099	Homo sapiens	PAR-CLIP	Functional MTI (Weak)	24398324
MIRT504634	hsa-miR-142-3p	Homo sapiens	MFSD8	256471	Homo sapiens	PAR-CLIP	Functional MTI (Weak)	23446348
MIRT504634	hsa-miR-142-3p	Homo sapiens	MFSD8	256471	Homo sapiens	PAR-CLIP	Functional MTI (Weak)	21572407
MIRT504634	hsa-miR-142-3p	Homo sapiens	MFSD8	256471	Homo sapiens	PAR-CLIP	Functional MTI (Weak)	20371350
MIRT506219	hsa-miR-142-3p	Homo sapiens	PHF12	57649	Homo sapiens	PAR-CLIP	Functional MTI (Weak)	23446348
MIRT506496	hsa-miR-142-3p	Homo sapiens	MSANTD4	84437	Homo sapiens	PAR-CLIP	Functional MTI (Weak)	23446348
MIRT507535	hsa-miR-142-3p	Homo sapiens	DNAJB6	10049	Homo sapiens	PAR-CLIP	Functional MTI (Weak)	23446348
MIRT507535	hsa-miR-142-3p	Homo sapiens	DNAJB6	10049	Homo sapiens	PAR-CLIP	Functional MTI (Weak)	21572407
MIRT507535	hsa-miR-142-3p	Homo sapiens	DNAJB6	10049	Homo sapiens	PAR-CLIP	Functional MTI (Weak)	20371350
MIRT508200	hsa-miR-142-3p	Homo sapiens	SLC35E1	79939	Homo sapiens	PAR-CLIP	Functional MTI (Weak)	23446348
MIRT511293	hsa-miR-142-3p	Homo sapiens	KLHL15	80311	Homo sapiens	PAR-CLIP	Functional MTI (Weak)	23446348
MIRT511293	hsa-miR-142-3p	Homo sapiens	KLHL15	80311	Homo sapiens	PAR-CLIP	Functional MTI (Weak)	20371350
MIRT511401	hsa-miR-142-3p	Homo sapiens	IFNAR2	3455	Homo sapiens	PAR-CLIP	Functional MTI (Weak)	23446348
MIRT511401	hsa-miR-142-3p	Homo sapiens	IFNAR2	3455	Homo sapiens	PAR-CLIP	Functional MTI (Weak)	21572407
MIRT511401	hsa-miR-142-3p	Homo sapiens	IFNAR2	3455	Homo sapiens	PAR-CLIP	Functional MTI (Weak)	20371350
MIRT512223	hsa-miR-142-3p	Homo sapiens	ATXN3	4287	Homo sapiens	PAR-CLIP	Functional MTI (Weak)	23446348
MIRT512223	hsa-miR-142-3p	Homo sapiens	ATXN3	4287	Homo sapiens	PAR-CLIP	Functional MTI (Weak)	21572407
MIRT512223	hsa-miR-142-3p	Homo sapiens	ATXN3	4287	Homo sapiens	PAR-CLIP	Functional MTI (Weak)	20371350
MIRT512483	hsa-miR-142-3p	Homo sapiens	VAPB	9217	Homo sapiens	PAR-CLIP	Functional MTI (Weak)	23446348
MIRT520013	hsa-miR-142-3p	Homo sapiens	YWHAH	7533	Homo sapiens	PAR-CLIP	Functional MTI (Weak)	23446348
MIRT520013	hsa-miR-142-3p	Homo sapiens	YWHAH	7533	Homo sapiens	PAR-CLIP	Functional MTI (Weak)	20371350
MIRT520690	hsa-miR-142-3p	Homo sapiens	TMED4	222068	Homo sapiens	PAR-CLIP	Functional MTI (Weak)	23446348
MIRT521445	hsa-miR-142-3p	Homo sapiens	RAD51	5888	Homo sapiens	PAR-CLIP	Functional MTI (Weak)	23446348
MIRT522423	hsa-miR-142-3p	Homo sapiens	MON1B	22879	Homo sapiens	PAR-CLIP	Functional MTI (Weak)	23446348
MIRT522423	hsa-miR-142-3p	Homo sapiens	MON1B	22879	Homo sapiens	PAR-CLIP	Functional MTI (Weak)	21572407
MIRT523917	hsa-miR-142-3p	Homo sapiens	EIF5	1983	Homo sapiens	PAR-CLIP	Functional MTI (Weak)	23446348
MIRT524299	hsa-miR-142-3p	Homo sapiens	CTNNB1	1499	Homo sapiens	PAR-CLIP	Functional MTI (Weak)	23446348
MIRT524299	hsa-miR-142-3p	Homo sapiens	CTNNB1	1499	Homo sapiens	PAR-CLIP	Functional MTI (Weak)	20371350
MIRT525932	hsa-miR-142-3p	Homo sapiens	C11orf74	119710	Homo sapiens	PAR-CLIP	Functional MTI (Weak)	22012620
MIRT527433	hsa-miR-142-3p	Homo sapiens	DDX17	10521	Homo sapiens	PAR-CLIP	Functional MTI (Weak)	22012620
MIRT528632	hsa-miR-142-3p	Homo sapiens	PRPF38B	55119	Homo sapiens	PAR-CLIP	Functional MTI (Weak)	22012620
MIRT528632	hsa-miR-142-3p	Homo sapiens	PRPF38B	55119	Homo sapiens	PAR-CLIP	Functional MTI (Weak)	20371350
MIRT528632	hsa-miR-142-3p	Homo sapiens	PRPF38B	55119	Homo sapiens	PAR-CLIP	Functional MTI (Weak)	27292025
MIRT531445	hsa-miR-142-3p	Homo sapiens	HSD17B12	51144	Homo sapiens	PAR-CLIP	Functional MTI (Weak)	22012620
MIRT534820	hsa-miR-142-3p	Homo sapiens	RAB30	27314	Homo sapiens	PAR-CLIP	Functional MTI (Weak)	22012620
MIRT538217	hsa-miR-142-3p	Homo sapiens	CYR61	3491	Homo sapiens	PAR-CLIP	Functional MTI (Weak)	22012620
MIRT541032	hsa-miR-142-3p	Homo sapiens	STRBP	55342	Homo sapiens	PAR-CLIP	Functional MTI (Weak)	21572407
MIRT541032	hsa-miR-142-3p	Homo sapiens	STRBP	55342	Homo sapiens	PAR-CLIP	Functional MTI (Weak)	20371350
MIRT541032	hsa-miR-142-3p	Homo sapiens	STRBP	55342	Homo sapiens	HITS-CLIP	Functional MTI (Weak)	23824327
MIRT541032	hsa-miR-142-3p	Homo sapiens	STRBP	55342	Homo sapiens	HITS-CLIP	Functional MTI (Weak)	23313552
MIRT541032	hsa-miR-142-3p	Homo sapiens	STRBP	55342	Homo sapiens	HITS-CLIP	Functional MTI (Weak)	27418678
MIRT543171	hsa-miR-142-3p	Homo sapiens	FICD	11153	Homo sapiens	PAR-CLIP	Functional MTI (Weak)	21572407
MIRT545473	hsa-miR-142-3p	Homo sapiens	TRIM37	4591	Homo sapiens	PAR-CLIP	Functional MTI (Weak)	21572407
MIRT546477	hsa-miR-142-3p	Homo sapiens	SLC17A5	26503	Homo sapiens	PAR-CLIP	Functional MTI (Weak)	21572407
MIRT548769	hsa-miR-142-3p	Homo sapiens	CNN3	1266	Homo sapiens	PAR-CLIP	Functional MTI (Weak)	21572407
MIRT549117	hsa-miR-142-3p	Homo sapiens	C16orf70	80262	Homo sapiens	PAR-CLIP	Functional MTI (Weak)	21572407
MIRT549117	hsa-miR-142-3p	Homo sapiens	C16orf70	80262	Homo sapiens	PAR-CLIP	Functional MTI (Weak)	20371350
MIRT549484	hsa-miR-142-3p	Homo sapiens	ACBD5	91452	Homo sapiens	PAR-CLIP	Functional MTI (Weak)	21572407
MIRT549595	hsa-miR-142-3p	Homo sapiens	TMEM101	84336	Homo sapiens	PAR-CLIP	Functional MTI (Weak)	21572407
MIRT550391	hsa-miR-142-3p	Homo sapiens	TBX4	9496	Homo sapiens	PAR-CLIP	Functional MTI (Weak)	21572407
MIRT552283	hsa-miR-142-3p	Homo sapiens	CBY1	25776	Homo sapiens	PAR-CLIP	Functional MTI (Weak)	21572407
MIRT552283	hsa-miR-142-3p	Homo sapiens	CBY1	25776	Homo sapiens	PAR-CLIP	Functional MTI (Weak)	20371350
MIRT552562	hsa-miR-142-3p	Homo sapiens	ZFP36L2	678	Homo sapiens	PAR-CLIP	Functional MTI (Weak)	21572407
MIRT552562	hsa-miR-142-3p	Homo sapiens	ZFP36L2	678	Homo sapiens	PAR-CLIP	Functional MTI (Weak)	20371350
MIRT553470	hsa-miR-142-3p	Homo sapiens	TNPO1	3842	Homo sapiens	PAR-CLIP	Functional MTI (Weak)	21572407
MIRT553470	hsa-miR-142-3p	Homo sapiens	TNPO1	3842	Homo sapiens	PAR-CLIP	Functional MTI (Weak)	20371350
MIRT554063	hsa-miR-142-3p	Homo sapiens	SOCS5	9655	Homo sapiens	PAR-CLIP	Functional MTI (Weak)	21572407
MIRT555123	hsa-miR-142-3p	Homo sapiens	PTPRJ	5795	Homo sapiens	PAR-CLIP	Functional MTI (Weak)	21572407
MIRT555352	hsa-miR-142-3p	Homo sapiens	PPP1R14C	81706	Homo sapiens	PAR-CLIP	Functional MTI (Weak)	21572407
MIRT556638	hsa-miR-142-3p	Homo sapiens	LAMC1	3915	Homo sapiens	PAR-CLIP	Functional MTI (Weak)	21572407
MIRT557393	hsa-miR-142-3p	Homo sapiens	H3F3C	440093	Homo sapiens	PAR-CLIP	Functional MTI (Weak)	21572407
MIRT559625	hsa-miR-142-3p	Homo sapiens	AKIRIN2	55122	Homo sapiens	PAR-CLIP	Functional MTI (Weak)	21572407
MIRT561978	hsa-miR-142-3p	Homo sapiens	LRRC59	55379	Homo sapiens	PAR-CLIP	Functional MTI (Weak)	20371350
MIRT562533	hsa-miR-142-3p	Homo sapiens	CCNG1	900	Homo sapiens	PAR-CLIP	Functional MTI (Weak)	20371350
MIRT565171	hsa-miR-142-3p	Homo sapiens	LINC00598	646982	Homo sapiens	PAR-CLIP	Functional MTI (Weak)	20371350
MIRT565497	hsa-miR-142-3p	Homo sapiens	AZF1	560	Homo sapiens	PAR-CLIP	Functional MTI (Weak)	20371350
MIRT565821	hsa-miR-142-3p	Homo sapiens	SDCCAG3	10807	Homo sapiens	PAR-CLIP	Functional MTI (Weak)	20371350
MIRT566569	hsa-miR-142-3p	Homo sapiens	OTUD4	54726	Homo sapiens	PAR-CLIP	Functional MTI (Weak)	20371350
MIRT567079	hsa-miR-142-3p	Homo sapiens	KBTBD2	25948	Homo sapiens	PAR-CLIP	Functional MTI (Weak)	20371350
MIRT567335	hsa-miR-142-3p	Homo sapiens	HMGB1	3146	Homo sapiens	PAR-CLIP	Functional MTI (Weak)	20371350
MIRT567335	hsa-miR-142-3p	Homo sapiens	HMGB1	3146	Homo sapiens	Luciferase reporter assay//qRT-PCR//Western blot	Functional MTI	26617792
MIRT567335	hsa-miR-142-3p	Homo sapiens	HMGB1	3146	Homo sapiens	ELISA//qRT-PCR//Western blot	Functional MTI	26721185
MIRT567865	hsa-miR-142-3p	Homo sapiens	DCAF12	25853	Homo sapiens	PAR-CLIP	Functional MTI (Weak)	20371350
MIRT568564	hsa-miR-142-3p	Homo sapiens	AK4	205	Homo sapiens	PAR-CLIP	Functional MTI (Weak)	20371350
MIRT572513	hsa-miR-142-3p	Homo sapiens	KIAA0232	9778	Homo sapiens	PAR-CLIP	Functional MTI (Weak)	20371350
MIRT574187	hsa-miR-142-3p	Homo sapiens	ZNF264	9422	Homo sapiens	PAR-CLIP	Functional MTI (Weak)	20371350
MIRT632624	hsa-miR-142-3p	Homo sapiens	PARP2	10038	Homo sapiens	HITS-CLIP	Functional MTI (Weak)	23824327
MIRT638234	hsa-miR-142-3p	Homo sapiens	SNTN	132203	Homo sapiens	HITS-CLIP	Functional MTI (Weak)	23824327
MIRT653177	hsa-miR-142-3p	Homo sapiens	SPPL3	121665	Homo sapiens	HITS-CLIP	Functional MTI (Weak)	23824327
MIRT667875	hsa-miR-142-3p	Homo sapiens	IP6K1	9807	Homo sapiens	HITS-CLIP	Functional MTI (Weak)	23824327
MIRT668141	hsa-miR-142-3p	Homo sapiens	GINS2	51659	Homo sapiens	HITS-CLIP	Functional MTI (Weak)	23824327
MIRT672604	hsa-miR-142-3p	Homo sapiens	IRF1	3659	Homo sapiens	HITS-CLIP	Functional MTI (Weak)	23824327
MIRT683830	hsa-miR-142-3p	Homo sapiens	ZNF682	91120	Homo sapiens	HITS-CLIP	Functional MTI (Weak)	23313552
MIRT684470	hsa-miR-142-3p	Homo sapiens	INTS7	25896	Homo sapiens	HITS-CLIP	Functional MTI (Weak)	23313552
MIRT688694	hsa-miR-142-3p	Homo sapiens	CPS1	1373	Homo sapiens	HITS-CLIP	Functional MTI (Weak)	23313552
MIRT694276	hsa-miR-142-3p	Homo sapiens	ZNF529	57711	Homo sapiens	HITS-CLIP	Functional MTI (Weak)	23313552
MIRT694276	hsa-miR-142-3p	Homo sapiens	ZNF529	57711	Homo sapiens	HITS-CLIP	Functional MTI (Weak)	21572407
MIRT699374	hsa-miR-142-3p	Homo sapiens	SLC30A6	55676	Homo sapiens	HITS-CLIP	Functional MTI (Weak)	23313552
MIRT699726	hsa-miR-142-3p	Homo sapiens	SERPINH1	871	Homo sapiens	HITS-CLIP	Functional MTI (Weak)	23313552
MIRT699726	hsa-miR-142-3p	Homo sapiens	SERPINH1	871	Homo sapiens	PAR-CLIP	Functional MTI (Weak)	26701625
MIRT701874	hsa-miR-142-3p	Homo sapiens	MPLKIP	136647	Homo sapiens	HITS-CLIP	Functional MTI (Weak)	23313552
MIRT704262	hsa-miR-142-3p	Homo sapiens	DGS2	8026	Homo sapiens	HITS-CLIP	Functional MTI (Weak)	23313552
MIRT710284	hsa-miR-142-3p	Homo sapiens	CSNK1G3	1456	Homo sapiens	HITS-CLIP	Functional MTI (Weak)	19536157
MIRT715118	hsa-miR-142-3p	Homo sapiens	PANK3	79646	Homo sapiens	HITS-CLIP	Functional MTI (Weak)	19536157
MIRT716825	hsa-miR-142-3p	Homo sapiens	PSME4	23198	Homo sapiens	HITS-CLIP	Functional MTI (Weak)	19536157
MIRT731272	hsa-miR-142-3p	Homo sapiens	CDC25C	995	Homo sapiens	qRT-PCR	Functional MTI (Weak)	26805039
MIRT732657	hsa-miR-142-3p	Homo sapiens	DOCK6	57572	Homo sapiens	Immunoblot//qRT-PCR//Luciferase reporter assay//Western blot	Functional MTI	25832008
MIRT733501	hsa-miR-142-3p	Homo sapiens	SOCS6	9306	Homo sapiens	Next Generation Sequencing (NGS)//qRT-PCR	Functional MTI (Weak)	27570566
MIRT733735	hsa-miR-142-3p	Homo sapiens	XRCC1	7515	Homo sapiens	qRT-PCR//MTT	Functional MTI (Weak)	26893725
MIRT733898	hsa-miR-142-3p	Homo sapiens	PRKCA	5578	Homo sapiens	Microarray//qRT-PCR//Western blot	Functional MTI	27113904
MIRT734043	hsa-miR-142-3p	Homo sapiens	THBS4	7060	Homo sapiens	Luciferase reporter assay//qRT-PCR//Western blot	Functional MTI	28177895
MIRT737591	hsa-miR-142-3p	Homo sapiens	DDX39B	7919	Homo sapiens	PAR-CLIP	Functional MTI (Weak)	26701625
MIRT737592	hsa-miR-142-3p	Homo sapiens	FKBP14	55033	Homo sapiens	PAR-CLIP	Functional MTI (Weak)	26701625
MIRT762646	hsa-miR-142-3p	Homo sapiens	EIF5AL1	143244	Homo sapiens	PAR-CLIP	Functional MTI (Weak)	27292025
MIRT762647	hsa-miR-142-3p	Homo sapiens	FREM1	158326	Homo sapiens	PAR-CLIP	Functional MTI (Weak)	27292025
MIRT762648	hsa-miR-142-3p	Homo sapiens	SEC23A	10484	Homo sapiens	PAR-CLIP	Functional MTI (Weak)	27292025
MIRT783790	hsa-miR-142-3p	Homo sapiens	SCYL3	57147	Homo sapiens	HITS-CLIP	Functional MTI (Weak)	27418678

## Sheet: InnateDB Radiation miRNAs
below is sorted by p value (CORRECTED)
Pathway Name	Pathway Id	Source Name	Organism	Pathway uploaded gene count	Genes in InnateDB for this entity	Pathway p-value	Pathway p-value (corrected)	Gene Symbols	Genes (Symbol|IDBG-ID|Ensembl|Entrez|Fold Change|P-Value)
Intrinsic Pathway for Apoptosis	19328	REACTOME	9606	17	38	3.36589e-10	4.83341e-07	AKT1; AKT2; BCL2; BCL2L11; BCL2L1; CASP3; DIABLO; MAPK8; NMT1; PMAIP1; TFDP1; TP53; YWHAE; YWHAG; YWHAH; YWHAZ; null;	AKT1|IDBG-22709|ENSG00000142208|207|; AKT2|IDBG-51270|ENSG00000105221|208|; BCL2|IDBG-4354|ENSG00000171791|596|; BCL2L11|IDBG-65821|ENSG00000153094|10018|; BCL2L1|IDBG-63673|ENSG00000171552|598|; CASP3|IDBG-46394|ENSG00000164305|836|; DIABLO|IDBG-62263|ENSG00000184047|56616|; MAPK8|IDBG-73479|ENSG00000107643|5599|; NMT1|IDBG-54611|ENSG00000136448|4836|; PMAIP1|IDBG-4142|ENSG00000141682|5366|; TFD…
Activation of BH3-only proteins	18409	REACTOME	9606	13	25	4.15057e-09	2.98011e-06	AKT1; AKT2; BCL2; BCL2L11; MAPK8; PMAIP1; TFDP1; TP53; YWHAE; YWHAG; YWHAH; YWHAZ; null;	AKT1|IDBG-22709|ENSG00000142208|207|; AKT2|IDBG-51270|ENSG00000105221|208|; BCL2|IDBG-4354|ENSG00000171791|596|; BCL2L11|IDBG-65821|ENSG00000153094|10018|; MAPK8|IDBG-73479|ENSG00000107643|5599|; PMAIP1|IDBG-4142|ENSG00000141682|5366|; TFDP1|IDBG-53460|ENSG00000198176|7027|; TP53|IDBG-26364|ENSG00000141510|7157|; YWHAE|IDBG-14629|ENSG00000108953|7531|; YWHAG|IDBG-23145|ENSG00000170027|7532|; YWHA…
Pathways in cancer	4397	KEGG	9606	54	329	1.85184e-08	8.86414e-06	AKT1; AKT2; APC; BCL2; BCL2L1; CASP3; CCDC6; CCND1; CDK2; CDK6; CDKN1A; CDKN1B; CDKN2A; CRK; CTNNB1; DVL3; E2F3; EP300; FN1; FZD6; FZD7; FZD9; IGF1R; IKBKB; IL6; IL8; ITGA3; ITGAV; JAK1; KRAS; LAMC1; MAPK1; MAPK8; MMP2; MMP9; MYC; PDGFB; PIK3CG; PLCG2; PPARD; PRKCA; RAC1; RAD51; SKP2; SMAD2; SOS2; STK4; TFG; TGFA; TGFBR1; TP53; TPR; VHL; WNT4;	AKT1|IDBG-22709|ENSG00000142208|207|; AKT2|IDBG-51270|ENSG00000105221|208|; APC|IDBG-37007|ENSG00000134982|324|; BCL2|IDBG-4354|ENSG00000171791|596|; BCL2L1|IDBG-63673|ENSG00000171552|598|; CASP3|IDBG-46394|ENSG00000164305|836|; CCDC6|IDBG-75157|ENSG00000108091|8030|; CCND1|IDBG-61868|ENSG00000110092|595|; CDK2|IDBG-39545|ENSG00000123374|1017|; CDK6|IDBG-26773|ENSG00000105810|1021|; CDKN1A|IDBG-8…
EGFR1	15908	NETPATH	9606	67	472	1.31266e-07	4.71245e-05	ADAM9; AKT1; APLP2; ARF4; ATP1A1; ATXN2; BCL2; CALCOCO2; CD59; CDK2; CDV3; CLTA; CRK; DCBLD2; DUSP1; DYRK1A; DYRK3; EEF1A1; EPHA4; ESYT1; FRS2; GAB1; GAB2; GPRC5A; HGS; HUWE1; ITGA3; JAK1; KRAS; KRT7; LDLR; LPP; LYN; MAP2K7; MAP3K1; MAPK1; MAPK8; MYC; NCK2; NCOA3; PIK3C2B; PIK3CG; PLCG2; PLSCR1; PPP1R12A; PRKAR1A; PRKCA; PTPN23; RAB5A; RAC1; RICTOR; RPLP0; S100A11; SLC12A7; SMAD2; SOCS1; SOCS3; S…	ADAM9|IDBG-18369|ENSG00000168615|8754|; AKT1|IDBG-22709|ENSG00000142208|207|; APLP2|IDBG-76181|ENSG00000084234|102725415,334|; ARF4|IDBG-41329|ENSG00000168374|378|; ATP1A1|IDBG-101377|ENSG00000163399|476|; ATXN2|IDBG-57479|ENSG00000204842|6311|; BCL2|IDBG-4354|ENSG00000171791|596|; CALCOCO2|IDBG-57242|ENSG00000136436|10241|; CD59|IDBG-38813|ENSG00000085063|966|; CDK2|IDBG-39545|ENSG00000123374|10…
Pancreatic cancer	593	KEGG	9606	19	67	2.17448e-07	6.24512e-05	AKT1; AKT2; BCL2L1; CCND1; CDK6; CDKN2A; E2F3; IKBKB; JAK1; KRAS; MAPK1; MAPK8; PIK3CG; RAC1; RAD51; SMAD2; TGFA; TGFBR1; TP53;	AKT1|IDBG-22709|ENSG00000142208|207|; AKT2|IDBG-51270|ENSG00000105221|208|; BCL2L1|IDBG-63673|ENSG00000171552|598|; CCND1|IDBG-61868|ENSG00000110092|595|; CDK6|IDBG-26773|ENSG00000105810|1021|; CDKN2A|IDBG-54547|ENSG00000147889|1029|; E2F3|IDBG-64143|ENSG00000112242|1871|; IKBKB|IDBG-19987|ENSG00000104365|3551|; JAK1|IDBG-99443|ENSG00000162434|3716|; KRAS|IDBG-23889|ENSG00000133703|3845|; MAPK1|I…
Pre-NOTCH Transcription and Translation	13300	REACTOME	9606	12	30	6.26482e-07	0.000112454	CCND1; E2F3; EIF2C1; EIF2C2; EP300; KAT2B; MAML1; NOTCH1; RBPJ; TFDP1; TNRC6A; TP53;	CCND1|IDBG-61868|ENSG00000110092|595|; E2F3|IDBG-64143|ENSG00000112242|1871|; EIF2C1|IDBG-96234|ENSG00000092847|26523|; EIF2C2|IDBG-37096|ENSG00000123908|27161|; EP300|IDBG-8992|ENSG00000100393|2033|; KAT2B|IDBG-21805|ENSG00000114166|8850|; MAML1|IDBG-61656|ENSG00000161021|9794|; NOTCH1|IDBG-92445|ENSG00000148400|4851|; RBPJ|IDBG-12527|ENSG00000168214|3516|; TFDP1|IDBG-53460|ENSG00000198176|7027|…
Pre-NOTCH Expression and Processing	17056	REACTOME	9606	15	46	5.66714e-07	0.000116257	ATP2A2; B4GALT1; CCND1; E2F3; EIF2C1; EIF2C2; EP300; KAT2B; MAML1; NOTCH1; RBPJ; TFDP1; TMED2; TNRC6A; TP53;	ATP2A2|IDBG-56943|ENSG00000174437|488|; B4GALT1|IDBG-56701|ENSG00000086062|2683|; CCND1|IDBG-61868|ENSG00000110092|595|; E2F3|IDBG-64143|ENSG00000112242|1871|; EIF2C1|IDBG-96234|ENSG00000092847|26523|; EIF2C2|IDBG-37096|ENSG00000123908|27161|; EP300|IDBG-8992|ENSG00000100393|2033|; KAT2B|IDBG-21805|ENSG00000114166|8850|; MAML1|IDBG-61656|ENSG00000161021|9794|; NOTCH1|IDBG-92445|ENSG00000148400|48…
Immune System	18444	REACTOME	9606	126	1127	7.64281e-07	0.000121945	AKT1; AKT1S1; AKT2; AP1S1; ARIH1; ATG12; ATG5; BCL2; BCL2L1; C2; C4BPB; C6; CAMK4; CCR2; CD55; CD59; CDKN1A; CDKN1B; CLTA; CRK; CTNNB1; CUL5; DCTN4; DTX3L; EIF2C1; EIF2C2; EIF4A3; EIF4G2; ENAH; EP300; FBXO3; FRS2; GAB1; GAB2; GPR75-ASB3; HBEGF; HLA-B; HMGB1; HUWE1; IKBKB; IL1A; IL6; IL6R; IL6ST; IRAK1; IRF1; IRF2; ITGAV; JAK1; KIF11; KIF5A; KIF5B; KLRD1; KPNA2; KPNA5; KPNB1; KRAS; LYN; MALT1; MAP…	AKT1|IDBG-22709|ENSG00000142208|207|; AKT1S1|IDBG-63691|ENSG00000204673|84335|; AKT2|IDBG-51270|ENSG00000105221|208|; AP1S1|IDBG-33022|ENSG00000106367|1174|; ARIH1|IDBG-20750|ENSG00000166233|25820|; ATG12|IDBG-37900|ENSG00000145782|9140|; ATG5|IDBG-94856|ENSG00000057663|9474|; BCL2|IDBG-4354|ENSG00000171791|596|; BCL2L1|IDBG-63673|ENSG00000171552|598|; C2|IDBG-124824|ENSG00000166278|101928623,717…
E2F transcription factor network	15410	PID NCI	9606	18	64	5.19358e-07	0.0001243	ATM; CBX5; CDC6; CDK2; CDKN1A; CDKN1B; CDKN2A; E2F3; E2F6; KAT2B; MCL1; MYBL2; MYC; RRM1; RRM2; SERPINE1; TFDP1; XRCC1;	ATM|IDBG-70193|ENSG00000149311|472|; CBX5|IDBG-37553|ENSG00000094916|23468|; CDC6|IDBG-47359|ENSG00000094804|990|; CDK2|IDBG-39545|ENSG00000123374|1017|; CDKN1A|IDBG-85033|ENSG00000124762|1026|; CDKN1B|IDBG-20317|ENSG00000111276|1027|; CDKN2A|IDBG-54547|ENSG00000147889|1029|; E2F3|IDBG-64143|ENSG00000112242|1871|; E2F6|IDBG-29751|ENSG00000169016|1876|; KAT2B|IDBG-21805|ENSG00000114166|8850|; MCL1…
Chronic myeloid leukemia	582	KEGG	9606	19	74	1.17551e-06	0.00014067	AKT1; AKT2; BCL2L1; CCND1; CDK6; CDKN1A; CDKN1B; CDKN2A; CRK; E2F3; GAB2; IKBKB; KRAS; MAPK1; MYC; PIK3CG; SOS2; TGFBR1; TP53;	AKT1|IDBG-22709|ENSG00000142208|207|; AKT2|IDBG-51270|ENSG00000105221|208|; BCL2L1|IDBG-63673|ENSG00000171552|598|; CCND1|IDBG-61868|ENSG00000110092|595|; CDK6|IDBG-26773|ENSG00000105810|1021|; CDKN1A|IDBG-85033|ENSG00000124762|1026|; CDKN1B|IDBG-20317|ENSG00000111276|1027|; CDKN2A|IDBG-54547|ENSG00000147889|1029|; CRK|IDBG-14664|ENSG00000167193|1398|; E2F3|IDBG-64143|ENSG00000112242|1871|; GAB2|…
Fc epsilon receptor (FCERI) signaling	17802	REACTOME	9606	32	173	1.12409e-06	0.000146745	AKT1; AKT1S1; AKT2; CDKN1A; CDKN1B; EIF2C1; EIF2C2; FRS2; GAB1; GAB2; HBEGF; IKBKB; IL6; IL6R; JAK1; KRAS; LYN; MALT1; MAP2K7; MAP3K1; MAPK1; MAPK8; NFATC3; PDGFB; PLCG2; PPP3CB; RAC1; RICTOR; SYK; TAB1; TNRC6A; VAV3;	AKT1|IDBG-22709|ENSG00000142208|207|; AKT1S1|IDBG-63691|ENSG00000204673|84335|; AKT2|IDBG-51270|ENSG00000105221|208|; CDKN1A|IDBG-85033|ENSG00000124762|1026|; CDKN1B|IDBG-20317|ENSG00000111276|1027|; EIF2C1|IDBG-96234|ENSG00000092847|26523|; EIF2C2|IDBG-37096|ENSG00000123908|27161|; FRS2|IDBG-47144|ENSG00000166225|10818|; GAB1|IDBG-39257|ENSG00000109458|2549|; GAB2|IDBG-65975|ENSG00000033327|9846…
Cell cycle	473	KEGG	9606	26	126	1.36583e-06	0.000150872	ATM; CCND1; CDC14B; CDC25C; CDC6; CDC7; CDK2; CDK6; CDKN1A; CDKN1B; CDKN2A; CDKN2D; DBF4; E2F3; EP300; ESPL1; MYC; SKP2; SMAD2; SMC1A; TFDP1; TP53; YWHAE; YWHAG; YWHAH; YWHAZ;	ATM|IDBG-70193|ENSG00000149311|472|; CCND1|IDBG-61868|ENSG00000110092|595|; CDC14B|IDBG-77419|ENSG00000081377|8555|; CDC25C|IDBG-46926|ENSG00000158402|995|; CDC6|IDBG-47359|ENSG00000094804|990|; CDC7|IDBG-100234|ENSG00000097046|8317|; CDK2|IDBG-39545|ENSG00000123374|1017|; CDK6|IDBG-26773|ENSG00000105810|1021|; CDKN1A|IDBG-85033|ENSG00000124762|1026|; CDKN1B|IDBG-20317|ENSG00000111276|1027|; CDKN…
AP-1 transcription factor network	15318	PID NCI	9606	18	67	1.09277e-06	0.000156921	ACTA1; ATF3; BCL2L11; CCND1; CDKN1B; CDKN2A; COL1A2; CTNNB1; CYR61; DUSP1; EDN1; EP300; ESR1; IL6; IL8; MMP9; MYC; TP53;	ACTA1|IDBG-107311|ENSG00000143632|58|; ATF3|IDBG-106549|ENSG00000162772|467|; BCL2L11|IDBG-65821|ENSG00000153094|10018|; CCND1|IDBG-61868|ENSG00000110092|595|; CDKN1B|IDBG-20317|ENSG00000111276|1027|; CDKN2A|IDBG-54547|ENSG00000147889|1029|; COL1A2|IDBG-27319|ENSG00000164692|1278|; CTNNB1|IDBG-27347|ENSG00000168036|1499|; CYR61|IDBG-100054|ENSG00000142871|3491|; DUSP1|IDBG-57812|ENSG00000120129|1…
Signaling by SCF-KIT	13325	REACTOME	9606	26	127	1.59939e-06	0.000164051	AKT1; AKT1S1; AKT2; CDKN1A; CDKN1B; EIF2C1; EIF2C2; FRS2; GAB1; GAB2; HBEGF; IL6; IL6R; JAK1; KRAS; LYN; MAPK1; MMP9; PDGFB; PRKCA; RAC1; RICTOR; SOCS1; SOCS6; TNRC6A; YES1;	AKT1|IDBG-22709|ENSG00000142208|207|; AKT1S1|IDBG-63691|ENSG00000204673|84335|; AKT2|IDBG-51270|ENSG00000105221|208|; CDKN1A|IDBG-85033|ENSG00000124762|1026|; CDKN1B|IDBG-20317|ENSG00000111276|1027|; EIF2C1|IDBG-96234|ENSG00000092847|26523|; EIF2C2|IDBG-37096|ENSG00000123908|27161|; FRS2|IDBG-47144|ENSG00000166225|10818|; GAB1|IDBG-39257|ENSG00000109458|2549|; GAB2|IDBG-65975|ENSG00000033327|9846…
Non-small cell lung cancer	444	KEGG	9606	16	57	2.29235e-06	0.000219454	AKT1; AKT2; CCND1; CDK6; CDKN2A; E2F3; EML4; KRAS; MAPK1; PIK3CG; PLCG2; PRKCA; SOS2; STK4; TGFA; TP53;	AKT1|IDBG-22709|ENSG00000142208|207|; AKT2|IDBG-51270|ENSG00000105221|208|; CCND1|IDBG-61868|ENSG00000110092|595|; CDK6|IDBG-26773|ENSG00000105810|1021|; CDKN2A|IDBG-54547|ENSG00000147889|1029|; E2F3|IDBG-64143|ENSG00000112242|1871|; EML4|IDBG-48199|ENSG00000143924|27436|; KRAS|IDBG-23889|ENSG00000133703|3845|; MAPK1|IDBG-2147|ENSG00000100030|5594|; PIK3CG|IDBG-35338|ENSG00000105851|5294|; PLCG2|…
Telomeres telomerase cellular aging and immortality	4017	PID BIOCARTA	9606	8	15	3.53806e-06	0.000282259	AKT1; BCL2; KRAS; MYC; PRKCA; TERT; TNKS; TP53;	AKT1|IDBG-22709|ENSG00000142208|207|; BCL2|IDBG-4354|ENSG00000171791|596|; KRAS|IDBG-23889|ENSG00000133703|3845|; MYC|IDBG-35442|ENSG00000136997|4609|; PRKCA|IDBG-65194|ENSG00000154229|5578|; TERT|IDBG-10998|ENSG00000164362|7015|; TNKS|IDBG-6906|ENSG00000173273|8658|; TP53|IDBG-26364|ENSG00000141510|7157|;
FoxO family signaling	15266	PID NCI	9606	11	29	3.45689e-06	0.000292005	AKT1; BCL2L11; CDK2; CDKN1B; CTNNB1; IKBKB; KAT2B; SKP2; SOD2; XPO1; ZFAND5;	AKT1|IDBG-22709|ENSG00000142208|207|; BCL2L11|IDBG-65821|ENSG00000153094|10018|; CDK2|IDBG-39545|ENSG00000123374|1017|; CDKN1B|IDBG-20317|ENSG00000111276|1027|; CTNNB1|IDBG-27347|ENSG00000168036|1499|; IKBKB|IDBG-19987|ENSG00000104365|3551|; KAT2B|IDBG-21805|ENSG00000114166|8850|; SKP2|IDBG-16420|ENSG00000145604|6502|; SOD2|IDBG-98553|ENSG00000112096|100129518,6648|; XPO1|IDBG-53335|ENSG000000828…
Regulation of nuclear beta catenin signaling and target gene transcription	15295	PID NCI	9606	18	72	3.39827e-06	0.000304995	APC; BCL9; CAMK4; CBY1; CCND1; CDKN2A; CTNNB1; CYR61; DVL3; EP300; IGF2BP1; IL8; INCENP; MMP2; MMP9; MYC; TERT; XPO1;	APC|IDBG-37007|ENSG00000134982|324|; BCL9|IDBG-101829|ENSG00000116128|607|; CAMK4|IDBG-36661|ENSG00000152495|814|; CBY1|IDBG-7651|ENSG00000100211|25776|; CCND1|IDBG-61868|ENSG00000110092|595|; CDKN2A|IDBG-54547|ENSG00000147889|1029|; CTNNB1|IDBG-27347|ENSG00000168036|1499|; CYR61|IDBG-100054|ENSG00000142871|3491|; DVL3|IDBG-67447|ENSG00000161202|1857|; EP300|IDBG-8992|ENSG00000100393|2033|; IGF2B…
Glioma	523	KEGG	9606	17	66	4.08439e-06	0.000308694	AKT1; AKT2; CCND1; CDK6; CDKN1A; CDKN2A; E2F3; IGF1R; KRAS; MAPK1; PDGFB; PIK3CG; PLCG2; PRKCA; SOS2; TGFA; TP53;	AKT1|IDBG-22709|ENSG00000142208|207|; AKT2|IDBG-51270|ENSG00000105221|208|; CCND1|IDBG-61868|ENSG00000110092|595|; CDK6|IDBG-26773|ENSG00000105810|1021|; CDKN1A|IDBG-85033|ENSG00000124762|1026|; CDKN2A|IDBG-54547|ENSG00000147889|1029|; E2F3|IDBG-64143|ENSG00000112242|1871|; IGF1R|IDBG-31432|ENSG00000140443|3480|; KRAS|IDBG-23889|ENSG00000133703|3845|; MAPK1|IDBG-2147|ENSG00000100030|5594|; PDGFB|…
Direct p53 effectors	15209	PID NCI	9606	25	129	7.11355e-06	0.000486431	APC; ARID3A; ATF3; BCL2; BNIP3L; BTG2; CCNG1; CDKN1A; DROSHA; DUSP1; FOXA1; MAP4K4; MCL1; MMP2; PMAIP1; PRDM1; RNF144B; RRM2B; SERPINE1; SH2D1A; TFDP1; TGFA; TNFRSF10B; TNFRSF10D; TP53;	APC|IDBG-37007|ENSG00000134982|324|; ARID3A|IDBG-13387|ENSG00000116017|1820|; ATF3|IDBG-106549|ENSG00000162772|467|; BCL2|IDBG-4354|ENSG00000171791|596|; BNIP3L|IDBG-13074|ENSG00000104765|665|; BTG2|IDBG-105945|ENSG00000159388|7832|; CCNG1|IDBG-56515|ENSG00000113328|900|; CDKN1A|IDBG-85033|ENSG00000124762|1026|; DROSHA|IDBG-14255|ENSG00000113360|29102|; DUSP1|IDBG-57812|ENSG00000120129|1843|; FOX…
Prostate cancer	544	KEGG	9606	20	90	6.95208e-06	0.00049916	AKT1; AKT2; BCL2; CCND1; CDK2; CDKN1A; CDKN1B; CREB3L2; CTNNB1; E2F3; EP300; IGF1R; IKBKB; KRAS; MAPK1; PDGFB; PIK3CG; SOS2; TGFA; TP53;	AKT1|IDBG-22709|ENSG00000142208|207|; AKT2|IDBG-51270|ENSG00000105221|208|; BCL2|IDBG-4354|ENSG00000171791|596|; CCND1|IDBG-61868|ENSG00000110092|595|; CDK2|IDBG-39545|ENSG00000123374|1017|; CDKN1A|IDBG-85033|ENSG00000124762|1026|; CDKN1B|IDBG-20317|ENSG00000111276|1027|; CREB3L2|IDBG-43070|ENSG00000182158|64764|; CTNNB1|IDBG-27347|ENSG00000168036|1499|; E2F3|IDBG-64143|ENSG00000112242|1871|; EP3…
ATF-2 transcription factor network	15253	PID NCI	9606	15	56	8.93999e-06	0.000583537	ATF3; BCL2; BCL2L1; CCND1; CSRP2; DUSP1; EP300; ESR1; IL6; IL8; JDP2; MAPK8; MMP2; PRKCA; SOCS3;	ATF3|IDBG-106549|ENSG00000162772|467|; BCL2|IDBG-4354|ENSG00000171791|596|; BCL2L1|IDBG-63673|ENSG00000171552|598|; CCND1|IDBG-61868|ENSG00000110092|595|; CSRP2|IDBG-49092|ENSG00000175183|1466|; DUSP1|IDBG-57812|ENSG00000120129|1843|; EP300|IDBG-8992|ENSG00000100393|2033|; ESR1|IDBG-97997|ENSG00000091831|2099|; IL6|IDBG-9462|ENSG00000136244|3569|; IL8|IDBG-23954|ENSG00000169429|3576|; JDP2|IDBG-1…
Colorectal cancer	442	KEGG	9606	16	63	9.52374e-06	0.000594613	AKT1; AKT2; APC; BCL2; CASP3; CCND1; CTNNB1; KRAS; MAPK1; MAPK8; MYC; PIK3CG; RAC1; SMAD2; TGFBR1; TP53;	AKT1|IDBG-22709|ENSG00000142208|207|; AKT2|IDBG-51270|ENSG00000105221|208|; APC|IDBG-37007|ENSG00000134982|324|; BCL2|IDBG-4354|ENSG00000171791|596|; CASP3|IDBG-46394|ENSG00000164305|836|; CCND1|IDBG-61868|ENSG00000110092|595|; CTNNB1|IDBG-27347|ENSG00000168036|1499|; KRAS|IDBG-23889|ENSG00000133703|3845|; MAPK1|IDBG-2147|ENSG00000100030|5594|; MAPK8|IDBG-73479|ENSG00000107643|5599|; MYC|IDBG-354…
TGF_beta_Receptor	15911	NETPATH	9606	35	220	1.25932e-05	0.000669773	AKT1; ATF3; CCND1; CDK2; CDK6; CDKN1A; CRK; CTNNB1; EP300; ESR1; FOXG1; HGS; HOXA9; IKBKB; IRF2BP1; KAT2B; KLF10; KPNB1; MAPK1; MAPK8; MEF2A; MYC; PPP2R2A; RUNX2; RUNX3; SIK1; SMAD2; SUMO1; TAB1; TFDP1; TGFBR1; TGFBR3; TP53; UBE2D3; XPO1;	AKT1|IDBG-22709|ENSG00000142208|207|; ATF3|IDBG-106549|ENSG00000162772|467|; CCND1|IDBG-61868|ENSG00000110092|595|; CDK2|IDBG-39545|ENSG00000123374|1017|; CDK6|IDBG-26773|ENSG00000105810|1021|; CDKN1A|IDBG-85033|ENSG00000124762|1026|; CRK|IDBG-14664|ENSG00000167193|1398|; CTNNB1|IDBG-27347|ENSG00000168036|1499|; EP300|IDBG-8992|ENSG00000100393|2033|; ESR1|IDBG-97997|ENSG00000091831|2099|; FOXG1|I…
Bladder cancer	514	KEGG	9606	12	38	1.12771e-05	0.000674744	CCND1; CDKN1A; CDKN2A; E2F3; IL8; KRAS; MAPK1; MMP2; MMP9; MYC; THBS1; TP53;	CCND1|IDBG-61868|ENSG00000110092|595|; CDKN1A|IDBG-85033|ENSG00000124762|1026|; CDKN2A|IDBG-54547|ENSG00000147889|1029|; E2F3|IDBG-64143|ENSG00000112242|1871|; IL8|IDBG-23954|ENSG00000169429|3576|; KRAS|IDBG-23889|ENSG00000133703|3845|; MAPK1|IDBG-2147|ENSG00000100030|5594|; MMP2|IDBG-31271|ENSG00000087245|4313|; MMP9|IDBG-78722|ENSG00000100985|4318|; MYC|IDBG-35442|ENSG00000136997|4609|; THBS1|I…
Cell cycle: g1/s check point	3958	PID BIOCARTA	9606	10	27	1.24556e-05	0.000687931	ATM; CCND1; CDK2; CDK6; CDKN1A; CDKN1B; CDKN2A; SKP2; TFDP1; TP53;	ATM|IDBG-70193|ENSG00000149311|472|; CCND1|IDBG-61868|ENSG00000110092|595|; CDK2|IDBG-39545|ENSG00000123374|1017|; CDK6|IDBG-26773|ENSG00000105810|1021|; CDKN1A|IDBG-85033|ENSG00000124762|1026|; CDKN1B|IDBG-20317|ENSG00000111276|1027|; CDKN2A|IDBG-54547|ENSG00000147889|1029|; SKP2|IDBG-16420|ENSG00000145604|6502|; TFDP1|IDBG-53460|ENSG00000198176|7027|; TP53|IDBG-26364|ENSG00000141510|7157|;
Influence of ras and rho proteins on g1 to s transition	4175	PID BIOCARTA	9606	10	27	1.24556e-05	0.000687931	AKT1; CCND1; CDK2; CDK6; CDKN1A; CDKN1B; IKBKB; MAPK1; RAC1; TFDP1;	AKT1|IDBG-22709|ENSG00000142208|207|; CCND1|IDBG-61868|ENSG00000110092|595|; CDK2|IDBG-39545|ENSG00000123374|1017|; CDK6|IDBG-26773|ENSG00000105810|1021|; CDKN1A|IDBG-85033|ENSG00000124762|1026|; CDKN1B|IDBG-20317|ENSG00000111276|1027|; IKBKB|IDBG-19987|ENSG00000104365|3551|; MAPK1|IDBG-2147|ENSG00000100030|5594|; RAC1|IDBG-8115|ENSG00000136238|5879|; TFDP1|IDBG-53460|ENSG00000198176|7027|;
Cellular responses to stress	16723	REACTOME	9606	37	240	1.48276e-05	0.000760442	AKT1S1; ATM; CBX2; CDK2; CDK6; CDKN1A; CDKN1B; CDKN2A; CDKN2D; E2F3; EED; EEF1A1; EIF2C1; EP300; ERO1L; EZH2; HIST1H2BD; HMGA1; HMGA2; HSBP1; IL1A; IL6; IL8; LMNB1; MAP2K7; MAP4K4; MAPK1; MAPK8; RPA2; SOD2; TFDP1; TNRC6A; TP53; UBE2D3; UBN1; VHL; YWHAE;	AKT1S1|IDBG-63691|ENSG00000204673|84335|; ATM|IDBG-70193|ENSG00000149311|472|; CBX2|IDBG-71184|ENSG00000173894|84733|; CDK2|IDBG-39545|ENSG00000123374|1017|; CDK6|IDBG-26773|ENSG00000105810|1021|; CDKN1A|IDBG-85033|ENSG00000124762|1026|; CDKN1B|IDBG-20317|ENSG00000111276|1027|; CDKN2A|IDBG-54547|ENSG00000147889|1029|; CDKN2D|IDBG-27803|ENSG00000129355|1032|; E2F3|IDBG-64143|ENSG00000112242|1871|;…
Hemostasis	19856	REACTOME	9606	64	508	1.55417e-05	0.00076958	AKT1; AKT2; ATP2A2; ATP2B1; C1QBP; CALU; CBX5; CDK2; COL1A2; CRK; DGKH; DOCK10; DOCK6; EP300; FN1; GAB2; GNA13; GNAI2; GNAQ; GNAS; GNB2; GNG5; HABP4; IRF1; IRF2; ITGA3; ITGA5; ITGAV; JAK1; KIF11; KIF5A; KIF5B; KRAS; LYN; MAPK1; MGLL; PDE11A; PDGFB; PIK3CG; PLCG2; PPP2R1B; PRKAR1A; PRKCA; RAB5A; RAC1; RAP1B; SERPINC1; SERPINE1; SLC16A1; SLC7A11; SLC7A5; SLC7A6; SLC7A9; SYK; THBS1; TP53; TUBA1A; TU…	AKT1|IDBG-22709|ENSG00000142208|207|; AKT2|IDBG-51270|ENSG00000105221|208|; ATP2A2|IDBG-56943|ENSG00000174437|488|; ATP2B1|IDBG-50612|ENSG00000070961|490|; C1QBP|IDBG-21497|ENSG00000108561|708|; CALU|IDBG-39925|ENSG00000128595|813|; CBX5|IDBG-37553|ENSG00000094916|23468|; CDK2|IDBG-39545|ENSG00000123374|1017|; COL1A2|IDBG-27319|ENSG00000164692|1278|; CRK|IDBG-14664|ENSG00000167193|1398|; DGKH|IDB…
Mitotic G1-G1/S phases	17361	REACTOME	9606	25	136	1.85891e-05	0.000861096	CCND1; CDC6; CDC7; CDK2; CDK6; CDKN1A; CDKN1B; CDKN2A; CDKN2D; DBF4; DYRK1A; E2F3; MYBL2; MYC; PPP2R1B; PPP2R2A; PRIM2; PSMB5; PSMD11; PSMD12; PSMD7; RPA2; RRM2; SKP2; TFDP1;	CCND1|IDBG-61868|ENSG00000110092|595|; CDC6|IDBG-47359|ENSG00000094804|990|; CDC7|IDBG-100234|ENSG00000097046|8317|; CDK2|IDBG-39545|ENSG00000123374|1017|; CDK6|IDBG-26773|ENSG00000105810|1021|; CDKN1A|IDBG-85033|ENSG00000124762|1026|; CDKN1B|IDBG-20317|ENSG00000111276|1027|; CDKN2A|IDBG-54547|ENSG00000147889|1029|; CDKN2D|IDBG-27803|ENSG00000129355|1032|; DBF4|IDBG-25283|ENSG00000006634|10926|; …
Innate Immune System	17476	REACTOME	9606	69	563	1.81334e-05	0.000867985	AKT1; AKT1S1; AKT2; ATG12; ATG5; BCL2; BCL2L1; C2; C4BPB; C6; CAMK4; CCR2; CD55; CD59; CDKN1A; CDKN1B; CRK; CTNNB1; EIF2C1; EIF2C2; EP300; FRS2; GAB1; GAB2; HBEGF; HMGB1; IKBKB; IL6; IL6R; IRAK1; IRF1; IRF2; JAK1; KLRD1; KRAS; LYN; MALT1; MAP2K7; MAP3K1; MAPK1; MAPK8; MEF2A; NCKAP1; NCKIPSD; NFATC3; PDGFB; PLCG2; PLD3; POLR3D; POLR3E; POLR3H; PPP2R1B; PPP3CB; PRKAR1A; PRKCA; RAC1; RICTOR; RNF135;…	AKT1|IDBG-22709|ENSG00000142208|207|; AKT1S1|IDBG-63691|ENSG00000204673|84335|; AKT2|IDBG-51270|ENSG00000105221|208|; ATG12|IDBG-37900|ENSG00000145782|9140|; ATG5|IDBG-94856|ENSG00000057663|9474|; BCL2|IDBG-4354|ENSG00000171791|596|; BCL2L1|IDBG-63673|ENSG00000171552|598|; C2|IDBG-124824|ENSG00000166278|101928623,717|; C4BPB|IDBG-106321|ENSG00000123843|725|; C6|IDBG-18604|ENSG00000039537|729|; CA…
Apoptosis	17979	REACTOME	9606	27	155	2.40186e-05	0.00104517	AKT1; AKT2; APC; BCL2; BCL2L11; BCL2L1; CASP3; DIABLO; HMGB1; KPNB1; LMNB1; MAPK8; NMT1; PMAIP1; PSMB5; PSMD11; PSMD12; PSMD7; PSME4; TFDP1; TNFRSF10B; TP53; YWHAE; YWHAG; YWHAH; YWHAZ; null;	AKT1|IDBG-22709|ENSG00000142208|207|; AKT2|IDBG-51270|ENSG00000105221|208|; APC|IDBG-37007|ENSG00000134982|324|; BCL2|IDBG-4354|ENSG00000171791|596|; BCL2L11|IDBG-65821|ENSG00000153094|10018|; BCL2L1|IDBG-63673|ENSG00000171552|598|; CASP3|IDBG-46394|ENSG00000164305|836|; DIABLO|IDBG-62263|ENSG00000184047|56616|; HMGB1|IDBG-21100|ENSG00000189403|3146|; KPNB1|IDBG-56053|ENSG00000108424|3837|; LMNB1…
TSH	15927	NETPATH	9606	18	82	2.37403e-05	0.00106535	AKT1; AKT1S1; ATP1A1; CDK2; CDKN1B; CREM; GNA13; GNAI2; GNAQ; GNAS; IGF1R; IKBKB; JAK1; MAPK1; PRKCA; SLC16A1; SOCS1; SOCS3;	AKT1|IDBG-22709|ENSG00000142208|207|; AKT1S1|IDBG-63691|ENSG00000204673|84335|; ATP1A1|IDBG-101377|ENSG00000163399|476|; CDK2|IDBG-39545|ENSG00000123374|1017|; CDKN1B|IDBG-20317|ENSG00000111276|1027|; CREM|IDBG-69430|ENSG00000095794|1390|; GNA13|IDBG-64978|ENSG00000120063|10672|; GNAI2|IDBG-36105|ENSG00000114353|2771|; GNAQ|IDBG-72455|ENSG00000156052|2776|; GNAS|IDBG-82827|ENSG00000087460|2778|; …
DAP12 signaling	13003	REACTOME	9606	26	147	2.57403e-05	0.00108715	AKT1; AKT1S1; AKT2; CAMK4; CDKN1A; CDKN1B; EIF2C1; EIF2C2; FRS2; GAB1; HBEGF; IL6; IL6R; JAK1; KLRD1; KRAS; MAPK1; PDGFB; PLCG2; PRKAR1A; PRKCA; RAC1; RICTOR; SYK; TNRC6A; VAV3;	AKT1|IDBG-22709|ENSG00000142208|207|; AKT1S1|IDBG-63691|ENSG00000204673|84335|; AKT2|IDBG-51270|ENSG00000105221|208|; CAMK4|IDBG-36661|ENSG00000152495|814|; CDKN1A|IDBG-85033|ENSG00000124762|1026|; CDKN1B|IDBG-20317|ENSG00000111276|1027|; EIF2C1|IDBG-96234|ENSG00000092847|26523|; EIF2C2|IDBG-37096|ENSG00000123908|27161|; FRS2|IDBG-47144|ENSG00000166225|10818|; GAB1|IDBG-39257|ENSG00000109458|2549…
p53 signaling pathway	597	KEGG	9606	16	68	2.6916e-05	0.00110433	ATM; CASP3; CCND1; CCNG1; CDK2; CDK6; CDKN1A; CDKN2A; MDM4; PMAIP1; RRM2; RRM2B; SERPINE1; THBS1; TNFRSF10B; TP53;	ATM|IDBG-70193|ENSG00000149311|472|; CASP3|IDBG-46394|ENSG00000164305|836|; CCND1|IDBG-61868|ENSG00000110092|595|; CCNG1|IDBG-56515|ENSG00000113328|900|; CDK2|IDBG-39545|ENSG00000123374|1017|; CDK6|IDBG-26773|ENSG00000105810|1021|; CDKN1A|IDBG-85033|ENSG00000124762|1026|; CDKN2A|IDBG-54547|ENSG00000147889|1029|; MDM4|IDBG-106054|ENSG00000198625|4194|; PMAIP1|IDBG-4142|ENSG00000141682|5366|; RRM2|…
Plasma membrane estrogen receptor signaling	15557	PID NCI	9606	9	24	3.05064e-05	0.00121687	AKT1; ESR1; GNA13; HBEGF; IGF1R; MMP2; MMP9; ROCK2; STRN;	AKT1|IDBG-22709|ENSG00000142208|207|; ESR1|IDBG-97997|ENSG00000091831|2099|; GNA13|IDBG-64978|ENSG00000120063|10672|; HBEGF|IDBG-48445|ENSG00000113070|1839|; IGF1R|IDBG-31432|ENSG00000140443|3480|; MMP2|IDBG-31271|ENSG00000087245|4313|; MMP9|IDBG-78722|ENSG00000100985|4318|; ROCK2|IDBG-29657|ENSG00000134318|9475|; STRN|IDBG-44499|ENSG00000115808|6801|;
Role of Calcineurin-dependent NFAT signaling in lymphocytes	15595	PID NCI	9606	11	36	3.71259e-05	0.00144088	BCL2; BCL2L1; CAMK4; CASP3; KPNA2; KPNB1; MAP3K1; MAPK8; MEF2D; NFATC3; XPO1;	BCL2|IDBG-4354|ENSG00000171791|596|; BCL2L1|IDBG-63673|ENSG00000171552|598|; CAMK4|IDBG-36661|ENSG00000152495|814|; CASP3|IDBG-46394|ENSG00000164305|836|; KPNA2|IDBG-65703|ENSG00000182481|3838|; KPNB1|IDBG-56053|ENSG00000108424|3837|; MAP3K1|IDBG-22000|ENSG00000095015|4214|; MAPK8|IDBG-73479|ENSG00000107643|5599|; MEF2D|IDBG-103519|ENSG00000116604|4209|; NFATC3|IDBG-38028|ENSG00000072736|4775|; X…
TNFalpha	15913	NETPATH	9606	39	270	4.02651e-05	0.00148258	AKAP8; AKT1; AKT2; BAG4; BCL2L1; CASP3; DIABLO; EED; EP300; GAB1; HMGB1; IKBKB; KPNA2; KPNA6; LRPPRC; MAP2K7; MAP3K1; MAPK1; MAPK8; PPP1R12A; PRKCA; PSMB5; PSMD12; PSMD7; SMAD2; SOS2; SUMO1; SYK; TAB1; TANK; TIFA; TP53; TXLNA; UBE2D3; YWHAE; YWHAG; YWHAH; YWHAZ; ZFAND5;	AKAP8|IDBG-34589|ENSG00000105127|10270|; AKT1|IDBG-22709|ENSG00000142208|207|; AKT2|IDBG-51270|ENSG00000105221|208|; BAG4|IDBG-17465|ENSG00000156735|9530|; BCL2L1|IDBG-63673|ENSG00000171552|598|; CASP3|IDBG-46394|ENSG00000164305|836|; DIABLO|IDBG-62263|ENSG00000184047|56616|; EED|IDBG-66821|ENSG00000074266|8726|; EP300|IDBG-8992|ENSG00000100393|2033|; GAB1|IDBG-39257|ENSG00000109458|2549|; HMGB1|…
FCERI mediated MAPK activation	19852	REACTOME	9606	13	49	3.94969e-05	0.00149257	IL6; IL6R; JAK1; KRAS; LYN; MAP2K7; MAP3K1; MAPK1; MAPK8; PLCG2; RAC1; SYK; VAV3;	IL6|IDBG-9462|ENSG00000136244|3569|; IL6R|IDBG-102945|ENSG00000160712|3570|; JAK1|IDBG-99443|ENSG00000162434|3716|; KRAS|IDBG-23889|ENSG00000133703|3845|; LYN|IDBG-408826|ENSG00000254087|4067|; MAP2K7|IDBG-24000|ENSG00000076984|5609|; MAP3K1|IDBG-22000|ENSG00000095015|4214|; MAPK1|IDBG-2147|ENSG00000100030|5594|; MAPK8|IDBG-73479|ENSG00000107643|5599|; PLCG2|IDBG-43723|ENSG00000197943|5336|; RAC1…
Activation of BAD and translocation to mitochondria	13399	REACTOME	9606	7	15	4.54139e-05	0.00163036	AKT1; AKT2; BCL2; YWHAE; YWHAG; YWHAH; YWHAZ;	AKT1|IDBG-22709|ENSG00000142208|207|; AKT2|IDBG-51270|ENSG00000105221|208|; BCL2|IDBG-4354|ENSG00000171791|596|; YWHAE|IDBG-14629|ENSG00000108953|7531|; YWHAG|IDBG-23145|ENSG00000170027|7532|; YWHAH|IDBG-4947|ENSG00000128245|7533|; YWHAZ|IDBG-30919|ENSG00000164924|7534|;
Fc epsilon RI signaling pathway	435	KEGG	9606	16	71	4.75413e-05	0.0016651	AKT1; AKT2; GAB2; IL13; KRAS; LYN; MAP2K7; MAPK1; MAPK8; PIK3CG; PLCG2; PRKCA; RAC1; SOS2; SYK; VAV3;	AKT1|IDBG-22709|ENSG00000142208|207|; AKT2|IDBG-51270|ENSG00000105221|208|; GAB2|IDBG-65975|ENSG00000033327|9846|; IL13|IDBG-42599|ENSG00000169194|3596|; KRAS|IDBG-23889|ENSG00000133703|3845|; LYN|IDBG-408826|ENSG00000254087|4067|; MAP2K7|IDBG-24000|ENSG00000076984|5609|; MAPK1|IDBG-2147|ENSG00000100030|5594|; MAPK8|IDBG-73479|ENSG00000107643|5599|; PIK3CG|IDBG-35338|ENSG00000105851|5294|; PLCG2|…
Cellular Senescence	18630	REACTOME	9606	27	164	6.68838e-05	0.00218284	ATM; CBX2; CDK2; CDK6; CDKN1A; CDKN1B; CDKN2A; CDKN2D; E2F3; EED; EIF2C1; EZH2; HIST1H2BD; HMGA1; HMGA2; IL1A; IL6; IL8; LMNB1; MAP2K7; MAP4K4; MAPK1; MAPK8; TFDP1; TNRC6A; TP53; UBN1;	ATM|IDBG-70193|ENSG00000149311|472|; CBX2|IDBG-71184|ENSG00000173894|84733|; CDK2|IDBG-39545|ENSG00000123374|1017|; CDK6|IDBG-26773|ENSG00000105810|1021|; CDKN1A|IDBG-85033|ENSG00000124762|1026|; CDKN1B|IDBG-20317|ENSG00000111276|1027|; CDKN2A|IDBG-54547|ENSG00000147889|1029|; CDKN2D|IDBG-27803|ENSG00000129355|1032|; E2F3|IDBG-64143|ENSG00000112242|1871|; EED|IDBG-66821|ENSG00000074266|8726|; EIF…
DAP12 interactions	13004	REACTOME	9606	26	155	6.57902e-05	0.00219709	AKT1; AKT1S1; AKT2; CAMK4; CDKN1A; CDKN1B; EIF2C1; EIF2C2; FRS2; GAB1; HBEGF; IL6; IL6R; JAK1; KLRD1; KRAS; MAPK1; PDGFB; PLCG2; PRKAR1A; PRKCA; RAC1; RICTOR; SYK; TNRC6A; VAV3;	AKT1|IDBG-22709|ENSG00000142208|207|; AKT1S1|IDBG-63691|ENSG00000204673|84335|; AKT2|IDBG-51270|ENSG00000105221|208|; CAMK4|IDBG-36661|ENSG00000152495|814|; CDKN1A|IDBG-85033|ENSG00000124762|1026|; CDKN1B|IDBG-20317|ENSG00000111276|1027|; EIF2C1|IDBG-96234|ENSG00000092847|26523|; EIF2C2|IDBG-37096|ENSG00000123908|27161|; FRS2|IDBG-47144|ENSG00000166225|10818|; GAB1|IDBG-39257|ENSG00000109458|2549…
Small cell lung cancer	527	KEGG	9606	18	88	6.43727e-05	0.00220093	AKT1; AKT2; BCL2; BCL2L1; CCND1; CDK2; CDK6; CDKN1B; E2F3; FN1; IKBKB; ITGA3; ITGAV; LAMC1; MYC; PIK3CG; SKP2; TP53;	AKT1|IDBG-22709|ENSG00000142208|207|; AKT2|IDBG-51270|ENSG00000105221|208|; BCL2|IDBG-4354|ENSG00000171791|596|; BCL2L1|IDBG-63673|ENSG00000171552|598|; CCND1|IDBG-61868|ENSG00000110092|595|; CDK2|IDBG-39545|ENSG00000123374|1017|; CDK6|IDBG-26773|ENSG00000105810|1021|; CDKN1B|IDBG-20317|ENSG00000111276|1027|; E2F3|IDBG-64143|ENSG00000112242|1871|; FN1|IDBG-80237|ENSG00000115414|2335|; IKBKB|IDBG-…
ErbB signaling pathway	461	KEGG	9606	18	89	7.52226e-05	0.00234825	AKT1; AKT2; CDKN1A; CDKN1B; CRK; GAB1; HBEGF; KRAS; MAP2K7; MAPK1; MAPK8; MYC; NCK2; PIK3CG; PLCG2; PRKCA; SOS2; TGFA;	AKT1|IDBG-22709|ENSG00000142208|207|; AKT2|IDBG-51270|ENSG00000105221|208|; CDKN1A|IDBG-85033|ENSG00000124762|1026|; CDKN1B|IDBG-20317|ENSG00000111276|1027|; CRK|IDBG-14664|ENSG00000167193|1398|; GAB1|IDBG-39257|ENSG00000109458|2549|; HBEGF|IDBG-48445|ENSG00000113070|1839|; KRAS|IDBG-23889|ENSG00000133703|3845|; MAP2K7|IDBG-24000|ENSG00000076984|5609|; MAPK1|IDBG-2147|ENSG00000100030|5594|; MAPK8…
Oncostatin_M	16513	NETPATH	9606	12	45	7.39432e-05	0.00235961	AKT1; CASP3; CDK2; CDKN1B; EP300; IL6ST; JAK1; LIFR; MAPK1; RICTOR; SOCS3; TP53;	AKT1|IDBG-22709|ENSG00000142208|207|; CASP3|IDBG-46394|ENSG00000164305|836|; CDK2|IDBG-39545|ENSG00000123374|1017|; CDKN1B|IDBG-20317|ENSG00000111276|1027|; EP300|IDBG-8992|ENSG00000100393|2033|; IL6ST|IDBG-21516|ENSG00000134352|3572|; JAK1|IDBG-99443|ENSG00000162434|3716|; LIFR|IDBG-17489|ENSG00000113594|3977|; MAPK1|IDBG-2147|ENSG00000100030|5594|; RICTOR|IDBG-17688|ENSG00000164327|253260|; SOC…
Cyclin D associated events in G1	12969	REACTOME	9606	11	39	8.43408e-05	0.00242227	CCND1; CDK6; CDKN1A; CDKN1B; CDKN2A; CDKN2D; E2F3; PPP2R1B; PPP2R2A; SKP2; TFDP1;	CCND1|IDBG-61868|ENSG00000110092|595|; CDK6|IDBG-26773|ENSG00000105810|1021|; CDKN1A|IDBG-85033|ENSG00000124762|1026|; CDKN1B|IDBG-20317|ENSG00000111276|1027|; CDKN2A|IDBG-54547|ENSG00000147889|1029|; CDKN2D|IDBG-27803|ENSG00000129355|1032|; E2F3|IDBG-64143|ENSG00000112242|1871|; PPP2R1B|IDBG-70936|ENSG00000137713|5519|; PPP2R2A|IDBG-281526|ENSG00000221914|5520|; SKP2|IDBG-16420|ENSG00000145604|6…
G1 Phase	16720	REACTOME	9606	11	39	8.43408e-05	0.00242227	CCND1; CDK6; CDKN1A; CDKN1B; CDKN2A; CDKN2D; E2F3; PPP2R1B; PPP2R2A; SKP2; TFDP1;	CCND1|IDBG-61868|ENSG00000110092|595|; CDK6|IDBG-26773|ENSG00000105810|1021|; CDKN1A|IDBG-85033|ENSG00000124762|1026|; CDKN1B|IDBG-20317|ENSG00000111276|1027|; CDKN2A|IDBG-54547|ENSG00000147889|1029|; CDKN2D|IDBG-27803|ENSG00000129355|1032|; E2F3|IDBG-64143|ENSG00000112242|1871|; PPP2R1B|IDBG-70936|ENSG00000137713|5519|; PPP2R2A|IDBG-281526|ENSG00000221914|5520|; SKP2|IDBG-16420|ENSG00000145604|6…
B cell receptor signaling pathway	532	KEGG	9606	16	74	8.09913e-05	0.00242299	AKT1; AKT2; IKBKB; KRAS; LYN; MALT1; MAPK1; NFATC3; PIK3CG; PLCG2; PPP3CB; RAC1; RASGRP3; SOS2; SYK; VAV3;	AKT1|IDBG-22709|ENSG00000142208|207|; AKT2|IDBG-51270|ENSG00000105221|208|; IKBKB|IDBG-19987|ENSG00000104365|3551|; KRAS|IDBG-23889|ENSG00000133703|3845|; LYN|IDBG-408826|ENSG00000254087|4067|; MALT1|IDBG-3930|ENSG00000172175|10892|; MAPK1|IDBG-2147|ENSG00000100030|5594|; NFATC3|IDBG-38028|ENSG00000072736|4775|; PIK3CG|IDBG-35338|ENSG00000105851|5294|; PLCG2|IDBG-43723|ENSG00000197943|5336|; PPP3…
IL4	15920	NETPATH	9606	16	74	8.09913e-05	0.00242299	AKT1; BCL2L1; EP300; GAB2; IKBKB; IL13; JAK1; MAPK1; MAPK8; NCOA3; PLCG2; SOCS1; SOCS3; SOCS5; STAM; SYK;	AKT1|IDBG-22709|ENSG00000142208|207|; BCL2L1|IDBG-63673|ENSG00000171552|598|; EP300|IDBG-8992|ENSG00000100393|2033|; GAB2|IDBG-65975|ENSG00000033327|9846|; IKBKB|IDBG-19987|ENSG00000104365|3551|; IL13|IDBG-42599|ENSG00000169194|3596|; JAK1|IDBG-99443|ENSG00000162434|3716|; MAPK1|IDBG-2147|ENSG00000100030|5594|; MAPK8|IDBG-73479|ENSG00000107643|5599|; NCOA3|IDBG-79741|ENSG00000124151|8202|; PLCG2|…
Osteopontin-mediated events	15887	PID NCI	9606	9	27	8.93183e-05	0.00246656	ITGAV; MAP3K1; MAPK8; MMP2; MMP9; RAC1; ROCK2; SYK; VAV3;	ITGAV|IDBG-77054|ENSG00000138448|3685|; MAP3K1|IDBG-22000|ENSG00000095015|4214|; MAPK8|IDBG-73479|ENSG00000107643|5599|; MMP2|IDBG-31271|ENSG00000087245|4313|; MMP9|IDBG-78722|ENSG00000100985|4318|; RAC1|IDBG-8115|ENSG00000136238|5879|; ROCK2|IDBG-29657|ENSG00000134318|9475|; SYK|IDBG-75571|ENSG00000165025|6850|; VAV3|IDBG-100649|ENSG00000134215|10451|;
Signaling events mediated by Hepatocyte Growth Factor Receptor (c-Met)	14943	PID NCI	9606	15	67	8.83087e-05	0.0024865	AKT1S1; APC; CRK; CTNNB1; GAB1; GAB2; HGS; KPNB1; MAP3K1; MAPK8; PTPRJ; RAB5A; RAC1; SNAI1; WASL;	AKT1S1|IDBG-63691|ENSG00000204673|84335|; APC|IDBG-37007|ENSG00000134982|324|; CRK|IDBG-14664|ENSG00000167193|1398|; CTNNB1|IDBG-27347|ENSG00000168036|1499|; GAB1|IDBG-39257|ENSG00000109458|2549|; GAB2|IDBG-65975|ENSG00000033327|9846|; HGS|IDBG-72504|ENSG00000185359|9146|; KPNB1|IDBG-56053|ENSG00000108424|3837|; MAP3K1|IDBG-22000|ENSG00000095015|4214|; MAPK8|IDBG-73479|ENSG00000107643|5599|; PTPR…
Cell Cycle, Mitotic	19119	REACTOME	9606	56	454	9.62623e-05	0.00260816	ARPP19; CCND1; CDC25C; CDC6; CDC7; CDK2; CDK6; CDKN1A; CDKN1B; CDKN2A; CDKN2D; CEP135; CEP192; DBF4; DNA2; DYRK1A; E2F3; EP300; ESPL1; GINS2; HIST1H2BD; INCENP; LMNB1; MAPK1; MYBL2; MYC; NDEL1; NUP155; NUP50; NUPL2; PPP1R12A; PPP2R1B; PPP2R2A; PRIM2; PRKCA; PSMB5; PSMD11; PSMD12; PSMD7; PSME4; RAB2A; RANBP2; RFC2; RPA2; RRM2; SKP2; SMC1A; TAOK1; TFDP1; TPR; TUBA1A; TUBB2A; TUBB4A; XPO1; YWHAE; YW…	ARPP19|IDBG-12735|ENSG00000128989|10776|; CCND1|IDBG-61868|ENSG00000110092|595|; CDC25C|IDBG-46926|ENSG00000158402|995|; CDC6|IDBG-47359|ENSG00000094804|990|; CDC7|IDBG-100234|ENSG00000097046|8317|; CDK2|IDBG-39545|ENSG00000123374|1017|; CDK6|IDBG-26773|ENSG00000105810|1021|; CDKN1A|IDBG-85033|ENSG00000124762|1026|; CDKN1B|IDBG-20317|ENSG00000111276|1027|; CDKN2A|IDBG-54547|ENSG00000147889|1029|;…
Wnt	15912	NETPATH	9606	21	118	0.000138103	0.00367253	AKT1; APC; BCL9; CCND1; CDK6; CTNNB1; DVL3; FRZB; FZD6; FZD7; FZD9; KREMEN1; MAP3K1; MAPK1; MAPK8; PRKCA; RAC1; ROR2; SMAD1; WNT4; YES1;	AKT1|IDBG-22709|ENSG00000142208|207|; APC|IDBG-37007|ENSG00000134982|324|; BCL9|IDBG-101829|ENSG00000116128|607|; CCND1|IDBG-61868|ENSG00000110092|595|; CDK6|IDBG-26773|ENSG00000105810|1021|; CTNNB1|IDBG-27347|ENSG00000168036|1499|; DVL3|IDBG-67447|ENSG00000161202|1857|; FRZB|IDBG-76878|ENSG00000162998|2487|; FZD6|IDBG-31669|ENSG00000164930|8323|; FZD7|IDBG-78808|ENSG00000155760|8324|; FZD9|IDBG-…
Cyclins and cell cycle regulation	4145	PID BIOCARTA	9606	8	23	0.000157935	0.00397886	CCND1; CDK2; CDK6; CDKN1A; CDKN1B; CDKN2A; CDKN2D; TFDP1;	CCND1|IDBG-61868|ENSG00000110092|595|; CDK2|IDBG-39545|ENSG00000123374|1017|; CDK6|IDBG-26773|ENSG00000105810|1021|; CDKN1A|IDBG-85033|ENSG00000124762|1026|; CDKN1B|IDBG-20317|ENSG00000111276|1027|; CDKN2A|IDBG-54547|ENSG00000147889|1029|; CDKN2D|IDBG-27803|ENSG00000129355|1032|; TFDP1|IDBG-53460|ENSG00000198176|7027|;
IL2 signaling events mediated by PI3K	15791	PID NCI	9606	10	35	0.000157294	0.00403346	AKT1; BCL2; BCL2L1; GAB2; JAK1; MYC; RAC1; SGMS1; TERT; UGCG;	AKT1|IDBG-22709|ENSG00000142208|207|; BCL2|IDBG-4354|ENSG00000171791|596|; BCL2L1|IDBG-63673|ENSG00000171552|598|; GAB2|IDBG-65975|ENSG00000033327|9846|; JAK1|IDBG-99443|ENSG00000162434|3716|; MYC|IDBG-35442|ENSG00000136997|4609|; RAC1|IDBG-8115|ENSG00000136238|5879|; SGMS1|IDBG-74409|ENSG00000198964|259230|; TERT|IDBG-10998|ENSG00000164362|7015|; UGCG|IDBG-81136|ENSG00000148154|7357|;
Validated targets of C-MYC transcriptional activation	15279	PID NCI	9606	16	78	0.000156654	0.00409008	E2F3; HMGA1; HUWE1; IREB2; LIN28B; MMP9; MTDH; MYC; PDCD10; PEG10; PMAIP1; POLR3D; SNAI1; TAF4B; TERT; TP53;	E2F3|IDBG-64143|ENSG00000112242|1871|; HMGA1|IDBG-83311|ENSG00000137309|3159|; HUWE1|IDBG-70116|ENSG00000086758|10075|; IREB2|IDBG-24668|ENSG00000136381|3658|; LIN28B|IDBG-94771|ENSG00000187772|389421|; MMP9|IDBG-78722|ENSG00000100985|4318|; MTDH|IDBG-29612|ENSG00000147649|92140|; MYC|IDBG-35442|ENSG00000136997|4609|; PDCD10|IDBG-64018|ENSG00000114209|11235|; PEG10|IDBG-409089|ENSG00000242265|230…
Thyroid cancer	500	KEGG	9606	9	29	0.000166816	0.00413014	CCDC6; CCND1; CTNNB1; KRAS; MAPK1; MYC; TFG; TP53; TPR;	CCDC6|IDBG-75157|ENSG00000108091|8030|; CCND1|IDBG-61868|ENSG00000110092|595|; CTNNB1|IDBG-27347|ENSG00000168036|1499|; KRAS|IDBG-23889|ENSG00000133703|3845|; MAPK1|IDBG-2147|ENSG00000100030|5594|; MYC|IDBG-35442|ENSG00000136997|4609|; TFG|IDBG-47460|ENSG00000114354|10342|; TP53|IDBG-26364|ENSG00000141510|7157|; TPR|IDBG-105409|ENSG00000047410|7175|;
Chagas disease (American trypanosomiasis)	10366	KEGG	9606	19	103	0.000174732	0.00425279	AKT1; AKT2; GNAI2; GNAL; GNAQ; GNAS; IKBKB; IL6; IL8; IRAK1; MAPK1; MAPK8; PIK3CG; PPP2R1B; PPP2R2A; PPP2R2C; SERPINE1; SMAD2; TGFBR1;	AKT1|IDBG-22709|ENSG00000142208|207|; AKT2|IDBG-51270|ENSG00000105221|208|; GNAI2|IDBG-36105|ENSG00000114353|2771|; GNAL|IDBG-995|ENSG00000141404|2774|; GNAQ|IDBG-72455|ENSG00000156052|2776|; GNAS|IDBG-82827|ENSG00000087460|2778|; IKBKB|IDBG-19987|ENSG00000104365|3551|; IL6|IDBG-9462|ENSG00000136244|3569|; IL8|IDBG-23954|ENSG00000169429|3576|; IRAK1|IDBG-90782|ENSG00000184216|3654|; MAPK1|IDBG-21…
Neurotrophin signaling pathway	4379	KEGG	9606	21	121	0.000199082	0.0047647	AKT1; AKT2; BCL2; CAMK4; CRK; FRS2; GAB1; IKBKB; IRAK1; KRAS; MAP2K7; MAP3K1; MAPK1; MAPK8; PIK3CG; PLCG2; RAC1; RAP1B; SOS2; TP53; YWHAE;	AKT1|IDBG-22709|ENSG00000142208|207|; AKT2|IDBG-51270|ENSG00000105221|208|; BCL2|IDBG-4354|ENSG00000171791|596|; CAMK4|IDBG-36661|ENSG00000152495|814|; CRK|IDBG-14664|ENSG00000167193|1398|; FRS2|IDBG-47144|ENSG00000166225|10818|; GAB1|IDBG-39257|ENSG00000109458|2549|; IKBKB|IDBG-19987|ENSG00000104365|3551|; IRAK1|IDBG-90782|ENSG00000184216|3654|; KRAS|IDBG-23889|ENSG00000133703|3845|; MAP2K7|IDBG…
Oncogene Induced Senescence	16811	REACTOME	9606	9	30	0.000222812	0.00516062	CDK6; CDKN2A; CDKN2D; E2F3; EIF2C1; MAPK1; TFDP1; TNRC6A; TP53;	CDK6|IDBG-26773|ENSG00000105810|1021|; CDKN2A|IDBG-54547|ENSG00000147889|1029|; CDKN2D|IDBG-27803|ENSG00000129355|1032|; E2F3|IDBG-64143|ENSG00000112242|1871|; EIF2C1|IDBG-96234|ENSG00000092847|26523|; MAPK1|IDBG-2147|ENSG00000100030|5594|; TFDP1|IDBG-53460|ENSG00000198176|7027|; TNRC6A|IDBG-21227|ENSG00000090905|102724266,27327|; TP53|IDBG-26364|ENSG00000141510|7157|;
IL6-mediated signaling events	15826	PID NCI	9606	11	43	0.000220237	0.00518458	AKT1; BCL2L1; IL6; IL6R; IL6ST; IRF1; JAK1; MCL1; MYC; RAC1; SOCS3;	AKT1|IDBG-22709|ENSG00000142208|207|; BCL2L1|IDBG-63673|ENSG00000171552|598|; IL6|IDBG-9462|ENSG00000136244|3569|; IL6R|IDBG-102945|ENSG00000160712|3570|; IL6ST|IDBG-21516|ENSG00000134352|3572|; IRF1|IDBG-42125|ENSG00000125347|3659|; JAK1|IDBG-99443|ENSG00000162434|3716|; MCL1|IDBG-102145|ENSG00000143384|4170|; MYC|IDBG-35442|ENSG00000136997|4609|; RAC1|IDBG-8115|ENSG00000136238|5879|; SOCS3|IDBG…
Signaling by ERBB2	13291	REACTOME	9606	24	149	0.00023586	0.0053761	AKT1; AKT1S1; AKT2; CAMK4; CDKN1A; CDKN1B; CUL5; EIF2C1; EIF2C2; FRS2; GAB1; HBEGF; IL6; IL6R; JAK1; KRAS; MAPK1; PDGFB; PRKAR1A; PRKCA; RICTOR; RNF41; TNRC6A; YES1;	AKT1|IDBG-22709|ENSG00000142208|207|; AKT1S1|IDBG-63691|ENSG00000204673|84335|; AKT2|IDBG-51270|ENSG00000105221|208|; CAMK4|IDBG-36661|ENSG00000152495|814|; CDKN1A|IDBG-85033|ENSG00000124762|1026|; CDKN1B|IDBG-20317|ENSG00000111276|1027|; CUL5|IDBG-70098|ENSG00000166266|8065|; EIF2C1|IDBG-96234|ENSG00000092847|26523|; EIF2C2|IDBG-37096|ENSG00000123908|27161|; FRS2|IDBG-47144|ENSG00000166225|10818…
FOXM1 transcription factor network	15700	PID NCI	9606	10	37	0.000260615	0.00584755	CCND1; CDK2; CDKN2A; ESR1; MMP2; MYC; NFATC3; SKP2; TGFA; XRCC1;	CCND1|IDBG-61868|ENSG00000110092|595|; CDK2|IDBG-39545|ENSG00000123374|1017|; CDKN2A|IDBG-54547|ENSG00000147889|1029|; ESR1|IDBG-97997|ENSG00000091831|2099|; MMP2|IDBG-31271|ENSG00000087245|4313|; MYC|IDBG-35442|ENSG00000136997|4609|; NFATC3|IDBG-38028|ENSG00000072736|4775|; SKP2|IDBG-16420|ENSG00000145604|6502|; TGFA|IDBG-55377|ENSG00000163235|7039|; XRCC1|IDBG-55268|ENSG00000073050|7515|;
Apoptotic signaling in response to dna damage	4073	PID BIOCARTA	9606	6	14	0.00029129	0.00633777	AKT1; ATM; BCL2; BCL2L1; CASP3; TP53;	AKT1|IDBG-22709|ENSG00000142208|207|; ATM|IDBG-70193|ENSG00000149311|472|; BCL2|IDBG-4354|ENSG00000171791|596|; BCL2L1|IDBG-63673|ENSG00000171552|598|; CASP3|IDBG-46394|ENSG00000164305|836|; TP53|IDBG-26364|ENSG00000141510|7157|;
Adaptive Immune System	18371	REACTOME	9606	68	604	0.000286995	0.00634038	AKT1; AKT1S1; AKT2; AP1S1; CDKN1A; CDKN1B; CLTA; CUL5; DCTN4; DTX3L; EIF2C1; EIF2C2; ENAH; FBXO3; FRS2; GAB1; GPR75-ASB3; HBEGF; HLA-B; HUWE1; IKBKB; ITGAV; KIF11; KIF5A; KIF5B; KLRD1; KRAS; LYN; MALT1; PDGFB; PLCG2; PPP2R1B; PSMB5; PSMD11; PSMD12; PSMD7; PSME4; RAC1; RAP1B; RASGRP3; RICTOR; RNF138; RNF144B; RNF220; RNF41; SEC23A; SEC24A; SEC61A2; SKP2; SOCS1; SOCS3; SYK; TNRC6A; TRIM36; TRIM37; …	AKT1|IDBG-22709|ENSG00000142208|207|; AKT1S1|IDBG-63691|ENSG00000204673|84335|; AKT2|IDBG-51270|ENSG00000105221|208|; AP1S1|IDBG-33022|ENSG00000106367|1174|; CDKN1A|IDBG-85033|ENSG00000124762|1026|; CDKN1B|IDBG-20317|ENSG00000111276|1027|; CLTA|IDBG-64915|ENSG00000122705|1211|; CUL5|IDBG-70098|ENSG00000166266|8065|; DCTN4|IDBG-53953|ENSG00000132912|51164|; DTX3L|IDBG-52646|ENSG00000163840|151636|…
Wnt signaling pathway	16165	INOH	9606	17	91	0.000323575	0.00693513	APC; BCL9; CBY1; CTNNB1; DVL3; EP300; FRZB; FZD6; FZD7; FZD9; GPC4; KREMEN1; WNT4; YWHAE; YWHAG; YWHAH; YWHAZ;	APC|IDBG-37007|ENSG00000134982|324|; BCL9|IDBG-101829|ENSG00000116128|607|; CBY1|IDBG-7651|ENSG00000100211|25776|; CTNNB1|IDBG-27347|ENSG00000168036|1499|; DVL3|IDBG-67447|ENSG00000161202|1857|; EP300|IDBG-8992|ENSG00000100393|2033|; FRZB|IDBG-76878|ENSG00000162998|2487|; FZD6|IDBG-31669|ENSG00000164930|8323|; FZD7|IDBG-78808|ENSG00000155760|8324|; FZD9|IDBG-19867|ENSG00000188763|8326|; GPC4|IDBG…
Integrin-linked kinase signaling	15296	PID NCI	9606	11	45	0.000339103	0.00716105	AKT1; CCND1; CTNNB1; LIMS1; NCK2; PPP1R12A; PPP1R14C; RAC1; RICTOR; SNAI1; XPO1;	AKT1|IDBG-22709|ENSG00000142208|207|; CCND1|IDBG-61868|ENSG00000110092|595|; CTNNB1|IDBG-27347|ENSG00000168036|1499|; LIMS1|IDBG-65056|ENSG00000169756|100288695,3987|; NCK2|IDBG-64634|ENSG00000071051|8440|; PPP1R12A|IDBG-49402|ENSG00000058272|4659|; PPP1R14C|IDBG-97872|ENSG00000198729|81706|; RAC1|IDBG-8115|ENSG00000136238|5879|; RICTOR|IDBG-17688|ENSG00000164327|253260|; SNAI1|IDBG-80676|ENSG000…
Signaling by EGFR	13216	REACTOME	9606	25	164	0.000420692	0.00764701	ADAM10; AKT1; AKT1S1; AKT2; CAMK4; CDKN1A; CDKN1B; CLTA; EIF2C1; EIF2C2; FRS2; GAB1; HBEGF; HGS; IL6; IL6R; JAK1; KRAS; MAPK1; PDGFB; PRKAR1A; PRKCA; RICTOR; STAM; TNRC6A;	ADAM10|IDBG-14155|ENSG00000137845|102|; AKT1|IDBG-22709|ENSG00000142208|207|; AKT1S1|IDBG-63691|ENSG00000204673|84335|; AKT2|IDBG-51270|ENSG00000105221|208|; CAMK4|IDBG-36661|ENSG00000152495|814|; CDKN1A|IDBG-85033|ENSG00000124762|1026|; CDKN1B|IDBG-20317|ENSG00000111276|1027|; CLTA|IDBG-64915|ENSG00000122705|1211|; EIF2C1|IDBG-96234|ENSG00000092847|26523|; EIF2C2|IDBG-37096|ENSG00000123908|27161…
LPA receptor mediated events	15008	PID NCI	9606	11	46	0.000416327	0.00766468	AKT1; CASP3; CRK; GAB1; GNA13; HBEGF; IL8; LYN; MMP2; MMP9; RAC1;	AKT1|IDBG-22709|ENSG00000142208|207|; CASP3|IDBG-46394|ENSG00000164305|836|; CRK|IDBG-14664|ENSG00000167193|1398|; GAB1|IDBG-39257|ENSG00000109458|2549|; GNA13|IDBG-64978|ENSG00000120063|10672|; HBEGF|IDBG-48445|ENSG00000113070|1839|; IL8|IDBG-23954|ENSG00000169429|3576|; LYN|IDBG-408826|ENSG00000254087|4067|; MMP2|IDBG-31271|ENSG00000087245|4313|; MMP9|IDBG-78722|ENSG00000100985|4318|; RAC1|IDBG…
Presenilin action in Notch and Wnt signaling	15094	PID NCI	9606	11	46	0.000416327	0.00766468	ADAM10; APC; CCND1; CTNNB1; MAPK1; MYC; NKD1; NOTCH1; PPARD; RBPJ; TAB1;	ADAM10|IDBG-14155|ENSG00000137845|102|; APC|IDBG-37007|ENSG00000134982|324|; CCND1|IDBG-61868|ENSG00000110092|595|; CTNNB1|IDBG-27347|ENSG00000168036|1499|; MAPK1|IDBG-2147|ENSG00000100030|5594|; MYC|IDBG-35442|ENSG00000136997|4609|; NKD1|IDBG-30580|ENSG00000140807|85407|; NOTCH1|IDBG-92445|ENSG00000148400|4851|; PPARD|IDBG-83938|ENSG00000112033|5467|; RBPJ|IDBG-12527|ENSG00000168214|3516|; TAB1|…
Signalling by NGF	16818	REACTOME	9606	36	271	0.000427215	0.00766851	AKT1; AKT1S1; AKT2; ARHGEF12; BCL2L11; CAMK4; CASP3; CDKN1A; CDKN1B; CLTA; CRK; ECT2; EIF2C1; EIF2C2; FRS2; GAB1; HBEGF; IKBKB; IL6; IL6R; IRAK1; JAK1; KRAS; MAPK1; MAPK8; MEF2A; PDGFB; PPP2R1B; PRKAR1A; PRKCA; RAC1; RICTOR; SOS2; TNRC6A; VAV3; YWHAE;	AKT1|IDBG-22709|ENSG00000142208|207|; AKT1S1|IDBG-63691|ENSG00000204673|84335|; AKT2|IDBG-51270|ENSG00000105221|208|; ARHGEF12|IDBG-74643|ENSG00000196914|23365|; BCL2L11|IDBG-65821|ENSG00000153094|10018|; CAMK4|IDBG-36661|ENSG00000152495|814|; CASP3|IDBG-46394|ENSG00000164305|836|; CDKN1A|IDBG-85033|ENSG00000124762|1026|; CDKN1B|IDBG-20317|ENSG00000111276|1027|; CLTA|IDBG-64915|ENSG00000122705|12…
Interleukin-6 signaling	13079	REACTOME	9606	5	10	0.000406505	0.0076808	IL6; IL6R; IL6ST; JAK1; SOCS3;	IL6|IDBG-9462|ENSG00000136244|3569|; IL6R|IDBG-102945|ENSG00000160712|3570|; IL6ST|IDBG-21516|ENSG00000134352|3572|; JAK1|IDBG-99443|ENSG00000162434|3716|; SOCS3|IDBG-70676|ENSG00000184557|9021|;
LIF signaling	16169	INOH	9606	5	10	0.000406505	0.0076808	EP300; IL6ST; JAK1; LIFR; SMAD1;	EP300|IDBG-8992|ENSG00000100393|2033|; IL6ST|IDBG-21516|ENSG00000134352|3572|; JAK1|IDBG-99443|ENSG00000162434|3716|; LIFR|IDBG-17489|ENSG00000113594|3977|; SMAD1|IDBG-39936|ENSG00000170365|4086|;
Overview of telomerase protein component gene htert transcriptional regulation	3983	PID BIOCARTA	9606	5	10	0.000406505	0.0076808	ESR1; MXD1; MYC; TERT; TP53;	ESR1|IDBG-97997|ENSG00000091831|2099|; MXD1|IDBG-55075|ENSG00000059728|4084|; MYC|IDBG-35442|ENSG00000136997|4609|; TERT|IDBG-10998|ENSG00000164362|7015|; TP53|IDBG-26364|ENSG00000141510|7157|;
ErbB1 downstream signaling	15233	PID NCI	9606	16	85	0.000440109	0.00770728	AKT1; ARF4; BCL2L1; DUSP1; GAB1; MAP3K1; NCKAP1; PPP2R2A; PRKCA; RAB5A; RAC1; RICTOR; SMAD1; USP6NL; WASL; YWHAZ;	AKT1|IDBG-22709|ENSG00000142208|207|; ARF4|IDBG-41329|ENSG00000168374|378|; BCL2L1|IDBG-63673|ENSG00000171552|598|; DUSP1|IDBG-57812|ENSG00000120129|1843|; GAB1|IDBG-39257|ENSG00000109458|2549|; MAP3K1|IDBG-22000|ENSG00000095015|4214|; NCKAP1|IDBG-76903|ENSG00000061676|10787|; PPP2R2A|IDBG-281526|ENSG00000221914|5520|; PRKCA|IDBG-65194|ENSG00000154229|5578|; RAB5A|IDBG-21702|ENSG00000144566|5868|…
Downstream signal transduction	13329	REACTOME	9606	23	146	0.000438652	0.0077766	AKT1; AKT1S1; AKT2; CAMK4; CDKN1A; CDKN1B; CRK; EIF2C1; EIF2C2; FRS2; GAB1; HBEGF; IL6; IL6R; JAK1; KRAS; MAPK1; NCK2; PDGFB; PRKAR1A; PRKCA; RICTOR; TNRC6A;	AKT1|IDBG-22709|ENSG00000142208|207|; AKT1S1|IDBG-63691|ENSG00000204673|84335|; AKT2|IDBG-51270|ENSG00000105221|208|; CAMK4|IDBG-36661|ENSG00000152495|814|; CDKN1A|IDBG-85033|ENSG00000124762|1026|; CDKN1B|IDBG-20317|ENSG00000111276|1027|; CRK|IDBG-14664|ENSG00000167193|1398|; EIF2C1|IDBG-96234|ENSG00000092847|26523|; EIF2C2|IDBG-37096|ENSG00000123908|27161|; FRS2|IDBG-47144|ENSG00000166225|10818|…
IL3	15919	NETPATH	9606	16	84	0.00038301	0.00785718	AKT1; BCL2; BCL2L11; BCL2L1; CRK; GAB1; GAB2; JAK1; LYN; MAPK1; MAPK8; PRKCA; SOCS3; SYK; VCL; YWHAZ;	AKT1|IDBG-22709|ENSG00000142208|207|; BCL2|IDBG-4354|ENSG00000171791|596|; BCL2L11|IDBG-65821|ENSG00000153094|10018|; BCL2L1|IDBG-63673|ENSG00000171552|598|; CRK|IDBG-14664|ENSG00000167193|1398|; GAB1|IDBG-39257|ENSG00000109458|2549|; GAB2|IDBG-65975|ENSG00000033327|9846|; JAK1|IDBG-99443|ENSG00000162434|3716|; LYN|IDBG-408826|ENSG00000254087|4067|; MAPK1|IDBG-2147|ENSG00000100030|5594|; MAPK8|ID…
Cell Cycle	18205	REACTOME	9606	60	523	0.000402729	0.00792218	ARPP19; ATM; CCND1; CDC25C; CDC6; CDC7; CDK2; CDK6; CDKN1A; CDKN1B; CDKN2A; CDKN2D; CEP135; CEP192; DBF4; DNA2; DYRK1A; E2F3; EP300; ESPL1; GINS2; HIST1H2BD; INCENP; LMNB1; MAPK1; MYBL2; MYC; NDEL1; NUP155; NUP50; NUPL2; PPP1R12A; PPP2R1B; PPP2R2A; PRIM2; PRKCA; PSMB5; PSMD11; PSMD12; PSMD7; PSME4; RAB2A; RAD51; RANBP2; RFC2; RPA2; RRM2; SKP2; SMC1A; TAOK1; TERT; TFDP1; TP53; TPR; TUBA1A; TUBB2A;…	ARPP19|IDBG-12735|ENSG00000128989|10776|; ATM|IDBG-70193|ENSG00000149311|472|; CCND1|IDBG-61868|ENSG00000110092|595|; CDC25C|IDBG-46926|ENSG00000158402|995|; CDC6|IDBG-47359|ENSG00000094804|990|; CDC7|IDBG-100234|ENSG00000097046|8317|; CDK2|IDBG-39545|ENSG00000123374|1017|; CDK6|IDBG-26773|ENSG00000105810|1021|; CDKN1A|IDBG-85033|ENSG00000124762|1026|; CDKN1B|IDBG-20317|ENSG00000111276|1027|; CDK…
IL-6 signaling	16155	INOH	9606	4	6	0.000398323	0.00794434	IL6; IL6R; IL6ST; JAK1;	IL6|IDBG-9462|ENSG00000136244|3569|; IL6R|IDBG-102945|ENSG00000160712|3570|; IL6ST|IDBG-21516|ENSG00000134352|3572|; JAK1|IDBG-99443|ENSG00000162434|3716|;
Renal cell carcinoma	483	KEGG	9606	14	68	0.000382716	0.00796493	AKT1; AKT2; CRK; EP300; GAB1; KRAS; MAPK1; PDGFB; PIK3CG; RAC1; RAP1B; SOS2; TGFA; VHL;	AKT1|IDBG-22709|ENSG00000142208|207|; AKT2|IDBG-51270|ENSG00000105221|208|; CRK|IDBG-14664|ENSG00000167193|1398|; EP300|IDBG-8992|ENSG00000100393|2033|; GAB1|IDBG-39257|ENSG00000109458|2549|; KRAS|IDBG-23889|ENSG00000133703|3845|; MAPK1|IDBG-2147|ENSG00000100030|5594|; PDGFB|IDBG-8091|ENSG00000100311|5155|; PIK3CG|IDBG-35338|ENSG00000105851|5294|; RAC1|IDBG-8115|ENSG00000136238|5879|; RAP1B|IDBG-…
Hypoxia and p53 in the cardiovascular system	4091	PID BIOCARTA	9606	7	20	0.00039387	0.00796616	ABCB1; AKT1; ATM; CDKN1A; EP300; MAPK8; TP53;	ABCB1|IDBG-25114|ENSG00000085563|5243|; AKT1|IDBG-22709|ENSG00000142208|207|; ATM|IDBG-70193|ENSG00000149311|472|; CDKN1A|IDBG-85033|ENSG00000124762|1026|; EP300|IDBG-8992|ENSG00000100393|2033|; MAPK8|IDBG-73479|ENSG00000107643|5599|; TP53|IDBG-26364|ENSG00000141510|7157|;
deactivation of the beta-catenin transactivating complex	17798	REACTOME	9606	9	33	0.000491073	0.00849616	AKT1; AKT2; APC; BCL9; CBY1; CTNNB1; MLL2; XPO1; YWHAZ;	AKT1|IDBG-22709|ENSG00000142208|207|; AKT2|IDBG-51270|ENSG00000105221|208|; APC|IDBG-37007|ENSG00000134982|324|; BCL9|IDBG-101829|ENSG00000116128|607|; CBY1|IDBG-7651|ENSG00000100211|25776|; CTNNB1|IDBG-27347|ENSG00000168036|1499|; MLL2|IDBG-30867|ENSG00000167548|8085|; XPO1|IDBG-53335|ENSG00000082898|7514|; YWHAZ|IDBG-30919|ENSG00000164924|7534|;
Signaling by EGFR in Cancer	16839	REACTOME	9606	25	166	0.000506731	0.00866269	ADAM10; AKT1; AKT1S1; AKT2; CAMK4; CDKN1A; CDKN1B; CLTA; EIF2C1; EIF2C2; FRS2; GAB1; HBEGF; HGS; IL6; IL6R; JAK1; KRAS; MAPK1; PDGFB; PRKAR1A; PRKCA; RICTOR; STAM; TNRC6A;	ADAM10|IDBG-14155|ENSG00000137845|102|; AKT1|IDBG-22709|ENSG00000142208|207|; AKT1S1|IDBG-63691|ENSG00000204673|84335|; AKT2|IDBG-51270|ENSG00000105221|208|; CAMK4|IDBG-36661|ENSG00000152495|814|; CDKN1A|IDBG-85033|ENSG00000124762|1026|; CDKN1B|IDBG-20317|ENSG00000111276|1027|; CLTA|IDBG-64915|ENSG00000122705|1211|; EIF2C1|IDBG-96234|ENSG00000092847|26523|; EIF2C2|IDBG-37096|ENSG00000123908|27161…
Regulation of nuclear SMAD2/3 signaling	15480	PID NCI	9606	14	70	0.000522702	0.00883058	AKT1; ATF3; CDKN1A; COL1A2; EP300; ESR1; FOXG1; KAT2B; LAMC1; MYC; RUNX2; SERPINE1; SMAD2; TFDP1;	AKT1|IDBG-22709|ENSG00000142208|207|; ATF3|IDBG-106549|ENSG00000162772|467|; CDKN1A|IDBG-85033|ENSG00000124762|1026|; COL1A2|IDBG-27319|ENSG00000164692|1278|; EP300|IDBG-8992|ENSG00000100393|2033|; ESR1|IDBG-97997|ENSG00000091831|2099|; FOXG1|IDBG-4178|ENSG00000176165|2290|; KAT2B|IDBG-21805|ENSG00000114166|8850|; LAMC1|IDBG-105290|ENSG00000135862|3915|; MYC|IDBG-35442|ENSG00000136997|4609|; RUNX…
Wnt signaling pathway	445	KEGG	9606	22	140	0.000600203	0.010022	APC; BAMBI; CCND1; CTNNB1; DVL3; EP300; FZD6; FZD7; FZD9; GPC4; MAPK8; MYC; NFATC3; NKD1; PPARD; PPP3CB; PRKCA; RAC1; ROCK2; SENP2; TP53; WNT4;	APC|IDBG-37007|ENSG00000134982|324|; BAMBI|IDBG-66015|ENSG00000095739|25805|; CCND1|IDBG-61868|ENSG00000110092|595|; CTNNB1|IDBG-27347|ENSG00000168036|1499|; DVL3|IDBG-67447|ENSG00000161202|1857|; EP300|IDBG-8992|ENSG00000100393|2033|; FZD6|IDBG-31669|ENSG00000164930|8323|; FZD7|IDBG-78808|ENSG00000155760|8324|; FZD9|IDBG-19867|ENSG00000188763|8326|; GPC4|IDBG-86726|ENSG00000076716|2239|; MAPK8|I…
Role of erbb2 in signal transduction and oncology	4019	PID BIOCARTA	9606	8	28	0.000718246	0.0118552	AKT1; EP300; ESR1; IL6; IL6R; JAK1; LRPPRC; MAPK1;	AKT1|IDBG-22709|ENSG00000142208|207|; EP300|IDBG-8992|ENSG00000100393|2033|; ESR1|IDBG-97997|ENSG00000091831|2099|; IL6|IDBG-9462|ENSG00000136244|3569|; IL6R|IDBG-102945|ENSG00000160712|3570|; JAK1|IDBG-99443|ENSG00000162434|3716|; LRPPRC|IDBG-49387|ENSG00000138095|10128|; MAPK1|IDBG-2147|ENSG00000100030|5594|;
Osteoclast differentiation	10367	KEGG	9606	21	133	0.000743195	0.0119913	AKT1; AKT2; CAMK4; GAB2; IFNAR2; IKBKB; IL1A; JAK1; MAP2K7; MAPK1; MAPK8; PIK3CG; PLCG2; PPP3CB; RAC1; SOCS1; SOCS3; STAT2; SYK; TAB1; TGFBR1;	AKT1|IDBG-22709|ENSG00000142208|207|; AKT2|IDBG-51270|ENSG00000105221|208|; CAMK4|IDBG-36661|ENSG00000152495|814|; GAB2|IDBG-65975|ENSG00000033327|9846|; IFNAR2|IDBG-1973|ENSG00000159110|3455|; IKBKB|IDBG-19987|ENSG00000104365|3551|; IL1A|IDBG-66482|ENSG00000115008|3552|; JAK1|IDBG-99443|ENSG00000162434|3716|; MAP2K7|IDBG-24000|ENSG00000076984|5609|; MAPK1|IDBG-2147|ENSG00000100030|5594|; MAPK8|I…
Tnf/stress related signaling	4103	PID BIOCARTA	9606	7	22	0.000760215	0.0119964	BAG4; IKBKB; MAP2K7; MAP3K1; MAP4K4; MAPK8; TANK;	BAG4|IDBG-17465|ENSG00000156735|9530|; IKBKB|IDBG-19987|ENSG00000104365|3551|; MAP2K7|IDBG-24000|ENSG00000076984|5609|; MAP3K1|IDBG-22000|ENSG00000095015|4214|; MAP4K4|IDBG-63853|ENSG00000071054|9448|; MAPK8|IDBG-73479|ENSG00000107643|5599|; TANK|IDBG-73552|ENSG00000136560|10010|;
Platelet activation, signaling and aggregation	17662	REACTOME	9606	30	219	0.000758186	0.0120973	AKT1; AKT2; CALU; COL1A2; CRK; DGKH; FN1; GAB2; GNA13; GNAI2; GNAQ; GNB2; GNG5; HABP4; JAK1; LYN; MAPK1; MGLL; PDGFB; PIK3CG; PLCG2; PRKCA; RAC1; RAP1B; SERPINE1; SYK; THBS1; VAV3; VCL; YWHAZ;	AKT1|IDBG-22709|ENSG00000142208|207|; AKT2|IDBG-51270|ENSG00000105221|208|; CALU|IDBG-39925|ENSG00000128595|813|; COL1A2|IDBG-27319|ENSG00000164692|1278|; CRK|IDBG-14664|ENSG00000167193|1398|; DGKH|IDBG-28033|ENSG00000102780|160851|; FN1|IDBG-80237|ENSG00000115414|2335|; GAB2|IDBG-65975|ENSG00000033327|9846|; GNA13|IDBG-64978|ENSG00000120063|10672|; GNAI2|IDBG-36105|ENSG00000114353|2771|; GNAQ|ID…
Il-2 receptor beta chain in t cell activation	4011	PID BIOCARTA	9606	11	49	0.00074137	0.0120978	AKT1; BCL2; BCL2L1; CCND1; IKZF3; JAK1; MAPK1; MYC; SOCS1; SOCS3; TFDP1;	AKT1|IDBG-22709|ENSG00000142208|207|; BCL2|IDBG-4354|ENSG00000171791|596|; BCL2L1|IDBG-63673|ENSG00000171552|598|; CCND1|IDBG-61868|ENSG00000110092|595|; IKZF3|IDBG-46313|ENSG00000161405|22806|; JAK1|IDBG-99443|ENSG00000162434|3716|; MAPK1|IDBG-2147|ENSG00000100030|5594|; MYC|IDBG-35442|ENSG00000136997|4609|; SOCS1|IDBG-14621|ENSG00000185338|8651|; SOCS3|IDBG-70676|ENSG00000184557|9021|; TFDP1|ID…
IL2	15918	NETPATH	9606	15	81	0.000786881	0.0121501	AKT1; BCL2; CDK2; CRK; GAB2; JAK1; LYN; MAPK1; MAPK8; PIK3CG; SOCS1; SOCS3; STAM; SYK; TERT;	AKT1|IDBG-22709|ENSG00000142208|207|; BCL2|IDBG-4354|ENSG00000171791|596|; CDK2|IDBG-39545|ENSG00000123374|1017|; CRK|IDBG-14664|ENSG00000167193|1398|; GAB2|IDBG-65975|ENSG00000033327|9846|; JAK1|IDBG-99443|ENSG00000162434|3716|; LYN|IDBG-408826|ENSG00000254087|4067|; MAPK1|IDBG-2147|ENSG00000100030|5594|; MAPK8|IDBG-73479|ENSG00000107643|5599|; PIK3CG|IDBG-35338|ENSG00000105851|5294|; SOCS1|IDBG…
Validated transcriptional targets of AP1 family members Fra1 and Fra2	14994	PID NCI	9606	9	35	0.000786323	0.0122735	CCND1; CDKN2A; COL1A2; EP300; IL6; IL8; MMP2; MMP9; TXLNG;	CCND1|IDBG-61868|ENSG00000110092|595|; CDKN2A|IDBG-54547|ENSG00000147889|1029|; COL1A2|IDBG-27319|ENSG00000164692|1278|; EP300|IDBG-8992|ENSG00000100393|2033|; IL6|IDBG-9462|ENSG00000136244|3569|; IL8|IDBG-23954|ENSG00000169429|3576|; MMP2|IDBG-31271|ENSG00000087245|4313|; MMP9|IDBG-78722|ENSG00000100985|4318|; TXLNG|IDBG-47575|ENSG00000086712|55787|;
Downstream signaling of activated FGFR	16879	REACTOME	9606	21	134	0.000821522	0.012418	AKT1; AKT1S1; AKT2; CAMK4; CDKN1A; CDKN1B; EIF2C1; EIF2C2; FRS2; GAB1; HBEGF; IL6; IL6R; JAK1; KRAS; MAPK1; PDGFB; PRKAR1A; PRKCA; RICTOR; TNRC6A;	AKT1|IDBG-22709|ENSG00000142208|207|; AKT1S1|IDBG-63691|ENSG00000204673|84335|; AKT2|IDBG-51270|ENSG00000105221|208|; CAMK4|IDBG-36661|ENSG00000152495|814|; CDKN1A|IDBG-85033|ENSG00000124762|1026|; CDKN1B|IDBG-20317|ENSG00000111276|1027|; EIF2C1|IDBG-96234|ENSG00000092847|26523|; EIF2C2|IDBG-37096|ENSG00000123908|27161|; FRS2|IDBG-47144|ENSG00000166225|10818|; GAB1|IDBG-39257|ENSG00000109458|2549…
Regulation of Telomerase	15864	PID NCI	9606	13	65	0.000819499	0.0125192	AKT1; ATM; CCND1; CDKN1B; ESR1; IFNAR2; IRF1; MXD1; MYC; PARP2; TERT; TNKS; YWHAE;	AKT1|IDBG-22709|ENSG00000142208|207|; ATM|IDBG-70193|ENSG00000149311|472|; CCND1|IDBG-61868|ENSG00000110092|595|; CDKN1B|IDBG-20317|ENSG00000111276|1027|; ESR1|IDBG-97997|ENSG00000091831|2099|; IFNAR2|IDBG-1973|ENSG00000159110|3455|; IRF1|IDBG-42125|ENSG00000125347|3659|; MXD1|IDBG-55075|ENSG00000059728|4084|; MYC|IDBG-35442|ENSG00000136997|4609|; PARP2|IDBG-2169|ENSG00000129484|10038|; TERT|IDBG…
GPVI-mediated activation cascade	13127	REACTOME	9606	11	50	0.000888036	0.0131466	AKT1; AKT2; COL1A2; GAB2; JAK1; LYN; PIK3CG; PLCG2; RAC1; SYK; VAV3;	AKT1|IDBG-22709|ENSG00000142208|207|; AKT2|IDBG-51270|ENSG00000105221|208|; COL1A2|IDBG-27319|ENSG00000164692|1278|; GAB2|IDBG-65975|ENSG00000033327|9846|; JAK1|IDBG-99443|ENSG00000162434|3716|; LYN|IDBG-408826|ENSG00000254087|4067|; PIK3CG|IDBG-35338|ENSG00000105851|5294|; PLCG2|IDBG-43723|ENSG00000197943|5336|; RAC1|IDBG-8115|ENSG00000136238|5879|; SYK|IDBG-75571|ENSG00000165025|6850|; VAV3|IDB…
Signaling events mediated by focal adhesion kinase	15260	PID NCI	9606	11	50	0.000888036	0.0131466	ACTA1; CCND1; CRK; ITGA5; ITGAV; MAPK1; RAC1; ROCK2; SH3GL1; VCL; WASL;	ACTA1|IDBG-107311|ENSG00000143632|58|; CCND1|IDBG-61868|ENSG00000110092|595|; CRK|IDBG-14664|ENSG00000167193|1398|; ITGA5|IDBG-37894|ENSG00000161638|3678|; ITGAV|IDBG-77054|ENSG00000138448|3685|; MAPK1|IDBG-2147|ENSG00000100030|5594|; RAC1|IDBG-8115|ENSG00000136238|5879|; ROCK2|IDBG-29657|ENSG00000134318|9475|; SH3GL1|IDBG-18865|ENSG00000141985|6455|; VCL|IDBG-78928|ENSG00000035403|7414|; WASL|ID…
JAK STAT pathway and regulation	16125	INOH	9606	35	273	0.000980088	0.0143613	AKT1; AKT2; CDC7; CDK2; CDK6; CSNK1G1; CSNK1G3; IFNAR2; IGF1R; IKBKB; IL13; IL1A; IL6; IL6R; IL6ST; IL8; IRAK1; JAK1; KRAS; LIFR; MAP2K7; MAP3K1; MAPK1; MAPK8; PRKAR1A; PRKCA; SOCS1; SOCS3; SOCS5; SOCS6; SOS2; STAT2; SYK; TGFBR1; TXLNA;	AKT1|IDBG-22709|ENSG00000142208|207|; AKT2|IDBG-51270|ENSG00000105221|208|; CDC7|IDBG-100234|ENSG00000097046|8317|; CDK2|IDBG-39545|ENSG00000123374|1017|; CDK6|IDBG-26773|ENSG00000105810|1021|; CSNK1G1|IDBG-16457|ENSG00000169118|53944|; CSNK1G3|IDBG-39178|ENSG00000151292|1456|; IFNAR2|IDBG-1973|ENSG00000159110|3455|; IGF1R|IDBG-31432|ENSG00000140443|3480|; IKBKB|IDBG-19987|ENSG00000104365|3551|; …
Signaling by PDGF	13330	REACTOME	9606	25	174	0.00102395	0.0145583	AKT1; AKT1S1; AKT2; CAMK4; CDKN1A; CDKN1B; CRK; EIF2C1; EIF2C2; FRS2; GAB1; HBEGF; IL6; IL6R; JAK1; KRAS; MAPK1; NCK2; PDGFB; PRKAR1A; PRKCA; RICTOR; THBS1; THBS4; TNRC6A;	AKT1|IDBG-22709|ENSG00000142208|207|; AKT1S1|IDBG-63691|ENSG00000204673|84335|; AKT2|IDBG-51270|ENSG00000105221|208|; CAMK4|IDBG-36661|ENSG00000152495|814|; CDKN1A|IDBG-85033|ENSG00000124762|1026|; CDKN1B|IDBG-20317|ENSG00000111276|1027|; CRK|IDBG-14664|ENSG00000167193|1398|; EIF2C1|IDBG-96234|ENSG00000092847|26523|; EIF2C2|IDBG-37096|ENSG00000123908|27161|; FRS2|IDBG-47144|ENSG00000166225|10818|…
Signaling by Wnt	17272	REACTOME	9606	37	294	0.00100494	0.0145767	AKT1; AKT2; APC; BCL9; CBY1; CLTA; CTNNB1; DVL3; EIF2C1; EIF2C2; EP300; FZD6; FZD7; GNB2; GNG5; HIST1H2BD; KREMEN1; LGR5; MLL2; MYC; PPP2R1B; PPP3CB; PRKCA; PSMB5; PSMD11; PSMD12; PSMD7; PSME4; RAC1; ROR2; TERT; TMED5; TNKS; TNRC6A; WNT4; XPO1; YWHAZ;	AKT1|IDBG-22709|ENSG00000142208|207|; AKT2|IDBG-51270|ENSG00000105221|208|; APC|IDBG-37007|ENSG00000134982|324|; BCL9|IDBG-101829|ENSG00000116128|607|; CBY1|IDBG-7651|ENSG00000100211|25776|; CLTA|IDBG-64915|ENSG00000122705|1211|; CTNNB1|IDBG-27347|ENSG00000168036|1499|; DVL3|IDBG-67447|ENSG00000161202|1857|; EIF2C1|IDBG-96234|ENSG00000092847|26523|; EIF2C2|IDBG-37096|ENSG00000123908|27161|; EP300…
Signaling by NOTCH	18790	REACTOME	9606	18	109	0.00102085	0.0146594	ADAM10; ATP2A2; B4GALT1; CCND1; E2F3; EIF2C1; EIF2C2; EP300; KAT2B; MAML1; MIB1; MYC; NOTCH1; RBPJ; TFDP1; TMED2; TNRC6A; TP53;	ADAM10|IDBG-14155|ENSG00000137845|102|; ATP2A2|IDBG-56943|ENSG00000174437|488|; B4GALT1|IDBG-56701|ENSG00000086062|2683|; CCND1|IDBG-61868|ENSG00000110092|595|; E2F3|IDBG-64143|ENSG00000112242|1871|; EIF2C1|IDBG-96234|ENSG00000092847|26523|; EIF2C2|IDBG-37096|ENSG00000123908|27161|; EP300|IDBG-8992|ENSG00000100393|2033|; KAT2B|IDBG-21805|ENSG00000114166|8850|; MAML1|IDBG-61656|ENSG00000161021|979…
Nfat and hypertrophy of the heart	4058	PID BIOCARTA	9606	10	44	0.00115686	0.0162868	ACTA1; AKT1; ATP2A2; CAMK4; EDN1; HAND1; HBEGF; MAPK8; PPP3CB; YWHAH;	ACTA1|IDBG-107311|ENSG00000143632|58|; AKT1|IDBG-22709|ENSG00000142208|207|; ATP2A2|IDBG-56943|ENSG00000174437|488|; CAMK4|IDBG-36661|ENSG00000152495|814|; EDN1|IDBG-61847|ENSG00000078401|1906|; HAND1|IDBG-54934|ENSG00000113196|9421|; HBEGF|IDBG-48445|ENSG00000113070|1839|; MAPK8|IDBG-73479|ENSG00000107643|5599|; PPP3CB|IDBG-78455|ENSG00000107758|5532|; YWHAH|IDBG-4947|ENSG00000128245|7533|;
IL2-mediated signaling events	15044	PID NCI	9606	9	37	0.00121202	0.0168976	BCL2; CDK2; GAB2; IKZF3; JAK1; MYC; SOCS1; SOCS3; SYK;	BCL2|IDBG-4354|ENSG00000171791|596|; CDK2|IDBG-39545|ENSG00000123374|1017|; GAB2|IDBG-65975|ENSG00000033327|9846|; IKZF3|IDBG-46313|ENSG00000161405|22806|; JAK1|IDBG-99443|ENSG00000162434|3716|; MYC|IDBG-35442|ENSG00000136997|4609|; SOCS1|IDBG-14621|ENSG00000185338|8651|; SOCS3|IDBG-70676|ENSG00000184557|9021|; SYK|IDBG-75571|ENSG00000165025|6850|;
Cytokine Signaling in Immune system	17418	REACTOME	9606	34	267	0.00129511	0.0178824	ARIH1; CRK; EIF4A3; EIF4G2; GAB2; HLA-B; IKBKB; IL1A; IL6; IL6R; IL6ST; IRAK1; IRF1; IRF2; JAK1; KPNA2; KPNA5; KPNB1; KRAS; LYN; MAPK1; NUP155; NUP50; NUPL2; RANBP2; SOCS1; SOCS3; STAT2; SUMO1; SYK; TAB1; TPR; YES1; YWHAZ;	ARIH1|IDBG-20750|ENSG00000166233|25820|; CRK|IDBG-14664|ENSG00000167193|1398|; EIF4A3|IDBG-71462|ENSG00000141543|9775|; EIF4G2|IDBG-31984|ENSG00000110321|1982|; GAB2|IDBG-65975|ENSG00000033327|9846|; HLA-B|IDBG-299578|ENSG00000234745|3106|; IKBKB|IDBG-19987|ENSG00000104365|3551|; IL1A|IDBG-66482|ENSG00000115008|3552|; IL6|IDBG-9462|ENSG00000136244|3569|; IL6R|IDBG-102945|ENSG00000160712|3570|; IL…
Class I PI3K signaling events mediated by Akt	15022	PID NCI	9606	7	24	0.00135397	0.0181711	AKT1; AKT2; BCL2L1; CDKN1A; CDKN1B; RICTOR; YWHAZ;	AKT1|IDBG-22709|ENSG00000142208|207|; AKT2|IDBG-51270|ENSG00000105221|208|; BCL2L1|IDBG-63673|ENSG00000171552|598|; CDKN1A|IDBG-85033|ENSG00000124762|1026|; CDKN1B|IDBG-20317|ENSG00000111276|1027|; RICTOR|IDBG-17688|ENSG00000164327|253260|; YWHAZ|IDBG-30919|ENSG00000164924|7534|;
Fas signaling pathway	16231	INOH	9606	7	24	0.00135397	0.0181711	CASP3; MAP2K7; MAPK8; YWHAE; YWHAG; YWHAH; YWHAZ;	CASP3|IDBG-46394|ENSG00000164305|836|; MAP2K7|IDBG-24000|ENSG00000076984|5609|; MAPK8|IDBG-73479|ENSG00000107643|5599|; YWHAE|IDBG-14629|ENSG00000108953|7531|; YWHAG|IDBG-23145|ENSG00000170027|7532|; YWHAH|IDBG-4947|ENSG00000128245|7533|; YWHAZ|IDBG-30919|ENSG00000164924|7534|;
Jak-STAT signaling pathway	568	KEGG	9606	23	158	0.00134086	0.0183379	AKT1; AKT2; BCL2L1; CCND1; EP300; IFNAR2; IFNE; IL13; IL21R; IL28RA; IL6; IL6R; IL6ST; JAK1; LIFR; MYC; PIK3CG; SOCS1; SOCS3; SOCS5; SOS2; STAM; STAT2;	AKT1|IDBG-22709|ENSG00000142208|207|; AKT2|IDBG-51270|ENSG00000105221|208|; BCL2L1|IDBG-63673|ENSG00000171552|598|; CCND1|IDBG-61868|ENSG00000110092|595|; EP300|IDBG-8992|ENSG00000100393|2033|; IFNAR2|IDBG-1973|ENSG00000159110|3455|; IFNE|IDBG-54354|ENSG00000184995|338376|; IL13|IDBG-42599|ENSG00000169194|3596|; IL21R|IDBG-21873|ENSG00000103522|50615|; IL28RA|IDBG-94157|ENSG00000185436|163702|; I…
Endometrial cancer	506	KEGG	9606	11	53	0.00147835	0.0196566	AKT1; AKT2; APC; CCND1; CTNNB1; KRAS; MAPK1; MYC; PIK3CG; SOS2; TP53;	AKT1|IDBG-22709|ENSG00000142208|207|; AKT2|IDBG-51270|ENSG00000105221|208|; APC|IDBG-37007|ENSG00000134982|324|; CCND1|IDBG-61868|ENSG00000110092|595|; CTNNB1|IDBG-27347|ENSG00000168036|1499|; KRAS|IDBG-23889|ENSG00000133703|3845|; MAPK1|IDBG-2147|ENSG00000100030|5594|; MYC|IDBG-35442|ENSG00000136997|4609|; PIK3CG|IDBG-35338|ENSG00000105851|5294|; SOS2|IDBG-5912|ENSG00000100485|6655|; TP53|IDBG-2…
Activation of NOXA and translocation to mitochondria	13401	REACTOME	9606	3	4	0.00153404	0.0202099	PMAIP1; TFDP1; TP53;	PMAIP1|IDBG-4142|ENSG00000141682|5366|; TFDP1|IDBG-53460|ENSG00000198176|7027|; TP53|IDBG-26364|ENSG00000141510|7157|;
C-MYB transcription factor network	15398	PID NCI	9606	14	78	0.00159512	0.0208236	ADORA2B; ATP2B1; BCL2; CCND1; CDK6; CDKN1A; CDKN1B; CDKN2A; CLTA; COL1A2; COPA; MYC; ZFHX3; ZFPM1;	ADORA2B|IDBG-31920|ENSG00000170425|136|; ATP2B1|IDBG-50612|ENSG00000070961|490|; BCL2|IDBG-4354|ENSG00000171791|596|; CCND1|IDBG-61868|ENSG00000110092|595|; CDK6|IDBG-26773|ENSG00000105810|1021|; CDKN1A|IDBG-85033|ENSG00000124762|1026|; CDKN1B|IDBG-20317|ENSG00000111276|1027|; CDKN2A|IDBG-54547|ENSG00000147889|1029|; CLTA|IDBG-64915|ENSG00000122705|1211|; COL1A2|IDBG-27319|ENSG00000164692|1278|; …
BH3-only proteins associate with and inactivate anti-apoptotic BCL-2 members	13405	REACTOME	9606	4	8	0.00164727	0.0211203	BCL2; BCL2L11; BCL2L1; PMAIP1;	BCL2|IDBG-4354|ENSG00000171791|596|; BCL2L11|IDBG-65821|ENSG00000153094|10018|; BCL2L1|IDBG-63673|ENSG00000171552|598|; PMAIP1|IDBG-4142|ENSG00000141682|5366|;
ERK2 activation	13001	REACTOME	9606	4	8	0.00164727	0.0211203	IL6; IL6R; JAK1; MAPK1;	IL6|IDBG-9462|ENSG00000136244|3569|; IL6R|IDBG-102945|ENSG00000160712|3570|; JAK1|IDBG-99443|ENSG00000162434|3716|; MAPK1|IDBG-2147|ENSG00000100030|5594|;
AKT phosphorylates targets in the cytosol	12988	REACTOME	9606	5	13	0.00172048	0.0212983	AKT1; AKT1S1; AKT2; CDKN1A; CDKN1B;	AKT1|IDBG-22709|ENSG00000142208|207|; AKT1S1|IDBG-63691|ENSG00000204673|84335|; AKT2|IDBG-51270|ENSG00000105221|208|; CDKN1A|IDBG-85033|ENSG00000124762|1026|; CDKN1B|IDBG-20317|ENSG00000111276|1027|;
P53 signaling pathway	4126	PID BIOCARTA	9606	5	13	0.00172048	0.0212983	BCL2; CCND1; CDK2; CDKN1A; TP53;	BCL2|IDBG-4354|ENSG00000171791|596|; CCND1|IDBG-61868|ENSG00000110092|595|; CDK2|IDBG-39545|ENSG00000123374|1017|; CDKN1A|IDBG-85033|ENSG00000124762|1026|; TP53|IDBG-26364|ENSG00000141510|7157|;
Rb tumor suppressor/checkpoint signaling in response to dna damage	3939	PID BIOCARTA	9606	5	13	0.00172048	0.0212983	ATM; CDK2; CDKN1A; TP53; YWHAH;	ATM|IDBG-70193|ENSG00000149311|472|; CDK2|IDBG-39545|ENSG00000123374|1017|; CDKN1A|IDBG-85033|ENSG00000124762|1026|; TP53|IDBG-26364|ENSG00000141510|7157|; YWHAH|IDBG-4947|ENSG00000128245|7533|;
Regulation of KIT signaling	13324	REACTOME	9606	5	13	0.00172048	0.0212983	LYN; PRKCA; SOCS1; SOCS6; YES1;	LYN|IDBG-408826|ENSG00000254087|4067|; PRKCA|IDBG-65194|ENSG00000154229|5578|; SOCS1|IDBG-14621|ENSG00000185338|8651|; SOCS6|IDBG-4847|ENSG00000170677|9306|; YES1|IDBG-363|ENSG00000176105|7525|;
DNA Replication	16645	REACTOME	9606	17	105	0.00174083	0.0213661	CDC6; CDC7; CDK2; CDKN1A; CDKN1B; DBF4; DNA2; E2F3; GINS2; PRIM2; PSMB5; PSMD11; PSMD12; PSMD7; PSME4; RFC2; RPA2;	CDC6|IDBG-47359|ENSG00000094804|990|; CDC7|IDBG-100234|ENSG00000097046|8317|; CDK2|IDBG-39545|ENSG00000123374|1017|; CDKN1A|IDBG-85033|ENSG00000124762|1026|; CDKN1B|IDBG-20317|ENSG00000111276|1027|; DBF4|IDBG-25283|ENSG00000006634|10926|; DNA2|IDBG-76116|ENSG00000138346|1763|; E2F3|IDBG-64143|ENSG00000112242|1871|; GINS2|IDBG-45117|ENSG00000131153|51659|; PRIM2|IDBG-91619|ENSG00000146143|5558|; P…
Signaling events mediated by HDAC Class III	15506	PID NCI	9606	7	25	0.00176191	0.0214416	CDKN1A; EP300; HOXA10; KAT2B; MEF2D; TP53; TUBB2A;	CDKN1A|IDBG-85033|ENSG00000124762|1026|; EP300|IDBG-8992|ENSG00000100393|2033|; HOXA10|IDBG-404968|ENSG00000253293|3206|; KAT2B|IDBG-21805|ENSG00000114166|8850|; MEF2D|IDBG-103519|ENSG00000116604|4209|; TP53|IDBG-26364|ENSG00000141510|7157|; TUBB2A|IDBG-57522|ENSG00000137267|7280|;
Apoptosis	485	KEGG	9606	15	88	0.00188975	0.022804	AKT1; AKT2; ATM; BCL2; BCL2L1; CASP3; IKBKB; IL1A; IRAK1; PIK3CG; PPP3CB; PRKAR1A; TNFRSF10B; TNFRSF10D; TP53;	AKT1|IDBG-22709|ENSG00000142208|207|; AKT2|IDBG-51270|ENSG00000105221|208|; ATM|IDBG-70193|ENSG00000149311|472|; BCL2|IDBG-4354|ENSG00000171791|596|; BCL2L1|IDBG-63673|ENSG00000171552|598|; CASP3|IDBG-46394|ENSG00000164305|836|; IKBKB|IDBG-19987|ENSG00000104365|3551|; IL1A|IDBG-66482|ENSG00000115008|3552|; IRAK1|IDBG-90782|ENSG00000184216|3654|; PIK3CG|IDBG-35338|ENSG00000105851|5294|; PPP3CB|IDB…
Oxidative Stress Induced Senescence	19575	REACTOME	9606	16	97	0.00192868	0.0230798	CBX2; CDK6; CDKN2A; CDKN2D; E2F3; EED; EIF2C1; EZH2; HIST1H2BD; MAP2K7; MAP4K4; MAPK1; MAPK8; TFDP1; TNRC6A; TP53;	CBX2|IDBG-71184|ENSG00000173894|84733|; CDK6|IDBG-26773|ENSG00000105810|1021|; CDKN2A|IDBG-54547|ENSG00000147889|1029|; CDKN2D|IDBG-27803|ENSG00000129355|1032|; E2F3|IDBG-64143|ENSG00000112242|1871|; EED|IDBG-66821|ENSG00000074266|8726|; EIF2C1|IDBG-96234|ENSG00000092847|26523|; EZH2|IDBG-47019|ENSG00000106462|2146|; HIST1H2BD|IDBG-68028|ENSG00000158373|3017|; MAP2K7|IDBG-24000|ENSG00000076984|56…
p53 pathway	15289	PID NCI	9606	10	47	0.00197283	0.0234131	AKT1; ATM; CCNG1; CDK2; CDKN2A; HUWE1; KAT2B; MDM4; SKP2; TP53;	AKT1|IDBG-22709|ENSG00000142208|207|; ATM|IDBG-70193|ENSG00000149311|472|; CCNG1|IDBG-56515|ENSG00000113328|900|; CDK2|IDBG-39545|ENSG00000123374|1017|; CDKN2A|IDBG-54547|ENSG00000147889|1029|; HUWE1|IDBG-70116|ENSG00000086758|10075|; KAT2B|IDBG-21805|ENSG00000114166|8850|; MDM4|IDBG-106054|ENSG00000198625|4194|; SKP2|IDBG-16420|ENSG00000145604|6502|; TP53|IDBG-26364|ENSG00000141510|7157|;
Melanoma	490	KEGG	9606	13	72	0.00219001	0.0255679	AKT1; AKT2; CCND1; CDK6; CDKN1A; CDKN2A; E2F3; IGF1R; KRAS; MAPK1; PDGFB; PIK3CG; TP53;	AKT1|IDBG-22709|ENSG00000142208|207|; AKT2|IDBG-51270|ENSG00000105221|208|; CCND1|IDBG-61868|ENSG00000110092|595|; CDK6|IDBG-26773|ENSG00000105810|1021|; CDKN1A|IDBG-85033|ENSG00000124762|1026|; CDKN2A|IDBG-54547|ENSG00000147889|1029|; E2F3|IDBG-64143|ENSG00000112242|1871|; IGF1R|IDBG-31432|ENSG00000140443|3480|; KRAS|IDBG-23889|ENSG00000133703|3845|; MAPK1|IDBG-2147|ENSG00000100030|5594|; PDGFB|…
Triglyceride Biosynthesis	13524	REACTOME	9606	9	40	0.00218083	0.0256694	ACSL1; ACSL4; AGPAT6; ELOVL5; FASN; GPD1L; HSD17B12; LCLAT1; LPCAT1;	ACSL1|IDBG-46574|ENSG00000151726|2180|; ACSL4|IDBG-82250|ENSG00000068366|2182|; AGPAT6|IDBG-18974|ENSG00000158669|137964|; ELOVL5|IDBG-90996|ENSG00000012660|60481|; FASN|IDBG-73235|ENSG00000169710|2194|; GPD1L|IDBG-23626|ENSG00000152642|23171|; HSD17B12|IDBG-40501|ENSG00000149084|51144|; LCLAT1|IDBG-42337|ENSG00000172954|253558|; LPCAT1|IDBG-11200|ENSG00000153395|79888|;
Signaling by FGFR	13320	REACTOME	9606	21	145	0.00227191	0.0260998	AKT1; AKT1S1; AKT2; CAMK4; CDKN1A; CDKN1B; EIF2C1; EIF2C2; FRS2; GAB1; HBEGF; IL6; IL6R; JAK1; KRAS; MAPK1; PDGFB; PRKAR1A; PRKCA; RICTOR; TNRC6A;	AKT1|IDBG-22709|ENSG00000142208|207|; AKT1S1|IDBG-63691|ENSG00000204673|84335|; AKT2|IDBG-51270|ENSG00000105221|208|; CAMK4|IDBG-36661|ENSG00000152495|814|; CDKN1A|IDBG-85033|ENSG00000124762|1026|; CDKN1B|IDBG-20317|ENSG00000111276|1027|; EIF2C1|IDBG-96234|ENSG00000092847|26523|; EIF2C2|IDBG-37096|ENSG00000123908|27161|; FRS2|IDBG-47144|ENSG00000166225|10818|; GAB1|IDBG-39257|ENSG00000109458|2549…
Prolonged ERK activation events	19186	REACTOME	9606	7	26	0.00225916	0.0261626	CRK; FRS2; IL6; IL6R; JAK1; KRAS; MAPK1;	CRK|IDBG-14664|ENSG00000167193|1398|; FRS2|IDBG-47144|ENSG00000166225|10818|; IL6|IDBG-9462|ENSG00000136244|3569|; IL6R|IDBG-102945|ENSG00000160712|3570|; JAK1|IDBG-99443|ENSG00000162434|3716|; KRAS|IDBG-23889|ENSG00000133703|3845|; MAPK1|IDBG-2147|ENSG00000100030|5594|;
Downstream signaling events of B Cell Receptor (BCR)	19698	REACTOME	9606	22	155	0.00234345	0.0267079	AKT1; AKT1S1; AKT2; CDKN1A; CDKN1B; EIF2C1; EIF2C2; FRS2; GAB1; HBEGF; IKBKB; KRAS; MALT1; PDGFB; PSMB5; PSMD11; PSMD12; PSMD7; PSME4; RASGRP3; RICTOR; TNRC6A;	AKT1|IDBG-22709|ENSG00000142208|207|; AKT1S1|IDBG-63691|ENSG00000204673|84335|; AKT2|IDBG-51270|ENSG00000105221|208|; CDKN1A|IDBG-85033|ENSG00000124762|1026|; CDKN1B|IDBG-20317|ENSG00000111276|1027|; EIF2C1|IDBG-96234|ENSG00000092847|26523|; EIF2C2|IDBG-37096|ENSG00000123908|27161|; FRS2|IDBG-47144|ENSG00000166225|10818|; GAB1|IDBG-39257|ENSG00000109458|2549|; HBEGF|IDBG-48445|ENSG00000113070|183…
Hepatitis C	10404	KEGG	9606	20	136	0.0023807	0.0269188	AKT1; AKT2; CDKN1A; IFNAR2; IKBKB; IL8; IRF1; JAK1; KRAS; LDLR; MAPK1; MAPK8; PIK3CG; PPP2R1B; PPP2R2A; PPP2R2C; SOCS3; SOS2; STAT2; TP53;	AKT1|IDBG-22709|ENSG00000142208|207|; AKT2|IDBG-51270|ENSG00000105221|208|; CDKN1A|IDBG-85033|ENSG00000124762|1026|; IFNAR2|IDBG-1973|ENSG00000159110|3455|; IKBKB|IDBG-19987|ENSG00000104365|3551|; IL8|IDBG-23954|ENSG00000169429|3576|; IRF1|IDBG-42125|ENSG00000125347|3659|; JAK1|IDBG-99443|ENSG00000162434|3716|; KRAS|IDBG-23889|ENSG00000133703|3845|; LDLR|IDBG-28808|ENSG00000130164|3949|; MAPK1|ID…
Nf-kb signaling pathway	3978	PID BIOCARTA	9606	6	20	0.00255868	0.0287052	IKBKB; IL1A; IRAK1; MAP3K1; MAP4K4; TAB1;	IKBKB|IDBG-19987|ENSG00000104365|3551|; IL1A|IDBG-66482|ENSG00000115008|3552|; IRAK1|IDBG-90782|ENSG00000184216|3654|; MAP3K1|IDBG-22000|ENSG00000095015|4214|; MAP4K4|IDBG-63853|ENSG00000071054|9448|; TAB1|IDBG-8281|ENSG00000100324|10454|;
G1/S Transition	17967	REACTOME	9606	17	109	0.00262566	0.0292283	CDC6; CDC7; CDK2; CDKN1A; CDKN1B; DBF4; MYC; PPP2R1B; PRIM2; PSMB5; PSMD11; PSMD12; PSMD7; RPA2; RRM2; SKP2; TFDP1;	CDC6|IDBG-47359|ENSG00000094804|990|; CDC7|IDBG-100234|ENSG00000097046|8317|; CDK2|IDBG-39545|ENSG00000123374|1017|; CDKN1A|IDBG-85033|ENSG00000124762|1026|; CDKN1B|IDBG-20317|ENSG00000111276|1027|; DBF4|IDBG-25283|ENSG00000006634|10926|; MYC|IDBG-35442|ENSG00000136997|4609|; PPP2R1B|IDBG-70936|ENSG00000137713|5519|; PRIM2|IDBG-91619|ENSG00000146143|5558|; PSMB5|IDBG-2988|ENSG00000100804|5693|; P…
Angiotensin ii mediated activation of jnk pathway via pyk2 dependent signaling	4049	PID BIOCARTA	9606	8	34	0.0028231	0.0302535	GNAQ; MAP3K1; MAPK1; MAPK8; MEF2A; MEF2D; PRKCA; RAC1;	GNAQ|IDBG-72455|ENSG00000156052|2776|; MAP3K1|IDBG-22000|ENSG00000095015|4214|; MAPK1|IDBG-2147|ENSG00000100030|5594|; MAPK8|IDBG-73479|ENSG00000107643|5599|; MEF2A|IDBG-31725|ENSG00000068305|4205|; MEF2D|IDBG-103519|ENSG00000116604|4209|; PRKCA|IDBG-65194|ENSG00000154229|5578|; RAC1|IDBG-8115|ENSG00000136238|5879|;
LKB1 signaling events	15286	PID NCI	9606	8	34	0.0028231	0.0302535	AKT1S1; CAB39; ESR1; MYC; SIK1; SIK2; TP53; TSC1;	AKT1S1|IDBG-63691|ENSG00000204673|84335|; CAB39|IDBG-82966|ENSG00000135932|51719|; ESR1|IDBG-97997|ENSG00000091831|2099|; MYC|IDBG-35442|ENSG00000136997|4609|; SIK1|IDBG-4715|ENSG00000142178|150094|; SIK2|IDBG-70866|ENSG00000170145|23235|; TP53|IDBG-26364|ENSG00000141510|7157|; TSC1|IDBG-90470|ENSG00000165699|7248|;
Signaling events mediated by HDAC Class II	15366	PID NCI	9606	8	34	0.0028231	0.0302535	ANKRA2; CAMK4; ESR1; RANBP2; SUMO1; TUBB2A; XPO1; YWHAE;	ANKRA2|IDBG-28108|ENSG00000164331|57763|; CAMK4|IDBG-36661|ENSG00000152495|814|; ESR1|IDBG-97997|ENSG00000091831|2099|; RANBP2|IDBG-65098|ENSG00000153201|5903|; SUMO1|IDBG-78849|ENSG00000116030|7341|; TUBB2A|IDBG-57522|ENSG00000137267|7280|; XPO1|IDBG-53335|ENSG00000082898|7514|; YWHAE|IDBG-14629|ENSG00000108953|7531|;
Dorso-ventral axis formation	4377	KEGG	9606	7	27	0.002858	0.0304007	CPEB2; CPEB4; ETV6; KRAS; MAPK1; NOTCH1; SOS2;	CPEB2|IDBG-10295|ENSG00000137449|132864|; CPEB4|IDBG-58185|ENSG00000113742|80315|; ETV6|IDBG-19967|ENSG00000139083|2120|; KRAS|IDBG-23889|ENSG00000133703|3845|; MAPK1|IDBG-2147|ENSG00000100030|5594|; NOTCH1|IDBG-92445|ENSG00000148400|4851|; SOS2|IDBG-5912|ENSG00000100485|6655|;
BCR	15916	NETPATH	9606	22	157	0.00275754	0.0304603	AKT1; BCL2; BCL2L11; CASP3; CDK2; CDK6; CHST15; CRK; CTNNB1; GAB1; GAB2; IKBKB; LYN; MALT1; MAPK1; MAPK8; NFATC3; PIK3CG; PLCG2; RASGRP3; SOS2; SYK;	AKT1|IDBG-22709|ENSG00000142208|207|; BCL2|IDBG-4354|ENSG00000171791|596|; BCL2L11|IDBG-65821|ENSG00000153094|10018|; CASP3|IDBG-46394|ENSG00000164305|836|; CDK2|IDBG-39545|ENSG00000123374|1017|; CDK6|IDBG-26773|ENSG00000105810|1021|; CHST15|IDBG-92594|ENSG00000182022|51363|; CRK|IDBG-14664|ENSG00000167193|1398|; CTNNB1|IDBG-27347|ENSG00000168036|1499|; GAB1|IDBG-39257|ENSG00000109458|2549|; GAB2…
Signaling by Interleukins	18744	REACTOME	9606	17	110	0.00289754	0.0305946	CRK; GAB2; IKBKB; IL1A; IL6; IL6R; IL6ST; IRAK1; JAK1; KRAS; LYN; MAPK1; SOCS3; SYK; TAB1; YES1; YWHAZ;	CRK|IDBG-14664|ENSG00000167193|1398|; GAB2|IDBG-65975|ENSG00000033327|9846|; IKBKB|IDBG-19987|ENSG00000104365|3551|; IL1A|IDBG-66482|ENSG00000115008|3552|; IL6|IDBG-9462|ENSG00000136244|3569|; IL6R|IDBG-102945|ENSG00000160712|3570|; IL6ST|IDBG-21516|ENSG00000134352|3572|; IRAK1|IDBG-90782|ENSG00000184216|3654|; JAK1|IDBG-99443|ENSG00000162434|3716|; KRAS|IDBG-23889|ENSG00000133703|3845|; LYN|IDBG…
Alpha6Beta4Integrin	15905	NETPATH	9606	13	74	0.00281922	0.0309038	AKT1; CASP3; GAB1; LAMC1; MAPK1; PIK3CG; PRKCA; RAC1; SMAD2; YES1; YWHAE; YWHAH; YWHAZ;	AKT1|IDBG-22709|ENSG00000142208|207|; CASP3|IDBG-46394|ENSG00000164305|836|; GAB1|IDBG-39257|ENSG00000109458|2549|; LAMC1|IDBG-105290|ENSG00000135862|3915|; MAPK1|IDBG-2147|ENSG00000100030|5594|; PIK3CG|IDBG-35338|ENSG00000105851|5294|; PRKCA|IDBG-65194|ENSG00000154229|5578|; RAC1|IDBG-8115|ENSG00000136238|5879|; SMAD2|IDBG-3127|ENSG00000175387|4087|; YES1|IDBG-363|ENSG00000176105|7525|; YWHAE|ID…
Role of LAT2/NTAL/LAB on calcium mobilization	17405	REACTOME	9606	16	101	0.00294894	0.03091	AKT1; AKT1S1; AKT2; CDKN1A; CDKN1B; EIF2C1; EIF2C2; FRS2; GAB1; GAB2; HBEGF; LYN; PDGFB; RICTOR; SYK; TNRC6A;	AKT1|IDBG-22709|ENSG00000142208|207|; AKT1S1|IDBG-63691|ENSG00000204673|84335|; AKT2|IDBG-51270|ENSG00000105221|208|; CDKN1A|IDBG-85033|ENSG00000124762|1026|; CDKN1B|IDBG-20317|ENSG00000111276|1027|; EIF2C1|IDBG-96234|ENSG00000092847|26523|; EIF2C2|IDBG-37096|ENSG00000123908|27161|; FRS2|IDBG-47144|ENSG00000166225|10818|; GAB1|IDBG-39257|ENSG00000109458|2549|; GAB2|IDBG-65975|ENSG00000033327|9846…
Signaling by the B Cell Receptor (BCR)	19561	REACTOME	9606	25	188	0.00304188	0.0316532	AKT1; AKT1S1; AKT2; CDKN1A; CDKN1B; EIF2C1; EIF2C2; FRS2; GAB1; HBEGF; IKBKB; KRAS; LYN; MALT1; PDGFB; PLCG2; PSMB5; PSMD11; PSMD12; PSMD7; PSME4; RASGRP3; RICTOR; SYK; TNRC6A;	AKT1|IDBG-22709|ENSG00000142208|207|; AKT1S1|IDBG-63691|ENSG00000204673|84335|; AKT2|IDBG-51270|ENSG00000105221|208|; CDKN1A|IDBG-85033|ENSG00000124762|1026|; CDKN1B|IDBG-20317|ENSG00000111276|1027|; EIF2C1|IDBG-96234|ENSG00000092847|26523|; EIF2C2|IDBG-37096|ENSG00000123908|27161|; FRS2|IDBG-47144|ENSG00000166225|10818|; GAB1|IDBG-39257|ENSG00000109458|2549|; HBEGF|IDBG-48445|ENSG00000113070|183…
Signaling events mediated by HDAC Class I	15280	PID NCI	9606	10	50	0.00319975	0.0328203	GATAD2B; KAT2B; MBD2; MXD1; NR2C1; RANBP2; SUMO1; TFCP2; XPO1; ZFPM1;	GATAD2B|IDBG-102795|ENSG00000143614|57459|; KAT2B|IDBG-21805|ENSG00000114166|8850|; MBD2|IDBG-3532|ENSG00000134046|8932|; MXD1|IDBG-55075|ENSG00000059728|4084|; NR2C1|IDBG-51526|ENSG00000120798|7181|; RANBP2|IDBG-65098|ENSG00000153201|5903|; SUMO1|IDBG-78849|ENSG00000116030|7341|; TFCP2|IDBG-33112|ENSG00000135457|7024|; XPO1|IDBG-53335|ENSG00000082898|7514|; ZFPM1|IDBG-46137|ENSG00000179588|16188…
p73 transcription factor network	15377	PID NCI	9606	13	75	0.00318514	0.0329055	BCL2L11; CDK2; CDK6; CDKN1A; EP300; FASN; FBXO45; HAGH; JAK1; MYC; RAD51; SERPINE1; TUBA1A;	BCL2L11|IDBG-65821|ENSG00000153094|10018|; CDK2|IDBG-39545|ENSG00000123374|1017|; CDK6|IDBG-26773|ENSG00000105810|1021|; CDKN1A|IDBG-85033|ENSG00000124762|1026|; EP300|IDBG-8992|ENSG00000100393|2033|; FASN|IDBG-73235|ENSG00000169710|2194|; FBXO45|IDBG-71251|ENSG00000174013|200933|; HAGH|IDBG-9334|ENSG00000063854|3029|; JAK1|IDBG-99443|ENSG00000162434|3716|; MYC|IDBG-35442|ENSG00000136997|4609|; R…
Fc gamma R-mediated phagocytosis	4359	KEGG	9606	15	93	0.00329579	0.0335656	AKT1; AKT2; CRK; GAB2; LYN; MAPK1; MARCKS; MARCKSL1; PIK3CG; PLCG2; PRKCA; RAC1; SYK; VAV3; WASL;	AKT1|IDBG-22709|ENSG00000142208|207|; AKT2|IDBG-51270|ENSG00000105221|208|; CRK|IDBG-14664|ENSG00000167193|1398|; GAB2|IDBG-65975|ENSG00000033327|9846|; LYN|IDBG-408826|ENSG00000254087|4067|; MAPK1|IDBG-2147|ENSG00000100030|5594|; MARCKS|IDBG-776671|ENSG00000277443|4082|; MARCKSL1|IDBG-95724|ENSG00000175130|65108|; PIK3CG|IDBG-35338|ENSG00000105851|5294|; PLCG2|IDBG-43723|ENSG00000197943|5336|; P…
Focal adhesion	546	KEGG	9606	27	210	0.00342795	0.033716	AKT1; AKT2; BCL2; CCND1; COL1A2; CRK; CTNNB1; FN1; IGF1R; ITGA3; ITGA5; ITGAV; LAMC1; MAPK1; MAPK8; PDGFB; PIK3CG; PPP1R12A; PRKCA; RAC1; RAP1B; ROCK2; SOS2; THBS1; THBS4; VAV3; VCL;	AKT1|IDBG-22709|ENSG00000142208|207|; AKT2|IDBG-51270|ENSG00000105221|208|; BCL2|IDBG-4354|ENSG00000171791|596|; CCND1|IDBG-61868|ENSG00000110092|595|; COL1A2|IDBG-27319|ENSG00000164692|1278|; CRK|IDBG-14664|ENSG00000167193|1398|; CTNNB1|IDBG-27347|ENSG00000168036|1499|; FN1|IDBG-80237|ENSG00000115414|2335|; IGF1R|IDBG-31432|ENSG00000140443|3480|; ITGA3|IDBG-58012|ENSG00000005884|102725477,3675|;…
HGF signaling pathway	16200	INOH	9606	8	35	0.00342658	0.033935	CRK; GAB1; KRAS; MAPK1; PLCG2; RAC1; RAP1B; SOS2;	CRK|IDBG-14664|ENSG00000167193|1398|; GAB1|IDBG-39257|ENSG00000109458|2549|; KRAS|IDBG-23889|ENSG00000133703|3845|; MAPK1|IDBG-2147|ENSG00000100030|5594|; PLCG2|IDBG-43723|ENSG00000197943|5336|; RAC1|IDBG-8115|ENSG00000136238|5879|; RAP1B|IDBG-46140|ENSG00000127314|5908|; SOS2|IDBG-5912|ENSG00000100485|6655|;
Signal transduction through il1r	4064	PID BIOCARTA	9606	8	35	0.00342658	0.033935	IKBKB; IL1A; IL6; IRAK1; MAP3K1; MAP4K4; MAPK8; TAB1;	IKBKB|IDBG-19987|ENSG00000104365|3551|; IL1A|IDBG-66482|ENSG00000115008|3552|; IL6|IDBG-9462|ENSG00000136244|3569|; IRAK1|IDBG-90782|ENSG00000184216|3654|; MAP3K1|IDBG-22000|ENSG00000095015|4214|; MAP4K4|IDBG-63853|ENSG00000071054|9448|; MAPK8|IDBG-73479|ENSG00000107643|5599|; TAB1|IDBG-8281|ENSG00000100324|10454|;
Control of skeletal myogenesis by hdac and calcium/calmodulin-dependent kinase (camk)	4087	PID BIOCARTA	9606	6	21	0.00336081	0.0339868	AKT1; EP300; KAT2B; MEF2A; MEF2D; YWHAH;	AKT1|IDBG-22709|ENSG00000142208|207|; EP300|IDBG-8992|ENSG00000100393|2033|; KAT2B|IDBG-21805|ENSG00000114166|8850|; MEF2A|IDBG-31725|ENSG00000068305|4205|; MEF2D|IDBG-103519|ENSG00000116604|4209|; YWHAH|IDBG-4947|ENSG00000128245|7533|;
Epithelial cell signaling in Helicobacter pylori infection	457	KEGG	9606	12	67	0.00342543	0.034398	ADAM10; ATP6V0E2; ATP6V1F; ATP6V1G1; CASP3; HBEGF; IKBKB; IL8; LYN; MAPK8; PLCG2; RAC1;	ADAM10|IDBG-14155|ENSG00000137845|102|; ATP6V0E2|IDBG-47786|ENSG00000171130|155066|; ATP6V1F|IDBG-40301|ENSG00000128524|9296|; ATP6V1G1|IDBG-82260|ENSG00000136888|9550|; CASP3|IDBG-46394|ENSG00000164305|836|; HBEGF|IDBG-48445|ENSG00000113070|1839|; IKBKB|IDBG-19987|ENSG00000104365|3551|; IL8|IDBG-23954|ENSG00000169429|3576|; LYN|IDBG-408826|ENSG00000254087|4067|; MAPK8|IDBG-73479|ENSG00000107643|…
BARD1 signaling events	15606	PID NCI	9606	7	28	0.00357126	0.0348866	ATM; CDK2; FANCF; FANCL; RAD51; TP53; UBE2D3;	ATM|IDBG-70193|ENSG00000149311|472|; CDK2|IDBG-39545|ENSG00000123374|1017|; FANCF|IDBG-36200|ENSG00000183161|2188|; FANCL|IDBG-52852|ENSG00000115392|55120|; RAD51|IDBG-6509|ENSG00000051180|5888|; TP53|IDBG-26364|ENSG00000141510|7157|; UBE2D3|IDBG-32113|ENSG00000109332|7323|;
PDGF signaling pathway	16259	INOH	9606	9	43	0.00368396	0.0355044	AKT1; AKT2; CRK; KRAS; MAP3K1; MAPK1; MAPK8; PDGFB; SOS2;	AKT1|IDBG-22709|ENSG00000142208|207|; AKT2|IDBG-51270|ENSG00000105221|208|; CRK|IDBG-14664|ENSG00000167193|1398|; KRAS|IDBG-23889|ENSG00000133703|3845|; MAP3K1|IDBG-22000|ENSG00000095015|4214|; MAPK1|IDBG-2147|ENSG00000100030|5594|; MAPK8|IDBG-73479|ENSG00000107643|5599|; PDGFB|IDBG-8091|ENSG00000100311|5155|; SOS2|IDBG-5912|ENSG00000100485|6655|;
Insulin receptor signaling	16186	INOH	9606	14	85	0.00366055	0.0355172	AKT1; AKT1S1; AKT2; KRAS; MAPK1; PPP2R1B; PPP2R2C; RICTOR; SOS2; TSC1; YWHAE; YWHAG; YWHAH; YWHAZ;	AKT1|IDBG-22709|ENSG00000142208|207|; AKT1S1|IDBG-63691|ENSG00000204673|84335|; AKT2|IDBG-51270|ENSG00000105221|208|; KRAS|IDBG-23889|ENSG00000133703|3845|; MAPK1|IDBG-2147|ENSG00000100030|5594|; PPP2R1B|IDBG-70936|ENSG00000137713|5519|; PPP2R2C|IDBG-8925|ENSG00000074211|5522|; RICTOR|IDBG-17688|ENSG00000164327|253260|; SOS2|IDBG-5912|ENSG00000100485|6655|; TSC1|IDBG-90470|ENSG00000165699|7248|; …
Amyotrophic lateral sclerosis (ALS)	2798	KEGG	9606	10	51	0.00372215	0.0356333	BCL2; BCL2L1; CASP3; NEFH; PPP3CB; RAB5A; RAC1; SLC1A2; TOMM40L; TP53;	BCL2|IDBG-4354|ENSG00000171791|596|; BCL2L1|IDBG-63673|ENSG00000171552|598|; CASP3|IDBG-46394|ENSG00000164305|836|; NEFH|IDBG-3622|ENSG00000100285|4744|; PPP3CB|IDBG-78455|ENSG00000107758|5532|; RAB5A|IDBG-21702|ENSG00000144566|5868|; RAC1|IDBG-8115|ENSG00000136238|5879|; SLC1A2|IDBG-39801|ENSG00000110436|6506|; TOMM40L|IDBG-104239|ENSG00000158882|84134|; TP53|IDBG-26364|ENSG00000141510|7157|;
NGF signalling via TRKA from the plasma membrane	18753	REACTOME	9606	25	191	0.00376056	0.0357626	AKT1; AKT1S1; AKT2; CAMK4; CDKN1A; CDKN1B; CLTA; CRK; EIF2C1; EIF2C2; FRS2; GAB1; HBEGF; IL6; IL6R; JAK1; KRAS; MAPK1; MEF2A; PDGFB; PPP2R1B; PRKAR1A; PRKCA; RICTOR; TNRC6A;	AKT1|IDBG-22709|ENSG00000142208|207|; AKT1S1|IDBG-63691|ENSG00000204673|84335|; AKT2|IDBG-51270|ENSG00000105221|208|; CAMK4|IDBG-36661|ENSG00000152495|814|; CDKN1A|IDBG-85033|ENSG00000124762|1026|; CDKN1B|IDBG-20317|ENSG00000111276|1027|; CLTA|IDBG-64915|ENSG00000122705|1211|; CRK|IDBG-14664|ENSG00000167193|1398|; EIF2C1|IDBG-96234|ENSG00000092847|26523|; EIF2C2|IDBG-37096|ENSG00000123908|27161|;…
Antiviral mechanism by IFN-stimulated genes	17226	REACTOME	9606	12	68	0.00388641	0.0364764	ARIH1; EIF4A3; EIF4G2; JAK1; KPNA2; KPNA5; KPNB1; NUP155; NUP50; NUPL2; RANBP2; TPR;	ARIH1|IDBG-20750|ENSG00000166233|25820|; EIF4A3|IDBG-71462|ENSG00000141543|9775|; EIF4G2|IDBG-31984|ENSG00000110321|1982|; JAK1|IDBG-99443|ENSG00000162434|3716|; KPNA2|IDBG-65703|ENSG00000182481|3838|; KPNA5|IDBG-95727|ENSG00000196911|3841|; KPNB1|IDBG-56053|ENSG00000108424|3837|; NUP155|IDBG-17015|ENSG00000113569|9631|; NUP50|IDBG-11282|ENSG00000093000|10762|; NUPL2|IDBG-9598|ENSG00000136243|110…
ISG15 antiviral mechanism	13075	REACTOME	9606	12	68	0.00388641	0.0364764	ARIH1; EIF4A3; EIF4G2; JAK1; KPNA2; KPNA5; KPNB1; NUP155; NUP50; NUPL2; RANBP2; TPR;	ARIH1|IDBG-20750|ENSG00000166233|25820|; EIF4A3|IDBG-71462|ENSG00000141543|9775|; EIF4G2|IDBG-31984|ENSG00000110321|1982|; JAK1|IDBG-99443|ENSG00000162434|3716|; KPNA2|IDBG-65703|ENSG00000182481|3838|; KPNA5|IDBG-95727|ENSG00000196911|3841|; KPNB1|IDBG-56053|ENSG00000108424|3837|; NUP155|IDBG-17015|ENSG00000113569|9631|; NUP50|IDBG-11282|ENSG00000093000|10762|; NUPL2|IDBG-9598|ENSG00000136243|110…
Disease	19807	REACTOME	9606	112	1192	0.00392913	0.0366379	ADAM10; AKR1B10; AKT1; AKT1S1; AKT2; AP1S1; APC; ATP6V0E2; ATP6V1F; ATP6V1G1; B4GALT1; B4GALT5; BAMBI; BCL9; BTD; CAMK4; CBY1; CCNT2; CDKN1A; CDKN1B; CHST15; CLTA; CTNNB1; CUL5; DVL3; EIF2C1; EIF2C2; EP300; FASN; FRS2; FZD6; GAB1; GAB2; GLCE; GPC4; GSTO1; GSTO2; GTF2E2; GXYLT1; HBEGF; HGS; HIST1H2BD; HMGA1; HS3ST1; IL6; IL6R; JAK1; KAT2B; KPNB1; KRAS; KREMEN1; LDLR; LGR5; MAML1; MAP2K7; MAPK1; MD…	ADAM10|IDBG-14155|ENSG00000137845|102|; AKR1B10|IDBG-42217|ENSG00000198074|57016|; AKT1|IDBG-22709|ENSG00000142208|207|; AKT1S1|IDBG-63691|ENSG00000204673|84335|; AKT2|IDBG-51270|ENSG00000105221|208|; AP1S1|IDBG-33022|ENSG00000106367|1174|; APC|IDBG-37007|ENSG00000134982|324|; ATP6V0E2|IDBG-47786|ENSG00000171130|155066|; ATP6V1F|IDBG-40301|ENSG00000128524|9296|; ATP6V1G1|IDBG-82260|ENSG0000013688…
Translocation of GLUT4 to the plasma membrane	13827	REACTOME	9606	13	77	0.00403299	0.0373637	AKT1; AKT2; EXOC2; RAB10; RAB14; RAC1; TUBA1A; TUBB2A; TUBB4A; YWHAE; YWHAG; YWHAH; YWHAZ;	AKT1|IDBG-22709|ENSG00000142208|207|; AKT2|IDBG-51270|ENSG00000105221|208|; EXOC2|IDBG-55886|ENSG00000112685|55770|; RAB10|IDBG-34944|ENSG00000084733|10890|; RAB14|IDBG-83359|ENSG00000119396|51552|; RAC1|IDBG-8115|ENSG00000136238|5879|; TUBA1A|IDBG-31211|ENSG00000167552|7846|; TUBB2A|IDBG-57522|ENSG00000137267|7280|; TUBB4A|IDBG-21605|ENSG00000104833|10382|; YWHAE|IDBG-14629|ENSG00000108953|7531|…
Signaling by FGFR in disease	16656	REACTOME	9606	22	162	0.0040701	0.0374657	AKT1; AKT1S1; AKT2; CAMK4; CDKN1A; CDKN1B; EIF2C1; EIF2C2; FRS2; GAB1; GAB2; HBEGF; IL6; IL6R; JAK1; KRAS; MAPK1; PDGFB; PRKAR1A; PRKCA; RICTOR; TNRC6A;	AKT1|IDBG-22709|ENSG00000142208|207|; AKT1S1|IDBG-63691|ENSG00000204673|84335|; AKT2|IDBG-51270|ENSG00000105221|208|; CAMK4|IDBG-36661|ENSG00000152495|814|; CDKN1A|IDBG-85033|ENSG00000124762|1026|; CDKN1B|IDBG-20317|ENSG00000111276|1027|; EIF2C1|IDBG-96234|ENSG00000092847|26523|; EIF2C2|IDBG-37096|ENSG00000123908|27161|; FRS2|IDBG-47144|ENSG00000166225|10818|; GAB1|IDBG-39257|ENSG00000109458|2549…
alpha-linolenic (omega3) and linoleic (omega6) acid metabolism	17163	REACTOME	9606	4	10	0.0043822	0.0376817	ACSL1; ELOVL5; HSD17B4; SCP2;	ACSL1|IDBG-46574|ENSG00000151726|2180|; ELOVL5|IDBG-90996|ENSG00000012660|60481|; HSD17B4|IDBG-38417|ENSG00000133835|3295|; SCP2|IDBG-98680|ENSG00000116171|6342|;
alpha-linolenic acid (ALA) metabolism	13489	REACTOME	9606	4	10	0.0043822	0.0376817	ACSL1; ELOVL5; HSD17B4; SCP2;	ACSL1|IDBG-46574|ENSG00000151726|2180|; ELOVL5|IDBG-90996|ENSG00000012660|60481|; HSD17B4|IDBG-38417|ENSG00000133835|3295|; SCP2|IDBG-98680|ENSG00000116171|6342|;
S Phase	17420	REACTOME	9606	18	124	0.00442216	0.0377989	CCND1; CDC6; CDK2; CDKN1A; CDKN1B; DNA2; GINS2; MYC; PRIM2; PSMB5; PSMD11; PSMD12; PSMD7; PSME4; RFC2; RPA2; SKP2; SMC1A;	CCND1|IDBG-61868|ENSG00000110092|595|; CDC6|IDBG-47359|ENSG00000094804|990|; CDK2|IDBG-39545|ENSG00000123374|1017|; CDKN1A|IDBG-85033|ENSG00000124762|1026|; CDKN1B|IDBG-20317|ENSG00000111276|1027|; DNA2|IDBG-76116|ENSG00000138346|1763|; GINS2|IDBG-45117|ENSG00000131153|51659|; MYC|IDBG-35442|ENSG00000136997|4609|; PRIM2|IDBG-91619|ENSG00000146143|5558|; PSMB5|IDBG-2988|ENSG00000100804|5693|; PSMD…
Long-term depression	555	KEGG	9606	11	60	0.00414046	0.0378707	CRH; GNA13; GNAI2; GNAQ; GNAS; IGF1R; KRAS; LYN; MAPK1; PPP2R1B; PRKCA;	CRH|IDBG-23777|ENSG00000147571|1392|; GNA13|IDBG-64978|ENSG00000120063|10672|; GNAI2|IDBG-36105|ENSG00000114353|2771|; GNAQ|IDBG-72455|ENSG00000156052|2776|; GNAS|IDBG-82827|ENSG00000087460|2778|; IGF1R|IDBG-31432|ENSG00000140443|3480|; KRAS|IDBG-23889|ENSG00000133703|3845|; LYN|IDBG-408826|ENSG00000254087|4067|; MAPK1|IDBG-2147|ENSG00000100030|5594|; PPP2R1B|IDBG-70936|ENSG00000137713|5519|; PRK…
Prolactin	15931	NETPATH	9606	16	105	0.00437986	0.038118	AKT1; CCND1; EP300; ESR1; GAB2; JAK1; LYN; MAPK1; MAPK8; MYC; PIK3CG; SERPINE1; SOCS1; SOCS3; YWHAG; YWHAZ;	AKT1|IDBG-22709|ENSG00000142208|207|; CCND1|IDBG-61868|ENSG00000110092|595|; EP300|IDBG-8992|ENSG00000100393|2033|; ESR1|IDBG-97997|ENSG00000091831|2099|; GAB2|IDBG-65975|ENSG00000033327|9846|; JAK1|IDBG-99443|ENSG00000162434|3716|; LYN|IDBG-408826|ENSG00000254087|4067|; MAPK1|IDBG-2147|ENSG00000100030|5594|; MAPK8|IDBG-73479|ENSG00000107643|5599|; MYC|IDBG-35442|ENSG00000136997|4609|; PIK3CG|IDB…
VEGFA-VEGFR2 Pathway	18745	REACTOME	9606	16	105	0.00437986	0.038118	AKT1; AKT2; CRK; IL6; IL6R; ITGAV; JAK1; KRAS; MAPK1; NCK2; NCKAP1; PRKCA; RAC1; RICTOR; ROCK2; VAV3;	AKT1|IDBG-22709|ENSG00000142208|207|; AKT2|IDBG-51270|ENSG00000105221|208|; CRK|IDBG-14664|ENSG00000167193|1398|; IL6|IDBG-9462|ENSG00000136244|3569|; IL6R|IDBG-102945|ENSG00000160712|3570|; ITGAV|IDBG-77054|ENSG00000138448|3685|; JAK1|IDBG-99443|ENSG00000162434|3716|; KRAS|IDBG-23889|ENSG00000133703|3845|; MAPK1|IDBG-2147|ENSG00000100030|5594|; NCK2|IDBG-64634|ENSG00000071051|8440|; NCKAP1|IDBG-…
RIG-I/MDA5 mediated induction of IFN-alpha/beta pathways	13017	REACTOME	9606	13	78	0.00452056	0.0381854	ATG12; ATG5; EP300; HMGB1; IKBKB; IRF1; IRF2; MAP3K1; RNF135; SIKE1; TANK; UBE2D3; UBE2K;	ATG12|IDBG-37900|ENSG00000145782|9140|; ATG5|IDBG-94856|ENSG00000057663|9474|; EP300|IDBG-8992|ENSG00000100393|2033|; HMGB1|IDBG-21100|ENSG00000189403|3146|; IKBKB|IDBG-19987|ENSG00000104365|3551|; IRF1|IDBG-42125|ENSG00000125347|3659|; IRF2|IDBG-46310|ENSG00000168310|3660|; MAP3K1|IDBG-22000|ENSG00000095015|4214|; RNF135|IDBG-39370|ENSG00000181481|84282|; SIKE1|IDBG-101319|ENSG00000052723|80143|…
ARMS-mediated activation	13181	REACTOME	9606	6	22	0.00433604	0.0381997	CRK; IL6; IL6R; JAK1; KRAS; MAPK1;	CRK|IDBG-14664|ENSG00000167193|1398|; IL6|IDBG-9462|ENSG00000136244|3569|; IL6R|IDBG-102945|ENSG00000160712|3570|; JAK1|IDBG-99443|ENSG00000162434|3716|; KRAS|IDBG-23889|ENSG00000133703|3845|; MAPK1|IDBG-2147|ENSG00000100030|5594|;
Cell cycle: g2/m checkpoint	3977	PID BIOCARTA	9606	6	22	0.00433604	0.0381997	ATM; CDKN1A; CDKN2D; EP300; TP53; YWHAH;	ATM|IDBG-70193|ENSG00000149311|472|; CDKN1A|IDBG-85033|ENSG00000124762|1026|; CDKN2D|IDBG-27803|ENSG00000129355|1032|; EP300|IDBG-8992|ENSG00000100393|2033|; TP53|IDBG-26364|ENSG00000141510|7157|; YWHAH|IDBG-4947|ENSG00000128245|7533|;
Tumor suppressor arf inhibits ribosomal biogenesis	4089	PID BIOCARTA	9606	6	22	0.00433604	0.0381997	AKT1; ATM; CDKN2A; MYC; RAC1; TP53;	AKT1|IDBG-22709|ENSG00000142208|207|; ATM|IDBG-70193|ENSG00000149311|472|; CDKN2A|IDBG-54547|ENSG00000147889|1029|; MYC|IDBG-35442|ENSG00000136997|4609|; RAC1|IDBG-8115|ENSG00000136238|5879|; TP53|IDBG-26364|ENSG00000141510|7157|;
Class I MHC mediated antigen processing & presentation	19282	REACTOME	9606	31	256	0.00450018	0.0382382	CUL5; DTX3L; FBXO3; GPR75-ASB3; HLA-B; HUWE1; ITGAV; PSMB5; PSMD11; PSMD12; PSMD7; PSME4; RNF138; RNF144B; RNF220; RNF41; SEC23A; SEC24A; SEC61A2; SKP2; SOCS1; SOCS3; TRIM36; TRIM37; UBA6; UBE2D3; UBE2H; UBE2K; UBE2W; UBE3C; VHL;	CUL5|IDBG-70098|ENSG00000166266|8065|; DTX3L|IDBG-52646|ENSG00000163840|151636|; FBXO3|IDBG-38875|ENSG00000110429|26273|; GPR75-ASB3|IDBG-774391|ENSG00000270898|100302652,51130|; HLA-B|IDBG-299578|ENSG00000234745|3106|; HUWE1|IDBG-70116|ENSG00000086758|10075|; ITGAV|IDBG-77054|ENSG00000138448|3685|; PSMB5|IDBG-2988|ENSG00000100804|5693|; PSMD11|IDBG-40157|ENSG00000108671|5717|; PSMD12|IDBG-65421|…
Ceramide signaling pathway	14925	PID NCI	9606	9	44	0.00433378	0.0388957	AKT1; BAG4; BCL2; MAP3K1; MAP4K4; MAPK1; MAPK8; MYC; PAWR;	AKT1|IDBG-22709|ENSG00000142208|207|; BAG4|IDBG-17465|ENSG00000156735|9530|; BCL2|IDBG-4354|ENSG00000171791|596|; MAP3K1|IDBG-22000|ENSG00000095015|4214|; MAP4K4|IDBG-63853|ENSG00000071054|9448|; MAPK1|IDBG-2147|ENSG00000100030|5594|; MAPK8|IDBG-73479|ENSG00000107643|5599|; MYC|IDBG-35442|ENSG00000136997|4609|; PAWR|IDBG-49368|ENSG00000177425|5074|;
SHP2 signaling	15583	PID NCI	9606	9	44	0.00433378	0.0388957	FRS2; GAB1; GAB2; IGF1R; IL6; IL6R; IL6ST; JAK1; PDGFB;	FRS2|IDBG-47144|ENSG00000166225|10818|; GAB1|IDBG-39257|ENSG00000109458|2549|; GAB2|IDBG-65975|ENSG00000033327|9846|; IGF1R|IDBG-31432|ENSG00000140443|3480|; IL6|IDBG-9462|ENSG00000136244|3569|; IL6R|IDBG-102945|ENSG00000160712|3570|; IL6ST|IDBG-21516|ENSG00000134352|3572|; JAK1|IDBG-99443|ENSG00000162434|3716|; PDGFB|IDBG-8091|ENSG00000100311|5155|;
beta-catenin independent WNT signaling	17081	REACTOME	9606	20	143	0.00429737	0.0390571	CLTA; CTNNB1; DVL3; EIF2C1; EIF2C2; FZD6; FZD7; GNB2; GNG5; PPP3CB; PRKCA; PSMB5; PSMD11; PSMD12; PSMD7; PSME4; RAC1; ROR2; TNRC6A; WNT4;	CLTA|IDBG-64915|ENSG00000122705|1211|; CTNNB1|IDBG-27347|ENSG00000168036|1499|; DVL3|IDBG-67447|ENSG00000161202|1857|; EIF2C1|IDBG-96234|ENSG00000092847|26523|; EIF2C2|IDBG-37096|ENSG00000123908|27161|; FZD6|IDBG-31669|ENSG00000164930|8323|; FZD7|IDBG-78808|ENSG00000155760|8324|; GNB2|IDBG-31798|ENSG00000172354|2783|; GNG5|IDBG-99973|ENSG00000174021|2787|; PPP3CB|IDBG-78455|ENSG00000107758|5532|;…
Formation of Senescence-Associated Heterochromatin Foci (SAHF)	17257	REACTOME	9606	5	16	0.0048446	0.0404468	HMGA1; HMGA2; LMNB1; TP53; UBN1;	HMGA1|IDBG-83311|ENSG00000137309|3159|; HMGA2|IDBG-45426|ENSG00000149948|8091|; LMNB1|IDBG-39467|ENSG00000113368|4001|; TP53|IDBG-26364|ENSG00000141510|7157|; UBN1|IDBG-13223|ENSG00000118900|29855|;
RAF/MAP kinase cascade	17797	REACTOME	9606	5	16	0.0048446	0.0404468	IL6; IL6R; JAK1; KRAS; MAPK1;	IL6|IDBG-9462|ENSG00000136244|3569|; IL6R|IDBG-102945|ENSG00000160712|3570|; JAK1|IDBG-99443|ENSG00000162434|3716|; KRAS|IDBG-23889|ENSG00000133703|3845|; MAPK1|IDBG-2147|ENSG00000100030|5594|;
RNF mutants show enhanced WNT signaling and proliferation	19131	REACTOME	9606	25	197	0.00563077	0.0434719	AKT1; AKT2; APC; BCL9; CBY1; CTNNB1; DVL3; EP300; FZD6; HIST1H2BD; KREMEN1; LGR5; MLL2; MYC; PPP2R1B; PSMB5; PSMD11; PSMD12; PSMD7; PSME4; TERT; TNKS; WNT4; XPO1; YWHAZ;	AKT1|IDBG-22709|ENSG00000142208|207|; AKT2|IDBG-51270|ENSG00000105221|208|; APC|IDBG-37007|ENSG00000134982|324|; BCL9|IDBG-101829|ENSG00000116128|607|; CBY1|IDBG-7651|ENSG00000100211|25776|; CTNNB1|IDBG-27347|ENSG00000168036|1499|; DVL3|IDBG-67447|ENSG00000161202|1857|; EP300|IDBG-8992|ENSG00000100393|2033|; FZD6|IDBG-31669|ENSG00000164930|8323|; HIST1H2BD|IDBG-68028|ENSG00000158373|3017|; KREMEN…
TCF dependent signaling in response to WNT	18732	REACTOME	9606	25	197	0.00563077	0.0434719	AKT1; AKT2; APC; BCL9; CBY1; CTNNB1; DVL3; EP300; FZD6; HIST1H2BD; KREMEN1; LGR5; MLL2; MYC; PPP2R1B; PSMB5; PSMD11; PSMD12; PSMD7; PSME4; TERT; TNKS; WNT4; XPO1; YWHAZ;	AKT1|IDBG-22709|ENSG00000142208|207|; AKT2|IDBG-51270|ENSG00000105221|208|; APC|IDBG-37007|ENSG00000134982|324|; BCL9|IDBG-101829|ENSG00000116128|607|; CBY1|IDBG-7651|ENSG00000100211|25776|; CTNNB1|IDBG-27347|ENSG00000168036|1499|; DVL3|IDBG-67447|ENSG00000161202|1857|; EP300|IDBG-8992|ENSG00000100393|2033|; FZD6|IDBG-31669|ENSG00000164930|8323|; HIST1H2BD|IDBG-68028|ENSG00000158373|3017|; KREMEN…
XAV939 inhibits tankyrase, stabilizing AXIN	19487	REACTOME	9606	25	197	0.00563077	0.0434719	AKT1; AKT2; APC; BCL9; CBY1; CTNNB1; DVL3; EP300; FZD6; HIST1H2BD; KREMEN1; LGR5; MLL2; MYC; PPP2R1B; PSMB5; PSMD11; PSMD12; PSMD7; PSME4; TERT; TNKS; WNT4; XPO1; YWHAZ;	AKT1|IDBG-22709|ENSG00000142208|207|; AKT2|IDBG-51270|ENSG00000105221|208|; APC|IDBG-37007|ENSG00000134982|324|; BCL9|IDBG-101829|ENSG00000116128|607|; CBY1|IDBG-7651|ENSG00000100211|25776|; CTNNB1|IDBG-27347|ENSG00000168036|1499|; DVL3|IDBG-67447|ENSG00000161202|1857|; EP300|IDBG-8992|ENSG00000100393|2033|; FZD6|IDBG-31669|ENSG00000164930|8323|; HIST1H2BD|IDBG-68028|ENSG00000158373|3017|; KREMEN…
misspliced LRP5 mutants have enhanced beta-catenin-dependent signaling	16943	REACTOME	9606	25	197	0.00563077	0.0434719	AKT1; AKT2; APC; BCL9; CBY1; CTNNB1; DVL3; EP300; FZD6; HIST1H2BD; KREMEN1; LGR5; MLL2; MYC; PPP2R1B; PSMB5; PSMD11; PSMD12; PSMD7; PSME4; TERT; TNKS; WNT4; XPO1; YWHAZ;	AKT1|IDBG-22709|ENSG00000142208|207|; AKT2|IDBG-51270|ENSG00000105221|208|; APC|IDBG-37007|ENSG00000134982|324|; BCL9|IDBG-101829|ENSG00000116128|607|; CBY1|IDBG-7651|ENSG00000100211|25776|; CTNNB1|IDBG-27347|ENSG00000168036|1499|; DVL3|IDBG-67447|ENSG00000161202|1857|; EP300|IDBG-8992|ENSG00000100393|2033|; FZD6|IDBG-31669|ENSG00000164930|8323|; HIST1H2BD|IDBG-68028|ENSG00000158373|3017|; KREMEN…
Membrane Trafficking	19875	REACTOME	9606	26	207	0.00551195	0.0434899	AKT1; AKT2; AP1S1; CLTA; COPA; COPG; EXOC2; GJD3; HGS; PICALM; PUM1; RAB10; RAB14; RAC1; SEC23A; SEC24A; STAM; TGOLN2; TUBA1A; TUBB2A; TUBB4A; VPS37A; YWHAE; YWHAG; YWHAH; YWHAZ;	AKT1|IDBG-22709|ENSG00000142208|207|; AKT2|IDBG-51270|ENSG00000105221|208|; AP1S1|IDBG-33022|ENSG00000106367|1174|; CLTA|IDBG-64915|ENSG00000122705|1211|; COPA|IDBG-104029|ENSG00000122218|1314|; COPG|IDBG-55630|ENSG00000181789|22820|; EXOC2|IDBG-55886|ENSG00000112685|55770|; GJD3|IDBG-47529|ENSG00000183153|125111|; HGS|IDBG-72504|ENSG00000185359|9146|; PICALM|IDBG-66712|ENSG00000073921|8301|; PUM…
Canonical NF-kappaB pathway	15469	PID NCI	9606	6	23	0.00550509	0.0436758	ATM; IKBKB; MALT1; PRKCA; UBE2D3; XPO1;	ATM|IDBG-70193|ENSG00000149311|472|; IKBKB|IDBG-19987|ENSG00000104365|3551|; MALT1|IDBG-3930|ENSG00000172175|10892|; PRKCA|IDBG-65194|ENSG00000154229|5578|; UBE2D3|IDBG-32113|ENSG00000109332|7323|; XPO1|IDBG-53335|ENSG00000082898|7514|;
Regulation of bad phosphorylation	4146	PID BIOCARTA	9606	6	23	0.00550509	0.0436758	AKT1; BCL2; BCL2L1; IGF1R; PRKAR1A; YWHAH;	AKT1|IDBG-22709|ENSG00000142208|207|; BCL2|IDBG-4354|ENSG00000171791|596|; BCL2L1|IDBG-63673|ENSG00000171552|598|; IGF1R|IDBG-31432|ENSG00000140443|3480|; PRKAR1A|IDBG-65907|ENSG00000108946|5573|; YWHAH|IDBG-4947|ENSG00000128245|7533|;
SHC-related events triggered by IGF1R	13283	REACTOME	9606	6	23	0.00550509	0.0436758	IGF1R; IL6; IL6R; JAK1; KRAS; MAPK1;	IGF1R|IDBG-31432|ENSG00000140443|3480|; IL6|IDBG-9462|ENSG00000136244|3569|; IL6R|IDBG-102945|ENSG00000160712|3570|; JAK1|IDBG-99443|ENSG00000162434|3716|; KRAS|IDBG-23889|ENSG00000133703|3845|; MAPK1|IDBG-2147|ENSG00000100030|5594|;
Signaling by Leptin	19841	REACTOME	9606	6	23	0.00550509	0.0436758	IL6; IL6R; JAK1; KRAS; MAPK1; SOCS3;	IL6|IDBG-9462|ENSG00000136244|3569|; IL6R|IDBG-102945|ENSG00000160712|3570|; JAK1|IDBG-99443|ENSG00000162434|3716|; KRAS|IDBG-23889|ENSG00000133703|3845|; MAPK1|IDBG-2147|ENSG00000100030|5594|; SOCS3|IDBG-70676|ENSG00000184557|9021|;
Gene Expression	19770	REACTOME	9606	105	1118	0.00532194	0.0441752	AKT1; CARS2; CBX3; CCNT2; DROSHA; EDC3; EED; EEF1A1; EIF2C1; EIF2C2; EIF4A3; EIF5; ESR1; EXOSC2; EZH2; GATAD2B; GTF2E2; HIST1H2BD; HNRNPH1; HNRNPU; IGF2BP1; IGF2BP3; KAT2B; LSM4; MAML1; MARS2; MBD2; MED10; MTF2; MYC; NCBP2; NOTCH1; NR2C1; NR2F6; NRBP1; NUP155; NUP50; NUPL2; POLR2D; POLR3D; POLR3E; POLR3H; PPARD; PPP2R2A; PRKCA; PSMB5; PSMD11; PSMD12; PSMD7; PSME4; RANBP2; RBPJ; RPL12; RPL27A; RPL…	AKT1|IDBG-22709|ENSG00000142208|207|; CARS2|IDBG-50790|ENSG00000134905|79587|; CBX3|IDBG-10171|ENSG00000122565|11335|; CCNT2|IDBG-70567|ENSG00000082258|905|; DROSHA|IDBG-14255|ENSG00000113360|29102|; EDC3|IDBG-22430|ENSG00000179151|80153|; EED|IDBG-66821|ENSG00000074266|8726|; EEF1A1|IDBG-92423|ENSG00000156508|102724204,1915|; EIF2C1|IDBG-96234|ENSG00000092847|26523|; EIF2C2|IDBG-37096|ENSG000001…
Beta3 integrin cell surface interactions	15634	PID NCI	9606	8	38	0.00584743	0.0441942	COL1A2; CYR61; FN1; HMGB1; ITGAV; LAMC1; PDGFB; THBS1;	COL1A2|IDBG-27319|ENSG00000164692|1278|; CYR61|IDBG-100054|ENSG00000142871|3491|; FN1|IDBG-80237|ENSG00000115414|2335|; HMGB1|IDBG-21100|ENSG00000189403|3146|; ITGAV|IDBG-77054|ENSG00000138448|3685|; LAMC1|IDBG-105290|ENSG00000135862|3915|; PDGFB|IDBG-8091|ENSG00000100311|5155|; THBS1|IDBG-5926|ENSG00000137801|7057|;
Cellular response to heat stress	18841	REACTOME	9606	8	38	0.00584743	0.0441942	AKT1S1; ATM; EEF1A1; EP300; HSBP1; MAPK1; RPA2; YWHAE;	AKT1S1|IDBG-63691|ENSG00000204673|84335|; ATM|IDBG-70193|ENSG00000149311|472|; EEF1A1|IDBG-92423|ENSG00000156508|102724204,1915|; EP300|IDBG-8992|ENSG00000100393|2033|; HSBP1|IDBG-306658|ENSG00000230989|3281|; MAPK1|IDBG-2147|ENSG00000100030|5594|; RPA2|IDBG-95078|ENSG00000117748|6118|; YWHAE|IDBG-14629|ENSG00000108953|7531|;
Urokinase-type plasminogen activator (uPA) and uPAR-mediated signaling	15219	PID NCI	9606	8	38	0.00584743	0.0441942	CRK; FN1; ITGA3; ITGA5; ITGAV; MMP9; RAC1; SERPINE1;	CRK|IDBG-14664|ENSG00000167193|1398|; FN1|IDBG-80237|ENSG00000115414|2335|; ITGA3|IDBG-58012|ENSG00000005884|102725477,3675|; ITGA5|IDBG-37894|ENSG00000161638|3678|; ITGAV|IDBG-77054|ENSG00000138448|3685|; MMP9|IDBG-78722|ENSG00000100985|4318|; RAC1|IDBG-8115|ENSG00000136238|5879|; SERPINE1|IDBG-32959|ENSG00000106366|5054|;
EPO signaling pathway	15297	PID NCI	9606	7	30	0.00539442	0.0442651	BCL2; BCL2L1; GAB1; LYN; MAPK8; PLCG2; SOCS3;	BCL2|IDBG-4354|ENSG00000171791|596|; BCL2L1|IDBG-63673|ENSG00000171552|598|; GAB1|IDBG-39257|ENSG00000109458|2549|; LYN|IDBG-408826|ENSG00000254087|4067|; MAPK8|IDBG-73479|ENSG00000107643|5599|; PLCG2|IDBG-43723|ENSG00000197943|5336|; SOCS3|IDBG-70676|ENSG00000184557|9021|;
Shigellosis	10374	KEGG	9606	11	62	0.00536658	0.0442897	ATG5; CRK; IKBKB; IL8; ITGA5; MAPK1; MAPK8; RAC1; ROCK2; VCL; WASL;	ATG5|IDBG-94856|ENSG00000057663|9474|; CRK|IDBG-14664|ENSG00000167193|1398|; IKBKB|IDBG-19987|ENSG00000104365|3551|; IL8|IDBG-23954|ENSG00000169429|3576|; ITGA5|IDBG-37894|ENSG00000161638|3678|; MAPK1|IDBG-2147|ENSG00000100030|5594|; MAPK8|IDBG-73479|ENSG00000107643|5599|; RAC1|IDBG-8115|ENSG00000136238|5879|; ROCK2|IDBG-29657|ENSG00000134318|9475|; VCL|IDBG-78928|ENSG00000035403|7414|; WASL|IDBG…
Transcriptional activation of cell cycle inhibitor p21	12905	REACTOME	9606	2	2	0.0054901	0.0445412	CDKN1A; TP53;	CDKN1A|IDBG-85033|ENSG00000124762|1026|; TP53|IDBG-26364|ENSG00000141510|7157|;
Transcriptional activation of p53 responsive genes	18397	REACTOME	9606	2	2	0.0054901	0.0445412	CDKN1A; TP53;	CDKN1A|IDBG-85033|ENSG00000124762|1026|; TP53|IDBG-26364|ENSG00000141510|7157|;
Signaling by ERBB4	13265	REACTOME	9606	19	137	0.00581569	0.0446595	AKT1; AKT1S1; AKT2; CDKN1A; CDKN1B; EIF2C1; EIF2C2; ESR1; FRS2; GAB1; HBEGF; IL6; IL6R; JAK1; KRAS; MAPK1; PDGFB; RICTOR; TNRC6A;	AKT1|IDBG-22709|ENSG00000142208|207|; AKT1S1|IDBG-63691|ENSG00000204673|84335|; AKT2|IDBG-51270|ENSG00000105221|208|; CDKN1A|IDBG-85033|ENSG00000124762|1026|; CDKN1B|IDBG-20317|ENSG00000111276|1027|; EIF2C1|IDBG-96234|ENSG00000092847|26523|; EIF2C2|IDBG-37096|ENSG00000123908|27161|; ESR1|IDBG-97997|ENSG00000091831|2099|; FRS2|IDBG-47144|ENSG00000166225|10818|; GAB1|IDBG-39257|ENSG00000109458|2549…
Toxoplasmosis	10385	KEGG	9606	17	119	0.00656348	0.0483341	AKT1; AKT2; BCL2; BCL2L1; CASP3; GNAI2; HSPA6; IKBKB; IRAK1; JAK1; LAMC1; LDLR; MAPK1; MAPK8; PIK3CG; SOCS1; TAB1;	AKT1|IDBG-22709|ENSG00000142208|207|; AKT2|IDBG-51270|ENSG00000105221|208|; BCL2|IDBG-4354|ENSG00000171791|596|; BCL2L1|IDBG-63673|ENSG00000171552|598|; CASP3|IDBG-46394|ENSG00000164305|836|; GNAI2|IDBG-36105|ENSG00000114353|2771|; HSPA6|IDBG-104287|ENSG00000173110|3310|; IKBKB|IDBG-19987|ENSG00000104365|3551|; IRAK1|IDBG-90782|ENSG00000184216|3654|; JAK1|IDBG-99443|ENSG00000162434|3716|; LAMC1|I…
Bcr signaling pathway	4023	PID BIOCARTA	9606	7	31	0.00653179	0.0483487	LYN; MAP3K1; MAPK8; PPP3CB; PRKCA; RAC1; SYK;	LYN|IDBG-408826|ENSG00000254087|4067|; MAP3K1|IDBG-22000|ENSG00000095015|4214|; MAPK8|IDBG-73479|ENSG00000107643|5599|; PPP3CB|IDBG-78455|ENSG00000107758|5532|; PRKCA|IDBG-65194|ENSG00000154229|5578|; RAC1|IDBG-8115|ENSG00000136238|5879|; SYK|IDBG-75571|ENSG00000165025|6850|;
Interactions of Rev with host cellular proteins	19715	REACTOME	9606	7	31	0.00653179	0.0483487	KPNB1; NUP155; NUP50; NUPL2; RANBP2; TPR; XPO1;	KPNB1|IDBG-56053|ENSG00000108424|3837|; NUP155|IDBG-17015|ENSG00000113569|9631|; NUP50|IDBG-11282|ENSG00000093000|10762|; NUPL2|IDBG-9598|ENSG00000136243|11097|; RANBP2|IDBG-65098|ENSG00000153201|5903|; TPR|IDBG-105409|ENSG00000047410|7175|; XPO1|IDBG-53335|ENSG00000082898|7514|;
Syndecan-4-mediated signaling events	15533	PID NCI	9606	7	31	0.00653179	0.0483487	FN1; FZD7; ITGA5; MMP9; PRKCA; RAC1; THBS1;	FN1|IDBG-80237|ENSG00000115414|2335|; FZD7|IDBG-78808|ENSG00000155760|8324|; ITGA5|IDBG-37894|ENSG00000161638|3678|; MMP9|IDBG-78722|ENSG00000100985|4318|; PRKCA|IDBG-65194|ENSG00000154229|5578|; RAC1|IDBG-8115|ENSG00000136238|5879|; THBS1|IDBG-5926|ENSG00000137801|7057|;
ERK activation	13002	REACTOME	9606	4	11	0.00648636	0.0487666	IL6; IL6R; JAK1; MAPK1;	IL6|IDBG-9462|ENSG00000136244|3569|; IL6R|IDBG-102945|ENSG00000160712|3570|; JAK1|IDBG-99443|ENSG00000162434|3716|; MAPK1|IDBG-2147|ENSG00000100030|5594|;
Activated TLR4 signalling	19190	REACTOME	9606	16	110	0.00691914	0.050436	HMGB1; IKBKB; IL6; IL6R; IRAK1; JAK1; MAP2K7; MAP3K1; MAPK1; MAPK8; MEF2A; PPP2R1B; SOCS1; TAB1; TANK; UBE2D3;	HMGB1|IDBG-21100|ENSG00000189403|3146|; IKBKB|IDBG-19987|ENSG00000104365|3551|; IL6|IDBG-9462|ENSG00000136244|3569|; IL6R|IDBG-102945|ENSG00000160712|3570|; IRAK1|IDBG-90782|ENSG00000184216|3654|; JAK1|IDBG-99443|ENSG00000162434|3716|; MAP2K7|IDBG-24000|ENSG00000076984|5609|; MAP3K1|IDBG-22000|ENSG00000095015|4214|; MAPK1|IDBG-2147|ENSG00000100030|5594|; MAPK8|IDBG-73479|ENSG00000107643|5599|; ME…
Frs2-mediated activation	13180	REACTOME	9606	6	24	0.0068888	0.050471	FRS2; IL6; IL6R; JAK1; KRAS; MAPK1;	FRS2|IDBG-47144|ENSG00000166225|10818|; IL6|IDBG-9462|ENSG00000136244|3569|; IL6R|IDBG-102945|ENSG00000160712|3570|; JAK1|IDBG-99443|ENSG00000162434|3716|; KRAS|IDBG-23889|ENSG00000133703|3845|; MAPK1|IDBG-2147|ENSG00000100030|5594|;
Adherens junction	505	KEGG	9606	12	73	0.00699262	0.0507142	CTNNB1; EP300; IGF1R; MAPK1; PTPRJ; RAC1; SMAD2; SNAI1; TGFBR1; VCL; WASL; YES1;	CTNNB1|IDBG-27347|ENSG00000168036|1499|; EP300|IDBG-8992|ENSG00000100393|2033|; IGF1R|IDBG-31432|ENSG00000140443|3480|; MAPK1|IDBG-2147|ENSG00000100030|5594|; PTPRJ|IDBG-44058|ENSG00000149177|5795|; RAC1|IDBG-8115|ENSG00000136238|5879|; SMAD2|IDBG-3127|ENSG00000175387|4087|; SNAI1|IDBG-80676|ENSG00000124216|6615|; TGFBR1|IDBG-78488|ENSG00000106799|7046|; VCL|IDBG-78928|ENSG00000035403|7414|; WASL…
Melanogenesis	595	KEGG	9606	15	101	0.0072443	0.0522755	CREB3L2; CTNNB1; DVL3; EDN1; EP300; FZD6; FZD7; FZD9; GNAI2; GNAQ; GNAS; KRAS; MAPK1; PRKCA; WNT4;	CREB3L2|IDBG-43070|ENSG00000182158|64764|; CTNNB1|IDBG-27347|ENSG00000168036|1499|; DVL3|IDBG-67447|ENSG00000161202|1857|; EDN1|IDBG-61847|ENSG00000078401|1906|; EP300|IDBG-8992|ENSG00000100393|2033|; FZD6|IDBG-31669|ENSG00000164930|8323|; FZD7|IDBG-78808|ENSG00000155760|8324|; FZD9|IDBG-19867|ENSG00000188763|8326|; GNAI2|IDBG-36105|ENSG00000114353|2771|; GNAQ|IDBG-72455|ENSG00000156052|2776|; GN…
MyD88:Mal cascade initiated on plasma membrane	13034	REACTOME	9606	14	92	0.00751898	0.0529277	HMGB1; IKBKB; IL6; IL6R; IRAK1; JAK1; MAP2K7; MAP3K1; MAPK1; MAPK8; MEF2A; PPP2R1B; SOCS1; TAB1;	HMGB1|IDBG-21100|ENSG00000189403|3146|; IKBKB|IDBG-19987|ENSG00000104365|3551|; IL6|IDBG-9462|ENSG00000136244|3569|; IL6R|IDBG-102945|ENSG00000160712|3570|; IRAK1|IDBG-90782|ENSG00000184216|3654|; JAK1|IDBG-99443|ENSG00000162434|3716|; MAP2K7|IDBG-24000|ENSG00000076984|5609|; MAP3K1|IDBG-22000|ENSG00000095015|4214|; MAPK1|IDBG-2147|ENSG00000100030|5594|; MAPK8|IDBG-73479|ENSG00000107643|5599|; ME…
Toll Like Receptor TLR6:TLR2 Cascade	13036	REACTOME	9606	14	92	0.00751898	0.0529277	HMGB1; IKBKB; IL6; IL6R; IRAK1; JAK1; MAP2K7; MAP3K1; MAPK1; MAPK8; MEF2A; PPP2R1B; SOCS1; TAB1;	HMGB1|IDBG-21100|ENSG00000189403|3146|; IKBKB|IDBG-19987|ENSG00000104365|3551|; IL6|IDBG-9462|ENSG00000136244|3569|; IL6R|IDBG-102945|ENSG00000160712|3570|; IRAK1|IDBG-90782|ENSG00000184216|3654|; JAK1|IDBG-99443|ENSG00000162434|3716|; MAP2K7|IDBG-24000|ENSG00000076984|5609|; MAP3K1|IDBG-22000|ENSG00000095015|4214|; MAPK1|IDBG-2147|ENSG00000100030|5594|; MAPK8|IDBG-73479|ENSG00000107643|5599|; ME…
Mapkinase signaling pathway	4137	PID BIOCARTA	9606	10	56	0.0074253	0.0530484	IKBKB; MAP2K7; MAP3K1; MAP4K4; MAPK1; MAPK8; MEF2A; MEF2D; MYC; RAC1;	IKBKB|IDBG-19987|ENSG00000104365|3551|; MAP2K7|IDBG-24000|ENSG00000076984|5609|; MAP3K1|IDBG-22000|ENSG00000095015|4214|; MAP4K4|IDBG-63853|ENSG00000071054|9448|; MAPK1|IDBG-2147|ENSG00000100030|5594|; MAPK8|IDBG-73479|ENSG00000107643|5599|; MEF2A|IDBG-31725|ENSG00000068305|4205|; MEF2D|IDBG-103519|ENSG00000116604|4209|; MYC|IDBG-35442|ENSG00000136997|4609|; RAC1|IDBG-8115|ENSG00000136238|5879|;
Pathogenic Escherichia coli infection	434	KEGG	9606	10	56	0.0074253	0.0530484	CTNNB1; NCK2; PRKCA; ROCK2; TUBA1A; TUBAL3; TUBB2A; TUBB4A; WASL; YWHAZ;	CTNNB1|IDBG-27347|ENSG00000168036|1499|; NCK2|IDBG-64634|ENSG00000071051|8440|; PRKCA|IDBG-65194|ENSG00000154229|5578|; ROCK2|IDBG-29657|ENSG00000134318|9475|; TUBA1A|IDBG-31211|ENSG00000167552|7846|; TUBAL3|IDBG-48808|ENSG00000178462|79861|; TUBB2A|IDBG-57522|ENSG00000137267|7280|; TUBB4A|IDBG-21605|ENSG00000104833|10382|; WASL|IDBG-38956|ENSG00000106299|8976|; YWHAZ|IDBG-30919|ENSG00000164924|7…
Antigen processing: Ubiquitination & Proteasome degradation	12981	REACTOME	9606	26	212	0.00750984	0.0533868	CUL5; DTX3L; FBXO3; GPR75-ASB3; HUWE1; PSMB5; PSMD11; PSMD12; PSMD7; PSME4; RNF138; RNF144B; RNF220; RNF41; SKP2; SOCS1; SOCS3; TRIM36; TRIM37; UBA6; UBE2D3; UBE2H; UBE2K; UBE2W; UBE3C; VHL;	CUL5|IDBG-70098|ENSG00000166266|8065|; DTX3L|IDBG-52646|ENSG00000163840|151636|; FBXO3|IDBG-38875|ENSG00000110429|26273|; GPR75-ASB3|IDBG-774391|ENSG00000270898|100302652,51130|; HUWE1|IDBG-70116|ENSG00000086758|10075|; PSMB5|IDBG-2988|ENSG00000100804|5693|; PSMD11|IDBG-40157|ENSG00000108671|5717|; PSMD12|IDBG-65421|ENSG00000197170|5718|; PSMD7|IDBG-41946|ENSG00000103035|5713|; PSME4|IDBG-51780|E…
MyD88 cascade initiated on plasma membrane	13043	REACTOME	9606	13	83	0.0077163	0.0535295	HMGB1; IKBKB; IL6; IL6R; IRAK1; JAK1; MAP2K7; MAP3K1; MAPK1; MAPK8; MEF2A; PPP2R1B; TAB1;	HMGB1|IDBG-21100|ENSG00000189403|3146|; IKBKB|IDBG-19987|ENSG00000104365|3551|; IL6|IDBG-9462|ENSG00000136244|3569|; IL6R|IDBG-102945|ENSG00000160712|3570|; IRAK1|IDBG-90782|ENSG00000184216|3654|; JAK1|IDBG-99443|ENSG00000162434|3716|; MAP2K7|IDBG-24000|ENSG00000076984|5609|; MAP3K1|IDBG-22000|ENSG00000095015|4214|; MAPK1|IDBG-2147|ENSG00000100030|5594|; MAPK8|IDBG-73479|ENSG00000107643|5599|; ME…
Toll Like Receptor 10 (TLR10) Cascade	13044	REACTOME	9606	13	83	0.0077163	0.0535295	HMGB1; IKBKB; IL6; IL6R; IRAK1; JAK1; MAP2K7; MAP3K1; MAPK1; MAPK8; MEF2A; PPP2R1B; TAB1;	HMGB1|IDBG-21100|ENSG00000189403|3146|; IKBKB|IDBG-19987|ENSG00000104365|3551|; IL6|IDBG-9462|ENSG00000136244|3569|; IL6R|IDBG-102945|ENSG00000160712|3570|; IRAK1|IDBG-90782|ENSG00000184216|3654|; JAK1|IDBG-99443|ENSG00000162434|3716|; MAP2K7|IDBG-24000|ENSG00000076984|5609|; MAP3K1|IDBG-22000|ENSG00000095015|4214|; MAPK1|IDBG-2147|ENSG00000100030|5594|; MAPK8|IDBG-73479|ENSG00000107643|5599|; ME…
Toll Like Receptor 5 (TLR5) Cascade	13048	REACTOME	9606	13	83	0.0077163	0.0535295	HMGB1; IKBKB; IL6; IL6R; IRAK1; JAK1; MAP2K7; MAP3K1; MAPK1; MAPK8; MEF2A; PPP2R1B; TAB1;	HMGB1|IDBG-21100|ENSG00000189403|3146|; IKBKB|IDBG-19987|ENSG00000104365|3551|; IL6|IDBG-9462|ENSG00000136244|3569|; IL6R|IDBG-102945|ENSG00000160712|3570|; IRAK1|IDBG-90782|ENSG00000184216|3654|; JAK1|IDBG-99443|ENSG00000162434|3716|; MAP2K7|IDBG-24000|ENSG00000076984|5609|; MAP3K1|IDBG-22000|ENSG00000095015|4214|; MAPK1|IDBG-2147|ENSG00000100030|5594|; MAPK8|IDBG-73479|ENSG00000107643|5599|; ME…
EPH-ephrin mediated repulsion of cells	19071	REACTOME	9606	9	48	0.0078666	0.0537926	ADAM10; CLTA; EPHA4; LYN; MMP2; MMP9; RAC1; VAV3; YES1;	ADAM10|IDBG-14155|ENSG00000137845|102|; CLTA|IDBG-64915|ENSG00000122705|1211|; EPHA4|IDBG-82135|ENSG00000116106|2043|; LYN|IDBG-408826|ENSG00000254087|4067|; MMP2|IDBG-31271|ENSG00000087245|4313|; MMP9|IDBG-78722|ENSG00000100985|4318|; RAC1|IDBG-8115|ENSG00000136238|5879|; VAV3|IDBG-100649|ENSG00000134215|10451|; YES1|IDBG-363|ENSG00000176105|7525|;
TSLP	15928	NETPATH	9606	21	161	0.00783859	0.0538575	AKT1; CAMSAP1; CDV3; GAB2; GATAD2B; JAK1; LCP1; LMNB1; LYN; MAPK1; MAPK8; MTDH; NCOA3; OXTR; PDLIM5; PPP1R12A; PUM1; STMN1; THOC5; WIZ; YES1;	AKT1|IDBG-22709|ENSG00000142208|207|; CAMSAP1|IDBG-92139|ENSG00000130559|157922|; CDV3|IDBG-57213|ENSG00000091527|55573|; GAB2|IDBG-65975|ENSG00000033327|9846|; GATAD2B|IDBG-102795|ENSG00000143614|57459|; JAK1|IDBG-99443|ENSG00000162434|3716|; LCP1|IDBG-30382|ENSG00000136167|3936|; LMNB1|IDBG-39467|ENSG00000113368|4001|; LYN|IDBG-408826|ENSG00000254087|4067|; MAPK1|IDBG-2147|ENSG00000100030|5594|…
Ceramide signaling pathway	4149	PID BIOCARTA	9606	7	32	0.00783825	0.0541141	BAG4; BCL2; IKBKB; MAP3K1; MAP4K4; MAPK1; MAPK8;	BAG4|IDBG-17465|ENSG00000156735|9530|; BCL2|IDBG-4354|ENSG00000171791|596|; IKBKB|IDBG-19987|ENSG00000104365|3551|; MAP3K1|IDBG-22000|ENSG00000095015|4214|; MAP4K4|IDBG-63853|ENSG00000071054|9448|; MAPK1|IDBG-2147|ENSG00000100030|5594|; MAPK8|IDBG-73479|ENSG00000107643|5599|;
mTOR signaling pathway	15244	PID NCI	9606	8	40	0.00806756	0.0549053	AKT1; AKT1S1; CDK2; EEF2K; IKBKB; PRKCA; RICTOR; TSC1;	AKT1|IDBG-22709|ENSG00000142208|207|; AKT1S1|IDBG-63691|ENSG00000204673|84335|; CDK2|IDBG-39545|ENSG00000123374|1017|; EEF2K|IDBG-19885|ENSG00000103319|101930123,29904|; IKBKB|IDBG-19987|ENSG00000104365|3551|; PRKCA|IDBG-65194|ENSG00000154229|5578|; RICTOR|IDBG-17688|ENSG00000164327|253260|; TSC1|IDBG-90470|ENSG00000165699|7248|;
RANKL	15925	NETPATH	9606	13	84	0.00852956	0.055929	AKT1; AKT2; GAB2; IKBKB; JAK1; LYN; MAP2K7; MAPK1; MAPK8; PLCG2; SYK; TAB1; VAV3;	AKT1|IDBG-22709|ENSG00000142208|207|; AKT2|IDBG-51270|ENSG00000105221|208|; GAB2|IDBG-65975|ENSG00000033327|9846|; IKBKB|IDBG-19987|ENSG00000104365|3551|; JAK1|IDBG-99443|ENSG00000162434|3716|; LYN|IDBG-408826|ENSG00000254087|4067|; MAP2K7|IDBG-24000|ENSG00000076984|5609|; MAPK1|IDBG-2147|ENSG00000100030|5594|; MAPK8|IDBG-73479|ENSG00000107643|5599|; PLCG2|IDBG-43723|ENSG00000197943|5336|; SYK|ID…
TRAF6 mediated induction of NFkB and MAP kinases upon TLR7/8 or 9 activation	13040	REACTOME	9606	13	84	0.00852956	0.055929	HMGB1; IKBKB; IL6; IL6R; IRAK1; JAK1; MAP2K7; MAP3K1; MAPK1; MAPK8; MEF2A; PPP2R1B; TAB1;	HMGB1|IDBG-21100|ENSG00000189403|3146|; IKBKB|IDBG-19987|ENSG00000104365|3551|; IL6|IDBG-9462|ENSG00000136244|3569|; IL6R|IDBG-102945|ENSG00000160712|3570|; IRAK1|IDBG-90782|ENSG00000184216|3654|; JAK1|IDBG-99443|ENSG00000162434|3716|; MAP2K7|IDBG-24000|ENSG00000076984|5609|; MAP3K1|IDBG-22000|ENSG00000095015|4214|; MAPK1|IDBG-2147|ENSG00000100030|5594|; MAPK8|IDBG-73479|ENSG00000107643|5599|; ME…
MAPK signaling pathway	487	KEGG	9606	30	257	0.00861723	0.056247	AKT1; AKT2; CACNA1E; CASP3; CRK; DUSP1; HSPA6; IKBKB; IL1A; KRAS; MAP2K7; MAP3K1; MAP4K4; MAPK1; MAPK8; MYC; NFATC3; PDGFB; PPP3CB; PRKCA; RAC1; RAP1B; RASGRP3; SOS2; STK4; STMN1; TAB1; TAOK1; TGFBR1; TP53;	AKT1|IDBG-22709|ENSG00000142208|207|; AKT2|IDBG-51270|ENSG00000105221|208|; CACNA1E|IDBG-105210|ENSG00000198216|777|; CASP3|IDBG-46394|ENSG00000164305|836|; CRK|IDBG-14664|ENSG00000167193|1398|; DUSP1|IDBG-57812|ENSG00000120129|1843|; HSPA6|IDBG-104287|ENSG00000173110|3310|; IKBKB|IDBG-19987|ENSG00000104365|3551|; IL1A|IDBG-66482|ENSG00000115008|3552|; KRAS|IDBG-23889|ENSG00000133703|3845|; MAP2K…
Basigin interactions	13109	REACTOME	9606	6	25	0.00850782	0.0563006	ITGA3; SLC16A1; SLC7A11; SLC7A5; SLC7A6; SLC7A9;	ITGA3|IDBG-58012|ENSG00000005884|102725477,3675|; SLC16A1|IDBG-101192|ENSG00000155380|6566|; SLC7A11|IDBG-38125|ENSG00000151012|23657|; SLC7A5|IDBG-45906|ENSG00000103257|8140|; SLC7A6|IDBG-38270|ENSG00000103064|9057|; SLC7A9|IDBG-42294|ENSG00000021488|11136|;
FAS (CD95) signaling pathway	15900	PID NCI	9606	6	25	0.00850782	0.0563006	AKT1; CASP3; IKBKB; MAP2K7; MAP3K1; SYK;	AKT1|IDBG-22709|ENSG00000142208|207|; CASP3|IDBG-46394|ENSG00000164305|836|; IKBKB|IDBG-19987|ENSG00000104365|3551|; MAP2K7|IDBG-24000|ENSG00000076984|5609|; MAP3K1|IDBG-22000|ENSG00000095015|4214|; SYK|IDBG-75571|ENSG00000165025|6850|;
SHC1 events in ERBB4 signaling	13261	REACTOME	9606	6	25	0.00850782	0.0563006	HBEGF; IL6; IL6R; JAK1; KRAS; MAPK1;	HBEGF|IDBG-48445|ENSG00000113070|1839|; IL6|IDBG-9462|ENSG00000136244|3569|; IL6R|IDBG-102945|ENSG00000160712|3570|; JAK1|IDBG-99443|ENSG00000162434|3716|; KRAS|IDBG-23889|ENSG00000133703|3845|; MAPK1|IDBG-2147|ENSG00000100030|5594|;
p53-Dependent G1 DNA Damage Response	12908	REACTOME	9606	10	57	0.00842436	0.0565298	ATM; CDK2; CDKN1A; CDKN1B; PSMB5; PSMD11; PSMD12; PSMD7; PSME4; TP53;	ATM|IDBG-70193|ENSG00000149311|472|; CDK2|IDBG-39545|ENSG00000123374|1017|; CDKN1A|IDBG-85033|ENSG00000124762|1026|; CDKN1B|IDBG-20317|ENSG00000111276|1027|; PSMB5|IDBG-2988|ENSG00000100804|5693|; PSMD11|IDBG-40157|ENSG00000108671|5717|; PSMD12|IDBG-65421|ENSG00000197170|5718|; PSMD7|IDBG-41946|ENSG00000103035|5713|; PSME4|IDBG-51780|ENSG00000068878|23198|; TP53|IDBG-26364|ENSG00000141510|7157|;
p53-Dependent G1/S DNA damage checkpoint	16695	REACTOME	9606	10	57	0.00842436	0.0565298	ATM; CDK2; CDKN1A; CDKN1B; PSMB5; PSMD11; PSMD12; PSMD7; PSME4; TP53;	ATM|IDBG-70193|ENSG00000149311|472|; CDK2|IDBG-39545|ENSG00000123374|1017|; CDKN1A|IDBG-85033|ENSG00000124762|1026|; CDKN1B|IDBG-20317|ENSG00000111276|1027|; PSMB5|IDBG-2988|ENSG00000100804|5693|; PSMD11|IDBG-40157|ENSG00000108671|5717|; PSMD12|IDBG-65421|ENSG00000197170|5718|; PSMD7|IDBG-41946|ENSG00000103035|5713|; PSME4|IDBG-51780|ENSG00000068878|23198|; TP53|IDBG-26364|ENSG00000141510|7157|;
Toll Like Receptor 4 (TLR4) Cascade	13046	REACTOME	9606	17	122	0.00840358	0.0569224	HMGB1; IKBKB; IL6; IL6R; IRAK1; JAK1; MAP2K7; MAP3K1; MAPK1; MAPK8; MEF2A; PLCG2; PPP2R1B; SOCS1; TAB1; TANK; UBE2D3;	HMGB1|IDBG-21100|ENSG00000189403|3146|; IKBKB|IDBG-19987|ENSG00000104365|3551|; IL6|IDBG-9462|ENSG00000136244|3569|; IL6R|IDBG-102945|ENSG00000160712|3570|; IRAK1|IDBG-90782|ENSG00000184216|3654|; JAK1|IDBG-99443|ENSG00000162434|3716|; MAP2K7|IDBG-24000|ENSG00000076984|5609|; MAP3K1|IDBG-22000|ENSG00000095015|4214|; MAPK1|IDBG-2147|ENSG00000100030|5594|; MAPK8|IDBG-73479|ENSG00000107643|5599|; ME…
IL6	15922	NETPATH	9606	13	85	0.00940869	0.0584886	AKT1; EP300; GAB1; GAB2; IL6; IL6R; IL6ST; JAK1; LYN; MAPK1; MAPK8; RAC1; SOCS3;	AKT1|IDBG-22709|ENSG00000142208|207|; EP300|IDBG-8992|ENSG00000100393|2033|; GAB1|IDBG-39257|ENSG00000109458|2549|; GAB2|IDBG-65975|ENSG00000033327|9846|; IL6|IDBG-9462|ENSG00000136244|3569|; IL6R|IDBG-102945|ENSG00000160712|3570|; IL6ST|IDBG-21516|ENSG00000134352|3572|; JAK1|IDBG-99443|ENSG00000162434|3716|; LYN|IDBG-408826|ENSG00000254087|4067|; MAPK1|IDBG-2147|ENSG00000100030|5594|; MAPK8|IDBG…
PDGFR-beta signaling pathway	15816	PID NCI	9606	13	85	0.00940869	0.0584886	CRK; GAB1; ITGAV; MYC; MYOCD; NCKAP1; PDGFB; PRKCA; PTPRJ; RAB5A; RAC1; USP6NL; WASL;	CRK|IDBG-14664|ENSG00000167193|1398|; GAB1|IDBG-39257|ENSG00000109458|2549|; ITGAV|IDBG-77054|ENSG00000138448|3685|; MYC|IDBG-35442|ENSG00000136997|4609|; MYOCD|IDBG-31095|ENSG00000141052|93649|; NCKAP1|IDBG-76903|ENSG00000061676|10787|; PDGFB|IDBG-8091|ENSG00000100311|5155|; PRKCA|IDBG-65194|ENSG00000154229|5578|; PTPRJ|IDBG-44058|ENSG00000149177|5795|; RAB5A|IDBG-21702|ENSG00000144566|5868|; RA…
PI-3K cascade	13309	REACTOME	9606	13	85	0.00940869	0.0584886	AKT1; AKT1S1; AKT2; CDKN1A; CDKN1B; EIF2C1; EIF2C2; FRS2; GAB1; HBEGF; PDGFB; RICTOR; TNRC6A;	AKT1|IDBG-22709|ENSG00000142208|207|; AKT1S1|IDBG-63691|ENSG00000204673|84335|; AKT2|IDBG-51270|ENSG00000105221|208|; CDKN1A|IDBG-85033|ENSG00000124762|1026|; CDKN1B|IDBG-20317|ENSG00000111276|1027|; EIF2C1|IDBG-96234|ENSG00000092847|26523|; EIF2C2|IDBG-37096|ENSG00000123908|27161|; FRS2|IDBG-47144|ENSG00000166225|10818|; GAB1|IDBG-39257|ENSG00000109458|2549|; HBEGF|IDBG-48445|ENSG00000113070|183…
PI3K events in ERBB2 signaling	13286	REACTOME	9606	13	85	0.00940869	0.0584886	AKT1; AKT1S1; AKT2; CDKN1A; CDKN1B; EIF2C1; EIF2C2; FRS2; GAB1; HBEGF; PDGFB; RICTOR; TNRC6A;	AKT1|IDBG-22709|ENSG00000142208|207|; AKT1S1|IDBG-63691|ENSG00000204673|84335|; AKT2|IDBG-51270|ENSG00000105221|208|; CDKN1A|IDBG-85033|ENSG00000124762|1026|; CDKN1B|IDBG-20317|ENSG00000111276|1027|; EIF2C1|IDBG-96234|ENSG00000092847|26523|; EIF2C2|IDBG-37096|ENSG00000123908|27161|; FRS2|IDBG-47144|ENSG00000166225|10818|; GAB1|IDBG-39257|ENSG00000109458|2549|; HBEGF|IDBG-48445|ENSG00000113070|183…
PI3K events in ERBB4 signaling	13263	REACTOME	9606	13	85	0.00940869	0.0584886	AKT1; AKT1S1; AKT2; CDKN1A; CDKN1B; EIF2C1; EIF2C2; FRS2; GAB1; HBEGF; PDGFB; RICTOR; TNRC6A;	AKT1|IDBG-22709|ENSG00000142208|207|; AKT1S1|IDBG-63691|ENSG00000204673|84335|; AKT2|IDBG-51270|ENSG00000105221|208|; CDKN1A|IDBG-85033|ENSG00000124762|1026|; CDKN1B|IDBG-20317|ENSG00000111276|1027|; EIF2C1|IDBG-96234|ENSG00000092847|26523|; EIF2C2|IDBG-37096|ENSG00000123908|27161|; FRS2|IDBG-47144|ENSG00000166225|10818|; GAB1|IDBG-39257|ENSG00000109458|2549|; HBEGF|IDBG-48445|ENSG00000113070|183…
PI3K/AKT Signaling in Cancer	19195	REACTOME	9606	13	85	0.00940869	0.0584886	AKT1; AKT1S1; AKT2; CDKN1A; CDKN1B; EIF2C1; EIF2C2; FRS2; GAB1; HBEGF; PDGFB; RICTOR; TNRC6A;	AKT1|IDBG-22709|ENSG00000142208|207|; AKT1S1|IDBG-63691|ENSG00000204673|84335|; AKT2|IDBG-51270|ENSG00000105221|208|; CDKN1A|IDBG-85033|ENSG00000124762|1026|; CDKN1B|IDBG-20317|ENSG00000111276|1027|; EIF2C1|IDBG-96234|ENSG00000092847|26523|; EIF2C2|IDBG-37096|ENSG00000123908|27161|; FRS2|IDBG-47144|ENSG00000166225|10818|; GAB1|IDBG-39257|ENSG00000109458|2549|; HBEGF|IDBG-48445|ENSG00000113070|183…
PIP3 activates AKT signaling	12989	REACTOME	9606	13	85	0.00940869	0.0584886	AKT1; AKT1S1; AKT2; CDKN1A; CDKN1B; EIF2C1; EIF2C2; FRS2; GAB1; HBEGF; PDGFB; RICTOR; TNRC6A;	AKT1|IDBG-22709|ENSG00000142208|207|; AKT1S1|IDBG-63691|ENSG00000204673|84335|; AKT2|IDBG-51270|ENSG00000105221|208|; CDKN1A|IDBG-85033|ENSG00000124762|1026|; CDKN1B|IDBG-20317|ENSG00000111276|1027|; EIF2C1|IDBG-96234|ENSG00000092847|26523|; EIF2C2|IDBG-37096|ENSG00000123908|27161|; FRS2|IDBG-47144|ENSG00000166225|10818|; GAB1|IDBG-39257|ENSG00000109458|2549|; HBEGF|IDBG-48445|ENSG00000113070|183…
KitReceptor	15910	NETPATH	9606	15	104	0.00945807	0.0585422	AKT1; CDK2; CRK; EP300; GAB2; LYN; MAPK1; MAPK8; PLCG2; PRKCA; RDX; SOCS1; SOCS5; SOCS6; YES1;	AKT1|IDBG-22709|ENSG00000142208|207|; CDK2|IDBG-39545|ENSG00000123374|1017|; CRK|IDBG-14664|ENSG00000167193|1398|; EP300|IDBG-8992|ENSG00000100393|2033|; GAB2|IDBG-65975|ENSG00000033327|9846|; LYN|IDBG-408826|ENSG00000254087|4067|; MAPK1|IDBG-2147|ENSG00000100030|5594|; MAPK8|IDBG-73479|ENSG00000107643|5599|; PLCG2|IDBG-43723|ENSG00000197943|5336|; PRKCA|IDBG-65194|ENSG00000154229|5578|; RDX|IDBG…
Acute myeloid leukemia	424	KEGG	9606	10	58	0.0095235	0.0586942	AKT1; AKT2; CCND1; IKBKB; KRAS; MAPK1; MYC; PIK3CG; PPARD; SOS2;	AKT1|IDBG-22709|ENSG00000142208|207|; AKT2|IDBG-51270|ENSG00000105221|208|; CCND1|IDBG-61868|ENSG00000110092|595|; IKBKB|IDBG-19987|ENSG00000104365|3551|; KRAS|IDBG-23889|ENSG00000133703|3845|; MAPK1|IDBG-2147|ENSG00000100030|5594|; MYC|IDBG-35442|ENSG00000136997|4609|; PIK3CG|IDBG-35338|ENSG00000105851|5294|; PPARD|IDBG-83938|ENSG00000112033|5467|; SOS2|IDBG-5912|ENSG00000100485|6655|;
Effects of calcineurin in keratinocyte differentiation	4050	PID BIOCARTA	9606	4	12	0.00916602	0.0587607	CDKN1A; GNAQ; PPP3CB; PRKCA;	CDKN1A|IDBG-85033|ENSG00000124762|1026|; GNAQ|IDBG-72455|ENSG00000156052|2776|; PPP3CB|IDBG-78455|ENSG00000107758|5532|; PRKCA|IDBG-65194|ENSG00000154229|5578|;
HSF1 activation	19458	REACTOME	9606	4	12	0.00916602	0.0587607	EEF1A1; HSBP1; RPA2; YWHAE;	EEF1A1|IDBG-92423|ENSG00000156508|102724204,1915|; HSBP1|IDBG-306658|ENSG00000230989|3281|; RPA2|IDBG-95078|ENSG00000117748|6118|; YWHAE|IDBG-14629|ENSG00000108953|7531|;
Regulation of IFNG signaling	13076	REACTOME	9606	4	12	0.00916602	0.0587607	JAK1; SOCS1; SOCS3; SUMO1;	JAK1|IDBG-99443|ENSG00000162434|3716|; SOCS1|IDBG-14621|ENSG00000185338|8651|; SOCS3|IDBG-70676|ENSG00000184557|9021|; SUMO1|IDBG-78849|ENSG00000116030|7341|;
Regulation of cytoplasmic and nuclear SMAD2/3 signaling	15659	PID NCI	9606	4	12	0.00916602	0.0587607	KPNA2; KPNB1; MAP3K1; SMAD2;	KPNA2|IDBG-65703|ENSG00000182481|3838|; KPNB1|IDBG-56053|ENSG00000108424|3837|; MAP3K1|IDBG-22000|ENSG00000095015|4214|; SMAD2|IDBG-3127|ENSG00000175387|4087|;
Signaling by VEGF	17346	REACTOME	9606	16	114	0.00970775	0.059574	AKT1; AKT2; CRK; IL6; IL6R; ITGAV; JAK1; KRAS; MAPK1; NCK2; NCKAP1; PRKCA; RAC1; RICTOR; ROCK2; VAV3;	AKT1|IDBG-22709|ENSG00000142208|207|; AKT2|IDBG-51270|ENSG00000105221|208|; CRK|IDBG-14664|ENSG00000167193|1398|; IL6|IDBG-9462|ENSG00000136244|3569|; IL6R|IDBG-102945|ENSG00000160712|3570|; ITGAV|IDBG-77054|ENSG00000138448|3685|; JAK1|IDBG-99443|ENSG00000162434|3716|; KRAS|IDBG-23889|ENSG00000133703|3845|; MAPK1|IDBG-2147|ENSG00000100030|5594|; NCK2|IDBG-64634|ENSG00000071051|8440|; NCKAP1|IDBG-…
Toll Like Receptor 2 (TLR2) Cascade	17710	REACTOME	9606	14	95	0.00994045	0.0604851	HMGB1; IKBKB; IL6; IL6R; IRAK1; JAK1; MAP2K7; MAP3K1; MAPK1; MAPK8; MEF2A; PPP2R1B; SOCS1; TAB1;	HMGB1|IDBG-21100|ENSG00000189403|3146|; IKBKB|IDBG-19987|ENSG00000104365|3551|; IL6|IDBG-9462|ENSG00000136244|3569|; IL6R|IDBG-102945|ENSG00000160712|3570|; IRAK1|IDBG-90782|ENSG00000184216|3654|; JAK1|IDBG-99443|ENSG00000162434|3716|; MAP2K7|IDBG-24000|ENSG00000076984|5609|; MAP3K1|IDBG-22000|ENSG00000095015|4214|; MAPK1|IDBG-2147|ENSG00000100030|5594|; MAPK8|IDBG-73479|ENSG00000107643|5599|; ME…
Toll Like Receptor TLR1:TLR2 Cascade	13035	REACTOME	9606	14	95	0.00994045	0.0604851	HMGB1; IKBKB; IL6; IL6R; IRAK1; JAK1; MAP2K7; MAP3K1; MAPK1; MAPK8; MEF2A; PPP2R1B; SOCS1; TAB1;	HMGB1|IDBG-21100|ENSG00000189403|3146|; IKBKB|IDBG-19987|ENSG00000104365|3551|; IL6|IDBG-9462|ENSG00000136244|3569|; IL6R|IDBG-102945|ENSG00000160712|3570|; IRAK1|IDBG-90782|ENSG00000184216|3654|; JAK1|IDBG-99443|ENSG00000162434|3716|; MAP2K7|IDBG-24000|ENSG00000076984|5609|; MAP3K1|IDBG-22000|ENSG00000095015|4214|; MAPK1|IDBG-2147|ENSG00000100030|5594|; MAPK8|IDBG-73479|ENSG00000107643|5599|; ME…
Insulin processing	13369	REACTOME	9606	6	26	0.0103824	0.0621214	ERO1L; EXOC2; KIF5A; KIF5B; PCSK2; SLC30A6;	ERO1L|IDBG-6806|ENSG00000197930|30001|; EXOC2|IDBG-55886|ENSG00000112685|55770|; KIF5A|IDBG-42948|ENSG00000155980|3798|; KIF5B|IDBG-67436|ENSG00000170759|3799|; PCSK2|IDBG-55840|ENSG00000125851|5126|; SLC30A6|IDBG-43344|ENSG00000152683|55676|;
Links between pyk2 and map kinases	4153	PID BIOCARTA	9606	6	26	0.0103824	0.0621214	GNAQ; MAP3K1; MAPK1; MAPK8; PRKCA; RAC1;	GNAQ|IDBG-72455|ENSG00000156052|2776|; MAP3K1|IDBG-22000|ENSG00000095015|4214|; MAPK1|IDBG-2147|ENSG00000100030|5594|; MAPK8|IDBG-73479|ENSG00000107643|5599|; PRKCA|IDBG-65194|ENSG00000154229|5578|; RAC1|IDBG-8115|ENSG00000136238|5879|;
G1/S DNA Damage Checkpoints	19339	REACTOME	9606	10	59	0.0107288	0.0621234	ATM; CDK2; CDKN1A; CDKN1B; PSMB5; PSMD11; PSMD12; PSMD7; PSME4; TP53;	ATM|IDBG-70193|ENSG00000149311|472|; CDK2|IDBG-39545|ENSG00000123374|1017|; CDKN1A|IDBG-85033|ENSG00000124762|1026|; CDKN1B|IDBG-20317|ENSG00000111276|1027|; PSMB5|IDBG-2988|ENSG00000100804|5693|; PSMD11|IDBG-40157|ENSG00000108671|5717|; PSMD12|IDBG-65421|ENSG00000197170|5718|; PSMD7|IDBG-41946|ENSG00000103035|5713|; PSME4|IDBG-51780|ENSG00000068878|23198|; TP53|IDBG-26364|ENSG00000141510|7157|;
IL5	15921	NETPATH	9606	10	59	0.0107288	0.0621234	AKT1; CTNNB1; JAK1; LYN; MAPK1; PIK3CG; SOCS1; SOX4; SYK; YWHAZ;	AKT1|IDBG-22709|ENSG00000142208|207|; CTNNB1|IDBG-27347|ENSG00000168036|1499|; JAK1|IDBG-99443|ENSG00000162434|3716|; LYN|IDBG-408826|ENSG00000254087|4067|; MAPK1|IDBG-2147|ENSG00000100030|5594|; PIK3CG|IDBG-35338|ENSG00000105851|5294|; SOCS1|IDBG-14621|ENSG00000185338|8651|; SOX4|IDBG-64338|ENSG00000124766|6659|; SYK|IDBG-75571|ENSG00000165025|6850|; YWHAZ|IDBG-30919|ENSG00000164924|7534|;
MAP kinase activation in TLR cascade	18088	REACTOME	9606	10	59	0.0107288	0.0621234	IL6; IL6R; IRAK1; JAK1; MAP2K7; MAPK1; MAPK8; MEF2A; PPP2R1B; TAB1;	IL6|IDBG-9462|ENSG00000136244|3569|; IL6R|IDBG-102945|ENSG00000160712|3570|; IRAK1|IDBG-90782|ENSG00000184216|3654|; JAK1|IDBG-99443|ENSG00000162434|3716|; MAP2K7|IDBG-24000|ENSG00000076984|5609|; MAPK1|IDBG-2147|ENSG00000100030|5594|; MAPK8|IDBG-73479|ENSG00000107643|5599|; MEF2A|IDBG-31725|ENSG00000068305|4205|; PPP2R1B|IDBG-70936|ENSG00000137713|5519|; TAB1|IDBG-8281|ENSG00000100324|10454|;
MyD88 dependent cascade initiated on endosome	13041	REACTOME	9606	13	86	0.0103572	0.0624911	HMGB1; IKBKB; IL6; IL6R; IRAK1; JAK1; MAP2K7; MAP3K1; MAPK1; MAPK8; MEF2A; PPP2R1B; TAB1;	HMGB1|IDBG-21100|ENSG00000189403|3146|; IKBKB|IDBG-19987|ENSG00000104365|3551|; IL6|IDBG-9462|ENSG00000136244|3569|; IL6R|IDBG-102945|ENSG00000160712|3570|; IRAK1|IDBG-90782|ENSG00000184216|3654|; JAK1|IDBG-99443|ENSG00000162434|3716|; MAP2K7|IDBG-24000|ENSG00000076984|5609|; MAP3K1|IDBG-22000|ENSG00000095015|4214|; MAPK1|IDBG-2147|ENSG00000100030|5594|; MAPK8|IDBG-73479|ENSG00000107643|5599|; ME…
Toll Like Receptor 7/8 (TLR7/8) Cascade	16831	REACTOME	9606	13	86	0.0103572	0.0624911	HMGB1; IKBKB; IL6; IL6R; IRAK1; JAK1; MAP2K7; MAP3K1; MAPK1; MAPK8; MEF2A; PPP2R1B; TAB1;	HMGB1|IDBG-21100|ENSG00000189403|3146|; IKBKB|IDBG-19987|ENSG00000104365|3551|; IL6|IDBG-9462|ENSG00000136244|3569|; IL6R|IDBG-102945|ENSG00000160712|3570|; IRAK1|IDBG-90782|ENSG00000184216|3654|; JAK1|IDBG-99443|ENSG00000162434|3716|; MAP2K7|IDBG-24000|ENSG00000076984|5609|; MAP3K1|IDBG-22000|ENSG00000095015|4214|; MAPK1|IDBG-2147|ENSG00000100030|5594|; MAPK8|IDBG-73479|ENSG00000107643|5599|; ME…
Fatty Acyl-CoA Biosynthesis	13523	REACTOME	9606	5	19	0.0107129	0.0627908	ACSL1; ACSL4; ELOVL5; FASN; HSD17B12;	ACSL1|IDBG-46574|ENSG00000151726|2180|; ACSL4|IDBG-82250|ENSG00000068366|2182|; ELOVL5|IDBG-90996|ENSG00000012660|60481|; FASN|IDBG-73235|ENSG00000169710|2194|; HSD17B12|IDBG-40501|ENSG00000149084|51144|;
GRB2 events in EGFR signaling	13214	REACTOME	9606	5	19	0.0107129	0.0627908	IL6; IL6R; JAK1; KRAS; MAPK1;	IL6|IDBG-9462|ENSG00000136244|3569|; IL6R|IDBG-102945|ENSG00000160712|3570|; JAK1|IDBG-99443|ENSG00000162434|3716|; KRAS|IDBG-23889|ENSG00000133703|3845|; MAPK1|IDBG-2147|ENSG00000100030|5594|;
IL8- and CXCR1-mediated signaling events	15076	PID NCI	9606	5	19	0.0107129	0.0627908	AKT1; GNAI2; IL8; PIK3CG; RAB5A;	AKT1|IDBG-22709|ENSG00000142208|207|; GNAI2|IDBG-36105|ENSG00000114353|2771|; IL8|IDBG-23954|ENSG00000169429|3576|; PIK3CG|IDBG-35338|ENSG00000105851|5294|; RAB5A|IDBG-21702|ENSG00000144566|5868|;
Role of mal in rho-mediated activation of srf	4123	PID BIOCARTA	9606	5	19	0.0107129	0.0627908	ACTA1; MAP3K1; MAPK1; MAPK8; RAC1;	ACTA1|IDBG-107311|ENSG00000143632|58|; MAP3K1|IDBG-22000|ENSG00000095015|4214|; MAPK1|IDBG-2147|ENSG00000100030|5594|; MAPK8|IDBG-73479|ENSG00000107643|5599|; RAC1|IDBG-8115|ENSG00000136238|5879|;
SOS-mediated signalling	13209	REACTOME	9606	5	19	0.0107129	0.0627908	IL6; IL6R; JAK1; KRAS; MAPK1;	IL6|IDBG-9462|ENSG00000136244|3569|; IL6R|IDBG-102945|ENSG00000160712|3570|; JAK1|IDBG-99443|ENSG00000162434|3716|; KRAS|IDBG-23889|ENSG00000133703|3845|; MAPK1|IDBG-2147|ENSG00000100030|5594|;
E-cadherin signaling in the nascent adherens junction	14942	PID NCI	9606	7	34	0.0110141	0.0635193	AKT1; CCND1; CRK; CTNNB1; ENAH; NCKAP1; RAC1;	AKT1|IDBG-22709|ENSG00000142208|207|; CCND1|IDBG-61868|ENSG00000110092|595|; CRK|IDBG-14664|ENSG00000167193|1398|; CTNNB1|IDBG-27347|ENSG00000168036|1499|; ENAH|IDBG-106949|ENSG00000154380|55740|; NCKAP1|IDBG-76903|ENSG00000061676|10787|; RAC1|IDBG-8115|ENSG00000136238|5879|;
Mitochondrial iron-sulfur cluster biogenesis	13595	REACTOME	9606	3	7	0.011329	0.0645571	FXN; LYRM4; SLC25A37;	FXN|IDBG-69240|ENSG00000165060|2395|; LYRM4|IDBG-235091|ENSG00000214113|57128|; SLC25A37|IDBG-12031|ENSG00000147454|51312|;
Post-transcriptional silencing by small RNAs	13758	REACTOME	9606	3	7	0.011329	0.0645571	EIF2C1; EIF2C2; TNRC6A;	EIF2C1|IDBG-96234|ENSG00000092847|26523|; EIF2C2|IDBG-37096|ENSG00000123908|27161|; TNRC6A|IDBG-21227|ENSG00000090905|102724266,27327|;
Signaling by WNT in cancer	17000	REACTOME	9606	26	219	0.0112747	0.064762	AKT1; AKT2; APC; BCL9; CBY1; CTNNB1; DVL3; EP300; FZD6; HIST1H2BD; KREMEN1; LGR5; MLL2; MYC; PPP2R1B; PSMB5; PSMD11; PSMD12; PSMD7; PSME4; TERT; TMED5; TNKS; WNT4; XPO1; YWHAZ;	AKT1|IDBG-22709|ENSG00000142208|207|; AKT2|IDBG-51270|ENSG00000105221|208|; APC|IDBG-37007|ENSG00000134982|324|; BCL9|IDBG-101829|ENSG00000116128|607|; CBY1|IDBG-7651|ENSG00000100211|25776|; CTNNB1|IDBG-27347|ENSG00000168036|1499|; DVL3|IDBG-67447|ENSG00000161202|1857|; EP300|IDBG-8992|ENSG00000100393|2033|; FZD6|IDBG-31669|ENSG00000164930|8323|; HIST1H2BD|IDBG-68028|ENSG00000158373|3017|; KREMEN…
Integrin signaling pathway	16138	INOH	9606	17	126	0.0114765	0.0651394	COL1A2; COL8A1; CRK; DOCK10; DOCK6; FN1; GPC4; ITGA3; ITGA5; ITGAV; KRAS; MAPK1; MAPK8; RAC1; RAP1B; SOS2; VCL;	COL1A2|IDBG-27319|ENSG00000164692|1278|; COL8A1|IDBG-47120|ENSG00000144810|1295|; CRK|IDBG-14664|ENSG00000167193|1398|; DOCK10|IDBG-82365|ENSG00000135905|55619|; DOCK6|IDBG-28987|ENSG00000130158|57572|; FN1|IDBG-80237|ENSG00000115414|2335|; GPC4|IDBG-86726|ENSG00000076716|2239|; ITGA3|IDBG-58012|ENSG00000005884|102725477,3675|; ITGA5|IDBG-37894|ENSG00000161638|3678|; ITGAV|IDBG-77054|ENSG00000138…
MyD88-independent cascade	13030	REACTOME	9606	14	97	0.0118684	0.066315	HMGB1; IKBKB; IL6; IL6R; IRAK1; JAK1; MAP2K7; MAPK1; MAPK8; MEF2A; PPP2R1B; TAB1; TANK; UBE2D3;	HMGB1|IDBG-21100|ENSG00000189403|3146|; IKBKB|IDBG-19987|ENSG00000104365|3551|; IL6|IDBG-9462|ENSG00000136244|3569|; IL6R|IDBG-102945|ENSG00000160712|3570|; IRAK1|IDBG-90782|ENSG00000184216|3654|; JAK1|IDBG-99443|ENSG00000162434|3716|; MAP2K7|IDBG-24000|ENSG00000076984|5609|; MAPK1|IDBG-2147|ENSG00000100030|5594|; MAPK8|IDBG-73479|ENSG00000107643|5599|; MEF2A|IDBG-31725|ENSG00000068305|4205|; PPP…
Synthesis of DNA	16950	REACTOME	9606	14	97	0.0118684	0.066315	CDC6; CDK2; CDKN1A; CDKN1B; DNA2; GINS2; PRIM2; PSMB5; PSMD11; PSMD12; PSMD7; PSME4; RFC2; RPA2;	CDC6|IDBG-47359|ENSG00000094804|990|; CDK2|IDBG-39545|ENSG00000123374|1017|; CDKN1A|IDBG-85033|ENSG00000124762|1026|; CDKN1B|IDBG-20317|ENSG00000111276|1027|; DNA2|IDBG-76116|ENSG00000138346|1763|; GINS2|IDBG-45117|ENSG00000131153|51659|; PRIM2|IDBG-91619|ENSG00000146143|5558|; PSMB5|IDBG-2988|ENSG00000100804|5693|; PSMD11|IDBG-40157|ENSG00000108671|5717|; PSMD12|IDBG-65421|ENSG00000197170|5718|;…
TRIF-mediated TLR3/TLR4 signaling	19507	REACTOME	9606	14	97	0.0118684	0.066315	HMGB1; IKBKB; IL6; IL6R; IRAK1; JAK1; MAP2K7; MAPK1; MAPK8; MEF2A; PPP2R1B; TAB1; TANK; UBE2D3;	HMGB1|IDBG-21100|ENSG00000189403|3146|; IKBKB|IDBG-19987|ENSG00000104365|3551|; IL6|IDBG-9462|ENSG00000136244|3569|; IL6R|IDBG-102945|ENSG00000160712|3570|; IRAK1|IDBG-90782|ENSG00000184216|3654|; JAK1|IDBG-99443|ENSG00000162434|3716|; MAP2K7|IDBG-24000|ENSG00000076984|5609|; MAPK1|IDBG-2147|ENSG00000100030|5594|; MAPK8|IDBG-73479|ENSG00000107643|5599|; MEF2A|IDBG-31725|ENSG00000068305|4205|; PPP…
Toll Like Receptor 3 (TLR3) Cascade	13031	REACTOME	9606	14	97	0.0118684	0.066315	HMGB1; IKBKB; IL6; IL6R; IRAK1; JAK1; MAP2K7; MAPK1; MAPK8; MEF2A; PPP2R1B; TAB1; TANK; UBE2D3;	HMGB1|IDBG-21100|ENSG00000189403|3146|; IKBKB|IDBG-19987|ENSG00000104365|3551|; IL6|IDBG-9462|ENSG00000136244|3569|; IL6R|IDBG-102945|ENSG00000160712|3570|; IRAK1|IDBG-90782|ENSG00000184216|3654|; JAK1|IDBG-99443|ENSG00000162434|3716|; MAP2K7|IDBG-24000|ENSG00000076984|5609|; MAPK1|IDBG-2147|ENSG00000100030|5594|; MAPK8|IDBG-73479|ENSG00000107643|5599|; MEF2A|IDBG-31725|ENSG00000068305|4205|; PPP…
Fc-epsilon receptor I signaling in mast cells	15695	PID NCI	9606	10	60	0.0120465	0.0667907	AKT1; DUSP1; GAB2; IKBKB; LYN; MAP2K7; MAP3K1; MAPK1; MAPK8; SYK;	AKT1|IDBG-22709|ENSG00000142208|207|; DUSP1|IDBG-57812|ENSG00000120129|1843|; GAB2|IDBG-65975|ENSG00000033327|9846|; IKBKB|IDBG-19987|ENSG00000104365|3551|; LYN|IDBG-408826|ENSG00000254087|4067|; MAP2K7|IDBG-24000|ENSG00000076984|5609|; MAP3K1|IDBG-22000|ENSG00000095015|4214|; MAPK1|IDBG-2147|ENSG00000100030|5594|; MAPK8|IDBG-73479|ENSG00000107643|5599|; SYK|IDBG-75571|ENSG00000165025|6850|;
Validated targets of C-MYC transcriptional repression	15263	PID NCI	9606	10	60	0.0120465	0.0667907	ALDH9A1; BCL2; CCND1; CDKN1A; CDKN1B; COL1A2; EP300; GFI1; MYC; ZFP36L1;	ALDH9A1|IDBG-104484|ENSG00000143149|223|; BCL2|IDBG-4354|ENSG00000171791|596|; CCND1|IDBG-61868|ENSG00000110092|595|; CDKN1A|IDBG-85033|ENSG00000124762|1026|; CDKN1B|IDBG-20317|ENSG00000111276|1027|; COL1A2|IDBG-27319|ENSG00000164692|1278|; EP300|IDBG-8992|ENSG00000100393|2033|; GFI1|IDBG-100280|ENSG00000162676|2672|; MYC|IDBG-35442|ENSG00000136997|4609|; ZFP36L1|IDBG-10189|ENSG00000185650|677|;
GRB2 events in ERBB2 signaling	13287	REACTOME	9606	6	27	0.0125322	0.0671504	HBEGF; IL6; IL6R; JAK1; KRAS; MAPK1;	HBEGF|IDBG-48445|ENSG00000113070|1839|; IL6|IDBG-9462|ENSG00000136244|3569|; IL6R|IDBG-102945|ENSG00000160712|3570|; JAK1|IDBG-99443|ENSG00000162434|3716|; KRAS|IDBG-23889|ENSG00000133703|3845|; MAPK1|IDBG-2147|ENSG00000100030|5594|;
Signaling by Insulin receptor	13281	REACTOME	9606	15	107	0.0121754	0.0672459	AKT2; ATP6V0E2; ATP6V1F; ATP6V1G1; CAB39; CRK; EEF2K; FRS2; GAB1; IL6; IL6R; JAK1; KRAS; MAPK1; TSC1;	AKT2|IDBG-51270|ENSG00000105221|208|; ATP6V0E2|IDBG-47786|ENSG00000171130|155066|; ATP6V1F|IDBG-40301|ENSG00000128524|9296|; ATP6V1G1|IDBG-82260|ENSG00000136888|9550|; CAB39|IDBG-82966|ENSG00000135932|51719|; CRK|IDBG-14664|ENSG00000167193|1398|; EEF2K|IDBG-19885|ENSG00000103319|101930123,29904|; FRS2|IDBG-47144|ENSG00000166225|10818|; GAB1|IDBG-39257|ENSG00000109458|2549|; IL6|IDBG-9462|ENSG0000…
G2/M Checkpoints	17760	REACTOME	9606	8	43	0.0125081	0.0672722	ATM; CDC25C; CDC6; CDC7; CDK2; DBF4; RFC2; RPA2;	ATM|IDBG-70193|ENSG00000149311|472|; CDC25C|IDBG-46926|ENSG00000158402|995|; CDC6|IDBG-47359|ENSG00000094804|990|; CDC7|IDBG-100234|ENSG00000097046|8317|; CDK2|IDBG-39545|ENSG00000123374|1017|; DBF4|IDBG-25283|ENSG00000006634|10926|; RFC2|IDBG-21120|ENSG00000049541|5982|; RPA2|IDBG-95078|ENSG00000117748|6118|;
GAB1 signalosome	13212	REACTOME	9606	13	88	0.0124762	0.0673525	AKT1; AKT1S1; AKT2; CDKN1A; CDKN1B; EIF2C1; EIF2C2; FRS2; GAB1; HBEGF; PDGFB; RICTOR; TNRC6A;	AKT1|IDBG-22709|ENSG00000142208|207|; AKT1S1|IDBG-63691|ENSG00000204673|84335|; AKT2|IDBG-51270|ENSG00000105221|208|; CDKN1A|IDBG-85033|ENSG00000124762|1026|; CDKN1B|IDBG-20317|ENSG00000111276|1027|; EIF2C1|IDBG-96234|ENSG00000092847|26523|; EIF2C2|IDBG-37096|ENSG00000123908|27161|; FRS2|IDBG-47144|ENSG00000166225|10818|; GAB1|IDBG-39257|ENSG00000109458|2549|; HBEGF|IDBG-48445|ENSG00000113070|183…
PI3K/AKT activation	13178	REACTOME	9606	13	88	0.0124762	0.0673525	AKT1; AKT1S1; AKT2; CDKN1A; CDKN1B; EIF2C1; EIF2C2; FRS2; GAB1; HBEGF; PDGFB; RICTOR; TNRC6A;	AKT1|IDBG-22709|ENSG00000142208|207|; AKT1S1|IDBG-63691|ENSG00000204673|84335|; AKT2|IDBG-51270|ENSG00000105221|208|; CDKN1A|IDBG-85033|ENSG00000124762|1026|; CDKN1B|IDBG-20317|ENSG00000111276|1027|; EIF2C1|IDBG-96234|ENSG00000092847|26523|; EIF2C2|IDBG-37096|ENSG00000123908|27161|; FRS2|IDBG-47144|ENSG00000166225|10818|; GAB1|IDBG-39257|ENSG00000109458|2549|; HBEGF|IDBG-48445|ENSG00000113070|183…
Cell Cycle Checkpoints	19894	REACTOME	9606	16	117	0.0123328	0.0678543	ATM; CDC25C; CDC6; CDC7; CDK2; CDKN1A; CDKN1B; DBF4; PSMB5; PSMD11; PSMD12; PSMD7; PSME4; RFC2; RPA2; TP53;	ATM|IDBG-70193|ENSG00000149311|472|; CDC25C|IDBG-46926|ENSG00000158402|995|; CDC6|IDBG-47359|ENSG00000094804|990|; CDC7|IDBG-100234|ENSG00000097046|8317|; CDK2|IDBG-39545|ENSG00000123374|1017|; CDKN1A|IDBG-85033|ENSG00000124762|1026|; CDKN1B|IDBG-20317|ENSG00000111276|1027|; DBF4|IDBG-25283|ENSG00000006634|10926|; PSMB5|IDBG-2988|ENSG00000100804|5693|; PSMD11|IDBG-40157|ENSG00000108671|5717|; PSM…
Il 6 signaling pathway	3992	PID BIOCARTA	9606	4	13	0.0124751	0.0678573	IL6; IL6R; JAK1; LRPPRC;	IL6|IDBG-9462|ENSG00000136244|3569|; IL6R|IDBG-102945|ENSG00000160712|3570|; JAK1|IDBG-99443|ENSG00000162434|3716|; LRPPRC|IDBG-49387|ENSG00000138095|10128|;
Notch-HLH transcription pathway	13741	REACTOME	9606	4	13	0.0124751	0.0678573	KAT2B; MAML1; NOTCH1; RBPJ;	KAT2B|IDBG-21805|ENSG00000114166|8850|; MAML1|IDBG-61656|ENSG00000161021|9794|; NOTCH1|IDBG-92445|ENSG00000148400|4851|; RBPJ|IDBG-12527|ENSG00000168214|3516|;
Regulation of p27 phosphorylation during cell cycle progression	4070	PID BIOCARTA	9606	4	13	0.0124751	0.0678573	CDK2; CDKN1B; SKP2; TFDP1;	CDK2|IDBG-39545|ENSG00000123374|1017|; CDKN1B|IDBG-20317|ENSG00000111276|1027|; SKP2|IDBG-16420|ENSG00000145604|6502|; TFDP1|IDBG-53460|ENSG00000198176|7027|;
IL11	16509	NETPATH	9606	7	35	0.012911	0.0686676	AKT1; IKBKB; IL6ST; JAK1; MAPK1; PRKCA; YES1;	AKT1|IDBG-22709|ENSG00000142208|207|; IKBKB|IDBG-19987|ENSG00000104365|3551|; IL6ST|IDBG-21516|ENSG00000134352|3572|; JAK1|IDBG-99443|ENSG00000162434|3716|; MAPK1|IDBG-2147|ENSG00000100030|5594|; PRKCA|IDBG-65194|ENSG00000154229|5578|; YES1|IDBG-363|ENSG00000176105|7525|;
TWEAK	15930	NETPATH	9606	7	35	0.012911	0.0686676	AKT1; AKT2; CTNNB1; IKBKB; MAPK1; MAPK8; RAC1;	AKT1|IDBG-22709|ENSG00000142208|207|; AKT2|IDBG-51270|ENSG00000105221|208|; CTNNB1|IDBG-27347|ENSG00000168036|1499|; IKBKB|IDBG-19987|ENSG00000104365|3551|; MAPK1|IDBG-2147|ENSG00000100030|5594|; MAPK8|IDBG-73479|ENSG00000107643|5599|; RAC1|IDBG-8115|ENSG00000136238|5879|;
Regulation of pgc-1a	3971	PID BIOCARTA	9606	5	20	0.013431	0.0696278	CAMK4; MEF2A; MEF2D; PPP3CB; YWHAH;	CAMK4|IDBG-36661|ENSG00000152495|814|; MEF2A|IDBG-31725|ENSG00000068305|4205|; MEF2D|IDBG-103519|ENSG00000116604|4209|; PPP3CB|IDBG-78455|ENSG00000107758|5532|; YWHAH|IDBG-4947|ENSG00000128245|7533|;
SHC-mediated signalling	13279	REACTOME	9606	5	20	0.013431	0.0696278	IL6; IL6R; JAK1; KRAS; MAPK1;	IL6|IDBG-9462|ENSG00000136244|3569|; IL6R|IDBG-102945|ENSG00000160712|3570|; JAK1|IDBG-99443|ENSG00000162434|3716|; KRAS|IDBG-23889|ENSG00000133703|3845|; MAPK1|IDBG-2147|ENSG00000100030|5594|;
SHC1 events in EGFR signaling	13213	REACTOME	9606	5	20	0.013431	0.0696278	IL6; IL6R; JAK1; KRAS; MAPK1;	IL6|IDBG-9462|ENSG00000136244|3569|; IL6R|IDBG-102945|ENSG00000160712|3570|; JAK1|IDBG-99443|ENSG00000162434|3716|; KRAS|IDBG-23889|ENSG00000133703|3845|; MAPK1|IDBG-2147|ENSG00000100030|5594|;
TRAIL signaling pathway	15206	PID NCI	9606	5	20	0.013431	0.0696278	IKBKB; MAP3K1; MAPK8; TNFRSF10B; TNFRSF10D;	IKBKB|IDBG-19987|ENSG00000104365|3551|; MAP3K1|IDBG-22000|ENSG00000095015|4214|; MAPK8|IDBG-73479|ENSG00000107643|5599|; TNFRSF10B|IDBG-11376|ENSG00000120889|8795|; TNFRSF10D|IDBG-11632|ENSG00000173530|8793|;
Tgf beta signaling pathway	4035	PID BIOCARTA	9606	5	20	0.013431	0.0696278	EP300; SAR1A; SMAD2; TAB1; TGFBR1;	EP300|IDBG-8992|ENSG00000100393|2033|; SAR1A|IDBG-77267|ENSG00000079332|56681|; SMAD2|IDBG-3127|ENSG00000175387|4087|; TAB1|IDBG-8281|ENSG00000100324|10454|; TGFBR1|IDBG-78488|ENSG00000106799|7046|;
VEGFR3 signaling in lymphatic endothelium	15180	PID NCI	9606	5	20	0.013431	0.0696278	AKT1; COL1A2; CRK; FN1; ITGA5;	AKT1|IDBG-22709|ENSG00000142208|207|; COL1A2|IDBG-27319|ENSG00000164692|1278|; CRK|IDBG-14664|ENSG00000167193|1398|; FN1|IDBG-80237|ENSG00000115414|2335|; ITGA5|IDBG-37894|ENSG00000161638|3678|;
Keratinocyte differentiation	4032	PID BIOCARTA	9606	9	52	0.013256	0.0702422	BCL2; HOXA7; IKBKB; MAP2K7; MAP3K1; MAP4K4; MAPK1; MAPK8; PRKCA;	BCL2|IDBG-4354|ENSG00000171791|596|; HOXA7|IDBG-10464|ENSG00000122592|3204|; IKBKB|IDBG-19987|ENSG00000104365|3551|; MAP2K7|IDBG-24000|ENSG00000076984|5609|; MAP3K1|IDBG-22000|ENSG00000095015|4214|; MAP4K4|IDBG-63853|ENSG00000071054|9448|; MAPK1|IDBG-2147|ENSG00000100030|5594|; MAPK8|IDBG-73479|ENSG00000107643|5599|; PRKCA|IDBG-65194|ENSG00000154229|5578|;
Toll Like Receptor 9 (TLR9) Cascade	13042	REACTOME	9606	13	89	0.0136538	0.0705282	HMGB1; IKBKB; IL6; IL6R; IRAK1; JAK1; MAP2K7; MAP3K1; MAPK1; MAPK8; MEF2A; PPP2R1B; TAB1;	HMGB1|IDBG-21100|ENSG00000189403|3146|; IKBKB|IDBG-19987|ENSG00000104365|3551|; IL6|IDBG-9462|ENSG00000136244|3569|; IL6R|IDBG-102945|ENSG00000160712|3570|; IRAK1|IDBG-90782|ENSG00000184216|3654|; JAK1|IDBG-99443|ENSG00000162434|3716|; MAP2K7|IDBG-24000|ENSG00000076984|5609|; MAP3K1|IDBG-22000|ENSG00000095015|4214|; MAPK1|IDBG-2147|ENSG00000100030|5594|; MAPK8|IDBG-73479|ENSG00000107643|5599|; ME…
Integrins in angiogenesis	15117	PID NCI	9606	8	44	0.0143246	0.073465	AKT1; CDKN1B; FN1; IGF1R; ITGAV; RAC1; VAV3; VCL;	AKT1|IDBG-22709|ENSG00000142208|207|; CDKN1B|IDBG-20317|ENSG00000111276|1027|; FN1|IDBG-80237|ENSG00000115414|2335|; IGF1R|IDBG-31432|ENSG00000140443|3480|; ITGAV|IDBG-77054|ENSG00000138448|3685|; RAC1|IDBG-8115|ENSG00000136238|5879|; VAV3|IDBG-100649|ENSG00000134215|10451|; VCL|IDBG-78928|ENSG00000035403|7414|;
DNA Damage/Telomere Stress Induced Senescence	18208	REACTOME	9606	10	62	0.0150435	0.0734776	ATM; CDK2; CDKN1A; CDKN1B; HIST1H2BD; HMGA1; HMGA2; LMNB1; TP53; UBN1;	ATM|IDBG-70193|ENSG00000149311|472|; CDK2|IDBG-39545|ENSG00000123374|1017|; CDKN1A|IDBG-85033|ENSG00000124762|1026|; CDKN1B|IDBG-20317|ENSG00000111276|1027|; HIST1H2BD|IDBG-68028|ENSG00000158373|3017|; HMGA1|IDBG-83311|ENSG00000137309|3159|; HMGA2|IDBG-45426|ENSG00000149948|8091|; LMNB1|IDBG-39467|ENSG00000113368|4001|; TP53|IDBG-26364|ENSG00000141510|7157|; UBN1|IDBG-13223|ENSG00000118900|29855|;
mTOR signaling pathway	405	KEGG	9606	10	62	0.0150435	0.0734776	AKT1; AKT1S1; AKT2; CAB39; IKBKB; MAPK1; PIK3CG; PRKCA; RICTOR; TSC1;	AKT1|IDBG-22709|ENSG00000142208|207|; AKT1S1|IDBG-63691|ENSG00000204673|84335|; AKT2|IDBG-51270|ENSG00000105221|208|; CAB39|IDBG-82966|ENSG00000135932|51719|; IKBKB|IDBG-19987|ENSG00000104365|3551|; MAPK1|IDBG-2147|ENSG00000100030|5594|; PIK3CG|IDBG-35338|ENSG00000105851|5294|; PRKCA|IDBG-65194|ENSG00000154229|5578|; RICTOR|IDBG-17688|ENSG00000164327|253260|; TSC1|IDBG-90470|ENSG00000165699|7248|;
IRS-related events triggered by IGF1R	13282	REACTOME	9606	12	80	0.014289	0.0735447	AKT2; CAB39; EEF2K; FRS2; GAB1; IGF1R; IL6; IL6R; JAK1; KRAS; MAPK1; TSC1;	AKT2|IDBG-51270|ENSG00000105221|208|; CAB39|IDBG-82966|ENSG00000135932|51719|; EEF2K|IDBG-19885|ENSG00000103319|101930123,29904|; FRS2|IDBG-47144|ENSG00000166225|10818|; GAB1|IDBG-39257|ENSG00000109458|2549|; IGF1R|IDBG-31432|ENSG00000140443|3480|; IL6|IDBG-9462|ENSG00000136244|3569|; IL6R|IDBG-102945|ENSG00000160712|3570|; JAK1|IDBG-99443|ENSG00000162434|3716|; KRAS|IDBG-23889|ENSG00000133703|38…
IGF1 signaling pathway	16216	INOH	9606	7	36	0.0150317	0.073923	AKT1; AKT2; IGF1R; IGFBP5; KRAS; MAPK1; SOS2;	AKT1|IDBG-22709|ENSG00000142208|207|; AKT2|IDBG-51270|ENSG00000105221|208|; IGF1R|IDBG-31432|ENSG00000140443|3480|; IGFBP5|IDBG-80733|ENSG00000115461|3488|; KRAS|IDBG-23889|ENSG00000133703|3845|; MAPK1|IDBG-2147|ENSG00000100030|5594|; SOS2|IDBG-5912|ENSG00000100485|6655|;
Transport to the Golgi and subsequent modification	13365	REACTOME	9606	7	36	0.0150317	0.073923	B4GALT1; B4GALT5; MAN1A2; MAN2A1; MCFD2; SEC23A; SEC24A;	B4GALT1|IDBG-56701|ENSG00000086062|2683|; B4GALT5|IDBG-80555|ENSG00000158470|9334|; MAN1A2|IDBG-101453|ENSG00000198162|10905|; MAN2A1|IDBG-36385|ENSG00000112893|4124|; MCFD2|IDBG-50655|ENSG00000180398|90411|; SEC23A|IDBG-5190|ENSG00000100934|10484|; SEC24A|IDBG-45018|ENSG00000113615|10802|;
Endothelins	15358	PID NCI	9606	6	28	0.0149762	0.0741578	AKT1; COL1A2; CRK; EDN1; MAPK8; RAC1;	AKT1|IDBG-22709|ENSG00000142208|207|; COL1A2|IDBG-27319|ENSG00000164692|1278|; CRK|IDBG-14664|ENSG00000167193|1398|; EDN1|IDBG-61847|ENSG00000078401|1906|; MAPK8|IDBG-73479|ENSG00000107643|5599|; RAC1|IDBG-8115|ENSG00000136238|5879|;
IL2 signaling events mediated by STAT5	15584	PID NCI	9606	6	28	0.0149762	0.0741578	BCL2; BCL2L1; CDK6; GAB2; JAK1; MYC;	BCL2|IDBG-4354|ENSG00000171791|596|; BCL2L1|IDBG-63673|ENSG00000171552|598|; CDK6|IDBG-26773|ENSG00000105810|1021|; GAB2|IDBG-65975|ENSG00000033327|9846|; JAK1|IDBG-99443|ENSG00000162434|3716|; MYC|IDBG-35442|ENSG00000136997|4609|;
Nfkb activation by nontypeable hemophilus influenzae	4159	PID BIOCARTA	9606	6	28	0.0149762	0.0741578	DUSP1; EP300; IKBKB; IL8; MAP4K4; TGFBR1;	DUSP1|IDBG-57812|ENSG00000120129|1843|; EP300|IDBG-8992|ENSG00000100393|2033|; IKBKB|IDBG-19987|ENSG00000104365|3551|; IL8|IDBG-23954|ENSG00000169429|3576|; MAP4K4|IDBG-63853|ENSG00000071054|9448|; TGFBR1|IDBG-78488|ENSG00000106799|7046|;
Nuclear import of Rev protein	13674	REACTOME	9606	6	28	0.0149762	0.0741578	KPNB1; NUP155; NUP50; NUPL2; RANBP2; TPR;	KPNB1|IDBG-56053|ENSG00000108424|3837|; NUP155|IDBG-17015|ENSG00000113569|9631|; NUP50|IDBG-11282|ENSG00000093000|10762|; NUPL2|IDBG-9598|ENSG00000136243|11097|; RANBP2|IDBG-65098|ENSG00000153201|5903|; TPR|IDBG-105409|ENSG00000047410|7175|;
Reelin signaling pathway	15061	PID NCI	9606	6	28	0.0149762	0.0741578	AKT1; ITGA3; MAP1B; MAP2K7; MAPK8; NCK2;	AKT1|IDBG-22709|ENSG00000142208|207|; ITGA3|IDBG-58012|ENSG00000005884|102725477,3675|; MAP1B|IDBG-27538|ENSG00000131711|4131|; MAP2K7|IDBG-24000|ENSG00000076984|5609|; MAPK8|IDBG-73479|ENSG00000107643|5599|; NCK2|IDBG-64634|ENSG00000071051|8440|;
SHC1 events in ERBB2 signaling	13289	REACTOME	9606	6	28	0.0149762	0.0741578	HBEGF; IL6; IL6R; JAK1; KRAS; MAPK1;	HBEGF|IDBG-48445|ENSG00000113070|1839|; IL6|IDBG-9462|ENSG00000136244|3569|; IL6R|IDBG-102945|ENSG00000160712|3570|; JAK1|IDBG-99443|ENSG00000162434|3716|; KRAS|IDBG-23889|ENSG00000133703|3845|; MAPK1|IDBG-2147|ENSG00000100030|5594|;
Vpr-mediated nuclear import of PICs	13676	REACTOME	9606	6	28	0.0149762	0.0741578	HMGA1; NUP155; NUP50; NUPL2; RANBP2; TPR;	HMGA1|IDBG-83311|ENSG00000137309|3159|; NUP155|IDBG-17015|ENSG00000113569|9631|; NUP50|IDBG-11282|ENSG00000093000|10762|; NUPL2|IDBG-9598|ENSG00000136243|11097|; RANBP2|IDBG-65098|ENSG00000153201|5903|; TPR|IDBG-105409|ENSG00000047410|7175|;
Chemokine signaling pathway	4389	KEGG	9606	22	181	0.0145925	0.0745723	AKT1; AKT2; CCR2; CRK; CXCL11; CXCL2; GNAI2; GNB2; GNG5; IKBKB; IL8; KRAS; LYN; MAPK1; PIK3CG; RAC1; RAP1B; ROCK2; SOS2; STAT2; VAV3; WASL;	AKT1|IDBG-22709|ENSG00000142208|207|; AKT2|IDBG-51270|ENSG00000105221|208|; CCR2|IDBG-30182|ENSG00000121807|729230|; CRK|IDBG-14664|ENSG00000167193|1398|; CXCL11|IDBG-25238|ENSG00000169248|6373|; CXCL2|IDBG-24257|ENSG00000081041|2920|; GNAI2|IDBG-36105|ENSG00000114353|2771|; GNB2|IDBG-31798|ENSG00000172354|2783|; GNG5|IDBG-99973|ENSG00000174021|2787|; IKBKB|IDBG-19987|ENSG00000104365|3551|; IL8|I…
Activation of BIM and translocation to mitochondria	13400	REACTOME	9606	2	3	0.0156583	0.0747021	BCL2L11; MAPK8;	BCL2L11|IDBG-65821|ENSG00000153094|10018|; MAPK8|IDBG-73479|ENSG00000107643|5599|;
Activation of BMF and translocation to mitochondria	13402	REACTOME	9606	2	3	0.0156583	0.0747021	MAPK8; null;	MAPK8|IDBG-73479|ENSG00000107643|5599|; null|IDBG-729304|ENSG00000264364|140735|;
Inhibition of TSC complex formation by PKB	13276	REACTOME	9606	2	3	0.0156583	0.0747021	AKT2; TSC1;	AKT2|IDBG-51270|ENSG00000105221|208|; TSC1|IDBG-90470|ENSG00000165699|7248|;
Insulin-like Growth Factor-2 mRNA Binding Proteins (IGF2BPs/IMPs/VICKZs) bind RNA	13770	REACTOME	9606	2	3	0.0156583	0.0747021	IGF2BP1; IGF2BP3;	IGF2BP1|IDBG-57431|ENSG00000159217|10642|; IGF2BP3|IDBG-9675|ENSG00000136231|10643|;
The NLRP1 inflammasome	13059	REACTOME	9606	2	3	0.0156583	0.0747021	BCL2; BCL2L1;	BCL2|IDBG-4354|ENSG00000171791|596|; BCL2L1|IDBG-63673|ENSG00000171552|598|;
Toxicity of botulinum toxin type B (BoNT/B)	17545	REACTOME	9606	2	3	0.0156583	0.0747021	SYT1; SYT2;	SYT1|IDBG-49321|ENSG00000067715|6857|; SYT2|IDBG-105861|ENSG00000143858|127833|;
Natural killer cell mediated cytotoxicity	578	KEGG	9606	17	130	0.0153763	0.0748488	CASP3; HLA-B; IFNAR2; KLRD1; KRAS; MAPK1; PIK3CG; PLCG2; PPP3CB; PRKCA; RAC1; SH2D1A; SOS2; SYK; TNFRSF10B; TNFRSF10D; VAV3;	CASP3|IDBG-46394|ENSG00000164305|836|; HLA-B|IDBG-299578|ENSG00000234745|3106|; IFNAR2|IDBG-1973|ENSG00000159110|3455|; KLRD1|IDBG-18739|ENSG00000134539|3824|; KRAS|IDBG-23889|ENSG00000133703|3845|; MAPK1|IDBG-2147|ENSG00000100030|5594|; PIK3CG|IDBG-35338|ENSG00000105851|5294|; PLCG2|IDBG-43723|ENSG00000197943|5336|; PPP3CB|IDBG-78455|ENSG00000107758|5532|; PRKCA|IDBG-65194|ENSG00000154229|5578|;…
Notch signaling pathway	15899	PID NCI	9606	9	53	0.0149512	0.0758655	ADAM10; CCND1; CDKN1A; EP300; MIB1; MYC; NOTCH1; RBPJ; SKP2;	ADAM10|IDBG-14155|ENSG00000137845|102|; CCND1|IDBG-61868|ENSG00000110092|595|; CDKN1A|IDBG-85033|ENSG00000124762|1026|; EP300|IDBG-8992|ENSG00000100393|2033|; MIB1|IDBG-1441|ENSG00000101752|57534|; MYC|IDBG-35442|ENSG00000136997|4609|; NOTCH1|IDBG-92445|ENSG00000148400|4851|; RBPJ|IDBG-12527|ENSG00000168214|3516|; SKP2|IDBG-16420|ENSG00000145604|6502|;
PCP/CE pathway	16659	REACTOME	9606	13	90	0.0149149	0.0759499	CLTA; DVL3; FZD6; FZD7; PRKCA; PSMB5; PSMD11; PSMD12; PSMD7; PSME4; RAC1; ROR2; WNT4;	CLTA|IDBG-64915|ENSG00000122705|1211|; DVL3|IDBG-67447|ENSG00000161202|1857|; FZD6|IDBG-31669|ENSG00000164930|8323|; FZD7|IDBG-78808|ENSG00000155760|8324|; PRKCA|IDBG-65194|ENSG00000154229|5578|; PSMB5|IDBG-2988|ENSG00000100804|5693|; PSMD11|IDBG-40157|ENSG00000108671|5717|; PSMD12|IDBG-65421|ENSG00000197170|5718|; PSMD7|IDBG-41946|ENSG00000103035|5713|; PSME4|IDBG-51780|ENSG00000068878|23198|; R…
CTLA4 inhibitory signaling	13087	REACTOME	9606	5	21	0.0165779	0.0760572	AKT1; AKT2; LYN; PPP2R1B; YES1;	AKT1|IDBG-22709|ENSG00000142208|207|; AKT2|IDBG-51270|ENSG00000105221|208|; LYN|IDBG-408826|ENSG00000254087|4067|; PPP2R1B|IDBG-70936|ENSG00000137713|5519|; YES1|IDBG-363|ENSG00000176105|7525|;
EGF signaling pathway	16203	INOH	9606	5	21	0.0165779	0.0760572	KRAS; MAP3K1; MAPK1; MAPK8; SOS2;	KRAS|IDBG-23889|ENSG00000133703|3845|; MAP3K1|IDBG-22000|ENSG00000095015|4214|; MAPK1|IDBG-2147|ENSG00000100030|5594|; MAPK8|IDBG-73479|ENSG00000107643|5599|; SOS2|IDBG-5912|ENSG00000100485|6655|;
Notch signaling pathway	16188	INOH	9606	5	21	0.0165779	0.0760572	ADAM10; EP300; MAML1; NOTCH1; RBPJ;	ADAM10|IDBG-14155|ENSG00000137845|102|; EP300|IDBG-8992|ENSG00000100393|2033|; MAML1|IDBG-61656|ENSG00000161021|9794|; NOTCH1|IDBG-92445|ENSG00000148400|4851|; RBPJ|IDBG-12527|ENSG00000168214|3516|;
Signaling events mediated by PRL	15434	PID NCI	9606	5	21	0.0165779	0.0760572	ATF5; CDK2; CDKN1A; PTP4A1; RAC1;	ATF5|IDBG-63891|ENSG00000169136|22809|; CDK2|IDBG-39545|ENSG00000123374|1017|; CDKN1A|IDBG-85033|ENSG00000124762|1026|; PTP4A1|IDBG-91692|ENSG00000112245|7803|; RAC1|IDBG-8115|ENSG00000136238|5879|;
Signalling to p38 via RIT and RIN	13183	REACTOME	9606	5	21	0.0165779	0.0760572	IL6; IL6R; JAK1; KRAS; MAPK1;	IL6|IDBG-9462|ENSG00000136244|3569|; IL6R|IDBG-102945|ENSG00000160712|3570|; JAK1|IDBG-99443|ENSG00000162434|3716|; KRAS|IDBG-23889|ENSG00000133703|3845|; MAPK1|IDBG-2147|ENSG00000100030|5594|;
Host Interactions of HIV factors	19514	REACTOME	9606	16	121	0.0166635	0.0762062	AP1S1; CUL5; HMGA1; KPNB1; NUP155; NUP50; NUPL2; PSMB5; PSMD11; PSMD12; PSMD7; PSME4; RAC1; RANBP2; TPR; XPO1;	AP1S1|IDBG-33022|ENSG00000106367|1174|; CUL5|IDBG-70098|ENSG00000166266|8065|; HMGA1|IDBG-83311|ENSG00000137309|3159|; KPNB1|IDBG-56053|ENSG00000108424|3837|; NUP155|IDBG-17015|ENSG00000113569|9631|; NUP50|IDBG-11282|ENSG00000093000|10762|; NUPL2|IDBG-9598|ENSG00000136243|11097|; PSMB5|IDBG-2988|ENSG00000100804|5693|; PSMD11|IDBG-40157|ENSG00000108671|5717|; PSMD12|IDBG-65421|ENSG00000197170|5718…
BCR signaling pathway	15384	PID NCI	9606	10	63	0.016735	0.0762901	AKT1; IKBKB; LYN; MALT1; MAP3K1; MAPK8; PLCG2; PPP3CB; RAC1; SYK;	AKT1|IDBG-22709|ENSG00000142208|207|; IKBKB|IDBG-19987|ENSG00000104365|3551|; LYN|IDBG-408826|ENSG00000254087|4067|; MALT1|IDBG-3930|ENSG00000172175|10892|; MAP3K1|IDBG-22000|ENSG00000095015|4214|; MAPK8|IDBG-73479|ENSG00000107643|5599|; PLCG2|IDBG-43723|ENSG00000197943|5336|; PPP3CB|IDBG-78455|ENSG00000107758|5532|; RAC1|IDBG-8115|ENSG00000136238|5879|; SYK|IDBG-75571|ENSG00000165025|6850|;
Il-10 anti-inflammatory signaling pathway	4128	PID BIOCARTA	9606	4	14	0.0164594	0.0767394	IFNAR2; IL1A; IL6; JAK1;	IFNAR2|IDBG-1973|ENSG00000159110|3455|; IL1A|IDBG-66482|ENSG00000115008|3552|; IL6|IDBG-9462|ENSG00000136244|3569|; JAK1|IDBG-99443|ENSG00000162434|3716|;
S1P3 pathway	15477	PID NCI	9606	4	14	0.0164594	0.0767394	AKT1; GNA13; PDGFB; RAC1;	AKT1|IDBG-22709|ENSG00000142208|207|; GNA13|IDBG-64978|ENSG00000120063|10672|; PDGFB|IDBG-8091|ENSG00000100311|5155|; RAC1|IDBG-8115|ENSG00000136238|5879|;
Stress induction of hsp regulation	4047	PID BIOCARTA	9606	4	14	0.0164594	0.0767394	ACTA1; BCL2; CASP3; IL1A;	ACTA1|IDBG-107311|ENSG00000143632|58|; BCL2|IDBG-4354|ENSG00000171791|596|; CASP3|IDBG-46394|ENSG00000164305|836|; IL1A|IDBG-66482|ENSG00000115008|3552|;
Transcription regulation by methyltransferase of carm1	4132	PID BIOCARTA	9606	4	14	0.0164594	0.0767394	BCL2; EP300; NCOA3; PRKAR1A;	BCL2|IDBG-4354|ENSG00000171791|596|; EP300|IDBG-8992|ENSG00000100393|2033|; NCOA3|IDBG-79741|ENSG00000124151|8202|; PRKAR1A|IDBG-65907|ENSG00000108946|5573|;
Angiopoietin receptor Tie2-mediated signaling	15393	PID NCI	9606	8	45	0.0163257	0.0771176	AKT1; CDKN1A; CRK; FN1; ITGA5; MAPK8; MMP2; RAC1;	AKT1|IDBG-22709|ENSG00000142208|207|; CDKN1A|IDBG-85033|ENSG00000124762|1026|; CRK|IDBG-14664|ENSG00000167193|1398|; FN1|IDBG-80237|ENSG00000115414|2335|; ITGA5|IDBG-37894|ENSG00000161638|3678|; MAPK8|IDBG-73479|ENSG00000107643|5599|; MMP2|IDBG-31271|ENSG00000087245|4313|; RAC1|IDBG-8115|ENSG00000136238|5879|;
Elastic fibre formation	13389	REACTOME	9606	8	45	0.0163257	0.0771176	EMILIN2; FBLN1; FBN2; FN1; ITGA5; ITGAV; LOX; MFAP3;	EMILIN2|IDBG-410|ENSG00000132205|84034|; FBLN1|IDBG-11494|ENSG00000077942|2192|; FBN2|IDBG-39842|ENSG00000138829|2201|; FN1|IDBG-80237|ENSG00000115414|2335|; ITGA5|IDBG-37894|ENSG00000161638|3678|; ITGAV|IDBG-77054|ENSG00000138448|3685|; LOX|IDBG-38692|ENSG00000113083|4015|; MFAP3|IDBG-54795|ENSG00000037749|101927169,4238|;
DNA Replication Pre-Initiation	17908	REACTOME	9606	12	82	0.0171773	0.0773249	CDC6; CDC7; CDK2; DBF4; E2F3; PRIM2; PSMB5; PSMD11; PSMD12; PSMD7; PSME4; RPA2;	CDC6|IDBG-47359|ENSG00000094804|990|; CDC7|IDBG-100234|ENSG00000097046|8317|; CDK2|IDBG-39545|ENSG00000123374|1017|; DBF4|IDBG-25283|ENSG00000006634|10926|; E2F3|IDBG-64143|ENSG00000112242|1871|; PRIM2|IDBG-91619|ENSG00000146143|5558|; PSMB5|IDBG-2988|ENSG00000100804|5693|; PSMD11|IDBG-40157|ENSG00000108671|5717|; PSMD12|IDBG-65421|ENSG00000197170|5718|; PSMD7|IDBG-41946|ENSG00000103035|5713|; PS…
M/G1 Transition	18934	REACTOME	9606	12	82	0.0171773	0.0773249	CDC6; CDC7; CDK2; DBF4; E2F3; PRIM2; PSMB5; PSMD11; PSMD12; PSMD7; PSME4; RPA2;	CDC6|IDBG-47359|ENSG00000094804|990|; CDC7|IDBG-100234|ENSG00000097046|8317|; CDK2|IDBG-39545|ENSG00000123374|1017|; DBF4|IDBG-25283|ENSG00000006634|10926|; E2F3|IDBG-64143|ENSG00000112242|1871|; PRIM2|IDBG-91619|ENSG00000146143|5558|; PSMB5|IDBG-2988|ENSG00000100804|5693|; PSMD11|IDBG-40157|ENSG00000108671|5717|; PSMD12|IDBG-65421|ENSG00000197170|5718|; PSMD7|IDBG-41946|ENSG00000103035|5713|; PS…
EPH-Ephrin signaling	19189	REACTOME	9606	13	91	0.0162632	0.077331	ADAM10; CLTA; EPHA4; LYN; MMP2; MMP9; MYH11; NCK2; RAC1; ROCK2; VAV3; WASL; YES1;	ADAM10|IDBG-14155|ENSG00000137845|102|; CLTA|IDBG-64915|ENSG00000122705|1211|; EPHA4|IDBG-82135|ENSG00000116106|2043|; LYN|IDBG-408826|ENSG00000254087|4067|; MMP2|IDBG-31271|ENSG00000087245|4313|; MMP9|IDBG-78722|ENSG00000100985|4318|; MYH11|IDBG-16251|ENSG00000133392|4629|; NCK2|IDBG-64634|ENSG00000071051|8440|; RAC1|IDBG-8115|ENSG00000136238|5879|; ROCK2|IDBG-29657|ENSG00000134318|9475|; VAV3|I…
ATR signaling pathway	15654	PID NCI	9606	7	37	0.017389	0.0775483	CDC25C; CDC6; CDK2; RAD51; RFC2; RPA2; YWHAZ;	CDC25C|IDBG-46926|ENSG00000158402|995|; CDC6|IDBG-47359|ENSG00000094804|990|; CDK2|IDBG-39545|ENSG00000123374|1017|; RAD51|IDBG-6509|ENSG00000051180|5888|; RFC2|IDBG-21120|ENSG00000049541|5982|; RPA2|IDBG-95078|ENSG00000117748|6118|; YWHAZ|IDBG-30919|ENSG00000164924|7534|;
Activation of ATR in response to replication stress	12901	REACTOME	9606	7	37	0.017389	0.0775483	CDC25C; CDC6; CDC7; CDK2; DBF4; RFC2; RPA2;	CDC25C|IDBG-46926|ENSG00000158402|995|; CDC6|IDBG-47359|ENSG00000094804|990|; CDC7|IDBG-100234|ENSG00000097046|8317|; CDK2|IDBG-39545|ENSG00000123374|1017|; DBF4|IDBG-25283|ENSG00000006634|10926|; RFC2|IDBG-21120|ENSG00000049541|5982|; RPA2|IDBG-95078|ENSG00000117748|6118|;
EGFR Transactivation by Gastrin	13218	REACTOME	9606	3	8	0.017138	0.0776345	HBEGF; KRAS; PRKCA;	HBEGF|IDBG-48445|ENSG00000113070|1839|; KRAS|IDBG-23889|ENSG00000133703|3845|; PRKCA|IDBG-65194|ENSG00000154229|5578|;
Signal dependent regulation of myogenesis by corepressor mitr	4157	PID BIOCARTA	9606	3	8	0.017138	0.0776345	MEF2A; MEF2D; YWHAH;	MEF2A|IDBG-31725|ENSG00000068305|4205|; MEF2D|IDBG-103519|ENSG00000116604|4209|; YWHAH|IDBG-4947|ENSG00000128245|7533|;
Factors involved in megakaryocyte development and platelet production	13101	REACTOME	9606	18	142	0.0173504	0.0778599	CBX5; CDK2; DOCK10; DOCK6; EP300; IRF1; IRF2; KIF11; KIF5A; KIF5B; PRKAR1A; RAB5A; RAC1; TP53; TUBA1A; TUBB2A; TUBB4A; ZFPM1;	CBX5|IDBG-37553|ENSG00000094916|23468|; CDK2|IDBG-39545|ENSG00000123374|1017|; DOCK10|IDBG-82365|ENSG00000135905|55619|; DOCK6|IDBG-28987|ENSG00000130158|57572|; EP300|IDBG-8992|ENSG00000100393|2033|; IRF1|IDBG-42125|ENSG00000125347|3659|; IRF2|IDBG-46310|ENSG00000168310|3660|; KIF11|IDBG-82525|ENSG00000138160|3832|; KIF5A|IDBG-42948|ENSG00000155980|3798|; KIF5B|IDBG-67436|ENSG00000170759|3799|; …
Fc epsilon receptor i signaling in mast cells	4183	PID BIOCARTA	9606	6	29	0.017732	0.078348	LYN; MAP2K7; MAP3K1; MAPK1; MAPK8; SYK;	LYN|IDBG-408826|ENSG00000254087|4067|; MAP2K7|IDBG-24000|ENSG00000076984|5609|; MAP3K1|IDBG-22000|ENSG00000095015|4214|; MAPK1|IDBG-2147|ENSG00000100030|5594|; MAPK8|IDBG-73479|ENSG00000107643|5599|; SYK|IDBG-75571|ENSG00000165025|6850|;
IGF1 pathway	15262	PID NCI	9606	6	29	0.017732	0.078348	AKT1; CRK; IGF1R; NCK2; YWHAE; YWHAZ;	AKT1|IDBG-22709|ENSG00000142208|207|; CRK|IDBG-14664|ENSG00000167193|1398|; IGF1R|IDBG-31432|ENSG00000140443|3480|; NCK2|IDBG-64634|ENSG00000071051|8440|; YWHAE|IDBG-14629|ENSG00000108953|7531|; YWHAZ|IDBG-30919|ENSG00000164924|7534|;
Rev-mediated nuclear export of HIV RNA	13677	REACTOME	9606	6	29	0.017732	0.078348	NUP155; NUP50; NUPL2; RANBP2; TPR; XPO1;	NUP155|IDBG-17015|ENSG00000113569|9631|; NUP50|IDBG-11282|ENSG00000093000|10762|; NUPL2|IDBG-9598|ENSG00000136243|11097|; RANBP2|IDBG-65098|ENSG00000153201|5903|; TPR|IDBG-105409|ENSG00000047410|7175|; XPO1|IDBG-53335|ENSG00000082898|7514|;
Mitotic G2-G2/M phases	19400	REACTOME	9606	16	122	0.0179102	0.078893	CDC25C; CDK2; CEP135; CEP192; E2F3; EP300; MYBL2; PPP1R12A; PPP2R1B; PPP2R2A; TUBA1A; TUBB2A; TUBB4A; XPO1; YWHAE; YWHAG;	CDC25C|IDBG-46926|ENSG00000158402|995|; CDK2|IDBG-39545|ENSG00000123374|1017|; CEP135|IDBG-19914|ENSG00000174799|9662|; CEP192|IDBG-1210|ENSG00000101639|55125|; E2F3|IDBG-64143|ENSG00000112242|1871|; EP300|IDBG-8992|ENSG00000100393|2033|; MYBL2|IDBG-76209|ENSG00000101057|4605|; PPP1R12A|IDBG-49402|ENSG00000058272|4659|; PPP2R1B|IDBG-70936|ENSG00000137713|5519|; PPP2R2A|IDBG-281526|ENSG00000221914…
p75(NTR)-mediated signaling	15333	PID NCI	9606	9	55	0.0188122	0.0818616	AKT1; BCL2L11; CASP3; DIABLO; IKBKB; IRAK1; RAC1; TP53; YWHAE;	AKT1|IDBG-22709|ENSG00000142208|207|; BCL2L11|IDBG-65821|ENSG00000153094|10018|; CASP3|IDBG-46394|ENSG00000164305|836|; DIABLO|IDBG-62263|ENSG00000184047|56616|; IKBKB|IDBG-19987|ENSG00000104365|3551|; IRAK1|IDBG-90782|ENSG00000184216|3654|; RAC1|IDBG-8115|ENSG00000136238|5879|; TP53|IDBG-26364|ENSG00000141510|7157|; YWHAE|IDBG-14629|ENSG00000108953|7531|;
IGF1R signaling cascade	19000	REACTOME	9606	12	83	0.0187764	0.0819541	AKT2; CAB39; EEF2K; FRS2; GAB1; IGF1R; IL6; IL6R; JAK1; KRAS; MAPK1; TSC1;	AKT2|IDBG-51270|ENSG00000105221|208|; CAB39|IDBG-82966|ENSG00000135932|51719|; EEF2K|IDBG-19885|ENSG00000103319|101930123,29904|; FRS2|IDBG-47144|ENSG00000166225|10818|; GAB1|IDBG-39257|ENSG00000109458|2549|; IGF1R|IDBG-31432|ENSG00000140443|3480|; IL6|IDBG-9462|ENSG00000136244|3569|; IL6R|IDBG-102945|ENSG00000160712|3570|; JAK1|IDBG-99443|ENSG00000162434|3716|; KRAS|IDBG-23889|ENSG00000133703|38…
Insulin receptor signalling cascade	18606	REACTOME	9606	12	83	0.0187764	0.0819541	AKT2; CAB39; CRK; EEF2K; FRS2; GAB1; IL6; IL6R; JAK1; KRAS; MAPK1; TSC1;	AKT2|IDBG-51270|ENSG00000105221|208|; CAB39|IDBG-82966|ENSG00000135932|51719|; CRK|IDBG-14664|ENSG00000167193|1398|; EEF2K|IDBG-19885|ENSG00000103319|101930123,29904|; FRS2|IDBG-47144|ENSG00000166225|10818|; GAB1|IDBG-39257|ENSG00000109458|2549|; IL6|IDBG-9462|ENSG00000136244|3569|; IL6R|IDBG-102945|ENSG00000160712|3570|; JAK1|IDBG-99443|ENSG00000162434|3716|; KRAS|IDBG-23889|ENSG00000133703|3845…
Signaling by Type 1 Insulin-like Growth Factor 1 Receptor (IGF1R)	13284	REACTOME	9606	12	83	0.0187764	0.0819541	AKT2; CAB39; EEF2K; FRS2; GAB1; IGF1R; IL6; IL6R; JAK1; KRAS; MAPK1; TSC1;	AKT2|IDBG-51270|ENSG00000105221|208|; CAB39|IDBG-82966|ENSG00000135932|51719|; EEF2K|IDBG-19885|ENSG00000103319|101930123,29904|; FRS2|IDBG-47144|ENSG00000166225|10818|; GAB1|IDBG-39257|ENSG00000109458|2549|; IGF1R|IDBG-31432|ENSG00000140443|3480|; IL6|IDBG-9462|ENSG00000136244|3569|; IL6R|IDBG-102945|ENSG00000160712|3570|; JAK1|IDBG-99443|ENSG00000162434|3716|; KRAS|IDBG-23889|ENSG00000133703|38…
Toll-like receptor signaling pathway	564	KEGG	9606	14	103	0.0194255	0.0842748	AKT1; AKT2; CXCL11; IFNAR2; IKBKB; IL6; IL8; IRAK1; MAP2K7; MAPK1; MAPK8; PIK3CG; RAC1; TAB1;	AKT1|IDBG-22709|ENSG00000142208|207|; AKT2|IDBG-51270|ENSG00000105221|208|; CXCL11|IDBG-25238|ENSG00000169248|6373|; IFNAR2|IDBG-1973|ENSG00000159110|3455|; IKBKB|IDBG-19987|ENSG00000104365|3551|; IL6|IDBG-9462|ENSG00000136244|3569|; IL8|IDBG-23954|ENSG00000169429|3576|; IRAK1|IDBG-90782|ENSG00000184216|3654|; MAP2K7|IDBG-24000|ENSG00000076984|5609|; MAPK1|IDBG-2147|ENSG00000100030|5594|; MAPK8|I…
Cyclin A/B1 associated events during G2/M transition	12973	REACTOME	9606	5	22	0.0201785	0.0867554	CDC25C; CDK2; PPP2R1B; PPP2R2A; XPO1;	CDC25C|IDBG-46926|ENSG00000158402|995|; CDK2|IDBG-39545|ENSG00000123374|1017|; PPP2R1B|IDBG-70936|ENSG00000137713|5519|; PPP2R2A|IDBG-281526|ENSG00000221914|5520|; XPO1|IDBG-53335|ENSG00000082898|7514|;
GMCSF-mediated signaling events	15598	PID NCI	9606	5	22	0.0201785	0.0867554	GAB2; IKBKB; LYN; SYK; YWHAZ;	GAB2|IDBG-65975|ENSG00000033327|9846|; IKBKB|IDBG-19987|ENSG00000104365|3551|; LYN|IDBG-408826|ENSG00000254087|4067|; SYK|IDBG-75571|ENSG00000165025|6850|; YWHAZ|IDBG-30919|ENSG00000164924|7534|;
Inhibition of cellular proliferation by gleevec	3946	PID BIOCARTA	9606	5	22	0.0201785	0.0867554	AKT1; BCL2; MAP3K1; MAPK8; MYC;	AKT1|IDBG-22709|ENSG00000142208|207|; BCL2|IDBG-4354|ENSG00000171791|596|; MAP3K1|IDBG-22000|ENSG00000095015|4214|; MAPK8|IDBG-73479|ENSG00000107643|5599|; MYC|IDBG-35442|ENSG00000136997|4609|;
Activation of the pre-replicative complex	12957	REACTOME	9606	6	30	0.0208164	0.0884387	CDC6; CDC7; CDK2; DBF4; PRIM2; RPA2;	CDC6|IDBG-47359|ENSG00000094804|990|; CDC7|IDBG-100234|ENSG00000097046|8317|; CDK2|IDBG-39545|ENSG00000123374|1017|; DBF4|IDBG-25283|ENSG00000006634|10926|; PRIM2|IDBG-91619|ENSG00000146143|5558|; RPA2|IDBG-95078|ENSG00000117748|6118|;
CD28 co-stimulation	13090	REACTOME	9606	6	30	0.0208164	0.0884387	AKT1; AKT2; LYN; RAC1; RICTOR; YES1;	AKT1|IDBG-22709|ENSG00000142208|207|; AKT2|IDBG-51270|ENSG00000105221|208|; LYN|IDBG-408826|ENSG00000254087|4067|; RAC1|IDBG-8115|ENSG00000136238|5879|; RICTOR|IDBG-17688|ENSG00000164327|253260|; YES1|IDBG-363|ENSG00000176105|7525|;
Syndecan-2-mediated signaling events	14896	PID NCI	9606	6	30	0.0208164	0.0884387	CASP3; EPB41; FN1; IL8; MAPK8; MMP2;	CASP3|IDBG-46394|ENSG00000164305|836|; EPB41|IDBG-95304|ENSG00000159023|2035|; FN1|IDBG-80237|ENSG00000115414|2335|; IL8|IDBG-23954|ENSG00000169429|3576|; MAPK8|IDBG-73479|ENSG00000107643|5599|; MMP2|IDBG-31271|ENSG00000087245|4313|;
Wnt signaling pathway	4172	PID BIOCARTA	9606	6	30	0.0208164	0.0884387	CCND1; CTNNB1; MYC; NKD1; PPARD; TAB1;	CCND1|IDBG-61868|ENSG00000110092|595|; CTNNB1|IDBG-27347|ENSG00000168036|1499|; MYC|IDBG-35442|ENSG00000136997|4609|; NKD1|IDBG-30580|ENSG00000140807|85407|; PPARD|IDBG-83938|ENSG00000112033|5467|; TAB1|IDBG-8281|ENSG00000100324|10454|;
HIV Infection	19164	REACTOME	9606	24	209	0.0210282	0.0890753	AP1S1; CCNT2; CUL5; GTF2E2; HMGA1; KPNB1; NCBP2; NMT1; NUP155; NUP50; NUPL2; POLR2D; PSMB5; PSMD11; PSMD12; PSMD7; PSME4; RAC1; RANBP2; SUPT16H; TAF4B; TPR; VPS37A; XPO1;	AP1S1|IDBG-33022|ENSG00000106367|1174|; CCNT2|IDBG-70567|ENSG00000082258|905|; CUL5|IDBG-70098|ENSG00000166266|8065|; GTF2E2|IDBG-15845|ENSG00000197265|2961|; HMGA1|IDBG-83311|ENSG00000137309|3159|; KPNB1|IDBG-56053|ENSG00000108424|3837|; NCBP2|IDBG-71402|ENSG00000114503|22916|; NMT1|IDBG-54611|ENSG00000136448|4836|; NUP155|IDBG-17015|ENSG00000113569|9631|; NUP50|IDBG-11282|ENSG00000093000|10762|…
Estrogen responsive protein efp controls cell cycle and breast tumors growth	4072	PID BIOCARTA	9606	4	15	0.0211559	0.0893526	CDK2; CDK6; ESR1; TP53;	CDK2|IDBG-39545|ENSG00000123374|1017|; CDK6|IDBG-26773|ENSG00000105810|1021|; ESR1|IDBG-97997|ENSG00000091831|2099|; TP53|IDBG-26364|ENSG00000141510|7157|;
Regulation of mRNA stability by proteins that bind AU-rich elements	19008	REACTOME	9606	12	85	0.0223048	0.0939288	AKT1; EXOSC2; PRKCA; PSMB5; PSMD11; PSMD12; PSMD7; PSME4; TNPO1; XPO1; YWHAZ; ZFP36L1;	AKT1|IDBG-22709|ENSG00000142208|207|; EXOSC2|IDBG-89556|ENSG00000130713|23404|; PRKCA|IDBG-65194|ENSG00000154229|5578|; PSMB5|IDBG-2988|ENSG00000100804|5693|; PSMD11|IDBG-40157|ENSG00000108671|5717|; PSMD12|IDBG-65421|ENSG00000197170|5718|; PSMD7|IDBG-41946|ENSG00000103035|5713|; PSME4|IDBG-51780|ENSG00000068878|23198|; TNPO1|IDBG-27793|ENSG00000083312|3842|; XPO1|IDBG-53335|ENSG00000082898|7514|…
Btg family proteins and cell cycle regulation	4136	PID BIOCARTA	9606	3	9	0.024311	0.0980635	BTG2; CCND1; TP53;	BTG2|IDBG-105945|ENSG00000159388|7832|; CCND1|IDBG-61868|ENSG00000110092|595|; TP53|IDBG-26364|ENSG00000141510|7157|;
ERK1 activation	13000	REACTOME	9606	3	9	0.024311	0.0980635	IL6; IL6R; JAK1;	IL6|IDBG-9462|ENSG00000136244|3569|; IL6R|IDBG-102945|ENSG00000160712|3570|; JAK1|IDBG-99443|ENSG00000162434|3716|;
Ifn alpha signaling pathway	3948	PID BIOCARTA	9606	3	9	0.024311	0.0980635	IFNAR2; JAK1; STAT2;	IFNAR2|IDBG-1973|ENSG00000159110|3455|; JAK1|IDBG-99443|ENSG00000162434|3716|; STAT2|IDBG-40906|ENSG00000170581|6773|;
Processing and activation of SUMO	17838	REACTOME	9606	3	9	0.024311	0.0980635	SAE1; SENP2; SUMO1;	SAE1|IDBG-59288|ENSG00000142230|10055|; SENP2|IDBG-68570|ENSG00000163904|59343|; SUMO1|IDBG-78849|ENSG00000116030|7341|;
SUMOylation	19243	REACTOME	9606	3	9	0.024311	0.0980635	SAE1; SENP2; SUMO1;	SAE1|IDBG-59288|ENSG00000142230|10055|; SENP2|IDBG-68570|ENSG00000163904|59343|; SUMO1|IDBG-78849|ENSG00000116030|7341|;
West nile virus	4056	PID BIOCARTA	9606	3	9	0.024311	0.0980635	CASP3; EEF1A1; TIAL1;	CASP3|IDBG-46394|ENSG00000164305|836|; EEF1A1|IDBG-92423|ENSG00000156508|102724204,1915|; TIAL1|IDBG-91185|ENSG00000151923|7073|;
Interferon Signaling	18059	REACTOME	9606	19	158	0.0244951	0.0985294	ARIH1; EIF4A3; EIF4G2; HLA-B; IRF1; IRF2; JAK1; KPNA2; KPNA5; KPNB1; NUP155; NUP50; NUPL2; RANBP2; SOCS1; SOCS3; STAT2; SUMO1; TPR;	ARIH1|IDBG-20750|ENSG00000166233|25820|; EIF4A3|IDBG-71462|ENSG00000141543|9775|; EIF4G2|IDBG-31984|ENSG00000110321|1982|; HLA-B|IDBG-299578|ENSG00000234745|3106|; IRF1|IDBG-42125|ENSG00000125347|3659|; IRF2|IDBG-46310|ENSG00000168310|3660|; JAK1|IDBG-99443|ENSG00000162434|3716|; KPNA2|IDBG-65703|ENSG00000182481|3838|; KPNA5|IDBG-95727|ENSG00000196911|3841|; KPNB1|IDBG-56053|ENSG00000108424|3837|…
IRS-mediated signalling	18112	REACTOME	9606	11	76	0.0236867	0.0994566	AKT2; CAB39; EEF2K; FRS2; GAB1; IL6; IL6R; JAK1; KRAS; MAPK1; TSC1;	AKT2|IDBG-51270|ENSG00000105221|208|; CAB39|IDBG-82966|ENSG00000135932|51719|; EEF2K|IDBG-19885|ENSG00000103319|101930123,29904|; FRS2|IDBG-47144|ENSG00000166225|10818|; GAB1|IDBG-39257|ENSG00000109458|2549|; IL6|IDBG-9462|ENSG00000136244|3569|; IL6R|IDBG-102945|ENSG00000160712|3570|; JAK1|IDBG-99443|ENSG00000162434|3716|; KRAS|IDBG-23889|ENSG00000133703|3845|; MAPK1|IDBG-2147|ENSG00000100030|559…
Ccr3 signaling in eosinophils	3980	PID BIOCARTA	9606	5	23	0.0242544	0.0995124	GNAQ; GNAS; MAPK1; PRKCA; ROCK2;	GNAQ|IDBG-72455|ENSG00000156052|2776|; GNAS|IDBG-82827|ENSG00000087460|2778|; MAPK1|IDBG-2147|ENSG00000100030|5594|; PRKCA|IDBG-65194|ENSG00000154229|5578|; ROCK2|IDBG-29657|ENSG00000134318|9475|;
Ctcf: first multivalent nuclear factor	4040	PID BIOCARTA	9606	5	23	0.0242544	0.0995124	CDKN1B; CDKN2A; MYC; SMAD1; TGFBR1;	CDKN1B|IDBG-20317|ENSG00000111276|1027|; CDKN2A|IDBG-54547|ENSG00000147889|1029|; MYC|IDBG-35442|ENSG00000136997|4609|; SMAD1|IDBG-39936|ENSG00000170365|4086|; TGFBR1|IDBG-78488|ENSG00000106799|7046|;
SHC-related events	16715	REACTOME	9606	5	23	0.0242544	0.0995124	IL6; IL6R; JAK1; KRAS; MAPK1;	IL6|IDBG-9462|ENSG00000136244|3569|; IL6R|IDBG-102945|ENSG00000160712|3570|; JAK1|IDBG-99443|ENSG00000162434|3716|; KRAS|IDBG-23889|ENSG00000133703|3845|; MAPK1|IDBG-2147|ENSG00000100030|5594|;
Interactions of Vpr with host cellular proteins	16856	REACTOME	9606	6	31	0.0242446	0.100332	HMGA1; NUP155; NUP50; NUPL2; RANBP2; TPR;	HMGA1|IDBG-83311|ENSG00000137309|3159|; NUP155|IDBG-17015|ENSG00000113569|9631|; NUP50|IDBG-11282|ENSG00000093000|10762|; NUPL2|IDBG-9598|ENSG00000136243|11097|; RANBP2|IDBG-65098|ENSG00000153201|5903|; TPR|IDBG-105409|ENSG00000047410|7175|;
RhoA signaling pathway	15635	PID NCI	9606	6	31	0.0242446	0.100332	ACTA1; CDKN1B; CYR61; MAPK8; PPP1R12A; VCL;	ACTA1|IDBG-107311|ENSG00000143632|58|; CDKN1B|IDBG-20317|ENSG00000111276|1027|; CYR61|IDBG-100054|ENSG00000142871|3491|; MAPK8|IDBG-73479|ENSG00000107643|5599|; PPP1R12A|IDBG-49402|ENSG00000058272|4659|; VCL|IDBG-78928|ENSG00000035403|7414|;
Sphingolipid de novo biosynthesis	13512	REACTOME	9606	6	31	0.0242446	0.100332	ACER2; CERS4; OSBP; SGMS1; VAPA; VAPB;	ACER2|IDBG-52948|ENSG00000177076|340485|; CERS4|IDBG-24521|ENSG00000090661|79603|; OSBP|IDBG-48409|ENSG00000110048|5007|; SGMS1|IDBG-74409|ENSG00000198964|259230|; VAPA|IDBG-869|ENSG00000101558|9218|; VAPB|IDBG-82596|ENSG00000124164|9217|;
TRAF6 mediated IRF7 activation	13012	REACTOME	9606	6	31	0.0242446	0.100332	EP300; IRF1; IRF2; RNF135; SIKE1; TANK;	EP300|IDBG-8992|ENSG00000100393|2033|; IRF1|IDBG-42125|ENSG00000125347|3659|; IRF2|IDBG-46310|ENSG00000168310|3660|; RNF135|IDBG-39370|ENSG00000181481|84282|; SIKE1|IDBG-101319|ENSG00000052723|80143|; TANK|IDBG-73552|ENSG00000136560|10010|;
VEGFR2 mediated cell proliferation	18519	REACTOME	9606	6	31	0.0242446	0.100332	IL6; IL6R; JAK1; KRAS; MAPK1; PRKCA;	IL6|IDBG-9462|ENSG00000136244|3569|; IL6R|IDBG-102945|ENSG00000160712|3570|; JAK1|IDBG-99443|ENSG00000162434|3716|; KRAS|IDBG-23889|ENSG00000133703|3845|; MAPK1|IDBG-2147|ENSG00000100030|5594|; PRKCA|IDBG-65194|ENSG00000154229|5578|;
Bacterial invasion of epithelial cells	10364	KEGG	9606	11	77	0.0258565	0.103715	CD2AP; CLTA; CRK; CTNNB1; FN1; GAB1; ITGA5; PIK3CG; RAC1; VCL; WASL;	CD2AP|IDBG-90083|ENSG00000198087|23607|; CLTA|IDBG-64915|ENSG00000122705|1211|; CRK|IDBG-14664|ENSG00000167193|1398|; CTNNB1|IDBG-27347|ENSG00000168036|1499|; FN1|IDBG-80237|ENSG00000115414|2335|; GAB1|IDBG-39257|ENSG00000109458|2549|; ITGA5|IDBG-37894|ENSG00000161638|3678|; PIK3CG|IDBG-35338|ENSG00000105851|5294|; RAC1|IDBG-8115|ENSG00000136238|5879|; VCL|IDBG-78928|ENSG00000035403|7414|; WASL|I…
Synthesis of very long-chain fatty acyl-CoAs	13522	REACTOME	9606	4	16	0.026593	0.106372	ACSL1; ACSL4; ELOVL5; HSD17B12;	ACSL1|IDBG-46574|ENSG00000151726|2180|; ACSL4|IDBG-82250|ENSG00000068366|2182|; ELOVL5|IDBG-90996|ENSG00000012660|60481|; HSD17B12|IDBG-40501|ENSG00000149084|51144|;
TCR	15915	NETPATH	9606	28	259	0.0277125	0.110542	ACTA1; ADAM9; AKT1; ATP1A1; CD2AP; CRK; CTNNB1; DYRK1A; ENAH; GAB2; GOLGA5; HGS; IKBKB; LYN; MALT1; MAP3K1; MAPK1; MAPK8; MSL2; PIK3C2B; PLCG2; PPP3CB; SOS2; STK4; SYK; TUBA1A; VAV3; YWHAZ;	ACTA1|IDBG-107311|ENSG00000143632|58|; ADAM9|IDBG-18369|ENSG00000168615|8754|; AKT1|IDBG-22709|ENSG00000142208|207|; ATP1A1|IDBG-101377|ENSG00000163399|476|; CD2AP|IDBG-90083|ENSG00000198087|23607|; CRK|IDBG-14664|ENSG00000167193|1398|; CTNNB1|IDBG-27347|ENSG00000168036|1499|; DYRK1A|IDBG-3163|ENSG00000157540|1859|; ENAH|IDBG-106949|ENSG00000154380|55740|; GAB2|IDBG-65975|ENSG00000033327|9846|; G…
Protein processing in endoplasmic reticulum	10363	KEGG	9606	20	171	0.0279221	0.11107	ATXN3; BCL2; EDEM3; ERO1L; HERPUD1; HSPA6; MAN1A2; MAP2K7; MAPK8; MARCH6; NSFL1C; RAD23B; RPN2; SAR1A; SEC23A; SEC24A; SEC61A2; UBE2D3; XBP1; YOD1;	ATXN3|IDBG-16734|ENSG00000066427|4287|; BCL2|IDBG-4354|ENSG00000171791|596|; EDEM3|IDBG-105359|ENSG00000116406|80267|; ERO1L|IDBG-6806|ENSG00000197930|30001|; HERPUD1|IDBG-32578|ENSG00000051108|9709|; HSPA6|IDBG-104287|ENSG00000173110|3310|; MAN1A2|IDBG-101453|ENSG00000198162|10905|; MAP2K7|IDBG-24000|ENSG00000076984|5609|; MAPK8|IDBG-73479|ENSG00000107643|5599|; MARCH6|IDBG-12403|ENSG00000145495…
Role of egf receptor transactivation by gpcrs in cardiac hypertrophy	3987	PID BIOCARTA	9606	6	32	0.0280307	0.111194	AGTR2; EDN1; IKBKB; MAPK1; MYC; PRKCA;	AGTR2|IDBG-83075|ENSG00000180772|186|; EDN1|IDBG-61847|ENSG00000078401|1906|; IKBKB|IDBG-19987|ENSG00000104365|3551|; MAPK1|IDBG-2147|ENSG00000100030|5594|; MYC|IDBG-35442|ENSG00000136997|4609|; PRKCA|IDBG-65194|ENSG00000154229|5578|;
Cell surface interactions at the vascular wall	13112	REACTOME	9606	13	98	0.0284361	0.112491	COL1A2; FN1; ITGA3; ITGA5; ITGAV; KRAS; LYN; SLC16A1; SLC7A11; SLC7A5; SLC7A6; SLC7A9; YES1;	COL1A2|IDBG-27319|ENSG00000164692|1278|; FN1|IDBG-80237|ENSG00000115414|2335|; ITGA3|IDBG-58012|ENSG00000005884|102725477,3675|; ITGA5|IDBG-37894|ENSG00000161638|3678|; ITGAV|IDBG-77054|ENSG00000138448|3685|; KRAS|IDBG-23889|ENSG00000133703|3845|; LYN|IDBG-408826|ENSG00000254087|4067|; SLC16A1|IDBG-101192|ENSG00000155380|6566|; SLC7A11|IDBG-38125|ENSG00000151012|23657|; SLC7A5|IDBG-45906|ENSG0000…
Non-integrin membrane-ECM interactions	18527	REACTOME	9606	9	59	0.0286174	0.112897	COL1A2; DAG1; DDR1; FN1; ITGAV; LAMC1; PDGFB; PRKCA; THBS1;	COL1A2|IDBG-27319|ENSG00000164692|1278|; DAG1|IDBG-34876|ENSG00000173402|1605|; DDR1|IDBG-76157|ENSG00000204580|100616237,780|; FN1|IDBG-80237|ENSG00000115414|2335|; ITGAV|IDBG-77054|ENSG00000138448|3685|; LAMC1|IDBG-105290|ENSG00000135862|3915|; PDGFB|IDBG-8091|ENSG00000100311|5155|; PRKCA|IDBG-65194|ENSG00000154229|5578|; THBS1|IDBG-5926|ENSG00000137801|7057|;
Regulation of Complement cascade	13055	REACTOME	9606	5	24	0.0288243	0.113092	C2; C4BPB; C6; CD55; CD59;	C2|IDBG-124824|ENSG00000166278|101928623,717|; C4BPB|IDBG-106321|ENSG00000123843|725|; C6|IDBG-18604|ENSG00000039537|729|; CD55|IDBG-106331|ENSG00000196352|1604|; CD59|IDBG-38813|ENSG00000085063|966|;
Retinoic acid receptors-mediated signaling	15413	PID NCI	9606	5	24	0.0288243	0.113092	AKT1; KAT2B; MAPK8; NCOA3; PRKCA;	AKT1|IDBG-22709|ENSG00000142208|207|; KAT2B|IDBG-21805|ENSG00000114166|8850|; MAPK8|IDBG-73479|ENSG00000107643|5599|; NCOA3|IDBG-79741|ENSG00000124151|8202|; PRKCA|IDBG-65194|ENSG00000154229|5578|;
AKT-mediated inactivation of FOXO1A	13882	REACTOME	9606	2	4	0.0297826	0.114659	AKT1; AKT2;	AKT1|IDBG-22709|ENSG00000142208|207|; AKT2|IDBG-51270|ENSG00000105221|208|;
Activation of PUMA and translocation to mitochondria	13403	REACTOME	9606	2	4	0.0297826	0.114659	TFDP1; TP53;	TFDP1|IDBG-53460|ENSG00000198176|7027|; TP53|IDBG-26364|ENSG00000141510|7157|;
Carnitine synthesis	13576	REACTOME	9606	2	4	0.0297826	0.114659	ALDH9A1; TMLHE;	ALDH9A1|IDBG-104484|ENSG00000143149|223|; TMLHE|IDBG-92525|ENSG00000185973|55217|;
Synthesis of IPs in the nucleus	13538	REACTOME	9606	2	4	0.0297826	0.114659	IP6K1; IPMK;	IP6K1|IDBG-35427|ENSG00000176095|9807|; IPMK|IDBG-74863|ENSG00000151151|253430|;
CXCR4-mediated signaling events	15059	PID NCI	9606	8	50	0.0294205	0.114804	AKT1; CRK; GNA13; HGS; MMP9; RAP1B; RICTOR; STAT2;	AKT1|IDBG-22709|ENSG00000142208|207|; CRK|IDBG-14664|ENSG00000167193|1398|; GNA13|IDBG-64978|ENSG00000120063|10672|; HGS|IDBG-72504|ENSG00000185359|9146|; MMP9|IDBG-78722|ENSG00000100985|4318|; RAP1B|IDBG-46140|ENSG00000127314|5908|; RICTOR|IDBG-17688|ENSG00000164327|253260|; STAT2|IDBG-40906|ENSG00000170581|6773|;
Signalling to ERKs	18748	REACTOME	9606	7	41	0.0294198	0.115114	CRK; FRS2; IL6; IL6R; JAK1; KRAS; MAPK1;	CRK|IDBG-14664|ENSG00000167193|1398|; FRS2|IDBG-47144|ENSG00000166225|10818|; IL6|IDBG-9462|ENSG00000136244|3569|; IL6R|IDBG-102945|ENSG00000160712|3570|; JAK1|IDBG-99443|ENSG00000162434|3716|; KRAS|IDBG-23889|ENSG00000133703|3845|; MAPK1|IDBG-2147|ENSG00000100030|5594|;
Toll-Like Receptors Cascades	17767	REACTOME	9606	17	140	0.029628	0.1153	HMGB1; IKBKB; IL6; IL6R; IRAK1; JAK1; MAP2K7; MAP3K1; MAPK1; MAPK8; MEF2A; PLCG2; PPP2R1B; SOCS1; TAB1; TANK; UBE2D3;	HMGB1|IDBG-21100|ENSG00000189403|3146|; IKBKB|IDBG-19987|ENSG00000104365|3551|; IL6|IDBG-9462|ENSG00000136244|3569|; IL6R|IDBG-102945|ENSG00000160712|3570|; IRAK1|IDBG-90782|ENSG00000184216|3654|; JAK1|IDBG-99443|ENSG00000162434|3716|; MAP2K7|IDBG-24000|ENSG00000076984|5609|; MAP3K1|IDBG-22000|ENSG00000095015|4214|; MAPK1|IDBG-2147|ENSG00000100030|5594|; MAPK8|IDBG-73479|ENSG00000107643|5599|; ME…
CD4 T cell receptor signaling	16104	INOH	9606	11	79	0.0306215	0.11726	AKT1; AKT2; IKBKB; KRAS; MALT1; MAPK1; MAPK8; PLCG2; PPP3CB; RAC1; SOS2;	AKT1|IDBG-22709|ENSG00000142208|207|; AKT2|IDBG-51270|ENSG00000105221|208|; IKBKB|IDBG-19987|ENSG00000104365|3551|; KRAS|IDBG-23889|ENSG00000133703|3845|; MALT1|IDBG-3930|ENSG00000172175|10892|; MAPK1|IDBG-2147|ENSG00000100030|5594|; MAPK8|IDBG-73479|ENSG00000107643|5599|; PLCG2|IDBG-43723|ENSG00000197943|5336|; PPP3CB|IDBG-78455|ENSG00000107758|5532|; RAC1|IDBG-8115|ENSG00000136238|5879|; SOS2|I…
IRS-related events	18844	REACTOME	9606	11	79	0.0306215	0.11726	AKT2; CAB39; EEF2K; FRS2; GAB1; IL6; IL6R; JAK1; KRAS; MAPK1; TSC1;	AKT2|IDBG-51270|ENSG00000105221|208|; CAB39|IDBG-82966|ENSG00000135932|51719|; EEF2K|IDBG-19885|ENSG00000103319|101930123,29904|; FRS2|IDBG-47144|ENSG00000166225|10818|; GAB1|IDBG-39257|ENSG00000109458|2549|; IL6|IDBG-9462|ENSG00000136244|3569|; IL6R|IDBG-102945|ENSG00000160712|3570|; JAK1|IDBG-99443|ENSG00000162434|3716|; KRAS|IDBG-23889|ENSG00000133703|3845|; MAPK1|IDBG-2147|ENSG00000100030|559…
Fcgamma receptor (FCGR) dependent phagocytosis	18888	REACTOME	9606	12	89	0.0307944	0.117608	CRK; LYN; MAPK1; NCKAP1; NCKIPSD; PLCG2; PLD3; RAC1; SYK; VAV3; WASL; YES1;	CRK|IDBG-14664|ENSG00000167193|1398|; LYN|IDBG-408826|ENSG00000254087|4067|; MAPK1|IDBG-2147|ENSG00000100030|5594|; NCKAP1|IDBG-76903|ENSG00000061676|10787|; NCKIPSD|IDBG-239383|ENSG00000213672|51517|; PLCG2|IDBG-43723|ENSG00000197943|5336|; PLD3|IDBG-51389|ENSG00000105223|23646|; RAC1|IDBG-8115|ENSG00000136238|5879|; SYK|IDBG-75571|ENSG00000165025|6850|; VAV3|IDBG-100649|ENSG00000134215|10451|; …
Cell death signalling via NRAGE, NRIF and NADE	18983	REACTOME	9606	9	60	0.0315417	0.119509	ARHGEF12; BCL2L11; CASP3; ECT2; MAPK8; RAC1; SOS2; VAV3; YWHAE;	ARHGEF12|IDBG-74643|ENSG00000196914|23365|; BCL2L11|IDBG-65821|ENSG00000153094|10018|; CASP3|IDBG-46394|ENSG00000164305|836|; ECT2|IDBG-65239|ENSG00000114346|1894|; MAPK8|IDBG-73479|ENSG00000107643|5599|; RAC1|IDBG-8115|ENSG00000136238|5879|; SOS2|IDBG-5912|ENSG00000100485|6655|; VAV3|IDBG-100649|ENSG00000134215|10451|; YWHAE|IDBG-14629|ENSG00000108953|7531|;
IL4-mediated signaling events	15439	PID NCI	9606	9	60	0.0315417	0.119509	AKT1; BCL2L1; COL1A2; EGR2; HMGA1; JAK1; SOCS1; SOCS3; SOCS5;	AKT1|IDBG-22709|ENSG00000142208|207|; BCL2L1|IDBG-63673|ENSG00000171552|598|; COL1A2|IDBG-27319|ENSG00000164692|1278|; EGR2|IDBG-75626|ENSG00000122877|1959|; HMGA1|IDBG-83311|ENSG00000137309|3159|; JAK1|IDBG-99443|ENSG00000162434|3716|; SOCS1|IDBG-14621|ENSG00000185338|8651|; SOCS3|IDBG-70676|ENSG00000184557|9021|; SOCS5|IDBG-50628|ENSG00000171150|9655|;
G2/M Transition	18803	REACTOME	9606	15	120	0.0315217	0.120067	CDC25C; CDK2; CEP135; CEP192; EP300; MYBL2; PPP1R12A; PPP2R1B; PPP2R2A; TUBA1A; TUBB2A; TUBB4A; XPO1; YWHAE; YWHAG;	CDC25C|IDBG-46926|ENSG00000158402|995|; CDK2|IDBG-39545|ENSG00000123374|1017|; CEP135|IDBG-19914|ENSG00000174799|9662|; CEP192|IDBG-1210|ENSG00000101639|55125|; EP300|IDBG-8992|ENSG00000100393|2033|; MYBL2|IDBG-76209|ENSG00000101057|4605|; PPP1R12A|IDBG-49402|ENSG00000058272|4659|; PPP2R1B|IDBG-70936|ENSG00000137713|5519|; PPP2R2A|IDBG-281526|ENSG00000221914|5520|; TUBA1A|IDBG-31211|ENSG000001675…
Phagosome	10394	KEGG	9606	18	152	0.0320946	0.121284	ATP6V0E2; ATP6V1F; ATP6V1G1; COLEC12; HGS; HLA-B; ITGA5; ITGAV; RAB5A; RAC1; SEC61A2; STX12; THBS1; THBS4; TUBA1A; TUBAL3; TUBB2A; TUBB4A;	ATP6V0E2|IDBG-47786|ENSG00000171130|155066|; ATP6V1F|IDBG-40301|ENSG00000128524|9296|; ATP6V1G1|IDBG-82260|ENSG00000136888|9550|; COLEC12|IDBG-285|ENSG00000158270|81035|; HGS|IDBG-72504|ENSG00000185359|9146|; HLA-B|IDBG-299578|ENSG00000234745|3106|; ITGA5|IDBG-37894|ENSG00000161638|3678|; ITGAV|IDBG-77054|ENSG00000138448|3685|; RAB5A|IDBG-21702|ENSG00000144566|5868|; RAC1|IDBG-8115|ENSG0000013623…
Alpha4 beta1 integrin signaling events	15573	PID NCI	9606	6	33	0.032187	0.121314	CRK; FN1; PRKAR1A; RAC1; THBS1; YWHAZ;	CRK|IDBG-14664|ENSG00000167193|1398|; FN1|IDBG-80237|ENSG00000115414|2335|; PRKAR1A|IDBG-65907|ENSG00000108946|5573|; RAC1|IDBG-8115|ENSG00000136238|5879|; THBS1|IDBG-5926|ENSG00000137801|7057|; YWHAZ|IDBG-30919|ENSG00000164924|7534|;
Acetylcholine regulates insulin secretion	13550	REACTOME	9606	3	10	0.0328519	0.121586	GNAQ; MARCKS; PRKCA;	GNAQ|IDBG-72455|ENSG00000156052|2776|; MARCKS|IDBG-776671|ENSG00000277443|4082|; PRKCA|IDBG-65194|ENSG00000154229|5578|;
Activation of pkc through g-protein coupled receptors	4148	PID BIOCARTA	9606	3	10	0.0328519	0.121586	EDN1; GNAQ; PRKCA;	EDN1|IDBG-61847|ENSG00000078401|1906|; GNAQ|IDBG-72455|ENSG00000156052|2776|; PRKCA|IDBG-65194|ENSG00000154229|5578|;
E2f1 destruction pathway	4005	PID BIOCARTA	9606	3	10	0.0328519	0.121586	CDK2; SKP2; TFDP1;	CDK2|IDBG-39545|ENSG00000123374|1017|; SKP2|IDBG-16420|ENSG00000145604|6502|; TFDP1|IDBG-53460|ENSG00000198176|7027|;
PECAM1 interactions	13111	REACTOME	9606	3	10	0.0328519	0.121586	ITGAV; LYN; YES1;	ITGAV|IDBG-77054|ENSG00000138448|3685|; LYN|IDBG-408826|ENSG00000254087|4067|; YES1|IDBG-363|ENSG00000176105|7525|;
Regulation of spermatogenesis by crem	3935	PID BIOCARTA	9606	3	10	0.0328519	0.121586	CREM; GNAS; XPO1;	CREM|IDBG-69430|ENSG00000095794|1390|; GNAS|IDBG-82827|ENSG00000087460|2778|; XPO1|IDBG-53335|ENSG00000082898|7514|;
Gap junction	436	KEGG	9606	12	90	0.0332374	0.122382	GNAI2; GNAQ; GNAS; KRAS; MAPK1; PDGFB; PRKCA; SOS2; TUBA1A; TUBAL3; TUBB2A; TUBB4A;	GNAI2|IDBG-36105|ENSG00000114353|2771|; GNAQ|IDBG-72455|ENSG00000156052|2776|; GNAS|IDBG-82827|ENSG00000087460|2778|; KRAS|IDBG-23889|ENSG00000133703|3845|; MAPK1|IDBG-2147|ENSG00000100030|5594|; PDGFB|IDBG-8091|ENSG00000100311|5155|; PRKCA|IDBG-65194|ENSG00000154229|5578|; SOS2|IDBG-5912|ENSG00000100485|6655|; TUBA1A|IDBG-31211|ENSG00000167552|7846|; TUBAL3|IDBG-48808|ENSG00000178462|79861|; TUB…
TGF-beta signaling pathway	465	KEGG	9606	11	80	0.0332252	0.122652	BAMBI; EP300; LEFTY1; MAPK1; MYC; PPP2R1B; SMAD1; SMAD2; TFDP1; TGFBR1; THBS1;	BAMBI|IDBG-66015|ENSG00000095739|25805|; EP300|IDBG-8992|ENSG00000100393|2033|; LEFTY1|IDBG-407508|ENSG00000243709|10637|; MAPK1|IDBG-2147|ENSG00000100030|5594|; MYC|IDBG-35442|ENSG00000136997|4609|; PPP2R1B|IDBG-70936|ENSG00000137713|5519|; SMAD1|IDBG-39936|ENSG00000170365|4086|; SMAD2|IDBG-3127|ENSG00000175387|4087|; TFDP1|IDBG-53460|ENSG00000198176|7027|; TGFBR1|IDBG-78488|ENSG00000106799|7046…
Beta5 beta6 beta7 and beta8 integrin cell surface interactions	15811	PID NCI	9606	4	17	0.0327906	0.122943	CYR61; FN1; ITGAV; TGFBR1;	CYR61|IDBG-100054|ENSG00000142871|3491|; FN1|IDBG-80237|ENSG00000115414|2335|; ITGAV|IDBG-77054|ENSG00000138448|3685|; TGFBR1|IDBG-78488|ENSG00000106799|7046|;
Synthesis and interconversion of nucleotide di- and triphosphates	13633	REACTOME	9606	4	17	0.0327906	0.122943	CTPS1; RRM1; RRM2; RRM2B;	CTPS1|IDBG-97078|ENSG00000171793|1503|; RRM1|IDBG-24798|ENSG00000167325|6240|; RRM2|IDBG-28300|ENSG00000171848|6241|; RRM2B|IDBG-31119|ENSG00000048392|50484|;
IL8- and CXCR2-mediated signaling events	14981	PID NCI	9606	5	25	0.0339034	0.124197	AKT1; GNAI2; IL8; PIK3CG; RAB5A;	AKT1|IDBG-22709|ENSG00000142208|207|; GNAI2|IDBG-36105|ENSG00000114353|2771|; IL8|IDBG-23954|ENSG00000169429|3576|; PIK3CG|IDBG-35338|ENSG00000105851|5294|; RAB5A|IDBG-21702|ENSG00000144566|5868|;
Integrin alphaIIb beta3 signaling	13124	REACTOME	9606	5	25	0.0339034	0.124197	AKT1; CRK; FN1; RAP1B; SYK;	AKT1|IDBG-22709|ENSG00000142208|207|; CRK|IDBG-14664|ENSG00000167193|1398|; FN1|IDBG-80237|ENSG00000115414|2335|; RAP1B|IDBG-46140|ENSG00000127314|5908|; SYK|IDBG-75571|ENSG00000165025|6850|;
Ca2+ pathway	16886	REACTOME	9606	9	61	0.0346673	0.126672	CTNNB1; EIF2C1; EIF2C2; FZD6; GNB2; GNG5; PPP3CB; PRKCA; TNRC6A;	CTNNB1|IDBG-27347|ENSG00000168036|1499|; EIF2C1|IDBG-96234|ENSG00000092847|26523|; EIF2C2|IDBG-37096|ENSG00000123908|27161|; FZD6|IDBG-31669|ENSG00000164930|8323|; GNB2|IDBG-31798|ENSG00000172354|2783|; GNG5|IDBG-99973|ENSG00000174021|2787|; PPP3CB|IDBG-78455|ENSG00000107758|5532|; PRKCA|IDBG-65194|ENSG00000154229|5578|; TNRC6A|IDBG-21227|ENSG00000090905|102724266,27327|;
Progesterone-mediated oocyte maturation	5712	KEGG	9606	12	91	0.0358157	0.130536	AKT1; AKT2; CDC25C; CDK2; CPEB2; CPEB4; GNAI2; IGF1R; KRAS; MAPK1; MAPK8; PIK3CG;	AKT1|IDBG-22709|ENSG00000142208|207|; AKT2|IDBG-51270|ENSG00000105221|208|; CDC25C|IDBG-46926|ENSG00000158402|995|; CDK2|IDBG-39545|ENSG00000123374|1017|; CPEB2|IDBG-10295|ENSG00000137449|132864|; CPEB4|IDBG-58185|ENSG00000113742|80315|; GNAI2|IDBG-36105|ENSG00000114353|2771|; IGF1R|IDBG-31432|ENSG00000140443|3480|; KRAS|IDBG-23889|ENSG00000133703|3845|; MAPK1|IDBG-2147|ENSG00000100030|5594|; MAP…
[truncated: 1,042 more rows]
