# Supplementary material for: MicroRNA Profiling in Oesophageal Adenocarcinoma Cell Lines and Patient Serum Samples Reveals a Role for miR-451a in Radiation Resistance
Source: Int J Mol Sci. 2020 Nov 24;21(23):8898. doi: 10.3390/ijms21238898 (PMC7727862; doi:10.3390/ijms21238898)
Supplement: Supplementary file 1 [file ijms-21-08898-s001.zip › supply/Supplementary file 3 -- miRNAs unique to Cisplatin .xlsx]

## Sheet: unique to cisplatin incr miRNAs
miRNAs unique to Cisplatin
Increased	Decreased
hsa-miR-195-5p
hsa-miR-145-5p
hsa-miR-99b-5p
hsa-miR-142-5p
hsa-miR-122-5p
hsa-miR-19a-3p
hsa-miR-181a-5p
hsa-miR-190a-5p

## Sheet: uniq to cis inc miRNA targets
miRTarBase ID	miRNA	Species (miRNA)	Target Gene	Target Gene (Entrez Gene ID)	Species (Target Gene)	Experiments	Support Type	References (PMID)
MIRT000222	hsa-miR-195-5p	Homo sapiens	WEE1	7465	Homo sapiens	ELISA//GFP reporter assay//Luciferase reporter assay//Microarray//qRT-PCR//Western blot	Functional MTI	19823043
MIRT000222	hsa-miR-195-5p	Homo sapiens	WEE1	7465	Homo sapiens	PAR-CLIP	Functional MTI (Weak)	21572407
MIRT000222	hsa-miR-195-5p	Homo sapiens	WEE1	7465	Homo sapiens	PAR-CLIP	Functional MTI (Weak)	20371350
MIRT000222	hsa-miR-195-5p	Homo sapiens	WEE1	7465	Homo sapiens	Immunoblot//Immunohistochemistry//Luciferase reporter assay//qRT-PCR	Functional MTI	22847610
MIRT000223	hsa-miR-195-5p	Homo sapiens	E2F3	1871	Homo sapiens	Immunohistochemistry//Luciferase reporter assay//Northern blot//qRT-PCR//Western blot//Reporter assay;Western blot;qRT-PCR;Other	Functional MTI	19441017
MIRT000223	hsa-miR-195-5p	Homo sapiens	E2F3	1871	Homo sapiens	Luciferase reporter assay//Western blot	Functional MTI	22217655
MIRT000223	hsa-miR-195-5p	Homo sapiens	E2F3	1871	Homo sapiens	HITS-CLIP	Functional MTI (Weak)	22473208
MIRT000224	hsa-miR-195-5p	Homo sapiens	CDK6	1021	Homo sapiens	Reporter assay;Western blot;qRT-PCR;Other	Functional MTI	19441017
MIRT000224	hsa-miR-195-5p	Homo sapiens	CDK6	1021	Homo sapiens	Luciferase reporter assay//qRT-PCR//Western blot	Functional MTI	23333942
MIRT000224	hsa-miR-195-5p	Homo sapiens	CDK6	1021	Homo sapiens	PAR-CLIP	Functional MTI (Weak)	23592263
MIRT000225	hsa-miR-195-5p	Homo sapiens	CCND1	595	Homo sapiens	Luciferase reporter assay//Western blot	Functional MTI	22217655
MIRT000225	hsa-miR-195-5p	Homo sapiens	CCND1	595	Homo sapiens	Luciferase reporter assay	Functional MTI	23383003
MIRT000225	hsa-miR-195-5p	Homo sapiens	CCND1	595	Homo sapiens	Immunohistochemistry//Luciferase reporter assay//qRT-PCR//Western blot	Functional MTI	23451060
MIRT000225	hsa-miR-195-5p	Homo sapiens	CCND1	595	Homo sapiens	PAR-CLIP	Functional MTI (Weak)	24398324
MIRT000225	hsa-miR-195-5p	Homo sapiens	CCND1	595	Homo sapiens	Luciferase reporter assay//qRT-PCR//Western blot	Functional MTI	24402230
MIRT000225	hsa-miR-195-5p	Homo sapiens	CCND1	595	Homo sapiens	Immunohistochemistry//Luciferase reporter assay//Microarray//qRT-PCR//Western blot	Functional MTI	25823925
MIRT000785	hsa-miR-195-5p	Homo sapiens	BCL2L11	10018	Homo sapiens	Microarray//Northern blot	Functional MTI (Weak)	16331254
MIRT000795	hsa-miR-195-5p	Homo sapiens	MECP2	4204	Homo sapiens	Microarray//Northern blot	Functional MTI (Weak)	16331254
MIRT004273	hsa-miR-195-5p	Homo sapiens	VEGFA	7422	Homo sapiens	ELISA//Luciferase reporter assay	Functional MTI	18320040
MIRT004273	hsa-miR-195-5p	Homo sapiens	VEGFA	7422	Homo sapiens	HITS-CLIP	Functional MTI (Weak)	22473208
MIRT004273	hsa-miR-195-5p	Homo sapiens	VEGFA	7422	Homo sapiens	PAR-CLIP	Functional MTI (Weak)	23592263
MIRT004273	hsa-miR-195-5p	Homo sapiens	VEGFA	7422	Homo sapiens	PAR-CLIP	Functional MTI (Weak)	24398324
MIRT004273	hsa-miR-195-5p	Homo sapiens	VEGFA	7422	Homo sapiens	PAR-CLIP	Functional MTI (Weak)	23446348
MIRT004273	hsa-miR-195-5p	Homo sapiens	VEGFA	7422	Homo sapiens	PAR-CLIP	Functional MTI (Weak)	22012620
MIRT004273	hsa-miR-195-5p	Homo sapiens	VEGFA	7422	Homo sapiens	PAR-CLIP//HITS-CLIP	Functional MTI (Weak)	21572407
MIRT004273	hsa-miR-195-5p	Homo sapiens	VEGFA	7422	Homo sapiens	PAR-CLIP	Functional MTI (Weak)	20371350
MIRT004273	hsa-miR-195-5p	Homo sapiens	VEGFA	7422	Homo sapiens	Luciferase reporter assay	Functional MTI	23468064
MIRT004273	hsa-miR-195-5p	Homo sapiens	VEGFA	7422	Homo sapiens	ELISA//Luciferase reporter assay	Functional MTI	26823724
MIRT004390	hsa-miR-195-5p	Homo sapiens	SKI	6497	Homo sapiens	Microarray//Northern blot	Functional MTI (Weak)	16331254
MIRT004390	hsa-miR-195-5p	Homo sapiens	SKI	6497	Homo sapiens	HITS-CLIP	Functional MTI (Weak)	22473208
MIRT004390	hsa-miR-195-5p	Homo sapiens	SKI	6497	Homo sapiens	PAR-CLIP	Functional MTI (Weak)	20371350
MIRT004669	hsa-miR-195-5p	Homo sapiens	CCL4	6351	Homo sapiens	ELISA//Immunoprecipitaion//qRT-PCR//Western blot	Functional MTI	20952681
MIRT004937	hsa-miR-195-5p	Homo sapiens	KRT7	3855	Homo sapiens	Immunoblot//qRT-PCR	Non-Functional MTI (Weak)	19378336
MIRT005362	hsa-miR-195-5p	Homo sapiens	BCL2	596	Homo sapiens	Luciferase reporter assay//qRT-PCR//Western blot	Functional MTI	20727858
MIRT005362	hsa-miR-195-5p	Homo sapiens	BCL2	596	Homo sapiens	Immunohistochemistry//Luciferase reporter assay//qRT-PCR//Western blot	Functional MTI	23451060
MIRT005362	hsa-miR-195-5p	Homo sapiens	BCL2	596	Homo sapiens	HITS-CLIP	Functional MTI (Weak)	22473208
MIRT005362	hsa-miR-195-5p	Homo sapiens	BCL2	596	Homo sapiens	qRT-PCR//Western blot	Functional MTI	26064276
MIRT006077	hsa-miR-195-5p	Homo sapiens	RAF1	5894	Homo sapiens	Luciferase reporter assay//Northern blot//qRT-PCR//Western blot	Functional MTI	21350001
MIRT006077	hsa-miR-195-5p	Homo sapiens	RAF1	5894	Homo sapiens	Flow//Immunofluorescence//qRT-PCR//Western blot	Functional MTI	23760062
MIRT006080	hsa-miR-195-5p	Homo sapiens	RUNX2	860	Homo sapiens	Luciferase reporter assay//Northern blot//qRT-PCR//Western blot	Functional MTI	21350001
MIRT006235	hsa-miR-195-5p	Homo sapiens	SLC2A3	6515	Homo sapiens	Luciferase reporter assay//Western blot	Functional MTI	22265971
MIRT006235	hsa-miR-195-5p	Homo sapiens	SLC2A3	6515	Homo sapiens	PAR-CLIP	Functional MTI (Weak)	23446348
MIRT006235	hsa-miR-195-5p	Homo sapiens	SLC2A3	6515	Homo sapiens	PAR-CLIP	Functional MTI (Weak)	21572407
MIRT006245	hsa-miR-195-5p	Homo sapiens	TBCCD1	55171	Homo sapiens	Luciferase reporter assay//Western blot	Functional MTI	22217655
MIRT006245	hsa-miR-195-5p	Homo sapiens	TBCCD1	55171	Homo sapiens	HITS-CLIP	Functional MTI (Weak)	22473208
MIRT006246	hsa-miR-195-5p	Homo sapiens	CCND3	896	Homo sapiens	Luciferase reporter assay//Western blot	Functional MTI	22217655
MIRT006246	hsa-miR-195-5p	Homo sapiens	CCND3	896	Homo sapiens	Luciferase reporter assay//Western blot	Functional MTI	23544130
MIRT006252	hsa-miR-195-5p	Homo sapiens	CDK4	1019	Homo sapiens	Luciferase reporter assay	Functional MTI	22289176
MIRT006252	hsa-miR-195-5p	Homo sapiens	CDK4	1019	Homo sapiens	Luciferase reporter assay//Western blot	Functional MTI	23544130
MIRT006995	hsa-miR-195-5p	Homo sapiens	CDC42	998	Homo sapiens	Luciferase reporter assay	Functional MTI	22802111
MIRT006995	hsa-miR-195-5p	Homo sapiens	CDC42	998	Homo sapiens	Luciferase reporter assay//qRT-PCR//Western blot	Functional MTI	24025765
MIRT007054	hsa-miR-195-5p	Homo sapiens	CAB39	51719	Homo sapiens	Immunocytochemistry//In situ hybridization//Northern blot//qRT-PCR//Western blot	Functional MTI	22844503
MIRT007169	hsa-miR-195-5p	Homo sapiens	CHUK	1147	Homo sapiens	Luciferase reporter assay	Functional MTI	23487264
MIRT007170	hsa-miR-195-5p	Homo sapiens	TAB3	257397	Homo sapiens	Luciferase reporter assay	Functional MTI	23487264
MIRT007219	hsa-miR-195-5p	Homo sapiens	MBD1	4152	Homo sapiens	Luciferase reporter assay	Functional MTI	23349673
MIRT007237	hsa-miR-195-5p	Homo sapiens	CCNE1	898	Homo sapiens	Luciferase reporter assay	Functional MTI	23383003
MIRT007237	hsa-miR-195-5p	Homo sapiens	CCNE1	898	Homo sapiens	HITS-CLIP	Functional MTI (Weak)	22473208
MIRT007237	hsa-miR-195-5p	Homo sapiens	CCNE1	898	Homo sapiens	PAR-CLIP	Functional MTI (Weak)	21572407
MIRT007237	hsa-miR-195-5p	Homo sapiens	CCNE1	898	Homo sapiens	PAR-CLIP	Functional MTI (Weak)	20371350
MIRT007237	hsa-miR-195-5p	Homo sapiens	CCNE1	898	Homo sapiens	Luciferase reporter assay//Western blot	Functional MTI	23544130
MIRT007370	hsa-miR-195-5p	Homo sapiens	BCL2L2	599	Homo sapiens	Luciferase reporter assay//Western blot	Functional MTI	23526568
MIRT044858	hsa-miR-195-5p	Homo sapiens	JAK2	3717	Homo sapiens	CLASH	Functional MTI (Weak)	23622248
MIRT044859	hsa-miR-195-5p	Homo sapiens	CAMKV	79012	Homo sapiens	CLASH	Functional MTI (Weak)	23622248
MIRT044860	hsa-miR-195-5p	Homo sapiens	AGER	177	Homo sapiens	CLASH	Functional MTI (Weak)	23622248
MIRT044861	hsa-miR-195-5p	Homo sapiens	LSM11	134353	Homo sapiens	CLASH	Functional MTI (Weak)	23622248
MIRT044861	hsa-miR-195-5p	Homo sapiens	LSM11	134353	Homo sapiens	HITS-CLIP	Functional MTI (Weak)	22473208
MIRT044861	hsa-miR-195-5p	Homo sapiens	LSM11	134353	Homo sapiens	PAR-CLIP	Functional MTI (Weak)	20371350
MIRT044862	hsa-miR-195-5p	Homo sapiens	ABCB7	22	Homo sapiens	CLASH	Functional MTI (Weak)	23622248
MIRT044863	hsa-miR-195-5p	Homo sapiens	ZNF280C	55609	Homo sapiens	CLASH	Functional MTI (Weak)	23622248
MIRT044864	hsa-miR-195-5p	Homo sapiens	SPTBN1	6711	Homo sapiens	CLASH	Functional MTI (Weak)	23622248
MIRT044865	hsa-miR-195-5p	Homo sapiens	NOLC1	9221	Homo sapiens	CLASH	Functional MTI (Weak)	23622248
MIRT044866	hsa-miR-195-5p	Homo sapiens	CAND1	55832	Homo sapiens	CLASH	Functional MTI (Weak)	23622248
MIRT044867	hsa-miR-195-5p	Homo sapiens	COPB1	1315	Homo sapiens	CLASH	Functional MTI (Weak)	23622248
MIRT044868	hsa-miR-195-5p	Homo sapiens	RPL10	6134	Homo sapiens	CLASH	Functional MTI (Weak)	23622248
MIRT044869	hsa-miR-195-5p	Homo sapiens	TMC6	11322	Homo sapiens	CLASH	Functional MTI (Weak)	23622248
MIRT044870	hsa-miR-195-5p	Homo sapiens	TPI1	7167	Homo sapiens	CLASH	Functional MTI (Weak)	23622248
MIRT044871	hsa-miR-195-5p	Homo sapiens	SH3BGRL2	83699	Homo sapiens	CLASH	Functional MTI (Weak)	23622248
MIRT044872	hsa-miR-195-5p	Homo sapiens	AGO1	26523	Homo sapiens	CLASH	Functional MTI (Weak)	23622248
MIRT053194	hsa-miR-195-5p	Homo sapiens	DICER1	23405	Homo sapiens	qRT-PCR//Western blot	Functional MTI	23671264
MIRT053194	hsa-miR-195-5p	Homo sapiens	DICER1	23405	Homo sapiens	HITS-CLIP	Functional MTI (Weak)	22473208
MIRT053228	hsa-miR-195-5p	Homo sapiens	FASN	2194	Homo sapiens	Luciferase reporter assay//qRT-PCR//Western blot	Functional MTI	23162665
MIRT053228	hsa-miR-195-5p	Homo sapiens	FASN	2194	Homo sapiens	PAR-CLIP	Functional MTI (Weak)	21572407
MIRT053228	hsa-miR-195-5p	Homo sapiens	FASN	2194	Homo sapiens	PAR-CLIP	Functional MTI (Weak)	20371350
MIRT053467	hsa-miR-195-5p	Homo sapiens	ARL2	402	Homo sapiens	Flow//Luciferase reporter assay//Microarray//qRT-PCR//Western blot	Functional MTI	23807224
MIRT054417	hsa-miR-195-5p	Homo sapiens	BIRC5	332	Homo sapiens	Luciferase reporter assay//qRT-PCR	Functional MTI	24520312
MIRT054418	hsa-miR-195-5p	Homo sapiens	WNT7A	7476	Homo sapiens	Luciferase reporter assay//Western blot	Functional MTI	24520312
MIRT054890	hsa-miR-195-5p	Homo sapiens	MYB	4602	Homo sapiens	Luciferase reporter assay//qRT-PCR//Western blot	Functional MTI	24486218
MIRT054904	hsa-miR-195-5p	Homo sapiens	ATG14	22863	Homo sapiens	Immunofluorescence//Luciferase reporter assay//qRT-PCR	Functional MTI	23361941
MIRT054904	hsa-miR-195-5p	Homo sapiens	ATG14	22863	Homo sapiens	PAR-CLIP	Functional MTI (Weak)	23446348
MIRT055424	hsa-miR-195-5p	Homo sapiens	SHOC2	8036	Homo sapiens	HITS-CLIP	Functional MTI (Weak)	22473208
MIRT055424	hsa-miR-195-5p	Homo sapiens	SHOC2	8036	Homo sapiens	PAR-CLIP	Functional MTI (Weak)	23592263
MIRT055424	hsa-miR-195-5p	Homo sapiens	SHOC2	8036	Homo sapiens	PAR-CLIP	Functional MTI (Weak)	24398324
MIRT055424	hsa-miR-195-5p	Homo sapiens	SHOC2	8036	Homo sapiens	PAR-CLIP	Functional MTI (Weak)	23446348
MIRT055424	hsa-miR-195-5p	Homo sapiens	SHOC2	8036	Homo sapiens	PAR-CLIP	Functional MTI (Weak)	21572407
MIRT055424	hsa-miR-195-5p	Homo sapiens	SHOC2	8036	Homo sapiens	PAR-CLIP	Functional MTI (Weak)	20371350
MIRT055817	hsa-miR-195-5p	Homo sapiens	PLEKHA1	59338	Homo sapiens	PAR-CLIP	Functional MTI (Weak)	21572407
MIRT057517	hsa-miR-195-5p	Homo sapiens	CEP55	55165	Homo sapiens	PAR-CLIP	Functional MTI (Weak)	24398324
MIRT057517	hsa-miR-195-5p	Homo sapiens	CEP55	55165	Homo sapiens	PAR-CLIP	Functional MTI (Weak)	23446348
MIRT057517	hsa-miR-195-5p	Homo sapiens	CEP55	55165	Homo sapiens	PAR-CLIP	Functional MTI (Weak)	21572407
MIRT057517	hsa-miR-195-5p	Homo sapiens	CEP55	55165	Homo sapiens	PAR-CLIP	Functional MTI (Weak)	20371350
MIRT057735	hsa-miR-195-5p	Homo sapiens	ZDHHC16	84287	Homo sapiens	PAR-CLIP	Functional MTI (Weak)	21572407
MIRT057909	hsa-miR-195-5p	Homo sapiens	STXBP3	6814	Homo sapiens	HITS-CLIP	Functional MTI (Weak)	22473208
MIRT061007	hsa-miR-195-5p	Homo sapiens	C1orf21	81563	Homo sapiens	PAR-CLIP	Functional MTI (Weak)	23446348
MIRT061007	hsa-miR-195-5p	Homo sapiens	C1orf21	81563	Homo sapiens	PAR-CLIP	Functional MTI (Weak)	21572407
MIRT061007	hsa-miR-195-5p	Homo sapiens	C1orf21	81563	Homo sapiens	PAR-CLIP	Functional MTI (Weak)	20371350
MIRT061249	hsa-miR-195-5p	Homo sapiens	AMOTL1	154810	Homo sapiens	PAR-CLIP	Functional MTI (Weak)	23592263
MIRT061249	hsa-miR-195-5p	Homo sapiens	AMOTL1	154810	Homo sapiens	PAR-CLIP	Functional MTI (Weak)	24398324
MIRT061249	hsa-miR-195-5p	Homo sapiens	AMOTL1	154810	Homo sapiens	PAR-CLIP	Functional MTI (Weak)	23446348
MIRT061249	hsa-miR-195-5p	Homo sapiens	AMOTL1	154810	Homo sapiens	PAR-CLIP	Functional MTI (Weak)	22012620
MIRT061249	hsa-miR-195-5p	Homo sapiens	AMOTL1	154810	Homo sapiens	PAR-CLIP//HITS-CLIP	Functional MTI (Weak)	21572407
MIRT061249	hsa-miR-195-5p	Homo sapiens	AMOTL1	154810	Homo sapiens	PAR-CLIP	Functional MTI (Weak)	20371350
MIRT061531	hsa-miR-195-5p	Homo sapiens	BTG2	7832	Homo sapiens	HITS-CLIP	Functional MTI (Weak)	22473208
MIRT063399	hsa-miR-195-5p	Homo sapiens	ETNK1	55500	Homo sapiens	HITS-CLIP	Functional MTI (Weak)	22473208
MIRT064688	hsa-miR-195-5p	Homo sapiens	CCND2	894	Homo sapiens	PAR-CLIP	Functional MTI (Weak)	21572407
MIRT064688	hsa-miR-195-5p	Homo sapiens	CCND2	894	Homo sapiens	PAR-CLIP	Functional MTI (Weak)	20371350
MIRT065716	hsa-miR-195-5p	Homo sapiens	TARBP2	6895	Homo sapiens	PAR-CLIP	Functional MTI (Weak)	21572407
MIRT065716	hsa-miR-195-5p	Homo sapiens	TARBP2	6895	Homo sapiens	PAR-CLIP	Functional MTI (Weak)	20371350
MIRT066296	hsa-miR-195-5p	Homo sapiens	MTFR1L	56181	Homo sapiens	PAR-CLIP	Functional MTI (Weak)	20371350
MIRT066314	hsa-miR-195-5p	Homo sapiens	USP15	9958	Homo sapiens	PAR-CLIP	Functional MTI (Weak)	20371350
MIRT068658	hsa-miR-195-5p	Homo sapiens	AKAP11	11215	Homo sapiens	HITS-CLIP	Functional MTI (Weak)	22473208
MIRT071211	hsa-miR-195-5p	Homo sapiens	FCF1	51077	Homo sapiens	PAR-CLIP	Functional MTI (Weak)	21572407
MIRT072825	hsa-miR-195-5p	Homo sapiens	ARIH1	25820	Homo sapiens	HITS-CLIP	Functional MTI (Weak)	22473208
MIRT072825	hsa-miR-195-5p	Homo sapiens	ARIH1	25820	Homo sapiens	PAR-CLIP	Functional MTI (Weak)	21572407
MIRT072825	hsa-miR-195-5p	Homo sapiens	ARIH1	25820	Homo sapiens	PAR-CLIP	Functional MTI (Weak)	20371350
MIRT074533	hsa-miR-195-5p	Homo sapiens	PAGR1	79447	Homo sapiens	PAR-CLIP	Functional MTI (Weak)	23446348
MIRT074533	hsa-miR-195-5p	Homo sapiens	PAGR1	79447	Homo sapiens	PAR-CLIP	Functional MTI (Weak)	20371350
MIRT075254	hsa-miR-195-5p	Homo sapiens	SNTB2	6645	Homo sapiens	PAR-CLIP	Functional MTI (Weak)	22012620
MIRT075254	hsa-miR-195-5p	Homo sapiens	SNTB2	6645	Homo sapiens	PAR-CLIP	Functional MTI (Weak)	21572407
MIRT075277	hsa-miR-195-5p	Homo sapiens	VPS4A	27183	Homo sapiens	PAR-CLIP	Functional MTI (Weak)	24398324
MIRT075277	hsa-miR-195-5p	Homo sapiens	VPS4A	27183	Homo sapiens	PAR-CLIP	Functional MTI (Weak)	23446348
MIRT075277	hsa-miR-195-5p	Homo sapiens	VPS4A	27183	Homo sapiens	PAR-CLIP	Functional MTI (Weak)	21572407
MIRT075277	hsa-miR-195-5p	Homo sapiens	VPS4A	27183	Homo sapiens	PAR-CLIP	Functional MTI (Weak)	20371350
MIRT075896	hsa-miR-195-5p	Homo sapiens	C16orf72	29035	Homo sapiens	HITS-CLIP	Functional MTI (Weak)	22473208
MIRT075896	hsa-miR-195-5p	Homo sapiens	C16orf72	29035	Homo sapiens	PAR-CLIP	Functional MTI (Weak)	23592263
MIRT075896	hsa-miR-195-5p	Homo sapiens	C16orf72	29035	Homo sapiens	PAR-CLIP	Functional MTI (Weak)	24398324
MIRT075896	hsa-miR-195-5p	Homo sapiens	C16orf72	29035	Homo sapiens	PAR-CLIP//HITS-CLIP	Functional MTI (Weak)	21572407
MIRT075896	hsa-miR-195-5p	Homo sapiens	C16orf72	29035	Homo sapiens	PAR-CLIP	Functional MTI (Weak)	26701625
MIRT076795	hsa-miR-195-5p	Homo sapiens	GOSR1	9527	Homo sapiens	PAR-CLIP	Functional MTI (Weak)	21572407
MIRT077785	hsa-miR-195-5p	Homo sapiens	MINK1	50488	Homo sapiens	HITS-CLIP	Functional MTI (Weak)	22473208
MIRT077785	hsa-miR-195-5p	Homo sapiens	MINK1	50488	Homo sapiens	PAR-CLIP	Functional MTI (Weak)	27292025
MIRT078285	hsa-miR-195-5p	Homo sapiens	RPS6KB1	6198	Homo sapiens	PAR-CLIP	Functional MTI (Weak)	24398324
MIRT078285	hsa-miR-195-5p	Homo sapiens	RPS6KB1	6198	Homo sapiens	Immunocytochemistry//Luciferase reporter assay//qRT-PCR//Western blot	Functional MTI	26080838
MIRT079658	hsa-miR-195-5p	Homo sapiens	NAPG	8774	Homo sapiens	PAR-CLIP	Functional MTI (Weak)	23592263
MIRT079658	hsa-miR-195-5p	Homo sapiens	NAPG	8774	Homo sapiens	PAR-CLIP	Functional MTI (Weak)	24398324
MIRT079658	hsa-miR-195-5p	Homo sapiens	NAPG	8774	Homo sapiens	PAR-CLIP	Functional MTI (Weak)	23446348
MIRT079658	hsa-miR-195-5p	Homo sapiens	NAPG	8774	Homo sapiens	PAR-CLIP	Functional MTI (Weak)	22012620
MIRT079658	hsa-miR-195-5p	Homo sapiens	NAPG	8774	Homo sapiens	PAR-CLIP//HITS-CLIP	Functional MTI (Weak)	21572407
MIRT079658	hsa-miR-195-5p	Homo sapiens	NAPG	8774	Homo sapiens	PAR-CLIP	Functional MTI (Weak)	20371350
MIRT080014	hsa-miR-195-5p	Homo sapiens	GALNT1	2589	Homo sapiens	PAR-CLIP	Functional MTI (Weak)	21572407
MIRT080014	hsa-miR-195-5p	Homo sapiens	GALNT1	2589	Homo sapiens	PAR-CLIP	Functional MTI (Weak)	20371350
MIRT082988	hsa-miR-195-5p	Homo sapiens	PNPLA6	10908	Homo sapiens	PAR-CLIP	Functional MTI (Weak)	23592263
MIRT083269	hsa-miR-195-5p	Homo sapiens	ZCCHC3	85364	Homo sapiens	PAR-CLIP	Functional MTI (Weak)	24398324
MIRT083269	hsa-miR-195-5p	Homo sapiens	ZCCHC3	85364	Homo sapiens	PAR-CLIP	Functional MTI (Weak)	23446348
MIRT083269	hsa-miR-195-5p	Homo sapiens	ZCCHC3	85364	Homo sapiens	PAR-CLIP	Functional MTI (Weak)	20371350
MIRT084465	hsa-miR-195-5p	Homo sapiens	SOWAHC	65124	Homo sapiens	PAR-CLIP//HITS-CLIP	Functional MTI (Weak)	21572407
MIRT084465	hsa-miR-195-5p	Homo sapiens	SOWAHC	65124	Homo sapiens	PAR-CLIP	Functional MTI (Weak)	20371350
MIRT085217	hsa-miR-195-5p	Homo sapiens	CCNT2	905	Homo sapiens	HITS-CLIP	Functional MTI (Weak)	22473208
MIRT086012	hsa-miR-195-5p	Homo sapiens	UBR3	130507	Homo sapiens	PAR-CLIP//HITS-CLIP	Functional MTI (Weak)	21572407
MIRT087426	hsa-miR-195-5p	Homo sapiens	ZNRF3	84133	Homo sapiens	PAR-CLIP	Functional MTI (Weak)	22100165
MIRT087557	hsa-miR-195-5p	Homo sapiens	YWHAH	7533	Homo sapiens	PAR-CLIP	Functional MTI (Weak)	20371350
MIRT088106	hsa-miR-195-5p	Homo sapiens	SEPT2	4735	Homo sapiens	HITS-CLIP	Functional MTI (Weak)	22473208
MIRT089111	hsa-miR-195-5p	Homo sapiens	B3GNT2	10678	Homo sapiens	PAR-CLIP	Functional MTI (Weak)	21572407
MIRT089111	hsa-miR-195-5p	Homo sapiens	B3GNT2	10678	Homo sapiens	PAR-CLIP	Functional MTI (Weak)	20371350
MIRT089211	hsa-miR-195-5p	Homo sapiens	ACTR2	10097	Homo sapiens	HITS-CLIP	Functional MTI (Weak)	22473208
MIRT089211	hsa-miR-195-5p	Homo sapiens	ACTR2	10097	Homo sapiens	PAR-CLIP	Functional MTI (Weak)	21572407
MIRT090450	hsa-miR-195-5p	Homo sapiens	CDV3	55573	Homo sapiens	HITS-CLIP	Functional MTI (Weak)	22473208
MIRT090691	hsa-miR-195-5p	Homo sapiens	U2SURP	23350	Homo sapiens	HITS-CLIP	Functional MTI (Weak)	22473208
MIRT091673	hsa-miR-195-5p	Homo sapiens	RARB	5915	Homo sapiens	PAR-CLIP	Functional MTI (Weak)	23446348
MIRT091673	hsa-miR-195-5p	Homo sapiens	RARB	5915	Homo sapiens	PAR-CLIP	Functional MTI (Weak)	21572407
MIRT091673	hsa-miR-195-5p	Homo sapiens	RARB	5915	Homo sapiens	PAR-CLIP	Functional MTI (Weak)	20371350
MIRT092195	hsa-miR-195-5p	Homo sapiens	ITPR1	3708	Homo sapiens	HITS-CLIP	Functional MTI (Weak)	22473208
MIRT092213	hsa-miR-195-5p	Homo sapiens	BHLHE40	8553	Homo sapiens	HITS-CLIP	Functional MTI (Weak)	22473208
MIRT093687	hsa-miR-195-5p	Homo sapiens	PI4K2B	55300	Homo sapiens	PAR-CLIP	Functional MTI (Weak)	23446348
MIRT093687	hsa-miR-195-5p	Homo sapiens	PI4K2B	55300	Homo sapiens	PAR-CLIP	Functional MTI (Weak)	21572407
MIRT093687	hsa-miR-195-5p	Homo sapiens	PI4K2B	55300	Homo sapiens	PAR-CLIP	Functional MTI (Weak)	20371350
MIRT095434	hsa-miR-195-5p	Homo sapiens	PURA	5813	Homo sapiens	HITS-CLIP	Functional MTI (Weak)	22473208
MIRT096238	hsa-miR-195-5p	Homo sapiens	CANX	821	Homo sapiens	PAR-CLIP	Functional MTI (Weak)	21572407
MIRT098830	hsa-miR-195-5p	Homo sapiens	PCMT1	5110	Homo sapiens	HITS-CLIP	Functional MTI (Weak)	22473208
MIRT100210	hsa-miR-195-5p	Homo sapiens	PPP1R11	6992	Homo sapiens	HITS-CLIP	Functional MTI (Weak)	23313552
MIRT100368	hsa-miR-195-5p	Homo sapiens	HSPA1B	3304	Homo sapiens	HITS-CLIP	Functional MTI (Weak)	22473208
MIRT100368	hsa-miR-195-5p	Homo sapiens	HSPA1B	3304	Homo sapiens	PAR-CLIP	Functional MTI (Weak)	24398324
MIRT100368	hsa-miR-195-5p	Homo sapiens	HSPA1B	3304	Homo sapiens	PAR-CLIP	Functional MTI (Weak)	21572407
MIRT100368	hsa-miR-195-5p	Homo sapiens	HSPA1B	3304	Homo sapiens	PAR-CLIP	Functional MTI (Weak)	20371350
MIRT100571	hsa-miR-195-5p	Homo sapiens	PIM1	5292	Homo sapiens	PAR-CLIP	Functional MTI (Weak)	23446348
MIRT100899	hsa-miR-195-5p	Homo sapiens	CD2AP	23607	Homo sapiens	PAR-CLIP	Functional MTI (Weak)	21572407
MIRT102439	hsa-miR-195-5p	Homo sapiens	CALU	813	Homo sapiens	HITS-CLIP	Functional MTI (Weak)	22473208
MIRT102439	hsa-miR-195-5p	Homo sapiens	CALU	813	Homo sapiens	PAR-CLIP	Functional MTI (Weak)	23592263
MIRT102635	hsa-miR-195-5p	Homo sapiens	UBN2	254048	Homo sapiens	HITS-CLIP	Functional MTI (Weak)	22473208
MIRT102635	hsa-miR-195-5p	Homo sapiens	UBN2	254048	Homo sapiens	PAR-CLIP	Functional MTI (Weak)	24398324
MIRT102635	hsa-miR-195-5p	Homo sapiens	UBN2	254048	Homo sapiens	PAR-CLIP	Functional MTI (Weak)	23446348
MIRT102635	hsa-miR-195-5p	Homo sapiens	UBN2	254048	Homo sapiens	PAR-CLIP	Functional MTI (Weak)	22012620
MIRT102635	hsa-miR-195-5p	Homo sapiens	UBN2	254048	Homo sapiens	PAR-CLIP	Functional MTI (Weak)	21572407
MIRT102635	hsa-miR-195-5p	Homo sapiens	UBN2	254048	Homo sapiens	PAR-CLIP	Functional MTI (Weak)	20371350
MIRT102973	hsa-miR-195-5p	Homo sapiens	EN2	2020	Homo sapiens	PAR-CLIP	Functional MTI (Weak)	23446348
MIRT102973	hsa-miR-195-5p	Homo sapiens	EN2	2020	Homo sapiens	PAR-CLIP	Functional MTI (Weak)	21572407
MIRT102973	hsa-miR-195-5p	Homo sapiens	EN2	2020	Homo sapiens	PAR-CLIP	Functional MTI (Weak)	20371350
MIRT103096	hsa-miR-195-5p	Homo sapiens	MAFK	7975	Homo sapiens	HITS-CLIP	Functional MTI (Weak)	22473208
MIRT103096	hsa-miR-195-5p	Homo sapiens	MAFK	7975	Homo sapiens	PAR-CLIP	Functional MTI (Weak)	21572407
MIRT103096	hsa-miR-195-5p	Homo sapiens	MAFK	7975	Homo sapiens	PAR-CLIP	Functional MTI (Weak)	20371350
MIRT103858	hsa-miR-195-5p	Homo sapiens	FOXK1	221937	Homo sapiens	HITS-CLIP	Functional MTI (Weak)	22473208
MIRT103858	hsa-miR-195-5p	Homo sapiens	FOXK1	221937	Homo sapiens	PAR-CLIP	Functional MTI (Weak)	20371350
MIRT104019	hsa-miR-195-5p	Homo sapiens	USP42	84132	Homo sapiens	PAR-CLIP	Functional MTI (Weak)	23446348
MIRT104019	hsa-miR-195-5p	Homo sapiens	USP42	84132	Homo sapiens	PAR-CLIP	Functional MTI (Weak)	21572407
MIRT104019	hsa-miR-195-5p	Homo sapiens	USP42	84132	Homo sapiens	PAR-CLIP	Functional MTI (Weak)	20371350
MIRT104235	hsa-miR-195-5p	Homo sapiens	DMTF1	9988	Homo sapiens	HITS-CLIP	Functional MTI (Weak)	22473208
MIRT104235	hsa-miR-195-5p	Homo sapiens	DMTF1	9988	Homo sapiens	PAR-CLIP	Functional MTI (Weak)	21572407
MIRT106297	hsa-miR-195-5p	Homo sapiens	ZFHX4	79776	Homo sapiens	PAR-CLIP	Functional MTI (Weak)	23446348
MIRT106297	hsa-miR-195-5p	Homo sapiens	ZFHX4	79776	Homo sapiens	PAR-CLIP//HITS-CLIP	Functional MTI (Weak)	21572407
MIRT106297	hsa-miR-195-5p	Homo sapiens	ZFHX4	79776	Homo sapiens	PAR-CLIP	Functional MTI (Weak)	20371350
MIRT106297	hsa-miR-195-5p	Homo sapiens	ZFHX4	79776	Homo sapiens	PAR-CLIP	Functional MTI (Weak)	26701625
MIRT106736	hsa-miR-195-5p	Homo sapiens	RAD23B	5887	Homo sapiens	HITS-CLIP	Functional MTI (Weak)	22473208
MIRT106736	hsa-miR-195-5p	Homo sapiens	RAD23B	5887	Homo sapiens	PAR-CLIP	Functional MTI (Weak)	20371350
MIRT107220	hsa-miR-195-5p	Homo sapiens	ZBTB34	403341	Homo sapiens	PAR-CLIP	Functional MTI (Weak)	23446348
MIRT107688	hsa-miR-195-5p	Homo sapiens	RECK	8434	Homo sapiens	PAR-CLIP	Functional MTI (Weak)	21572407
MIRT108985	hsa-miR-195-5p	Homo sapiens	SLC9A6	10479	Homo sapiens	HITS-CLIP	Functional MTI (Weak)	22473208
MIRT109244	hsa-miR-195-5p	Homo sapiens	ZNF275	10838	Homo sapiens	PAR-CLIP	Functional MTI (Weak)	21572407
MIRT110056	hsa-miR-195-5p	Homo sapiens	OGT	8473	Homo sapiens	HITS-CLIP	Functional MTI (Weak)	22473208
MIRT110056	hsa-miR-195-5p	Homo sapiens	OGT	8473	Homo sapiens	PAR-CLIP	Functional MTI (Weak)	23446348
MIRT110056	hsa-miR-195-5p	Homo sapiens	OGT	8473	Homo sapiens	PAR-CLIP	Functional MTI (Weak)	21572407
MIRT110056	hsa-miR-195-5p	Homo sapiens	OGT	8473	Homo sapiens	PAR-CLIP	Functional MTI (Weak)	20371350
MIRT112974	hsa-miR-195-5p	Homo sapiens	LUZP1	7798	Homo sapiens	PAR-CLIP	Functional MTI (Weak)	23446348
MIRT112974	hsa-miR-195-5p	Homo sapiens	LUZP1	7798	Homo sapiens	PAR-CLIP	Functional MTI (Weak)	21572407
MIRT112974	hsa-miR-195-5p	Homo sapiens	LUZP1	7798	Homo sapiens	PAR-CLIP	Functional MTI (Weak)	20371350
MIRT114927	hsa-miR-195-5p	Homo sapiens	CHAC1	79094	Homo sapiens	PAR-CLIP	Functional MTI (Weak)	23592263
MIRT114927	hsa-miR-195-5p	Homo sapiens	CHAC1	79094	Homo sapiens	PAR-CLIP	Functional MTI (Weak)	26701625
MIRT117659	hsa-miR-195-5p	Homo sapiens	SCAMP4	113178	Homo sapiens	PAR-CLIP	Functional MTI (Weak)	20371350
MIRT117659	hsa-miR-195-5p	Homo sapiens	SCAMP4	113178	Homo sapiens	PAR-CLIP	Functional MTI (Weak)	26701625
MIRT120683	hsa-miR-195-5p	Homo sapiens	PAK2	5062	Homo sapiens	PAR-CLIP	Functional MTI (Weak)	21572407
MIRT125925	hsa-miR-195-5p	Homo sapiens	PDCD4	27250	Homo sapiens	HITS-CLIP	Functional MTI (Weak)	22473208
MIRT127735	hsa-miR-195-5p	Homo sapiens	ENTPD1	953	Homo sapiens	HITS-CLIP	Functional MTI (Weak)	22473208
MIRT127735	hsa-miR-195-5p	Homo sapiens	ENTPD1	953	Homo sapiens	PAR-CLIP	Functional MTI (Weak)	21572407
MIRT128805	hsa-miR-195-5p	Homo sapiens	UBE4A	9354	Homo sapiens	HITS-CLIP	Functional MTI (Weak)	22473208
MIRT129059	hsa-miR-195-5p	Homo sapiens	ARCN1	372	Homo sapiens	HITS-CLIP	Functional MTI (Weak)	22473208
MIRT130383	hsa-miR-195-5p	Homo sapiens	PTPRJ	5795	Homo sapiens	HITS-CLIP	Functional MTI (Weak)	22473208
MIRT131102	hsa-miR-195-5p	Homo sapiens	TMEM138	51524	Homo sapiens	HITS-CLIP	Functional MTI (Weak)	22473208
MIRT132746	hsa-miR-195-5p	Homo sapiens	RASSF5	83593	Homo sapiens	HITS-CLIP	Functional MTI (Weak)	22473208
MIRT132836	hsa-miR-195-5p	Homo sapiens	MAPKAPK2	9261	Homo sapiens	HITS-CLIP	Functional MTI (Weak)	22473208
MIRT133339	hsa-miR-195-5p	Homo sapiens	BCL7A	605	Homo sapiens	HITS-CLIP	Functional MTI (Weak)	22473208
MIRT137521	hsa-miR-195-5p	Homo sapiens	RCOR1	23186	Homo sapiens	HITS-CLIP	Functional MTI (Weak)	22473208
MIRT140151	hsa-miR-195-5p	Homo sapiens	SPRED1	161742	Homo sapiens	HITS-CLIP	Functional MTI (Weak)	22473208
MIRT140151	hsa-miR-195-5p	Homo sapiens	SPRED1	161742	Homo sapiens	PAR-CLIP	Functional MTI (Weak)	23446348
MIRT140827	hsa-miR-195-5p	Homo sapiens	SMAD3	4088	Homo sapiens	HITS-CLIP	Functional MTI (Weak)	22473208
MIRT141246	hsa-miR-195-5p	Homo sapiens	SCAMP5	192683	Homo sapiens	HITS-CLIP	Functional MTI (Weak)	22473208
MIRT141285	hsa-miR-195-5p	Homo sapiens	UBE2Q2	92912	Homo sapiens	HITS-CLIP	Functional MTI (Weak)	22473208
MIRT142244	hsa-miR-195-5p	Homo sapiens	DCTN5	84516	Homo sapiens	HITS-CLIP	Functional MTI (Weak)	22473208
MIRT142244	hsa-miR-195-5p	Homo sapiens	DCTN5	84516	Homo sapiens	PAR-CLIP	Functional MTI (Weak)	24398324
MIRT142244	hsa-miR-195-5p	Homo sapiens	DCTN5	84516	Homo sapiens	PAR-CLIP	Functional MTI (Weak)	23446348
MIRT142244	hsa-miR-195-5p	Homo sapiens	DCTN5	84516	Homo sapiens	PAR-CLIP	Functional MTI (Weak)	21572407
MIRT142244	hsa-miR-195-5p	Homo sapiens	DCTN5	84516	Homo sapiens	PAR-CLIP	Functional MTI (Weak)	20371350
MIRT144030	hsa-miR-195-5p	Homo sapiens	PSKH1	5681	Homo sapiens	HITS-CLIP	Functional MTI (Weak)	22473208
MIRT145386	hsa-miR-195-5p	Homo sapiens	ANKRD13B	124930	Homo sapiens	HITS-CLIP	Functional MTI (Weak)	22473208
MIRT146023	hsa-miR-195-5p	Homo sapiens	EZH1	2145	Homo sapiens	HITS-CLIP	Functional MTI (Weak)	22473208
MIRT146359	hsa-miR-195-5p	Homo sapiens	PNPO	55163	Homo sapiens	HITS-CLIP	Functional MTI (Weak)	22473208
MIRT146502	hsa-miR-195-5p	Homo sapiens	SNX11	29916	Homo sapiens	HITS-CLIP	Functional MTI (Weak)	22473208
MIRT148310	hsa-miR-195-5p	Homo sapiens	RNF138	51444	Homo sapiens	HITS-CLIP	Functional MTI (Weak)	22473208
MIRT150358	hsa-miR-195-5p	Homo sapiens	IER2	9592	Homo sapiens	HITS-CLIP	Functional MTI (Weak)	22473208
MIRT150358	hsa-miR-195-5p	Homo sapiens	IER2	9592	Homo sapiens	PAR-CLIP	Functional MTI (Weak)	26701625
MIRT152285	hsa-miR-195-5p	Homo sapiens	TNFSF9	8744	Homo sapiens	HITS-CLIP	Functional MTI (Weak)	22473208
MIRT152285	hsa-miR-195-5p	Homo sapiens	TNFSF9	8744	Homo sapiens	PAR-CLIP	Functional MTI (Weak)	23592263
MIRT152285	hsa-miR-195-5p	Homo sapiens	TNFSF9	8744	Homo sapiens	PAR-CLIP	Functional MTI (Weak)	26701625
MIRT152512	hsa-miR-195-5p	Homo sapiens	ENTPD6	955	Homo sapiens	HITS-CLIP	Functional MTI (Weak)	22473208
MIRT152753	hsa-miR-195-5p	Homo sapiens	KIF3B	9371	Homo sapiens	HITS-CLIP	Functional MTI (Weak)	22473208
MIRT152932	hsa-miR-195-5p	Homo sapiens	NOL4L	140688	Homo sapiens	HITS-CLIP	Functional MTI (Weak)	22473208
MIRT154051	hsa-miR-195-5p	Homo sapiens	RASSF2	9770	Homo sapiens	PAR-CLIP	Functional MTI (Weak)	23708386
MIRT154403	hsa-miR-195-5p	Homo sapiens	CDS2	8760	Homo sapiens	HITS-CLIP	Functional MTI (Weak)	22473208
MIRT156463	hsa-miR-195-5p	Homo sapiens	ATP5G3	518	Homo sapiens	PAR-CLIP	Functional MTI (Weak)	21572407
MIRT158529	hsa-miR-195-5p	Homo sapiens	TNRC6B	23112	Homo sapiens	HITS-CLIP	Functional MTI (Weak)	22473208
MIRT158529	hsa-miR-195-5p	Homo sapiens	TNRC6B	23112	Homo sapiens	HITS-CLIP	Functional MTI (Weak)	23824327
MIRT158529	hsa-miR-195-5p	Homo sapiens	TNRC6B	23112	Homo sapiens	HITS-CLIP	Functional MTI (Weak)	19536157
MIRT159005	hsa-miR-195-5p	Homo sapiens	SELENOI	85465	Homo sapiens	HITS-CLIP	Functional MTI (Weak)	22473208
MIRT159592	hsa-miR-195-5p	Homo sapiens	PEX13	5194	Homo sapiens	HITS-CLIP	Functional MTI (Weak)	22473208
MIRT160173	hsa-miR-195-5p	Homo sapiens	TET3	200424	Homo sapiens	HITS-CLIP	Functional MTI (Weak)	22473208
MIRT163261	hsa-miR-195-5p	Homo sapiens	PRKCD	5580	Homo sapiens	HITS-CLIP	Functional MTI (Weak)	22473208
MIRT164271	hsa-miR-195-5p	Homo sapiens	CPEB2	132864	Homo sapiens	HITS-CLIP	Functional MTI (Weak)	22473208
MIRT164961	hsa-miR-195-5p	Homo sapiens	TADA2B	93624	Homo sapiens	HITS-CLIP	Functional MTI (Weak)	22473208
MIRT165180	hsa-miR-195-5p	Homo sapiens	GRAMD2B	65983	Homo sapiens	HITS-CLIP	Functional MTI (Weak)	22473208
MIRT165180	hsa-miR-195-5p	Homo sapiens	GRAMD2B	65983	Homo sapiens	HITS-CLIP	Functional MTI (Weak)	19536157
MIRT165896	hsa-miR-195-5p	Homo sapiens	CREBRF	153222	Homo sapiens	HITS-CLIP	Functional MTI (Weak)	22473208
MIRT165896	hsa-miR-195-5p	Homo sapiens	CREBRF	153222	Homo sapiens	PAR-CLIP	Functional MTI (Weak)	23592263
MIRT168591	hsa-miR-195-5p	Homo sapiens	HMGA1	3159	Homo sapiens	HITS-CLIP	Functional MTI (Weak)	22473208
MIRT168591	hsa-miR-195-5p	Homo sapiens	HMGA1	3159	Homo sapiens	Luciferase reporter assay//Western blot	Functional MTI	27175617
MIRT168685	hsa-miR-195-5p	Homo sapiens	CDKN1A	1026	Homo sapiens	HITS-CLIP	Functional MTI (Weak)	22473208
MIRT169070	hsa-miR-195-5p	Homo sapiens	IRF4	3662	Homo sapiens	HITS-CLIP	Functional MTI (Weak)	22473208
MIRT170158	hsa-miR-195-5p	Homo sapiens	KLHDC10	23008	Homo sapiens	HITS-CLIP	Functional MTI (Weak)	22473208
MIRT170740	hsa-miR-195-5p	Homo sapiens	UBE3C	9690	Homo sapiens	HITS-CLIP	Functional MTI (Weak)	22473208
MIRT171604	hsa-miR-195-5p	Homo sapiens	SUN1	23353	Homo sapiens	HITS-CLIP	Functional MTI (Weak)	22473208
MIRT172819	hsa-miR-195-5p	Homo sapiens	HMBOX1	79618	Homo sapiens	HITS-CLIP	Functional MTI (Weak)	22473208
MIRT174792	hsa-miR-195-5p	Homo sapiens	RNF38	152006	Homo sapiens	HITS-CLIP	Functional MTI (Weak)	22473208
MIRT175236	hsa-miR-195-5p	Homo sapiens	PSAT1	29968	Homo sapiens	HITS-CLIP	Functional MTI (Weak)	22473208
MIRT175236	hsa-miR-195-5p	Homo sapiens	PSAT1	29968	Homo sapiens	PAR-CLIP	Functional MTI (Weak)	23446348
MIRT175236	hsa-miR-195-5p	Homo sapiens	PSAT1	29968	Homo sapiens	PAR-CLIP	Functional MTI (Weak)	21572407
MIRT175236	hsa-miR-195-5p	Homo sapiens	PSAT1	29968	Homo sapiens	PAR-CLIP	Functional MTI (Weak)	20371350
MIRT175527	hsa-miR-195-5p	Homo sapiens	ZBTB33	10009	Homo sapiens	HITS-CLIP	Functional MTI (Weak)	22473208
MIRT179012	hsa-miR-195-5p	Homo sapiens	PAFAH1B2	5049	Homo sapiens	PAR-CLIP	Functional MTI (Weak)	20371350
MIRT180911	hsa-miR-195-5p	Homo sapiens	RPRD2	23248	Homo sapiens	PAR-CLIP	Functional MTI (Weak)	24398324
MIRT180911	hsa-miR-195-5p	Homo sapiens	RPRD2	23248	Homo sapiens	PAR-CLIP	Functional MTI (Weak)	23446348
MIRT180911	hsa-miR-195-5p	Homo sapiens	RPRD2	23248	Homo sapiens	PAR-CLIP	Functional MTI (Weak)	21572407
MIRT180911	hsa-miR-195-5p	Homo sapiens	RPRD2	23248	Homo sapiens	PAR-CLIP	Functional MTI (Weak)	20371350
MIRT186374	hsa-miR-195-5p	Homo sapiens	PNRC2	55629	Homo sapiens	PAR-CLIP	Functional MTI (Weak)	21572407
MIRT189763	hsa-miR-195-5p	Homo sapiens	CDADC1	81602	Homo sapiens	PAR-CLIP	Functional MTI (Weak)	20371350
MIRT189964	hsa-miR-195-5p	Homo sapiens	AGO4	192670	Homo sapiens	PAR-CLIP	Functional MTI (Weak)	20371350
MIRT190187	hsa-miR-195-5p	Homo sapiens	GPR180	160897	Homo sapiens	PAR-CLIP	Functional MTI (Weak)	23446348
MIRT190187	hsa-miR-195-5p	Homo sapiens	GPR180	160897	Homo sapiens	PAR-CLIP	Functional MTI (Weak)	21572407
MIRT190187	hsa-miR-195-5p	Homo sapiens	GPR180	160897	Homo sapiens	PAR-CLIP	Functional MTI (Weak)	20371350
MIRT191457	hsa-miR-195-5p	Homo sapiens	PPM1A	5494	Homo sapiens	PAR-CLIP	Functional MTI (Weak)	20371350
MIRT191628	hsa-miR-195-5p	Homo sapiens	SLC39A9	55334	Homo sapiens	PAR-CLIP	Functional MTI (Weak)	23592263
MIRT191628	hsa-miR-195-5p	Homo sapiens	SLC39A9	55334	Homo sapiens	PAR-CLIP	Functional MTI (Weak)	23446348
MIRT191628	hsa-miR-195-5p	Homo sapiens	SLC39A9	55334	Homo sapiens	PAR-CLIP	Functional MTI (Weak)	21572407
MIRT191628	hsa-miR-195-5p	Homo sapiens	SLC39A9	55334	Homo sapiens	PAR-CLIP	Functional MTI (Weak)	26701625
MIRT194241	hsa-miR-195-5p	Homo sapiens	FAM103A1	83640	Homo sapiens	PAR-CLIP	Functional MTI (Weak)	23446348
MIRT194241	hsa-miR-195-5p	Homo sapiens	FAM103A1	83640	Homo sapiens	PAR-CLIP	Functional MTI (Weak)	21572407
MIRT194241	hsa-miR-195-5p	Homo sapiens	FAM103A1	83640	Homo sapiens	PAR-CLIP	Functional MTI (Weak)	20371350
MIRT194907	hsa-miR-195-5p	Homo sapiens	RBBP6	5930	Homo sapiens	PAR-CLIP	Functional MTI (Weak)	24398324
MIRT194907	hsa-miR-195-5p	Homo sapiens	RBBP6	5930	Homo sapiens	PAR-CLIP	Functional MTI (Weak)	23446348
MIRT194907	hsa-miR-195-5p	Homo sapiens	RBBP6	5930	Homo sapiens	PAR-CLIP	Functional MTI (Weak)	21572407
MIRT194907	hsa-miR-195-5p	Homo sapiens	RBBP6	5930	Homo sapiens	PAR-CLIP	Functional MTI (Weak)	20371350
MIRT196278	hsa-miR-195-5p	Homo sapiens	PAFAH1B1	5048	Homo sapiens	HITS-CLIP	Functional MTI (Weak)	22473208
MIRT196455	hsa-miR-195-5p	Homo sapiens	TAOK1	57551	Homo sapiens	PAR-CLIP	Functional MTI (Weak)	21572407
MIRT201458	hsa-miR-195-5p	Homo sapiens	SNRPB2	6629	Homo sapiens	PAR-CLIP	Functional MTI (Weak)	24398324
MIRT201458	hsa-miR-195-5p	Homo sapiens	SNRPB2	6629	Homo sapiens	PAR-CLIP	Functional MTI (Weak)	23446348
MIRT201458	hsa-miR-195-5p	Homo sapiens	SNRPB2	6629	Homo sapiens	PAR-CLIP	Functional MTI (Weak)	21572407
MIRT201458	hsa-miR-195-5p	Homo sapiens	SNRPB2	6629	Homo sapiens	PAR-CLIP	Functional MTI (Weak)	20371350
MIRT204596	hsa-miR-195-5p	Homo sapiens	HSPE1-MOB4	100529241	Homo sapiens	PAR-CLIP	Functional MTI (Weak)	24398324
MIRT204596	hsa-miR-195-5p	Homo sapiens	HSPE1-MOB4	100529241	Homo sapiens	PAR-CLIP	Functional MTI (Weak)	23446348
MIRT204596	hsa-miR-195-5p	Homo sapiens	HSPE1-MOB4	100529241	Homo sapiens	PAR-CLIP	Functional MTI (Weak)	21572407
MIRT204596	hsa-miR-195-5p	Homo sapiens	HSPE1-MOB4	100529241	Homo sapiens	PAR-CLIP	Functional MTI (Weak)	20371350
MIRT204627	hsa-miR-195-5p	Homo sapiens	MOB4	25843	Homo sapiens	PAR-CLIP	Functional MTI (Weak)	24398324
MIRT204627	hsa-miR-195-5p	Homo sapiens	MOB4	25843	Homo sapiens	PAR-CLIP	Functional MTI (Weak)	23446348
MIRT204627	hsa-miR-195-5p	Homo sapiens	MOB4	25843	Homo sapiens	PAR-CLIP	Functional MTI (Weak)	21572407
MIRT204627	hsa-miR-195-5p	Homo sapiens	MOB4	25843	Homo sapiens	PAR-CLIP	Functional MTI (Weak)	20371350
MIRT204743	hsa-miR-195-5p	Homo sapiens	BZW1	9689	Homo sapiens	PAR-CLIP	Functional MTI (Weak)	23592263
MIRT204743	hsa-miR-195-5p	Homo sapiens	BZW1	9689	Homo sapiens	PAR-CLIP	Functional MTI (Weak)	24398324
MIRT204743	hsa-miR-195-5p	Homo sapiens	BZW1	9689	Homo sapiens	PAR-CLIP	Functional MTI (Weak)	23446348
MIRT204743	hsa-miR-195-5p	Homo sapiens	BZW1	9689	Homo sapiens	PAR-CLIP	Functional MTI (Weak)	22012620
MIRT204743	hsa-miR-195-5p	Homo sapiens	BZW1	9689	Homo sapiens	PAR-CLIP	Functional MTI (Weak)	21572407
MIRT204743	hsa-miR-195-5p	Homo sapiens	BZW1	9689	Homo sapiens	PAR-CLIP	Functional MTI (Weak)	20371350
MIRT206022	hsa-miR-195-5p	Homo sapiens	NUP50	10762	Homo sapiens	HITS-CLIP	Functional MTI (Weak)	22473208
MIRT206022	hsa-miR-195-5p	Homo sapiens	NUP50	10762	Homo sapiens	PAR-CLIP	Functional MTI (Weak)	23446348
MIRT206022	hsa-miR-195-5p	Homo sapiens	NUP50	10762	Homo sapiens	PAR-CLIP	Functional MTI (Weak)	21572407
MIRT206022	hsa-miR-195-5p	Homo sapiens	NUP50	10762	Homo sapiens	PAR-CLIP	Functional MTI (Weak)	20371350
MIRT211200	hsa-miR-195-5p	Homo sapiens	FGF2	2247	Homo sapiens	PAR-CLIP	Functional MTI (Weak)	23446348
MIRT211200	hsa-miR-195-5p	Homo sapiens	FGF2	2247	Homo sapiens	PAR-CLIP	Functional MTI (Weak)	20371350
MIRT211200	hsa-miR-195-5p	Homo sapiens	FGF2	2247	Homo sapiens	Luciferase reporter assay//qRT-PCR//Western blot	Functional MTI	28500362
MIRT211200	hsa-miR-195-5p	Homo sapiens	FGF2	2247	Homo sapiens	ELISA//Luciferase reporter assay	Functional MTI	26823724
MIRT211316	hsa-miR-195-5p	Homo sapiens	HSPA4L	22824	Homo sapiens	PAR-CLIP	Functional MTI (Weak)	24398324
MIRT211316	hsa-miR-195-5p	Homo sapiens	HSPA4L	22824	Homo sapiens	PAR-CLIP	Functional MTI (Weak)	21572407
MIRT212610	hsa-miR-195-5p	Homo sapiens	RBPJ	3516	Homo sapiens	PAR-CLIP	Functional MTI (Weak)	23592263
MIRT212610	hsa-miR-195-5p	Homo sapiens	RBPJ	3516	Homo sapiens	PAR-CLIP	Functional MTI (Weak)	23446348
MIRT212610	hsa-miR-195-5p	Homo sapiens	RBPJ	3516	Homo sapiens	PAR-CLIP	Functional MTI (Weak)	22012620
MIRT212610	hsa-miR-195-5p	Homo sapiens	RBPJ	3516	Homo sapiens	PAR-CLIP	Functional MTI (Weak)	20371350
MIRT217747	hsa-miR-195-5p	Homo sapiens	TBPL1	9519	Homo sapiens	HITS-CLIP	Functional MTI (Weak)	22473208
MIRT217747	hsa-miR-195-5p	Homo sapiens	TBPL1	9519	Homo sapiens	PAR-CLIP	Functional MTI (Weak)	21572407
MIRT223692	hsa-miR-195-5p	Homo sapiens	FZD6	8323	Homo sapiens	PAR-CLIP	Functional MTI (Weak)	24398324
MIRT223692	hsa-miR-195-5p	Homo sapiens	FZD6	8323	Homo sapiens	PAR-CLIP	Functional MTI (Weak)	21572407
MIRT223692	hsa-miR-195-5p	Homo sapiens	FZD6	8323	Homo sapiens	HITS-CLIP	Functional MTI (Weak)	23313552
MIRT224968	hsa-miR-195-5p	Homo sapiens	BAG4	9530	Homo sapiens	PAR-CLIP	Functional MTI (Weak)	20371350
MIRT229349	hsa-miR-195-5p	Homo sapiens	ZNF449	203523	Homo sapiens	PAR-CLIP	Functional MTI (Weak)	21572407
MIRT229863	hsa-miR-195-5p	Homo sapiens	YIPF6	286451	Homo sapiens	PAR-CLIP	Functional MTI (Weak)	21572407
MIRT230122	hsa-miR-195-5p	Homo sapiens	DDX3Y	8653	Homo sapiens	HITS-CLIP	Functional MTI (Weak)	22473208
MIRT234345	hsa-miR-195-5p	Homo sapiens	MSL1	339287	Homo sapiens	PAR-CLIP	Functional MTI (Weak)	23446348
MIRT234345	hsa-miR-195-5p	Homo sapiens	MSL1	339287	Homo sapiens	PAR-CLIP	Functional MTI (Weak)	21572407
MIRT234345	hsa-miR-195-5p	Homo sapiens	MSL1	339287	Homo sapiens	PAR-CLIP	Functional MTI (Weak)	20371350
MIRT234345	hsa-miR-195-5p	Homo sapiens	MSL1	339287	Homo sapiens	HITS-CLIP	Functional MTI (Weak)	24906430
MIRT245006	hsa-miR-195-5p	Homo sapiens	ENTPD7	57089	Homo sapiens	HITS-CLIP	Functional MTI (Weak)	22473208
MIRT246940	hsa-miR-195-5p	Homo sapiens	PRRC2C	23215	Homo sapiens	HITS-CLIP	Functional MTI (Weak)	22473208
MIRT247239	hsa-miR-195-5p	Homo sapiens	ELK4	2005	Homo sapiens	PAR-CLIP	Functional MTI (Weak)	23446348
MIRT247239	hsa-miR-195-5p	Homo sapiens	ELK4	2005	Homo sapiens	PAR-CLIP	Functional MTI (Weak)	20371350
MIRT247370	hsa-miR-195-5p	Homo sapiens	GABARAPL1	23710	Homo sapiens	PAR-CLIP	Functional MTI (Weak)	23446348
MIRT247370	hsa-miR-195-5p	Homo sapiens	GABARAPL1	23710	Homo sapiens	PAR-CLIP	Functional MTI (Weak)	21572407
MIRT247370	hsa-miR-195-5p	Homo sapiens	GABARAPL1	23710	Homo sapiens	PAR-CLIP	Functional MTI (Weak)	20371350
MIRT248555	hsa-miR-195-5p	Homo sapiens	PDIK1L	149420	Homo sapiens	HITS-CLIP	Functional MTI (Weak)	22473208
MIRT248768	hsa-miR-195-5p	Homo sapiens	ATXN7L3B	552889	Homo sapiens	PAR-CLIP	Functional MTI (Weak)	23592263
MIRT248768	hsa-miR-195-5p	Homo sapiens	ATXN7L3B	552889	Homo sapiens	PAR-CLIP	Functional MTI (Weak)	20371350
MIRT249452	hsa-miR-195-5p	Homo sapiens	ZNF691	51058	Homo sapiens	PAR-CLIP	Functional MTI (Weak)	23446348
MIRT249452	hsa-miR-195-5p	Homo sapiens	ZNF691	51058	Homo sapiens	PAR-CLIP	Functional MTI (Weak)	20371350
MIRT251494	hsa-miR-195-5p	Homo sapiens	DYNLL2	140735	Homo sapiens	PAR-CLIP	Functional MTI (Weak)	23446348
MIRT251494	hsa-miR-195-5p	Homo sapiens	DYNLL2	140735	Homo sapiens	PAR-CLIP	Functional MTI (Weak)	20371350
MIRT255337	hsa-miR-195-5p	Homo sapiens	SRPRB	58477	Homo sapiens	HITS-CLIP	Functional MTI (Weak)	22473208
MIRT255337	hsa-miR-195-5p	Homo sapiens	SRPRB	58477	Homo sapiens	PAR-CLIP	Functional MTI (Weak)	21572407
MIRT255337	hsa-miR-195-5p	Homo sapiens	SRPRB	58477	Homo sapiens	PAR-CLIP	Functional MTI (Weak)	20371350
MIRT256310	hsa-miR-195-5p	Homo sapiens	CDC42SE2	56990	Homo sapiens	PAR-CLIP	Functional MTI (Weak)	21572407
MIRT258413	hsa-miR-195-5p	Homo sapiens	WIPI2	26100	Homo sapiens	HITS-CLIP	Functional MTI (Weak)	22473208
MIRT258413	hsa-miR-195-5p	Homo sapiens	WIPI2	26100	Homo sapiens	PAR-CLIP	Functional MTI (Weak)	21572407
MIRT265058	hsa-miR-195-5p	Homo sapiens	TBRG1	84897	Homo sapiens	PAR-CLIP	Functional MTI (Weak)	21572407
MIRT265078	hsa-miR-195-5p	Homo sapiens	CHEK1	1111	Homo sapiens	HITS-CLIP	Functional MTI (Weak)	22473208
MIRT265078	hsa-miR-195-5p	Homo sapiens	CHEK1	1111	Homo sapiens	HITS-CLIP	Functional MTI (Weak)	23313552
MIRT265078	hsa-miR-195-5p	Homo sapiens	CHEK1	1111	Homo sapiens	Immunohistochemistry//Luciferase reporter assay//qRT-PCR//Western blot	Functional MTI	26867682
MIRT265078	hsa-miR-195-5p	Homo sapiens	CHEK1	1111	Homo sapiens	Luciferase reporter assay//Microarray//qRT-PCR//Western blot	Functional MTI	25840419
MIRT267256	hsa-miR-195-5p	Homo sapiens	TMEM109	79073	Homo sapiens	HITS-CLIP	Functional MTI (Weak)	22473208
MIRT267531	hsa-miR-195-5p	Homo sapiens	C1orf226	400793	Homo sapiens	PAR-CLIP	Functional MTI (Weak)	23592263
MIRT270456	hsa-miR-195-5p	Homo sapiens	SIRT4	23409	Homo sapiens	HITS-CLIP	Functional MTI (Weak)	22473208
MIRT270555	hsa-miR-195-5p	Homo sapiens	SETD1B	23067	Homo sapiens	PAR-CLIP	Functional MTI (Weak)	20371350
MIRT273668	hsa-miR-195-5p	Homo sapiens	HOXC8	3224	Homo sapiens	PAR-CLIP	Functional MTI (Weak)	21572407
MIRT274744	hsa-miR-195-5p	Homo sapiens	RAB3IP	117177	Homo sapiens	PAR-CLIP	Functional MTI (Weak)	20371350
MIRT277508	hsa-miR-195-5p	Homo sapiens	PPP2R5C	5527	Homo sapiens	PAR-CLIP	Functional MTI (Weak)	21572407
MIRT277508	hsa-miR-195-5p	Homo sapiens	PPP2R5C	5527	Homo sapiens	PAR-CLIP	Functional MTI (Weak)	20371350
MIRT282537	hsa-miR-195-5p	Homo sapiens	SLCO3A1	28232	Homo sapiens	HITS-CLIP	Functional MTI (Weak)	23313552
MIRT286970	hsa-miR-195-5p	Homo sapiens	MLLT6	4302	Homo sapiens	HITS-CLIP	Functional MTI (Weak)	22473208
MIRT289633	hsa-miR-195-5p	Homo sapiens	CBX2	84733	Homo sapiens	PAR-CLIP	Functional MTI (Weak)	20371350
MIRT294286	hsa-miR-195-5p	Homo sapiens	ZFP28	140612	Homo sapiens	PAR-CLIP	Functional MTI (Weak)	20371350
MIRT295814	hsa-miR-195-5p	Homo sapiens	CHMP4B	128866	Homo sapiens	PAR-CLIP	Functional MTI (Weak)	20371350
MIRT297781	hsa-miR-195-5p	Homo sapiens	GABPA	2551	Homo sapiens	PAR-CLIP	Functional MTI (Weak)	21572407
MIRT297781	hsa-miR-195-5p	Homo sapiens	GABPA	2551	Homo sapiens	PAR-CLIP	Functional MTI (Weak)	20371350
MIRT300108	hsa-miR-195-5p	Homo sapiens	STRADB	55437	Homo sapiens	PAR-CLIP	Functional MTI (Weak)	20371350
MIRT300108	hsa-miR-195-5p	Homo sapiens	STRADB	55437	Homo sapiens	Microarray//qRT-PCR	Functional MTI (Weak)	22815788
MIRT300997	hsa-miR-195-5p	Homo sapiens	MTMR3	8897	Homo sapiens	PAR-CLIP	Functional MTI (Weak)	20371350
MIRT302617	hsa-miR-195-5p	Homo sapiens	CRIM1	51232	Homo sapiens	PAR-CLIP	Functional MTI (Weak)	23446348
MIRT302617	hsa-miR-195-5p	Homo sapiens	CRIM1	51232	Homo sapiens	PAR-CLIP	Functional MTI (Weak)	21572407
MIRT302617	hsa-miR-195-5p	Homo sapiens	CRIM1	51232	Homo sapiens	PAR-CLIP	Functional MTI (Weak)	20371350
MIRT302828	hsa-miR-195-5p	Homo sapiens	SOCS5	9655	Homo sapiens	PAR-CLIP	Functional MTI (Weak)	23592263
MIRT307144	hsa-miR-195-5p	Homo sapiens	CTDSPL	10217	Homo sapiens	PAR-CLIP	Functional MTI (Weak)	21572407
MIRT307144	hsa-miR-195-5p	Homo sapiens	CTDSPL	10217	Homo sapiens	PAR-CLIP	Functional MTI (Weak)	20371350
MIRT313678	hsa-miR-195-5p	Homo sapiens	ITGA2	3673	Homo sapiens	PAR-CLIP	Functional MTI (Weak)	21572407
MIRT314054	hsa-miR-195-5p	Homo sapiens	PIK3R1	5295	Homo sapiens	PAR-CLIP	Functional MTI (Weak)	23446348
MIRT314054	hsa-miR-195-5p	Homo sapiens	PIK3R1	5295	Homo sapiens	PAR-CLIP//HITS-CLIP	Functional MTI (Weak)	21572407
MIRT314054	hsa-miR-195-5p	Homo sapiens	PIK3R1	5295	Homo sapiens	HITS-CLIP	Functional MTI (Weak)	23824327
MIRT314054	hsa-miR-195-5p	Homo sapiens	PIK3R1	5295	Homo sapiens	HITS-CLIP	Functional MTI (Weak)	23313552
MIRT317724	hsa-miR-195-5p	Homo sapiens	PPIL1	51645	Homo sapiens	HITS-CLIP	Functional MTI (Weak)	22473208
MIRT317724	hsa-miR-195-5p	Homo sapiens	PPIL1	51645	Homo sapiens	PAR-CLIP	Functional MTI (Weak)	23446348
MIRT317724	hsa-miR-195-5p	Homo sapiens	PPIL1	51645	Homo sapiens	PAR-CLIP	Functional MTI (Weak)	21572407
MIRT317724	hsa-miR-195-5p	Homo sapiens	PPIL1	51645	Homo sapiens	PAR-CLIP	Functional MTI (Weak)	20371350
MIRT319334	hsa-miR-195-5p	Homo sapiens	CAPZA2	830	Homo sapiens	PAR-CLIP	Functional MTI (Weak)	20371350
MIRT320630	hsa-miR-195-5p	Homo sapiens	ZNRF2	223082	Homo sapiens	PAR-CLIP	Functional MTI (Weak)	23446348
MIRT324841	hsa-miR-195-5p	Homo sapiens	IFT74	80173	Homo sapiens	HITS-CLIP	Functional MTI (Weak)	22473208
MIRT326305	hsa-miR-195-5p	Homo sapiens	OCRL	4952	Homo sapiens	HITS-CLIP	Functional MTI (Weak)	23313552
MIRT327966	hsa-miR-195-5p	Homo sapiens	CHIC1	53344	Homo sapiens	PAR-CLIP	Functional MTI (Weak)	23446348
MIRT327966	hsa-miR-195-5p	Homo sapiens	CHIC1	53344	Homo sapiens	PAR-CLIP	Functional MTI (Weak)	21572407
MIRT327966	hsa-miR-195-5p	Homo sapiens	CHIC1	53344	Homo sapiens	PAR-CLIP	Functional MTI (Weak)	20371350
MIRT367267	hsa-miR-195-5p	Homo sapiens	CRKL	1399	Homo sapiens	PAR-CLIP	Functional MTI (Weak)	21572407
MIRT437657	hsa-miR-195-5p	Homo sapiens	ALOX12	239	Homo sapiens	Microarray//qRT-PCR	Functional MTI (Weak)	22815788
MIRT437658	hsa-miR-195-5p	Homo sapiens	PHACTR2	9749	Homo sapiens	Microarray//qRT-PCR	Functional MTI (Weak)	22815788
MIRT437659	hsa-miR-195-5p	Homo sapiens	CGNL1	84952	Homo sapiens	Microarray//qRT-PCR	Functional MTI (Weak)	22815788
MIRT437660	hsa-miR-195-5p	Homo sapiens	KIF21A	55605	Homo sapiens	Microarray//qRT-PCR	Functional MTI (Weak)	22815788
MIRT437661	hsa-miR-195-5p	Homo sapiens	RASGEF1B	153020	Homo sapiens	Microarray//qRT-PCR	Functional MTI (Weak)	22815788
MIRT437662	hsa-miR-195-5p	Homo sapiens	TUFT1	7286	Homo sapiens	Microarray//qRT-PCR	Functional MTI (Weak)	22815788
MIRT437663	hsa-miR-195-5p	Homo sapiens	PDIA6	10130	Homo sapiens	PAR-CLIP	Functional MTI (Weak)	20371350
MIRT437663	hsa-miR-195-5p	Homo sapiens	PDIA6	10130	Homo sapiens	HITS-CLIP	Functional MTI (Weak)	23313552
MIRT437663	hsa-miR-195-5p	Homo sapiens	PDIA6	10130	Homo sapiens	Microarray//qRT-PCR	Functional MTI (Weak)	22815788
MIRT437664	hsa-miR-195-5p	Homo sapiens	SNX16	64089	Homo sapiens	PAR-CLIP	Functional MTI (Weak)	23446348
MIRT437664	hsa-miR-195-5p	Homo sapiens	SNX16	64089	Homo sapiens	PAR-CLIP	Functional MTI (Weak)	21572407
MIRT437664	hsa-miR-195-5p	Homo sapiens	SNX16	64089	Homo sapiens	PAR-CLIP	Functional MTI (Weak)	20371350
MIRT437664	hsa-miR-195-5p	Homo sapiens	SNX16	64089	Homo sapiens	Microarray//qRT-PCR	Functional MTI (Weak)	22815788
MIRT437665	hsa-miR-195-5p	Homo sapiens	TRIP10	9322	Homo sapiens	Microarray//qRT-PCR	Functional MTI (Weak)	22815788
MIRT437792	hsa-miR-195-5p	Homo sapiens	CDC25A	993	Homo sapiens	HITS-CLIP	Functional MTI (Weak)	22473208
MIRT437792	hsa-miR-195-5p	Homo sapiens	CDC25A	993	Homo sapiens	PAR-CLIP	Functional MTI (Weak)	23592263
MIRT437792	hsa-miR-195-5p	Homo sapiens	CDC25A	993	Homo sapiens	Luciferase reporter assay//Western blot	Functional MTI	23544130
MIRT437793	hsa-miR-195-5p	Homo sapiens	BTRC	8945	Homo sapiens	HITS-CLIP	Functional MTI (Weak)	22473208
MIRT437793	hsa-miR-195-5p	Homo sapiens	BTRC	8945	Homo sapiens	Luciferase reporter assay//Western blot	Functional MTI	23544130
MIRT438296	hsa-miR-195-5p	Homo sapiens	INSR	3643	Homo sapiens	Luciferase reporter assay//qRT-PCR//Western blot	Functional MTI	25240198
MIRT438377	hsa-miR-195-5p	Homo sapiens	ELN	2006	Homo sapiens	Luciferase reporter assay//Western blot//qRT-PCR	Functional MTI	25201911
MIRT438609	hsa-miR-195-5p	Homo sapiens	RET	5979	Homo sapiens	Flow//Luciferase reporter assay	Functional MTI	23022987
MIRT438896	hsa-miR-195-5p	Homo sapiens	Bace1	29392	Homo sapiens	Luciferase reporter assay	Functional MTI	23447608
MIRT443814	hsa-miR-195-5p	Homo sapiens	SIDT2	51092	Homo sapiens	PAR-CLIP	Functional MTI (Weak)	22100165
MIRT446505	hsa-miR-195-5p	Homo sapiens	ASCC1	51008	Homo sapiens	PAR-CLIP	Functional MTI (Weak)	22100165
MIRT447775	hsa-miR-195-5p	Homo sapiens	DMRT2	10655	Homo sapiens	PAR-CLIP	Functional MTI (Weak)	22100165
MIRT448444	hsa-miR-195-5p	Homo sapiens	TLL1	7092	Homo sapiens	PAR-CLIP	Functional MTI (Weak)	22100165
MIRT449187	hsa-miR-195-5p	Homo sapiens	LUC7L3	51747	Homo sapiens	PAR-CLIP	Functional MTI (Weak)	22100165
MIRT451836	hsa-miR-195-5p	Homo sapiens	ALDH3B1	221	Homo sapiens	PAR-CLIP	Functional MTI (Weak)	23592263
MIRT453285	hsa-miR-195-5p	Homo sapiens	EFTUD2	9343	Homo sapiens	PAR-CLIP	Functional MTI (Weak)	23592263
MIRT453751	hsa-miR-195-5p	Homo sapiens	CSNK1E	1454	Homo sapiens	PAR-CLIP	Functional MTI (Weak)	23592263
MIRT454967	hsa-miR-195-5p	Homo sapiens	TPM2	7169	Homo sapiens	PAR-CLIP	Functional MTI (Weak)	23592263
MIRT456864	hsa-miR-195-5p	Homo sapiens	ZNF460	10794	Homo sapiens	PAR-CLIP	Functional MTI (Weak)	23592263
MIRT456864	hsa-miR-195-5p	Homo sapiens	ZNF460	10794	Homo sapiens	PAR-CLIP	Functional MTI (Weak)	24398324
MIRT456864	hsa-miR-195-5p	Homo sapiens	ZNF460	10794	Homo sapiens	PAR-CLIP	Functional MTI (Weak)	23446348
MIRT456864	hsa-miR-195-5p	Homo sapiens	ZNF460	10794	Homo sapiens	PAR-CLIP//HITS-CLIP	Functional MTI (Weak)	21572407
MIRT456864	hsa-miR-195-5p	Homo sapiens	ZNF460	10794	Homo sapiens	PAR-CLIP	Functional MTI (Weak)	20371350
MIRT460221	hsa-miR-195-5p	Homo sapiens	FGFR4	2264	Homo sapiens	PAR-CLIP	Functional MTI (Weak)	23592263
MIRT460435	hsa-miR-195-5p	Homo sapiens	DOCK11	139818	Homo sapiens	PAR-CLIP	Functional MTI (Weak)	23592263
MIRT461561	hsa-miR-195-5p	Homo sapiens	ACTR3B	57180	Homo sapiens	PAR-CLIP	Functional MTI (Weak)	23592263
MIRT463166	hsa-miR-195-5p	Homo sapiens	ZNF367	195828	Homo sapiens	PAR-CLIP	Functional MTI (Weak)	23592263
MIRT463166	hsa-miR-195-5p	Homo sapiens	ZNF367	195828	Homo sapiens	PAR-CLIP	Functional MTI (Weak)	24398324
MIRT463166	hsa-miR-195-5p	Homo sapiens	ZNF367	195828	Homo sapiens	PAR-CLIP	Functional MTI (Weak)	23446348
MIRT463166	hsa-miR-195-5p	Homo sapiens	ZNF367	195828	Homo sapiens	PAR-CLIP//HITS-CLIP	Functional MTI (Weak)	21572407
MIRT463166	hsa-miR-195-5p	Homo sapiens	ZNF367	195828	Homo sapiens	PAR-CLIP	Functional MTI (Weak)	20371350
MIRT463166	hsa-miR-195-5p	Homo sapiens	ZNF367	195828	Homo sapiens	PAR-CLIP	Functional MTI (Weak)	26701625
MIRT464664	hsa-miR-195-5p	Homo sapiens	UBE2V1	7335	Homo sapiens	PAR-CLIP	Functional MTI (Weak)	23592263
MIRT464664	hsa-miR-195-5p	Homo sapiens	UBE2V1	7335	Homo sapiens	PAR-CLIP	Functional MTI (Weak)	23446348
MIRT464664	hsa-miR-195-5p	Homo sapiens	UBE2V1	7335	Homo sapiens	PAR-CLIP	Functional MTI (Weak)	21572407
MIRT464664	hsa-miR-195-5p	Homo sapiens	UBE2V1	7335	Homo sapiens	PAR-CLIP	Functional MTI (Weak)	20371350
MIRT464664	hsa-miR-195-5p	Homo sapiens	UBE2V1	7335	Homo sapiens	PAR-CLIP	Functional MTI (Weak)	26701625
MIRT464664	hsa-miR-195-5p	Homo sapiens	UBE2V1	7335	Homo sapiens	PAR-CLIP	Functional MTI (Weak)	27292025
MIRT464747	hsa-miR-195-5p	Homo sapiens	UBE2Q1	55585	Homo sapiens	HITS-CLIP	Functional MTI (Weak)	22473208
MIRT464747	hsa-miR-195-5p	Homo sapiens	UBE2Q1	55585	Homo sapiens	PAR-CLIP	Functional MTI (Weak)	23592263
MIRT464747	hsa-miR-195-5p	Homo sapiens	UBE2Q1	55585	Homo sapiens	PAR-CLIP	Functional MTI (Weak)	27292025
MIRT465164	hsa-miR-195-5p	Homo sapiens	TSC22D2	9819	Homo sapiens	PAR-CLIP	Functional MTI (Weak)	23592263
MIRT465567	hsa-miR-195-5p	Homo sapiens	TOB2	10766	Homo sapiens	PAR-CLIP	Functional MTI (Weak)	23592263
MIRT465928	hsa-miR-195-5p	Homo sapiens	TMEM189-UBE2V1	387522	Homo sapiens	PAR-CLIP	Functional MTI (Weak)	23592263
MIRT465928	hsa-miR-195-5p	Homo sapiens	TMEM189-UBE2V1	387522	Homo sapiens	PAR-CLIP	Functional MTI (Weak)	23446348
MIRT465928	hsa-miR-195-5p	Homo sapiens	TMEM189-UBE2V1	387522	Homo sapiens	PAR-CLIP	Functional MTI (Weak)	21572407
MIRT465928	hsa-miR-195-5p	Homo sapiens	TMEM189-UBE2V1	387522	Homo sapiens	PAR-CLIP	Functional MTI (Weak)	20371350
MIRT465928	hsa-miR-195-5p	Homo sapiens	TMEM189-UBE2V1	387522	Homo sapiens	PAR-CLIP	Functional MTI (Weak)	26701625
MIRT465928	hsa-miR-195-5p	Homo sapiens	TMEM189-UBE2V1	387522	Homo sapiens	PAR-CLIP	Functional MTI (Weak)	27292025
MIRT466011	hsa-miR-195-5p	Homo sapiens	TMEM189	387521	Homo sapiens	PAR-CLIP	Functional MTI (Weak)	23592263
MIRT466011	hsa-miR-195-5p	Homo sapiens	TMEM189	387521	Homo sapiens	PAR-CLIP	Functional MTI (Weak)	23446348
MIRT466011	hsa-miR-195-5p	Homo sapiens	TMEM189	387521	Homo sapiens	PAR-CLIP	Functional MTI (Weak)	21572407
MIRT466011	hsa-miR-195-5p	Homo sapiens	TMEM189	387521	Homo sapiens	PAR-CLIP	Functional MTI (Weak)	20371350
MIRT466011	hsa-miR-195-5p	Homo sapiens	TMEM189	387521	Homo sapiens	PAR-CLIP	Functional MTI (Weak)	26701625
MIRT466011	hsa-miR-195-5p	Homo sapiens	TMEM189	387521	Homo sapiens	PAR-CLIP	Functional MTI (Weak)	27292025
MIRT466295	hsa-miR-195-5p	Homo sapiens	TM4SF1	4071	Homo sapiens	PAR-CLIP	Functional MTI (Weak)	23592263
MIRT466434	hsa-miR-195-5p	Homo sapiens	TFAP2A	7020	Homo sapiens	PAR-CLIP	Functional MTI (Weak)	23592263
MIRT466434	hsa-miR-195-5p	Homo sapiens	TFAP2A	7020	Homo sapiens	PAR-CLIP	Functional MTI (Weak)	23446348
MIRT466434	hsa-miR-195-5p	Homo sapiens	TFAP2A	7020	Homo sapiens	PAR-CLIP	Functional MTI (Weak)	21572407
MIRT466434	hsa-miR-195-5p	Homo sapiens	TFAP2A	7020	Homo sapiens	PAR-CLIP	Functional MTI (Weak)	20371350
MIRT466434	hsa-miR-195-5p	Homo sapiens	TFAP2A	7020	Homo sapiens	PAR-CLIP	Functional MTI (Weak)	26701625
MIRT466434	hsa-miR-195-5p	Homo sapiens	TFAP2A	7020	Homo sapiens	PAR-CLIP	Functional MTI (Weak)	27292025
MIRT466919	hsa-miR-195-5p	Homo sapiens	STK38	11329	Homo sapiens	PAR-CLIP	Functional MTI (Weak)	23592263
MIRT466919	hsa-miR-195-5p	Homo sapiens	STK38	11329	Homo sapiens	PAR-CLIP	Functional MTI (Weak)	24398324
MIRT466919	hsa-miR-195-5p	Homo sapiens	STK38	11329	Homo sapiens	PAR-CLIP	Functional MTI (Weak)	22012620
MIRT466919	hsa-miR-195-5p	Homo sapiens	STK38	11329	Homo sapiens	PAR-CLIP	Functional MTI (Weak)	21572407
MIRT466919	hsa-miR-195-5p	Homo sapiens	STK38	11329	Homo sapiens	PAR-CLIP	Functional MTI (Weak)	20371350
MIRT466919	hsa-miR-195-5p	Homo sapiens	STK38	11329	Homo sapiens	PAR-CLIP	Functional MTI (Weak)	26701625
MIRT466999	hsa-miR-195-5p	Homo sapiens	SSRP1	6749	Homo sapiens	HITS-CLIP	Functional MTI (Weak)	22473208
MIRT466999	hsa-miR-195-5p	Homo sapiens	SSRP1	6749	Homo sapiens	PAR-CLIP	Functional MTI (Weak)	23592263
MIRT466999	hsa-miR-195-5p	Homo sapiens	SSRP1	6749	Homo sapiens	PAR-CLIP	Functional MTI (Weak)	20371350
MIRT468056	hsa-miR-195-5p	Homo sapiens	SIK1	150094	Homo sapiens	HITS-CLIP	Functional MTI (Weak)	22473208
MIRT468056	hsa-miR-195-5p	Homo sapiens	SIK1	150094	Homo sapiens	PAR-CLIP	Functional MTI (Weak)	23592263
MIRT468148	hsa-miR-195-5p	Homo sapiens	SH3BP4	23677	Homo sapiens	PAR-CLIP	Functional MTI (Weak)	23592263
MIRT468678	hsa-miR-195-5p	Homo sapiens	SEC24A	10802	Homo sapiens	PAR-CLIP	Functional MTI (Weak)	23592263
MIRT468678	hsa-miR-195-5p	Homo sapiens	SEC24A	10802	Homo sapiens	PAR-CLIP	Functional MTI (Weak)	21572407
MIRT469087	hsa-miR-195-5p	Homo sapiens	RNF168	165918	Homo sapiens	PAR-CLIP	Functional MTI (Weak)	23592263
MIRT469412	hsa-miR-195-5p	Homo sapiens	REL	5966	Homo sapiens	PAR-CLIP	Functional MTI (Weak)	23592263
MIRT469412	hsa-miR-195-5p	Homo sapiens	REL	5966	Homo sapiens	PAR-CLIP	Functional MTI (Weak)	23446348
MIRT469412	hsa-miR-195-5p	Homo sapiens	REL	5966	Homo sapiens	PAR-CLIP	Functional MTI (Weak)	20371350
MIRT469412	hsa-miR-195-5p	Homo sapiens	REL	5966	Homo sapiens	PAR-CLIP	Functional MTI (Weak)	27292025
MIRT471036	hsa-miR-195-5p	Homo sapiens	PISD	23761	Homo sapiens	PAR-CLIP	Functional MTI (Weak)	23592263
MIRT471036	hsa-miR-195-5p	Homo sapiens	PISD	23761	Homo sapiens	PAR-CLIP	Functional MTI (Weak)	24398324
MIRT471036	hsa-miR-195-5p	Homo sapiens	PISD	23761	Homo sapiens	PAR-CLIP	Functional MTI (Weak)	23446348
MIRT471036	hsa-miR-195-5p	Homo sapiens	PISD	23761	Homo sapiens	PAR-CLIP	Functional MTI (Weak)	21572407
MIRT471036	hsa-miR-195-5p	Homo sapiens	PISD	23761	Homo sapiens	PAR-CLIP	Functional MTI (Weak)	20371350
MIRT471036	hsa-miR-195-5p	Homo sapiens	PISD	23761	Homo sapiens	PAR-CLIP	Functional MTI (Weak)	26701625
MIRT471493	hsa-miR-195-5p	Homo sapiens	PDE4D	5144	Homo sapiens	PAR-CLIP	Functional MTI (Weak)	23592263
MIRT471493	hsa-miR-195-5p	Homo sapiens	PDE4D	5144	Homo sapiens	PAR-CLIP	Functional MTI (Weak)	21572407
MIRT471953	hsa-miR-195-5p	Homo sapiens	NR6A1	2649	Homo sapiens	PAR-CLIP	Functional MTI (Weak)	23592263
MIRT472264	hsa-miR-195-5p	Homo sapiens	NFIC	4782	Homo sapiens	PAR-CLIP	Functional MTI (Weak)	23592263
MIRT472666	hsa-miR-195-5p	Homo sapiens	NAA25	80018	Homo sapiens	PAR-CLIP	Functional MTI (Weak)	23592263
MIRT472666	hsa-miR-195-5p	Homo sapiens	NAA25	80018	Homo sapiens	PAR-CLIP	Functional MTI (Weak)	21572407
MIRT474317	hsa-miR-195-5p	Homo sapiens	LAMC1	3915	Homo sapiens	PAR-CLIP	Functional MTI (Weak)	23592263
MIRT474832	hsa-miR-195-5p	Homo sapiens	RUBCN	9711	Homo sapiens	PAR-CLIP	Functional MTI (Weak)	23592263
MIRT474832	hsa-miR-195-5p	Homo sapiens	RUBCN	9711	Homo sapiens	PAR-CLIP	Functional MTI (Weak)	26701625
MIRT475066	hsa-miR-195-5p	Homo sapiens	IVNS1ABP	10625	Homo sapiens	PAR-CLIP	Functional MTI (Weak)	23592263
MIRT475066	hsa-miR-195-5p	Homo sapiens	IVNS1ABP	10625	Homo sapiens	PAR-CLIP	Functional MTI (Weak)	21572407
MIRT475066	hsa-miR-195-5p	Homo sapiens	IVNS1ABP	10625	Homo sapiens	PAR-CLIP	Functional MTI (Weak)	20371350
MIRT475120	hsa-miR-195-5p	Homo sapiens	IPPK	64768	Homo sapiens	PAR-CLIP	Functional MTI (Weak)	23592263
MIRT475536	hsa-miR-195-5p	Homo sapiens	HOXA3	3200	Homo sapiens	PAR-CLIP	Functional MTI (Weak)	23592263
MIRT475536	hsa-miR-195-5p	Homo sapiens	HOXA3	3200	Homo sapiens	PAR-CLIP	Functional MTI (Weak)	23446348
MIRT475536	hsa-miR-195-5p	Homo sapiens	HOXA3	3200	Homo sapiens	PAR-CLIP//HITS-CLIP	Functional MTI (Weak)	21572407
MIRT475536	hsa-miR-195-5p	Homo sapiens	HOXA3	3200	Homo sapiens	PAR-CLIP	Functional MTI (Weak)	20371350
MIRT475717	hsa-miR-195-5p	Homo sapiens	HEYL	26508	Homo sapiens	PAR-CLIP	Functional MTI (Weak)	23592263
MIRT475840	hsa-miR-195-5p	Homo sapiens	HDGF	3068	Homo sapiens	PAR-CLIP	Functional MTI (Weak)	23592263
MIRT475840	hsa-miR-195-5p	Homo sapiens	HDGF	3068	Homo sapiens	PAR-CLIP	Functional MTI (Weak)	20371350
MIRT475840	hsa-miR-195-5p	Homo sapiens	HDGF	3068	Homo sapiens	PAR-CLIP	Functional MTI (Weak)	26701625
MIRT476257	hsa-miR-195-5p	Homo sapiens	GNB1	2782	Homo sapiens	HITS-CLIP	Functional MTI (Weak)	22473208
MIRT476257	hsa-miR-195-5p	Homo sapiens	GNB1	2782	Homo sapiens	PAR-CLIP	Functional MTI (Weak)	23592263
MIRT476257	hsa-miR-195-5p	Homo sapiens	GNB1	2782	Homo sapiens	PAR-CLIP	Functional MTI (Weak)	21572407
MIRT476257	hsa-miR-195-5p	Homo sapiens	GNB1	2782	Homo sapiens	PAR-CLIP	Functional MTI (Weak)	20371350
MIRT476274	hsa-miR-195-5p	Homo sapiens	GNAL	2774	Homo sapiens	PAR-CLIP	Functional MTI (Weak)	23592263
MIRT476274	hsa-miR-195-5p	Homo sapiens	GNAL	2774	Homo sapiens	PAR-CLIP//HITS-CLIP	Functional MTI (Weak)	21572407
MIRT476274	hsa-miR-195-5p	Homo sapiens	GNAL	2774	Homo sapiens	PAR-CLIP	Functional MTI (Weak)	20371350
MIRT476697	hsa-miR-195-5p	Homo sapiens	FURIN	5045	Homo sapiens	PAR-CLIP	Functional MTI (Weak)	23592263
MIRT476697	hsa-miR-195-5p	Homo sapiens	FURIN	5045	Homo sapiens	PAR-CLIP	Functional MTI (Weak)	26701625
MIRT477562	hsa-miR-195-5p	Homo sapiens	EIF1AX	1964	Homo sapiens	PAR-CLIP	Functional MTI (Weak)	23592263
MIRT477562	hsa-miR-195-5p	Homo sapiens	EIF1AX	1964	Homo sapiens	PAR-CLIP	Functional MTI (Weak)	23446348
MIRT477562	hsa-miR-195-5p	Homo sapiens	EIF1AX	1964	Homo sapiens	PAR-CLIP	Functional MTI (Weak)	21572407
MIRT477562	hsa-miR-195-5p	Homo sapiens	EIF1AX	1964	Homo sapiens	PAR-CLIP	Functional MTI (Weak)	20371350
MIRT477562	hsa-miR-195-5p	Homo sapiens	EIF1AX	1964	Homo sapiens	PAR-CLIP	Functional MTI (Weak)	27292025
MIRT477846	hsa-miR-195-5p	Homo sapiens	DYRK3	8444	Homo sapiens	PAR-CLIP	Functional MTI (Weak)	23592263
MIRT478909	hsa-miR-195-5p	Homo sapiens	CPSF7	79869	Homo sapiens	PAR-CLIP	Functional MTI (Weak)	23592263
MIRT478909	hsa-miR-195-5p	Homo sapiens	CPSF7	79869	Homo sapiens	PAR-CLIP	Functional MTI (Weak)	21572407
MIRT478909	hsa-miR-195-5p	Homo sapiens	CPSF7	79869	Homo sapiens	PAR-CLIP	Functional MTI (Weak)	20371350
MIRT479985	hsa-miR-195-5p	Homo sapiens	CARD10	29775	Homo sapiens	PAR-CLIP	Functional MTI (Weak)	23592263
MIRT481180	hsa-miR-195-5p	Homo sapiens	AVL9	23080	Homo sapiens	PAR-CLIP	Functional MTI (Weak)	23592263
MIRT481180	hsa-miR-195-5p	Homo sapiens	AVL9	23080	Homo sapiens	PAR-CLIP	Functional MTI (Weak)	24398324
MIRT481180	hsa-miR-195-5p	Homo sapiens	AVL9	23080	Homo sapiens	PAR-CLIP	Functional MTI (Weak)	20371350
MIRT482115	hsa-miR-195-5p	Homo sapiens	AKT3	10000	Homo sapiens	PAR-CLIP	Functional MTI (Weak)	23592263
MIRT482115	hsa-miR-195-5p	Homo sapiens	AKT3	10000	Homo sapiens	PAR-CLIP	Functional MTI (Weak)	21572407
MIRT482372	hsa-miR-195-5p	Homo sapiens	AGO2	27161	Homo sapiens	PAR-CLIP	Functional MTI (Weak)	23592263
MIRT482372	hsa-miR-195-5p	Homo sapiens	AGO2	27161	Homo sapiens	PAR-CLIP	Functional MTI (Weak)	26701625
MIRT482552	hsa-miR-195-5p	Homo sapiens	ABL2	27	Homo sapiens	PAR-CLIP	Functional MTI (Weak)	23592263
MIRT482552	hsa-miR-195-5p	Homo sapiens	ABL2	27	Homo sapiens	PAR-CLIP	Functional MTI (Weak)	24398324
MIRT482552	hsa-miR-195-5p	Homo sapiens	ABL2	27	Homo sapiens	PAR-CLIP	Functional MTI (Weak)	23446348
MIRT482552	hsa-miR-195-5p	Homo sapiens	ABL2	27	Homo sapiens	PAR-CLIP	Functional MTI (Weak)	21572407
MIRT482552	hsa-miR-195-5p	Homo sapiens	ABL2	27	Homo sapiens	PAR-CLIP	Functional MTI (Weak)	20371350
MIRT482579	hsa-miR-195-5p	Homo sapiens	ABHD2	11057	Homo sapiens	PAR-CLIP	Functional MTI (Weak)	23592263
MIRT484775	hsa-miR-195-5p	Homo sapiens	ABCC6	368	Homo sapiens	PAR-CLIP	Functional MTI (Weak)	23592263
MIRT484775	hsa-miR-195-5p	Homo sapiens	ABCC6	368	Homo sapiens	PAR-CLIP	Functional MTI (Weak)	20371350
MIRT485217	hsa-miR-195-5p	Homo sapiens	PRKAR2A	5576	Homo sapiens	PAR-CLIP	Functional MTI (Weak)	23592263
MIRT485217	hsa-miR-195-5p	Homo sapiens	PRKAR2A	5576	Homo sapiens	PAR-CLIP	Functional MTI (Weak)	23446348
MIRT485217	hsa-miR-195-5p	Homo sapiens	PRKAR2A	5576	Homo sapiens	PAR-CLIP	Functional MTI (Weak)	21572407
MIRT485217	hsa-miR-195-5p	Homo sapiens	PRKAR2A	5576	Homo sapiens	PAR-CLIP	Functional MTI (Weak)	20371350
MIRT487391	hsa-miR-195-5p	Homo sapiens	VSIR	64115	Homo sapiens	PAR-CLIP	Functional MTI (Weak)	23592263
MIRT492712	hsa-miR-195-5p	Homo sapiens	PHYHIP	9796	Homo sapiens	PAR-CLIP	Functional MTI (Weak)	23592263
MIRT494349	hsa-miR-195-5p	Homo sapiens	CASKIN1	57524	Homo sapiens	PAR-CLIP	Functional MTI (Weak)	23592263
MIRT495144	hsa-miR-195-5p	Homo sapiens	ZNRF1	84937	Homo sapiens	PAR-CLIP	Functional MTI (Weak)	23708386
MIRT496016	hsa-miR-195-5p	Homo sapiens	CD180	4064	Homo sapiens	PAR-CLIP	Functional MTI (Weak)	22291592
MIRT497773	hsa-miR-195-5p	Homo sapiens	KIAA0895	23366	Homo sapiens	PAR-CLIP	Functional MTI (Weak)	22291592
MIRT498981	hsa-miR-195-5p	Homo sapiens	ORC4	5000	Homo sapiens	PAR-CLIP	Functional MTI (Weak)	24398324
MIRT498981	hsa-miR-195-5p	Homo sapiens	ORC4	5000	Homo sapiens	PAR-CLIP	Functional MTI (Weak)	23446348
MIRT498981	hsa-miR-195-5p	Homo sapiens	ORC4	5000	Homo sapiens	PAR-CLIP	Functional MTI (Weak)	21572407
MIRT498981	hsa-miR-195-5p	Homo sapiens	ORC4	5000	Homo sapiens	PAR-CLIP	Functional MTI (Weak)	20371350
MIRT498981	hsa-miR-195-5p	Homo sapiens	ORC4	5000	Homo sapiens	PAR-CLIP	Functional MTI (Weak)	27292025
MIRT499453	hsa-miR-195-5p	Homo sapiens	ODF2L	57489	Homo sapiens	PAR-CLIP	Functional MTI (Weak)	24398324
MIRT499453	hsa-miR-195-5p	Homo sapiens	ODF2L	57489	Homo sapiens	PAR-CLIP	Functional MTI (Weak)	23446348
MIRT499453	hsa-miR-195-5p	Homo sapiens	ODF2L	57489	Homo sapiens	PAR-CLIP	Functional MTI (Weak)	21572407
MIRT499453	hsa-miR-195-5p	Homo sapiens	ODF2L	57489	Homo sapiens	PAR-CLIP	Functional MTI (Weak)	20371350
MIRT499617	hsa-miR-195-5p	Homo sapiens	DNAJA1	3301	Homo sapiens	PAR-CLIP	Functional MTI (Weak)	24398324
MIRT499617	hsa-miR-195-5p	Homo sapiens	DNAJA1	3301	Homo sapiens	PAR-CLIP	Functional MTI (Weak)	23446348
MIRT499617	hsa-miR-195-5p	Homo sapiens	DNAJA1	3301	Homo sapiens	PAR-CLIP//HITS-CLIP	Functional MTI (Weak)	21572407
MIRT499617	hsa-miR-195-5p	Homo sapiens	DNAJA1	3301	Homo sapiens	PAR-CLIP	Functional MTI (Weak)	20371350
MIRT500094	hsa-miR-195-5p	Homo sapiens	L2HGDH	79944	Homo sapiens	PAR-CLIP	Functional MTI (Weak)	24398324
MIRT500094	hsa-miR-195-5p	Homo sapiens	L2HGDH	79944	Homo sapiens	PAR-CLIP	Functional MTI (Weak)	23446348
MIRT500094	hsa-miR-195-5p	Homo sapiens	L2HGDH	79944	Homo sapiens	PAR-CLIP	Functional MTI (Weak)	21572407
MIRT500094	hsa-miR-195-5p	Homo sapiens	L2HGDH	79944	Homo sapiens	PAR-CLIP	Functional MTI (Weak)	20371350
MIRT500323	hsa-miR-195-5p	Homo sapiens	ZNF622	90441	Homo sapiens	HITS-CLIP	Functional MTI (Weak)	22473208
MIRT500323	hsa-miR-195-5p	Homo sapiens	ZNF622	90441	Homo sapiens	PAR-CLIP	Functional MTI (Weak)	24398324
MIRT500323	hsa-miR-195-5p	Homo sapiens	ZNF622	90441	Homo sapiens	PAR-CLIP	Functional MTI (Weak)	23446348
MIRT500323	hsa-miR-195-5p	Homo sapiens	ZNF622	90441	Homo sapiens	PAR-CLIP	Functional MTI (Weak)	21572407
MIRT500323	hsa-miR-195-5p	Homo sapiens	ZNF622	90441	Homo sapiens	PAR-CLIP	Functional MTI (Weak)	20371350
MIRT500421	hsa-miR-195-5p	Homo sapiens	ZMAT3	64393	Homo sapiens	PAR-CLIP	Functional MTI (Weak)	24398324
MIRT500421	hsa-miR-195-5p	Homo sapiens	ZMAT3	64393	Homo sapiens	PAR-CLIP	Functional MTI (Weak)	21572407
MIRT500577	hsa-miR-195-5p	Homo sapiens	USP53	54532	Homo sapiens	PAR-CLIP	Functional MTI (Weak)	24398324
MIRT500862	hsa-miR-195-5p	Homo sapiens	SYPL1	6856	Homo sapiens	PAR-CLIP	Functional MTI (Weak)	24398324
MIRT500862	hsa-miR-195-5p	Homo sapiens	SYPL1	6856	Homo sapiens	PAR-CLIP	Functional MTI (Weak)	23446348
MIRT500862	hsa-miR-195-5p	Homo sapiens	SYPL1	6856	Homo sapiens	PAR-CLIP	Functional MTI (Weak)	21572407
MIRT500862	hsa-miR-195-5p	Homo sapiens	SYPL1	6856	Homo sapiens	PAR-CLIP	Functional MTI (Weak)	20371350
MIRT500939	hsa-miR-195-5p	Homo sapiens	SRPRA	6734	Homo sapiens	HITS-CLIP	Functional MTI (Weak)	22473208
MIRT500939	hsa-miR-195-5p	Homo sapiens	SRPRA	6734	Homo sapiens	PAR-CLIP	Functional MTI (Weak)	24398324
MIRT500939	hsa-miR-195-5p	Homo sapiens	SRPRA	6734	Homo sapiens	PAR-CLIP	Functional MTI (Weak)	21572407
MIRT500939	hsa-miR-195-5p	Homo sapiens	SRPRA	6734	Homo sapiens	HITS-CLIP	Functional MTI (Weak)	23313552
MIRT500950	hsa-miR-195-5p	Homo sapiens	SREK1	140890	Homo sapiens	PAR-CLIP	Functional MTI (Weak)	24398324
MIRT500950	hsa-miR-195-5p	Homo sapiens	SREK1	140890	Homo sapiens	PAR-CLIP	Functional MTI (Weak)	23446348
MIRT500950	hsa-miR-195-5p	Homo sapiens	SREK1	140890	Homo sapiens	PAR-CLIP//HITS-CLIP	Functional MTI (Weak)	21572407
MIRT500950	hsa-miR-195-5p	Homo sapiens	SREK1	140890	Homo sapiens	PAR-CLIP	Functional MTI (Weak)	20371350
MIRT501086	hsa-miR-195-5p	Homo sapiens	SMAD7	4092	Homo sapiens	PAR-CLIP	Functional MTI (Weak)	24398324
MIRT501086	hsa-miR-195-5p	Homo sapiens	SMAD7	4092	Homo sapiens	PAR-CLIP	Functional MTI (Weak)	23446348
MIRT501086	hsa-miR-195-5p	Homo sapiens	SMAD7	4092	Homo sapiens	PAR-CLIP	Functional MTI (Weak)	21572407
MIRT501086	hsa-miR-195-5p	Homo sapiens	SMAD7	4092	Homo sapiens	PAR-CLIP	Functional MTI (Weak)	20371350
MIRT501086	hsa-miR-195-5p	Homo sapiens	SMAD7	4092	Homo sapiens	Luciferase reporter assay	Functional MTI	26837421
MIRT501086	hsa-miR-195-5p	Homo sapiens	SMAD7	4092	Homo sapiens	Luciferase reporter assay//qRT-PCR//Western blot	Functional MTI	27574009
MIRT501503	hsa-miR-195-5p	Homo sapiens	PRICKLE2	166336	Homo sapiens	PAR-CLIP	Functional MTI (Weak)	24398324
MIRT502037	hsa-miR-195-5p	Homo sapiens	LRIG2	9860	Homo sapiens	PAR-CLIP	Functional MTI (Weak)	24398324
MIRT502149	hsa-miR-195-5p	Homo sapiens	KIF5B	3799	Homo sapiens	HITS-CLIP	Functional MTI (Weak)	22473208
MIRT502149	hsa-miR-195-5p	Homo sapiens	KIF5B	3799	Homo sapiens	PAR-CLIP	Functional MTI (Weak)	24398324
MIRT502149	hsa-miR-195-5p	Homo sapiens	KIF5B	3799	Homo sapiens	PAR-CLIP	Functional MTI (Weak)	23446348
MIRT502149	hsa-miR-195-5p	Homo sapiens	KIF5B	3799	Homo sapiens	PAR-CLIP	Functional MTI (Weak)	21572407
MIRT502149	hsa-miR-195-5p	Homo sapiens	KIF5B	3799	Homo sapiens	PAR-CLIP	Functional MTI (Weak)	20371350
MIRT502499	hsa-miR-195-5p	Homo sapiens	FAM122B	159090	Homo sapiens	PAR-CLIP	Functional MTI (Weak)	24398324
MIRT502499	hsa-miR-195-5p	Homo sapiens	FAM122B	159090	Homo sapiens	PAR-CLIP	Functional MTI (Weak)	23446348
MIRT502499	hsa-miR-195-5p	Homo sapiens	FAM122B	159090	Homo sapiens	PAR-CLIP	Functional MTI (Weak)	21572407
MIRT502499	hsa-miR-195-5p	Homo sapiens	FAM122B	159090	Homo sapiens	PAR-CLIP	Functional MTI (Weak)	20371350
MIRT502569	hsa-miR-195-5p	Homo sapiens	E2F7	144455	Homo sapiens	HITS-CLIP	Functional MTI (Weak)	22473208
MIRT502569	hsa-miR-195-5p	Homo sapiens	E2F7	144455	Homo sapiens	PAR-CLIP	Functional MTI (Weak)	24398324
MIRT502569	hsa-miR-195-5p	Homo sapiens	E2F7	144455	Homo sapiens	PAR-CLIP	Functional MTI (Weak)	23446348
MIRT502569	hsa-miR-195-5p	Homo sapiens	E2F7	144455	Homo sapiens	PAR-CLIP	Functional MTI (Weak)	22012620
MIRT502569	hsa-miR-195-5p	Homo sapiens	E2F7	144455	Homo sapiens	PAR-CLIP	Functional MTI (Weak)	21572407
MIRT502569	hsa-miR-195-5p	Homo sapiens	E2F7	144455	Homo sapiens	PAR-CLIP	Functional MTI (Weak)	20371350
MIRT502647	hsa-miR-195-5p	Homo sapiens	DDX3X	1654	Homo sapiens	PAR-CLIP	Functional MTI (Weak)	24398324
MIRT502647	hsa-miR-195-5p	Homo sapiens	DDX3X	1654	Homo sapiens	PAR-CLIP	Functional MTI (Weak)	23446348
MIRT502647	hsa-miR-195-5p	Homo sapiens	DDX3X	1654	Homo sapiens	PAR-CLIP	Functional MTI (Weak)	21572407
MIRT502647	hsa-miR-195-5p	Homo sapiens	DDX3X	1654	Homo sapiens	PAR-CLIP	Functional MTI (Weak)	20371350
MIRT502917	hsa-miR-195-5p	Homo sapiens	CDCA4	55038	Homo sapiens	HITS-CLIP	Functional MTI (Weak)	22473208
MIRT502917	hsa-miR-195-5p	Homo sapiens	CDCA4	55038	Homo sapiens	PAR-CLIP	Functional MTI (Weak)	24398324
MIRT502917	hsa-miR-195-5p	Homo sapiens	CDCA4	55038	Homo sapiens	PAR-CLIP	Functional MTI (Weak)	23446348
MIRT502917	hsa-miR-195-5p	Homo sapiens	CDCA4	55038	Homo sapiens	PAR-CLIP	Functional MTI (Weak)	21572407
MIRT502917	hsa-miR-195-5p	Homo sapiens	CDCA4	55038	Homo sapiens	PAR-CLIP	Functional MTI (Weak)	20371350
MIRT502949	hsa-miR-195-5p	Homo sapiens	CDC37L1	55664	Homo sapiens	HITS-CLIP	Functional MTI (Weak)	22473208
MIRT502949	hsa-miR-195-5p	Homo sapiens	CDC37L1	55664	Homo sapiens	PAR-CLIP	Functional MTI (Weak)	24398324
MIRT502949	hsa-miR-195-5p	Homo sapiens	CDC37L1	55664	Homo sapiens	PAR-CLIP	Functional MTI (Weak)	23446348
MIRT502949	hsa-miR-195-5p	Homo sapiens	CDC37L1	55664	Homo sapiens	PAR-CLIP//HITS-CLIP	Functional MTI (Weak)	21572407
MIRT502949	hsa-miR-195-5p	Homo sapiens	CDC37L1	55664	Homo sapiens	PAR-CLIP	Functional MTI (Weak)	20371350
MIRT503145	hsa-miR-195-5p	Homo sapiens	ATG9A	79065	Homo sapiens	HITS-CLIP	Functional MTI (Weak)	22473208
MIRT503145	hsa-miR-195-5p	Homo sapiens	ATG9A	79065	Homo sapiens	PAR-CLIP	Functional MTI (Weak)	24398324
MIRT503145	hsa-miR-195-5p	Homo sapiens	ATG9A	79065	Homo sapiens	PAR-CLIP	Functional MTI (Weak)	21572407
MIRT503145	hsa-miR-195-5p	Homo sapiens	ATG9A	79065	Homo sapiens	PAR-CLIP	Functional MTI (Weak)	20371350
MIRT504335	hsa-miR-195-5p	Homo sapiens	ASGR2	433	Homo sapiens	PAR-CLIP	Functional MTI (Weak)	23446348
MIRT504335	hsa-miR-195-5p	Homo sapiens	ASGR2	433	Homo sapiens	PAR-CLIP	Functional MTI (Weak)	21572407
MIRT504335	hsa-miR-195-5p	Homo sapiens	ASGR2	433	Homo sapiens	PAR-CLIP	Functional MTI (Weak)	20371350
MIRT504537	hsa-miR-195-5p	Homo sapiens	ZNF620	253639	Homo sapiens	PAR-CLIP	Functional MTI (Weak)	23446348
MIRT504537	hsa-miR-195-5p	Homo sapiens	ZNF620	253639	Homo sapiens	PAR-CLIP	Functional MTI (Weak)	21572407
MIRT504537	hsa-miR-195-5p	Homo sapiens	ZNF620	253639	Homo sapiens	PAR-CLIP	Functional MTI (Weak)	20371350
MIRT504853	hsa-miR-195-5p	Homo sapiens	HAUS3	79441	Homo sapiens	PAR-CLIP	Functional MTI (Weak)	23446348
MIRT504853	hsa-miR-195-5p	Homo sapiens	HAUS3	79441	Homo sapiens	PAR-CLIP//HITS-CLIP	Functional MTI (Weak)	21572407
MIRT504853	hsa-miR-195-5p	Homo sapiens	HAUS3	79441	Homo sapiens	PAR-CLIP	Functional MTI (Weak)	20371350
MIRT505117	hsa-miR-195-5p	Homo sapiens	YTHDC1	91746	Homo sapiens	PAR-CLIP	Functional MTI (Weak)	23446348
MIRT505117	hsa-miR-195-5p	Homo sapiens	YTHDC1	91746	Homo sapiens	PAR-CLIP	Functional MTI (Weak)	21572407
MIRT505117	hsa-miR-195-5p	Homo sapiens	YTHDC1	91746	Homo sapiens	PAR-CLIP	Functional MTI (Weak)	20371350
MIRT505347	hsa-miR-195-5p	Homo sapiens	TMEM245	23731	Homo sapiens	PAR-CLIP	Functional MTI (Weak)	23446348
MIRT505347	hsa-miR-195-5p	Homo sapiens	TMEM245	23731	Homo sapiens	PAR-CLIP//HITS-CLIP	Functional MTI (Weak)	21572407
MIRT505347	hsa-miR-195-5p	Homo sapiens	TMEM245	23731	Homo sapiens	PAR-CLIP	Functional MTI (Weak)	20371350
MIRT505397	hsa-miR-195-5p	Homo sapiens	TMEM100	55273	Homo sapiens	PAR-CLIP	Functional MTI (Weak)	23446348
MIRT505503	hsa-miR-195-5p	Homo sapiens	SRSF1	6426	Homo sapiens	PAR-CLIP	Functional MTI (Weak)	23446348
MIRT505503	hsa-miR-195-5p	Homo sapiens	SRSF1	6426	Homo sapiens	PAR-CLIP	Functional MTI (Weak)	21572407
MIRT505503	hsa-miR-195-5p	Homo sapiens	SRSF1	6426	Homo sapiens	PAR-CLIP	Functional MTI (Weak)	20371350
MIRT505685	hsa-miR-195-5p	Homo sapiens	SESTD1	91404	Homo sapiens	PAR-CLIP	Functional MTI (Weak)	23446348
MIRT505685	hsa-miR-195-5p	Homo sapiens	SESTD1	91404	Homo sapiens	PAR-CLIP	Functional MTI (Weak)	21572407
MIRT505685	hsa-miR-195-5p	Homo sapiens	SESTD1	91404	Homo sapiens	PAR-CLIP	Functional MTI (Weak)	20371350
MIRT505909	hsa-miR-195-5p	Homo sapiens	RIMS3	9783	Homo sapiens	PAR-CLIP	Functional MTI (Weak)	23446348
MIRT505909	hsa-miR-195-5p	Homo sapiens	RIMS3	9783	Homo sapiens	PAR-CLIP	Functional MTI (Weak)	21572407
MIRT505909	hsa-miR-195-5p	Homo sapiens	RIMS3	9783	Homo sapiens	PAR-CLIP	Functional MTI (Weak)	20371350
MIRT505927	hsa-miR-195-5p	Homo sapiens	RCAN3	11123	Homo sapiens	PAR-CLIP	Functional MTI (Weak)	23446348
MIRT505927	hsa-miR-195-5p	Homo sapiens	RCAN3	11123	Homo sapiens	PAR-CLIP	Functional MTI (Weak)	20371350
MIRT506109	hsa-miR-195-5p	Homo sapiens	PPIG	9360	Homo sapiens	PAR-CLIP	Functional MTI (Weak)	23446348
MIRT506109	hsa-miR-195-5p	Homo sapiens	PPIG	9360	Homo sapiens	PAR-CLIP	Functional MTI (Weak)	21572407
MIRT506109	hsa-miR-195-5p	Homo sapiens	PPIG	9360	Homo sapiens	PAR-CLIP	Functional MTI (Weak)	20371350
MIRT506134	hsa-miR-195-5p	Homo sapiens	PLRG1	5356	Homo sapiens	PAR-CLIP	Functional MTI (Weak)	23446348
MIRT506134	hsa-miR-195-5p	Homo sapiens	PLRG1	5356	Homo sapiens	PAR-CLIP	Functional MTI (Weak)	20371350
MIRT506167	hsa-miR-195-5p	Homo sapiens	PLAG1	5324	Homo sapiens	HITS-CLIP	Functional MTI (Weak)	22473208
MIRT506167	hsa-miR-195-5p	Homo sapiens	PLAG1	5324	Homo sapiens	PAR-CLIP	Functional MTI (Weak)	23446348
MIRT506167	hsa-miR-195-5p	Homo sapiens	PLAG1	5324	Homo sapiens	PAR-CLIP	Functional MTI (Weak)	22012620
MIRT506167	hsa-miR-195-5p	Homo sapiens	PLAG1	5324	Homo sapiens	PAR-CLIP	Functional MTI (Weak)	21572407
MIRT506167	hsa-miR-195-5p	Homo sapiens	PLAG1	5324	Homo sapiens	PAR-CLIP	Functional MTI (Weak)	20371350
MIRT506193	hsa-miR-195-5p	Homo sapiens	PHKA1	5255	Homo sapiens	PAR-CLIP	Functional MTI (Weak)	23446348
MIRT506193	hsa-miR-195-5p	Homo sapiens	PHKA1	5255	Homo sapiens	PAR-CLIP//HITS-CLIP	Functional MTI (Weak)	21572407
MIRT506193	hsa-miR-195-5p	Homo sapiens	PHKA1	5255	Homo sapiens	PAR-CLIP	Functional MTI (Weak)	20371350
MIRT506489	hsa-miR-195-5p	Homo sapiens	MYO5A	4644	Homo sapiens	HITS-CLIP	Functional MTI (Weak)	22473208
MIRT506489	hsa-miR-195-5p	Homo sapiens	MYO5A	4644	Homo sapiens	PAR-CLIP	Functional MTI (Weak)	23446348
MIRT506489	hsa-miR-195-5p	Homo sapiens	MYO5A	4644	Homo sapiens	PAR-CLIP	Functional MTI (Weak)	21572407
MIRT506489	hsa-miR-195-5p	Homo sapiens	MYO5A	4644	Homo sapiens	PAR-CLIP	Functional MTI (Weak)	20371350
MIRT506855	hsa-miR-195-5p	Homo sapiens	KIF23	9493	Homo sapiens	HITS-CLIP	Functional MTI (Weak)	22473208
MIRT506855	hsa-miR-195-5p	Homo sapiens	KIF23	9493	Homo sapiens	PAR-CLIP	Functional MTI (Weak)	23446348
MIRT506855	hsa-miR-195-5p	Homo sapiens	KIF23	9493	Homo sapiens	PAR-CLIP	Functional MTI (Weak)	21572407
MIRT506855	hsa-miR-195-5p	Homo sapiens	KIF23	9493	Homo sapiens	PAR-CLIP	Functional MTI (Weak)	20371350
MIRT507000	hsa-miR-195-5p	Homo sapiens	HNRNPDL	9987	Homo sapiens	PAR-CLIP	Functional MTI (Weak)	23446348
MIRT507000	hsa-miR-195-5p	Homo sapiens	HNRNPDL	9987	Homo sapiens	PAR-CLIP	Functional MTI (Weak)	21572407
MIRT507000	hsa-miR-195-5p	Homo sapiens	HNRNPDL	9987	Homo sapiens	PAR-CLIP	Functional MTI (Weak)	20371350
MIRT507821	hsa-miR-195-5p	Homo sapiens	CDK1	983	Homo sapiens	PAR-CLIP	Functional MTI (Weak)	23446348
MIRT507821	hsa-miR-195-5p	Homo sapiens	CDK1	983	Homo sapiens	PAR-CLIP	Functional MTI (Weak)	21572407
MIRT507821	hsa-miR-195-5p	Homo sapiens	CDK1	983	Homo sapiens	PAR-CLIP	Functional MTI (Weak)	20371350
MIRT507851	hsa-miR-195-5p	Homo sapiens	CCNE2	9134	Homo sapiens	PAR-CLIP	Functional MTI (Weak)	23446348
MIRT507851	hsa-miR-195-5p	Homo sapiens	CCNE2	9134	Homo sapiens	PAR-CLIP	Functional MTI (Weak)	21572407
MIRT507851	hsa-miR-195-5p	Homo sapiens	CCNE2	9134	Homo sapiens	PAR-CLIP	Functional MTI (Weak)	20371350
MIRT507880	hsa-miR-195-5p	Homo sapiens	CBX6	23466	Homo sapiens	PAR-CLIP	Functional MTI (Weak)	23446348
MIRT508038	hsa-miR-195-5p	Homo sapiens	AXIN2	8313	Homo sapiens	PAR-CLIP	Functional MTI (Weak)	23446348
MIRT508038	hsa-miR-195-5p	Homo sapiens	AXIN2	8313	Homo sapiens	PAR-CLIP//HITS-CLIP	Functional MTI (Weak)	21572407
MIRT508038	hsa-miR-195-5p	Homo sapiens	AXIN2	8313	Homo sapiens	PAR-CLIP	Functional MTI (Weak)	20371350
MIRT508642	hsa-miR-195-5p	Homo sapiens	CASK	8573	Homo sapiens	PAR-CLIP	Functional MTI (Weak)	23446348
MIRT508642	hsa-miR-195-5p	Homo sapiens	CASK	8573	Homo sapiens	HITS-CLIP	Functional MTI (Weak)	22927820
MIRT508642	hsa-miR-195-5p	Homo sapiens	CASK	8573	Homo sapiens	PAR-CLIP	Functional MTI (Weak)	27292025
MIRT508642	hsa-miR-195-5p	Homo sapiens	CASK	8573	Homo sapiens	HITS-CLIP	Functional MTI (Weak)	27418678
MIRT508642	hsa-miR-195-5p	Homo sapiens	CASK	8573	Homo sapiens	HITS-CLIP	Functional MTI (Weak)	28735896
MIRT509365	hsa-miR-195-5p	Homo sapiens	DMPK	1760	Homo sapiens	PAR-CLIP	Functional MTI (Weak)	23446348
MIRT509365	hsa-miR-195-5p	Homo sapiens	DMPK	1760	Homo sapiens	PAR-CLIP	Functional MTI (Weak)	21572407
MIRT509365	hsa-miR-195-5p	Homo sapiens	DMPK	1760	Homo sapiens	HITS-CLIP	Functional MTI (Weak)	24906430
MIRT509365	hsa-miR-195-5p	Homo sapiens	DMPK	1760	Homo sapiens	HITS-CLIP	Functional MTI (Weak)	23824327
MIRT509365	hsa-miR-195-5p	Homo sapiens	DMPK	1760	Homo sapiens	HITS-CLIP	Functional MTI (Weak)	22927820
MIRT509365	hsa-miR-195-5p	Homo sapiens	DMPK	1760	Homo sapiens	PAR-CLIP	Functional MTI (Weak)	27292025
MIRT509365	hsa-miR-195-5p	Homo sapiens	DMPK	1760	Homo sapiens	HITS-CLIP	Functional MTI (Weak)	27418678
MIRT509365	hsa-miR-195-5p	Homo sapiens	DMPK	1760	Homo sapiens	HITS-CLIP	Functional MTI (Weak)	28735896
MIRT509691	hsa-miR-195-5p	Homo sapiens	ATAD5	79915	Homo sapiens	PAR-CLIP	Functional MTI (Weak)	23446348
MIRT509691	hsa-miR-195-5p	Homo sapiens	ATAD5	79915	Homo sapiens	PAR-CLIP	Functional MTI (Weak)	20371350
MIRT510044	hsa-miR-195-5p	Homo sapiens	AKR1B10	57016	Homo sapiens	PAR-CLIP	Functional MTI (Weak)	23446348
MIRT510044	hsa-miR-195-5p	Homo sapiens	AKR1B10	57016	Homo sapiens	PAR-CLIP	Functional MTI (Weak)	20371350
MIRT511844	hsa-miR-195-5p	Homo sapiens	GPATCH8	23131	Homo sapiens	HITS-CLIP	Functional MTI (Weak)	22473208
MIRT511844	hsa-miR-195-5p	Homo sapiens	GPATCH8	23131	Homo sapiens	PAR-CLIP	Functional MTI (Weak)	23446348
MIRT511844	hsa-miR-195-5p	Homo sapiens	GPATCH8	23131	Homo sapiens	PAR-CLIP	Functional MTI (Weak)	20371350
MIRT512284	hsa-miR-195-5p	Homo sapiens	ARHGDIA	396	Homo sapiens	HITS-CLIP	Functional MTI (Weak)	22473208
MIRT512284	hsa-miR-195-5p	Homo sapiens	ARHGDIA	396	Homo sapiens	PAR-CLIP	Functional MTI (Weak)	23446348
MIRT512284	hsa-miR-195-5p	Homo sapiens	ARHGDIA	396	Homo sapiens	PAR-CLIP	Functional MTI (Weak)	21572407
MIRT512284	hsa-miR-195-5p	Homo sapiens	ARHGDIA	396	Homo sapiens	PAR-CLIP	Functional MTI (Weak)	20371350
MIRT512643	hsa-miR-195-5p	Homo sapiens	CPEB3	22849	Homo sapiens	HITS-CLIP	Functional MTI (Weak)	22473208
MIRT512643	hsa-miR-195-5p	Homo sapiens	CPEB3	22849	Homo sapiens	PAR-CLIP	Functional MTI (Weak)	23446348
MIRT512643	hsa-miR-195-5p	Homo sapiens	CPEB3	22849	Homo sapiens	PAR-CLIP	Functional MTI (Weak)	20371350
MIRT513859	hsa-miR-195-5p	Homo sapiens	JARID2	3720	Homo sapiens	PAR-CLIP	Functional MTI (Weak)	23446348
MIRT513859	hsa-miR-195-5p	Homo sapiens	JARID2	3720	Homo sapiens	PAR-CLIP	Functional MTI (Weak)	22012620
MIRT513859	hsa-miR-195-5p	Homo sapiens	JARID2	3720	Homo sapiens	PAR-CLIP	Functional MTI (Weak)	21572407
MIRT513859	hsa-miR-195-5p	Homo sapiens	JARID2	3720	Homo sapiens	PAR-CLIP	Functional MTI (Weak)	20371350
MIRT514023	hsa-miR-195-5p	Homo sapiens	CAMSAP1	157922	Homo sapiens	HITS-CLIP	Functional MTI (Weak)	22473208
MIRT514023	hsa-miR-195-5p	Homo sapiens	CAMSAP1	157922	Homo sapiens	PAR-CLIP	Functional MTI (Weak)	23446348
MIRT514023	hsa-miR-195-5p	Homo sapiens	CAMSAP1	157922	Homo sapiens	PAR-CLIP	Functional MTI (Weak)	21572407
MIRT518092	hsa-miR-195-5p	Homo sapiens	TRIM35	23087	Homo sapiens	PAR-CLIP	Functional MTI (Weak)	23446348
MIRT518531	hsa-miR-195-5p	Homo sapiens	FLCN	201163	Homo sapiens	PAR-CLIP	Functional MTI (Weak)	23446348
MIRT518531	hsa-miR-195-5p	Homo sapiens	FLCN	201163	Homo sapiens	PAR-CLIP	Functional MTI (Weak)	21572407
MIRT518531	hsa-miR-195-5p	Homo sapiens	FLCN	201163	Homo sapiens	PAR-CLIP	Functional MTI (Weak)	20371350
MIRT518995	hsa-miR-195-5p	Homo sapiens	NNT	23530	Homo sapiens	PAR-CLIP	Functional MTI (Weak)	23446348
MIRT518995	hsa-miR-195-5p	Homo sapiens	NNT	23530	Homo sapiens	PAR-CLIP	Functional MTI (Weak)	21572407
MIRT518995	hsa-miR-195-5p	Homo sapiens	NNT	23530	Homo sapiens	PAR-CLIP	Functional MTI (Weak)	27292025
MIRT521204	hsa-miR-195-5p	Homo sapiens	SBNO1	55206	Homo sapiens	PAR-CLIP	Functional MTI (Weak)	23446348
MIRT521204	hsa-miR-195-5p	Homo sapiens	SBNO1	55206	Homo sapiens	PAR-CLIP	Functional MTI (Weak)	21572407
MIRT521204	hsa-miR-195-5p	Homo sapiens	SBNO1	55206	Homo sapiens	PAR-CLIP	Functional MTI (Weak)	20371350
MIRT521813	hsa-miR-195-5p	Homo sapiens	POM121C	100101267	Homo sapiens	PAR-CLIP	Functional MTI (Weak)	23446348
MIRT522101	hsa-miR-195-5p	Homo sapiens	NUFIP2	57532	Homo sapiens	HITS-CLIP	Functional MTI (Weak)	22473208
MIRT522101	hsa-miR-195-5p	Homo sapiens	NUFIP2	57532	Homo sapiens	PAR-CLIP	Functional MTI (Weak)	23446348
MIRT522101	hsa-miR-195-5p	Homo sapiens	NUFIP2	57532	Homo sapiens	PAR-CLIP	Functional MTI (Weak)	20371350
MIRT522101	hsa-miR-195-5p	Homo sapiens	NUFIP2	57532	Homo sapiens	PAR-CLIP	Functional MTI (Weak)	27292025
MIRT522776	hsa-miR-195-5p	Homo sapiens	LAMP2	3920	Homo sapiens	PAR-CLIP	Functional MTI (Weak)	23446348
MIRT522776	hsa-miR-195-5p	Homo sapiens	LAMP2	3920	Homo sapiens	PAR-CLIP	Functional MTI (Weak)	21572407
MIRT522776	hsa-miR-195-5p	Homo sapiens	LAMP2	3920	Homo sapiens	PAR-CLIP	Functional MTI (Weak)	20371350
MIRT537816	hsa-miR-195-5p	Homo sapiens	EFNB2	1948	Homo sapiens	PAR-CLIP	Functional MTI (Weak)	22012620
MIRT537816	hsa-miR-195-5p	Homo sapiens	EFNB2	1948	Homo sapiens	PAR-CLIP	Functional MTI (Weak)	20371350
MIRT539900	hsa-miR-195-5p	Homo sapiens	RPL14	9045	Homo sapiens	PAR-CLIP	Functional MTI (Weak)	21572407
MIRT539900	hsa-miR-195-5p	Homo sapiens	RPL14	9045	Homo sapiens	HITS-CLIP	Functional MTI (Weak)	23824327
MIRT540844	hsa-miR-195-5p	Homo sapiens	GNAT1	2779	Homo sapiens	PAR-CLIP	Functional MTI (Weak)	21572407
MIRT540844	hsa-miR-195-5p	Homo sapiens	GNAT1	2779	Homo sapiens	HITS-CLIP	Functional MTI (Weak)	23706177
MIRT541220	hsa-miR-195-5p	Homo sapiens	HOXA10	3206	Homo sapiens	PAR-CLIP	Functional MTI (Weak)	21572407
MIRT541431	hsa-miR-195-5p	Homo sapiens	CBX4	8535	Homo sapiens	HITS-CLIP	Functional MTI (Weak)	22473208
MIRT541431	hsa-miR-195-5p	Homo sapiens	CBX4	8535	Homo sapiens	PAR-CLIP	Functional MTI (Weak)	21572407
MIRT541431	hsa-miR-195-5p	Homo sapiens	CBX4	8535	Homo sapiens	qRT-PCR//Luciferase reporter assay//Western blot	Functional MTI	25607636
MIRT541431	hsa-miR-195-5p	Homo sapiens	CBX4	8535	Homo sapiens	PAR-CLIP	Functional MTI (Weak)	27292025
MIRT542807	hsa-miR-195-5p	Homo sapiens	PHC3	80012	Homo sapiens	HITS-CLIP	Functional MTI (Weak)	22473208
MIRT542807	hsa-miR-195-5p	Homo sapiens	PHC3	80012	Homo sapiens	PAR-CLIP	Functional MTI (Weak)	21572407
MIRT542834	hsa-miR-195-5p	Homo sapiens	PDCD1	5133	Homo sapiens	PAR-CLIP	Functional MTI (Weak)	21572407
MIRT542834	hsa-miR-195-5p	Homo sapiens	PDCD1	5133	Homo sapiens	HITS-CLIP	Functional MTI (Weak)	24906430
MIRT542834	hsa-miR-195-5p	Homo sapiens	PDCD1	5133	Homo sapiens	HITS-CLIP	Functional MTI (Weak)	22927820
MIRT542834	hsa-miR-195-5p	Homo sapiens	PDCD1	5133	Homo sapiens	PAR-CLIP	Functional MTI (Weak)	27292025
MIRT542834	hsa-miR-195-5p	Homo sapiens	PDCD1	5133	Homo sapiens	HITS-CLIP	Functional MTI (Weak)	27418678
MIRT542834	hsa-miR-195-5p	Homo sapiens	PDCD1	5133	Homo sapiens	HITS-CLIP	Functional MTI (Weak)	28735896
MIRT543060	hsa-miR-195-5p	Homo sapiens	BAZ2A	11176	Homo sapiens	PAR-CLIP	Functional MTI (Weak)	21572407
MIRT543080	hsa-miR-195-5p	Homo sapiens	APP	351	Homo sapiens	PAR-CLIP	Functional MTI (Weak)	21572407
MIRT543307	hsa-miR-195-5p	Homo sapiens	ZNF585B	92285	Homo sapiens	PAR-CLIP	Functional MTI (Weak)	21572407
MIRT543409	hsa-miR-195-5p	Homo sapiens	ANAPC13	25847	Homo sapiens	PAR-CLIP	Functional MTI (Weak)	21572407
MIRT543526	hsa-miR-195-5p	Homo sapiens	PRSS21	10942	Homo sapiens	PAR-CLIP	Functional MTI (Weak)	21572407
MIRT543798	hsa-miR-195-5p	Homo sapiens	RALGAPB	57148	Homo sapiens	PAR-CLIP	Functional MTI (Weak)	21572407
MIRT543798	hsa-miR-195-5p	Homo sapiens	RALGAPB	57148	Homo sapiens	PAR-CLIP	Functional MTI (Weak)	20371350
MIRT543836	hsa-miR-195-5p	Homo sapiens	GSG1	83445	Homo sapiens	PAR-CLIP	Functional MTI (Weak)	21572407
MIRT544572	hsa-miR-195-5p	Homo sapiens	POLDIP3	84271	Homo sapiens	PAR-CLIP	Functional MTI (Weak)	21572407
MIRT544590	hsa-miR-195-5p	Homo sapiens	AP5Z1	9907	Homo sapiens	PAR-CLIP	Functional MTI (Weak)	21572407
MIRT544590	hsa-miR-195-5p	Homo sapiens	AP5Z1	9907	Homo sapiens	PAR-CLIP	Functional MTI (Weak)	20371350
MIRT544913	hsa-miR-195-5p	Homo sapiens	CLSPN	63967	Homo sapiens	PAR-CLIP	Functional MTI (Weak)	21572407
MIRT544966	hsa-miR-195-5p	Homo sapiens	UGT2B4	7363	Homo sapiens	PAR-CLIP	Functional MTI (Weak)	21572407
MIRT545187	hsa-miR-195-5p	Homo sapiens	MAP4K2	5871	Homo sapiens	PAR-CLIP	Functional MTI (Weak)	21572407
MIRT545187	hsa-miR-195-5p	Homo sapiens	MAP4K2	5871	Homo sapiens	PAR-CLIP	Functional MTI (Weak)	20371350
MIRT545348	hsa-miR-195-5p	Homo sapiens	CCDC83	220047	Homo sapiens	PAR-CLIP	Functional MTI (Weak)	21572407
MIRT545683	hsa-miR-195-5p	Homo sapiens	DECR1	1666	Homo sapiens	PAR-CLIP	Functional MTI (Weak)	21572407
MIRT545956	hsa-miR-195-5p	Homo sapiens	ZBTB10	65986	Homo sapiens	PAR-CLIP	Functional MTI (Weak)	21572407
MIRT545976	hsa-miR-195-5p	Homo sapiens	YWHAQ	10971	Homo sapiens	PAR-CLIP	Functional MTI (Weak)	21572407
MIRT546115	hsa-miR-195-5p	Homo sapiens	USP48	84196	Homo sapiens	PAR-CLIP	Functional MTI (Weak)	21572407
MIRT546115	hsa-miR-195-5p	Homo sapiens	USP48	84196	Homo sapiens	PAR-CLIP	Functional MTI (Weak)	20371350
MIRT546606	hsa-miR-195-5p	Homo sapiens	SALL1	6299	Homo sapiens	PAR-CLIP	Functional MTI (Weak)	21572407
MIRT546606	hsa-miR-195-5p	Homo sapiens	SALL1	6299	Homo sapiens	PAR-CLIP	Functional MTI (Weak)	20371350
MIRT546618	hsa-miR-195-5p	Homo sapiens	RUNX1T1	862	Homo sapiens	PAR-CLIP	Functional MTI (Weak)	21572407
MIRT546637	hsa-miR-195-5p	Homo sapiens	RTN4	57142	Homo sapiens	PAR-CLIP	Functional MTI (Weak)	21572407
MIRT547064	hsa-miR-195-5p	Homo sapiens	PNISR	25957	Homo sapiens	HITS-CLIP	Functional MTI (Weak)	22473208
MIRT547064	hsa-miR-195-5p	Homo sapiens	PNISR	25957	Homo sapiens	PAR-CLIP	Functional MTI (Weak)	21572407
MIRT547129	hsa-miR-195-5p	Homo sapiens	PHLPP2	23035	Homo sapiens	PAR-CLIP	Functional MTI (Weak)	21572407
MIRT547232	hsa-miR-195-5p	Homo sapiens	PAG1	55824	Homo sapiens	PAR-CLIP	Functional MTI (Weak)	21572407
MIRT547232	hsa-miR-195-5p	Homo sapiens	PAG1	55824	Homo sapiens	PAR-CLIP	Functional MTI (Weak)	20371350
MIRT547301	hsa-miR-195-5p	Homo sapiens	NUCKS1	64710	Homo sapiens	HITS-CLIP	Functional MTI (Weak)	22473208
MIRT547301	hsa-miR-195-5p	Homo sapiens	NUCKS1	64710	Homo sapiens	PAR-CLIP	Functional MTI (Weak)	21572407
MIRT547410	hsa-miR-195-5p	Homo sapiens	MKX	283078	Homo sapiens	PAR-CLIP	Functional MTI (Weak)	21572407
MIRT547461	hsa-miR-195-5p	Homo sapiens	MBD4	8930	Homo sapiens	PAR-CLIP	Functional MTI (Weak)	21572407
MIRT547550	hsa-miR-195-5p	Homo sapiens	LRRFIP2	9209	Homo sapiens	PAR-CLIP	Functional MTI (Weak)	21572407
MIRT547550	hsa-miR-195-5p	Homo sapiens	LRRFIP2	9209	Homo sapiens	PAR-CLIP	Functional MTI (Weak)	20371350
MIRT547665	hsa-miR-195-5p	Homo sapiens	KPNA3	3839	Homo sapiens	PAR-CLIP//HITS-CLIP	Functional MTI (Weak)	21572407
MIRT547701	hsa-miR-195-5p	Homo sapiens	KPNA1	3836	Homo sapiens	PAR-CLIP	Functional MTI (Weak)	21572407
MIRT547701	hsa-miR-195-5p	Homo sapiens	KPNA1	3836	Homo sapiens	PAR-CLIP	Functional MTI (Weak)	20371350
MIRT547971	hsa-miR-195-5p	Homo sapiens	HIGD1A	25994	Homo sapiens	PAR-CLIP	Functional MTI (Weak)	21572407
MIRT547971	hsa-miR-195-5p	Homo sapiens	HIGD1A	25994	Homo sapiens	PAR-CLIP	Functional MTI (Weak)	20371350
MIRT547997	hsa-miR-195-5p	Homo sapiens	HCFC2	29915	Homo sapiens	PAR-CLIP	Functional MTI (Weak)	21572407
MIRT547997	hsa-miR-195-5p	Homo sapiens	HCFC2	29915	Homo sapiens	PAR-CLIP	Functional MTI (Weak)	20371350
MIRT548016	hsa-miR-195-5p	Homo sapiens	GRB2	2885	Homo sapiens	PAR-CLIP	Functional MTI (Weak)	21572407
MIRT548016	hsa-miR-195-5p	Homo sapiens	GRB2	2885	Homo sapiens	PAR-CLIP	Functional MTI (Weak)	20371350
MIRT548221	hsa-miR-195-5p	Homo sapiens	FKBP1A	2280	Homo sapiens	PAR-CLIP	Functional MTI (Weak)	21572407
MIRT548277	hsa-miR-195-5p	Homo sapiens	FBXL20	84961	Homo sapiens	PAR-CLIP	Functional MTI (Weak)	21572407
MIRT548728	hsa-miR-195-5p	Homo sapiens	CRK	1398	Homo sapiens	PAR-CLIP	Functional MTI (Weak)	21572407
MIRT548805	hsa-miR-195-5p	Homo sapiens	CLIP4	79745	Homo sapiens	PAR-CLIP	Functional MTI (Weak)	21572407
MIRT548805	hsa-miR-195-5p	Homo sapiens	CLIP4	79745	Homo sapiens	PAR-CLIP	Functional MTI (Weak)	20371350
MIRT548948	hsa-miR-195-5p	Homo sapiens	CDK17	5128	Homo sapiens	HITS-CLIP	Functional MTI (Weak)	22473208
MIRT548948	hsa-miR-195-5p	Homo sapiens	CDK17	5128	Homo sapiens	PAR-CLIP	Functional MTI (Weak)	21572407
MIRT549079	hsa-miR-195-5p	Homo sapiens	CACUL1	143384	Homo sapiens	PAR-CLIP	Functional MTI (Weak)	21572407
MIRT549126	hsa-miR-195-5p	Homo sapiens	C11orf24	53838	Homo sapiens	PAR-CLIP	Functional MTI (Weak)	21572407
MIRT549126	hsa-miR-195-5p	Homo sapiens	C11orf24	53838	Homo sapiens	PAR-CLIP	Functional MTI (Weak)	20371350
MIRT549277	hsa-miR-195-5p	Homo sapiens	ASH1L	55870	Homo sapiens	HITS-CLIP	Functional MTI (Weak)	22473208
MIRT549277	hsa-miR-195-5p	Homo sapiens	ASH1L	55870	Homo sapiens	PAR-CLIP	Functional MTI (Weak)	21572407
MIRT549387	hsa-miR-195-5p	Homo sapiens	AMOT	154796	Homo sapiens	PAR-CLIP	Functional MTI (Weak)	21572407
MIRT550403	hsa-miR-195-5p	Homo sapiens	SLC29A1	2030	Homo sapiens	PAR-CLIP	Functional MTI (Weak)	21572407
MIRT550403	hsa-miR-195-5p	Homo sapiens	SLC29A1	2030	Homo sapiens	PAR-CLIP	Functional MTI (Weak)	20371350
MIRT550467	hsa-miR-195-5p	Homo sapiens	OSCAR	126014	Homo sapiens	PAR-CLIP	Functional MTI (Weak)	21572407
MIRT550467	hsa-miR-195-5p	Homo sapiens	OSCAR	126014	Homo sapiens	PAR-CLIP	Functional MTI (Weak)	20371350
MIRT550616	hsa-miR-195-5p	Homo sapiens	MTHFR	4524	Homo sapiens	PAR-CLIP	Functional MTI (Weak)	21572407
MIRT550824	hsa-miR-195-5p	Homo sapiens	FAM229B	619208	Homo sapiens	PAR-CLIP	Functional MTI (Weak)	21572407
MIRT551380	hsa-miR-195-5p	Homo sapiens	EPM2AIP1	9852	Homo sapiens	PAR-CLIP	Functional MTI (Weak)	21572407
MIRT551380	hsa-miR-195-5p	Homo sapiens	EPM2AIP1	9852	Homo sapiens	PAR-CLIP	Functional MTI (Weak)	27292025
MIRT551618	hsa-miR-195-5p	Homo sapiens	ZNF267	10308	Homo sapiens	PAR-CLIP	Functional MTI (Weak)	21572407
MIRT551738	hsa-miR-195-5p	Homo sapiens	SSU72	29101	Homo sapiens	PAR-CLIP	Functional MTI (Weak)	21572407
MIRT552036	hsa-miR-195-5p	Homo sapiens	DNAJC10	54431	Homo sapiens	PAR-CLIP	Functional MTI (Weak)	21572407
MIRT552345	hsa-miR-195-5p	Homo sapiens	ZNF704	619279	Homo sapiens	PAR-CLIP	Functional MTI (Weak)	21572407
MIRT552750	hsa-miR-195-5p	Homo sapiens	YRDC	79693	Homo sapiens	PAR-CLIP	Functional MTI (Weak)	21572407
MIRT553440	hsa-miR-195-5p	Homo sapiens	TPM3	7170	Homo sapiens	PAR-CLIP	Functional MTI (Weak)	21572407
MIRT553440	hsa-miR-195-5p	Homo sapiens	TPM3	7170	Homo sapiens	PAR-CLIP	Functional MTI (Weak)	26701625
MIRT553563	hsa-miR-195-5p	Homo sapiens	TMEM161B	153396	Homo sapiens	PAR-CLIP	Functional MTI (Weak)	21572407
MIRT553617	hsa-miR-195-5p	Homo sapiens	TM7SF3	51768	Homo sapiens	PAR-CLIP	Functional MTI (Weak)	21572407
MIRT553773	hsa-miR-195-5p	Homo sapiens	TAF13	6884	Homo sapiens	PAR-CLIP	Functional MTI (Weak)	21572407
MIRT553773	hsa-miR-195-5p	Homo sapiens	TAF13	6884	Homo sapiens	PAR-CLIP	Functional MTI (Weak)	20371350
MIRT553810	hsa-miR-195-5p	Homo sapiens	SZRD1	26099	Homo sapiens	PAR-CLIP	Functional MTI (Weak)	21572407
MIRT553810	hsa-miR-195-5p	Homo sapiens	SZRD1	26099	Homo sapiens	PAR-CLIP	Functional MTI (Weak)	20371350
MIRT554701	hsa-miR-195-5p	Homo sapiens	RNF149	284996	Homo sapiens	PAR-CLIP//HITS-CLIP	Functional MTI (Weak)	21572407
MIRT554963	hsa-miR-195-5p	Homo sapiens	RACGAP1	29127	Homo sapiens	PAR-CLIP	Functional MTI (Weak)	21572407
MIRT555033	hsa-miR-195-5p	Homo sapiens	RAB23	51715	Homo sapiens	PAR-CLIP	Functional MTI (Weak)	21572407
MIRT555148	hsa-miR-195-5p	Homo sapiens	PTPRD	5789	Homo sapiens	PAR-CLIP	Functional MTI (Weak)	21572407
MIRT555226	hsa-miR-195-5p	Homo sapiens	PRKAA1	5562	Homo sapiens	PAR-CLIP	Functional MTI (Weak)	21572407
MIRT555226	hsa-miR-195-5p	Homo sapiens	PRKAA1	5562	Homo sapiens	PAR-CLIP	Functional MTI (Weak)	20371350
MIRT555277	hsa-miR-195-5p	Homo sapiens	PRDM4	11108	Homo sapiens	PAR-CLIP	Functional MTI (Weak)	21572407
MIRT555437	hsa-miR-195-5p	Homo sapiens	PLPP3	8613	Homo sapiens	PAR-CLIP	Functional MTI (Weak)	21572407
MIRT556384	hsa-miR-195-5p	Homo sapiens	LURAP1L	286343	Homo sapiens	PAR-CLIP	Functional MTI (Weak)	21572407
MIRT556854	hsa-miR-195-5p	Homo sapiens	KANK1	23189	Homo sapiens	PAR-CLIP	Functional MTI (Weak)	21572407
MIRT556854	hsa-miR-195-5p	Homo sapiens	KANK1	23189	Homo sapiens	PAR-CLIP	Functional MTI (Weak)	20371350
MIRT557282	hsa-miR-195-5p	Homo sapiens	HIST2H2BE	8349	Homo sapiens	PAR-CLIP	Functional MTI (Weak)	21572407
MIRT557481	hsa-miR-195-5p	Homo sapiens	GPR27	2850	Homo sapiens	PAR-CLIP	Functional MTI (Weak)	21572407
MIRT557481	hsa-miR-195-5p	Homo sapiens	GPR27	2850	Homo sapiens	PAR-CLIP	Functional MTI (Weak)	20371350
MIRT558038	hsa-miR-195-5p	Homo sapiens	EXT1	2131	Homo sapiens	PAR-CLIP	Functional MTI (Weak)	21572407
MIRT558508	hsa-miR-195-5p	Homo sapiens	CYP26B1	56603	Homo sapiens	PAR-CLIP	Functional MTI (Weak)	21572407
MIRT558508	hsa-miR-195-5p	Homo sapiens	CYP26B1	56603	Homo sapiens	PAR-CLIP	Functional MTI (Weak)	20371350
MIRT558590	hsa-miR-195-5p	Homo sapiens	CREBL2	1389	Homo sapiens	PAR-CLIP	Functional MTI (Weak)	21572407
MIRT558590	hsa-miR-195-5p	Homo sapiens	CREBL2	1389	Homo sapiens	PAR-CLIP	Functional MTI (Weak)	20371350
MIRT558663	hsa-miR-195-5p	Homo sapiens	CNKSR3	154043	Homo sapiens	PAR-CLIP	Functional MTI (Weak)	21572407
MIRT559012	hsa-miR-195-5p	Homo sapiens	CA8	767	Homo sapiens	PAR-CLIP	Functional MTI (Weak)	21572407
MIRT559157	hsa-miR-195-5p	Homo sapiens	BTN3A3	10384	Homo sapiens	PAR-CLIP	Functional MTI (Weak)	21572407
MIRT559532	hsa-miR-195-5p	Homo sapiens	ARHGAP12	94134	Homo sapiens	HITS-CLIP	Functional MTI (Weak)	22473208
MIRT559532	hsa-miR-195-5p	Homo sapiens	ARHGAP12	94134	Homo sapiens	PAR-CLIP	Functional MTI (Weak)	21572407
MIRT559532	hsa-miR-195-5p	Homo sapiens	ARHGAP12	94134	Homo sapiens	PAR-CLIP	Functional MTI (Weak)	20371350
MIRT560853	hsa-miR-195-5p	Homo sapiens	OSBPL3	26031	Homo sapiens	PAR-CLIP	Functional MTI (Weak)	20371350
MIRT561151	hsa-miR-195-5p	Homo sapiens	KRT33B	3884	Homo sapiens	PAR-CLIP	Functional MTI (Weak)	20371350
MIRT561401	hsa-miR-195-5p	Homo sapiens	TUBB2A	7280	Homo sapiens	PAR-CLIP	Functional MTI (Weak)	20371350
MIRT561875	hsa-miR-195-5p	Homo sapiens	MSANTD4	84437	Homo sapiens	PAR-CLIP	Functional MTI (Weak)	20371350
MIRT562028	hsa-miR-195-5p	Homo sapiens	LANCL1	10314	Homo sapiens	PAR-CLIP	Functional MTI (Weak)	20371350
MIRT562202	hsa-miR-195-5p	Homo sapiens	HNRNPA2B1	3181	Homo sapiens	PAR-CLIP	Functional MTI (Weak)	20371350
MIRT562878	hsa-miR-195-5p	Homo sapiens	KIAA1456	57604	Homo sapiens	PAR-CLIP	Functional MTI (Weak)	20371350
MIRT563087	hsa-miR-195-5p	Homo sapiens	SLC25A12	8604	Homo sapiens	HITS-CLIP	Functional MTI (Weak)	22473208
MIRT563087	hsa-miR-195-5p	Homo sapiens	SLC25A12	8604	Homo sapiens	PAR-CLIP	Functional MTI (Weak)	20371350
MIRT563504	hsa-miR-195-5p	Homo sapiens	DLGAP3	58512	Homo sapiens	PAR-CLIP	Functional MTI (Weak)	20371350
MIRT563702	hsa-miR-195-5p	Homo sapiens	THRAP3	9967	Homo sapiens	PAR-CLIP	Functional MTI (Weak)	20371350
MIRT563846	hsa-miR-195-5p	Homo sapiens	SMDT1	91689	Homo sapiens	PAR-CLIP	Functional MTI (Weak)	20371350
MIRT563897	hsa-miR-195-5p	Homo sapiens	RAPH1	65059	Homo sapiens	PAR-CLIP	Functional MTI (Weak)	20371350
MIRT564333	hsa-miR-195-5p	Homo sapiens	CCNT1	904	Homo sapiens	PAR-CLIP	Functional MTI (Weak)	20371350
MIRT564479	hsa-miR-195-5p	Homo sapiens	ZNF391	346157	Homo sapiens	PAR-CLIP	Functional MTI (Weak)	20371350
MIRT564553	hsa-miR-195-5p	Homo sapiens	CCDC80	151887	Homo sapiens	PAR-CLIP	Functional MTI (Weak)	20371350
MIRT564841	hsa-miR-195-5p	Homo sapiens	ZBTB16	7704	Homo sapiens	PAR-CLIP	Functional MTI (Weak)	20371350
MIRT564951	hsa-miR-195-5p	Homo sapiens	XKR7	343702	Homo sapiens	PAR-CLIP	Functional MTI (Weak)	20371350
MIRT564988	hsa-miR-195-5p	Homo sapiens	WNK3	65267	Homo sapiens	PAR-CLIP	Functional MTI (Weak)	20371350
MIRT565043	hsa-miR-195-5p	Homo sapiens	VAV2	7410	Homo sapiens	PAR-CLIP	Functional MTI (Weak)	20371350
MIRT565396	hsa-miR-195-5p	Homo sapiens	TGFBR3	7049	Homo sapiens	PAR-CLIP	Functional MTI (Weak)	20371350
MIRT566121	hsa-miR-195-5p	Homo sapiens	RASEF	158158	Homo sapiens	PAR-CLIP	Functional MTI (Weak)	20371350
MIRT566651	hsa-miR-195-5p	Homo sapiens	NCKAP1	10787	Homo sapiens	PAR-CLIP	Functional MTI (Weak)	20371350
MIRT566832	hsa-miR-195-5p	Homo sapiens	MAP3K7	6885	Homo sapiens	PAR-CLIP	Functional MTI (Weak)	20371350
MIRT567020	hsa-miR-195-5p	Homo sapiens	KLHL15	80311	Homo sapiens	PAR-CLIP	Functional MTI (Weak)	20371350
MIRT567447	hsa-miR-195-5p	Homo sapiens	GNG12	55970	Homo sapiens	PAR-CLIP	Functional MTI (Weak)	20371350
MIRT567478	hsa-miR-195-5p	Homo sapiens	FZD9	8326	Homo sapiens	PAR-CLIP	Functional MTI (Weak)	20371350
MIRT568022	hsa-miR-195-5p	Homo sapiens	CMTM4	146223	Homo sapiens	PAR-CLIP	Functional MTI (Weak)	20371350
MIRT568144	hsa-miR-195-5p	Homo sapiens	CCDC88C	440193	Homo sapiens	PAR-CLIP	Functional MTI (Weak)	20371350
MIRT568471	hsa-miR-195-5p	Homo sapiens	ARMC12	221481	Homo sapiens	PAR-CLIP	Functional MTI (Weak)	20371350
MIRT568573	hsa-miR-195-5p	Homo sapiens	AHNAK2	113146	Homo sapiens	PAR-CLIP	Functional MTI (Weak)	20371350
MIRT568623	hsa-miR-195-5p	Homo sapiens	ACVR2A	92	Homo sapiens	PAR-CLIP	Functional MTI (Weak)	20371350
MIRT570465	hsa-miR-195-5p	Homo sapiens	TLK1	9874	Homo sapiens	HITS-CLIP	Functional MTI (Weak)	22473208
MIRT570465	hsa-miR-195-5p	Homo sapiens	TLK1	9874	Homo sapiens	PAR-CLIP	Functional MTI (Weak)	20371350
MIRT571120	hsa-miR-195-5p	Homo sapiens	UBE2H	7328	Homo sapiens	PAR-CLIP	Functional MTI (Weak)	20371350
MIRT571284	hsa-miR-195-5p	Homo sapiens	TTLL5	23093	Homo sapiens	PAR-CLIP	Functional MTI (Weak)	20371350
MIRT571429	hsa-miR-195-5p	Homo sapiens	RIF1	55183	Homo sapiens	PAR-CLIP	Functional MTI (Weak)	20371350
MIRT571661	hsa-miR-195-5p	Homo sapiens	SERBP1	26135	Homo sapiens	PAR-CLIP	Functional MTI (Weak)	20371350
MIRT571829	hsa-miR-195-5p	Homo sapiens	PHF19	26147	Homo sapiens	PAR-CLIP	Functional MTI (Weak)	20371350
MIRT574058	hsa-miR-195-5p	Homo sapiens	PLPBP	11212	Homo sapiens	PAR-CLIP	Functional MTI (Weak)	20371350
MIRT574204	hsa-miR-195-5p	Homo sapiens	CLEC2D	29121	Homo sapiens	PAR-CLIP	Functional MTI (Weak)	20371350
MIRT574204	hsa-miR-195-5p	Homo sapiens	CLEC2D	29121	Homo sapiens	PAR-CLIP	Functional MTI (Weak)	26701625
MIRT574596	hsa-miR-195-5p	Homo sapiens	N4BP1	9683	Homo sapiens	HITS-CLIP	Functional MTI (Weak)	22473208
MIRT574596	hsa-miR-195-5p	Homo sapiens	N4BP1	9683	Homo sapiens	PAR-CLIP	Functional MTI (Weak)	20371350
MIRT614701	hsa-miR-195-5p	Homo sapiens	TRAK1	22906	Homo sapiens	HITS-CLIP	Functional MTI (Weak)	23824327
MIRT614701	hsa-miR-195-5p	Homo sapiens	TRAK1	22906	Homo sapiens	HITS-CLIP	Functional MTI (Weak)	27418678
MIRT616468	hsa-miR-195-5p	Homo sapiens	ADRA2B	151	Homo sapiens	HITS-CLIP	Functional MTI (Weak)	23824327
MIRT618897	hsa-miR-195-5p	Homo sapiens	ANKMY1	51281	Homo sapiens	HITS-CLIP	Functional MTI (Weak)	23824327
MIRT619615	hsa-miR-195-5p	Homo sapiens	RNF41	10193	Homo sapiens	HITS-CLIP	Functional MTI (Weak)	23824327
MIRT621499	hsa-miR-195-5p	Homo sapiens	GPRC5A	9052	Homo sapiens	HITS-CLIP	Functional MTI (Weak)	23824327
MIRT621499	hsa-miR-195-5p	Homo sapiens	GPRC5A	9052	Homo sapiens	HITS-CLIP	Functional MTI (Weak)	23313552
MIRT621499	hsa-miR-195-5p	Homo sapiens	GPRC5A	9052	Homo sapiens	PAR-CLIP	Functional MTI (Weak)	26701625
MIRT640539	hsa-miR-195-5p	Homo sapiens	C3orf36	80111	Homo sapiens	HITS-CLIP	Functional MTI (Weak)	23824327
MIRT645511	hsa-miR-195-5p	Homo sapiens	BSPRY	54836	Homo sapiens	HITS-CLIP	Functional MTI (Weak)	23824327
MIRT646596	hsa-miR-195-5p	Homo sapiens	ANKRD36	375248	Homo sapiens	HITS-CLIP	Functional MTI (Weak)	23824327
MIRT648785	hsa-miR-195-5p	Homo sapiens	KLHL40	131377	Homo sapiens	HITS-CLIP	Functional MTI (Weak)	23824327
MIRT655813	hsa-miR-195-5p	Homo sapiens	NOTCH2	4853	Homo sapiens	HITS-CLIP	Functional MTI (Weak)	22473208
MIRT655813	hsa-miR-195-5p	Homo sapiens	NOTCH2	4853	Homo sapiens	HITS-CLIP	Functional MTI (Weak)	23824327
MIRT658794	hsa-miR-195-5p	Homo sapiens	EIF2B2	8892	Homo sapiens	HITS-CLIP	Functional MTI (Weak)	23824327
MIRT659257	hsa-miR-195-5p	Homo sapiens	CUL3	8452	Homo sapiens	HITS-CLIP	Functional MTI (Weak)	23824327
MIRT680983	hsa-miR-195-5p	Homo sapiens	DCAF17	80067	Homo sapiens	HITS-CLIP	Functional MTI (Weak)	23706177
MIRT682282	hsa-miR-195-5p	Homo sapiens	RS1	6247	Homo sapiens	HITS-CLIP	Functional MTI (Weak)	23706177
MIRT682515	hsa-miR-195-5p	Homo sapiens	GLP2R	9340	Homo sapiens	HITS-CLIP	Functional MTI (Weak)	23706177
MIRT691710	hsa-miR-195-5p	Homo sapiens	FLOT2	2319	Homo sapiens	HITS-CLIP	Functional MTI (Weak)	22473208
MIRT691710	hsa-miR-195-5p	Homo sapiens	FLOT2	2319	Homo sapiens	HITS-CLIP	Functional MTI (Weak)	23313552
MIRT693931	hsa-miR-195-5p	Homo sapiens	HNRNPA1L2	144983	Homo sapiens	HITS-CLIP	Functional MTI (Weak)	23313552
MIRT701507	hsa-miR-195-5p	Homo sapiens	NEGR1	257194	Homo sapiens	HITS-CLIP	Functional MTI (Weak)	23313552
MIRT702093	hsa-miR-195-5p	Homo sapiens	MCFD2	90411	Homo sapiens	HITS-CLIP	Functional MTI (Weak)	23313552
MIRT702874	hsa-miR-195-5p	Homo sapiens	HNRNPA1	3178	Homo sapiens	HITS-CLIP	Functional MTI (Weak)	23313552
MIRT713420	hsa-miR-195-5p	Homo sapiens	SLC35E2B	728661	Homo sapiens	HITS-CLIP	Functional MTI (Weak)	19536157
MIRT714439	hsa-miR-195-5p	Homo sapiens	ARHGAP32	9743	Homo sapiens	HITS-CLIP	Functional MTI (Weak)	19536157
MIRT716433	hsa-miR-195-5p	Homo sapiens	RAB15	376267	Homo sapiens	HITS-CLIP	Functional MTI (Weak)	19536157
MIRT717462	hsa-miR-195-5p	Homo sapiens	ADORA3	140	Homo sapiens	HITS-CLIP	Functional MTI (Weak)	19536157
MIRT720148	hsa-miR-195-5p	Homo sapiens	PPIP5K2	23262	Homo sapiens	HITS-CLIP	Functional MTI (Weak)	19536157
MIRT725128	hsa-miR-195-5p	Homo sapiens	SYNRG	11276	Homo sapiens	HITS-CLIP	Functional MTI (Weak)	19536157
MIRT726004	hsa-miR-195-5p	Homo sapiens	ZNF91	7644	Homo sapiens	HITS-CLIP	Functional MTI (Weak)	22473208
MIRT726082	hsa-miR-195-5p	Homo sapiens	ZBTB5	9925	Homo sapiens	HITS-CLIP	Functional MTI (Weak)	22473208
MIRT726125	hsa-miR-195-5p	Homo sapiens	VPS33B	26276	Homo sapiens	HITS-CLIP	Functional MTI (Weak)	22473208
MIRT726130	hsa-miR-195-5p	Homo sapiens	CHMP3	51652	Homo sapiens	HITS-CLIP	Functional MTI (Weak)	22473208
MIRT726141	hsa-miR-195-5p	Homo sapiens	VCL	7414	Homo sapiens	HITS-CLIP	Functional MTI (Weak)	22473208
MIRT726155	hsa-miR-195-5p	Homo sapiens	USP3	9960	Homo sapiens	HITS-CLIP	Functional MTI (Weak)	22473208
MIRT726163	hsa-miR-195-5p	Homo sapiens	USP31	57478	Homo sapiens	HITS-CLIP	Functional MTI (Weak)	22473208
MIRT726219	hsa-miR-195-5p	Homo sapiens	TUBB	203068	Homo sapiens	HITS-CLIP	Functional MTI (Weak)	22473208
MIRT726235	hsa-miR-195-5p	Homo sapiens	TRAM1	23471	Homo sapiens	HITS-CLIP	Functional MTI (Weak)	22473208
MIRT726277	hsa-miR-195-5p	Homo sapiens	TMEM69	51249	Homo sapiens	HITS-CLIP	Functional MTI (Weak)	22473208
MIRT726285	hsa-miR-195-5p	Homo sapiens	PIP4P1	90809	Homo sapiens	HITS-CLIP	Functional MTI (Weak)	22473208
MIRT726304	hsa-miR-195-5p	Homo sapiens	TMEM135	65084	Homo sapiens	HITS-CLIP	Functional MTI (Weak)	22473208
MIRT726316	hsa-miR-195-5p	Homo sapiens	TLE4	7091	Homo sapiens	HITS-CLIP	Functional MTI (Weak)	22473208
MIRT726319	hsa-miR-195-5p	Homo sapiens	TKTL1	8277	Homo sapiens	HITS-CLIP	Functional MTI (Weak)	22473208
MIRT726323	hsa-miR-195-5p	Homo sapiens	TIMM13	26517	Homo sapiens	HITS-CLIP	Functional MTI (Weak)	22473208
MIRT726335	hsa-miR-195-5p	Homo sapiens	TFB1M	51106	Homo sapiens	HITS-CLIP	Functional MTI (Weak)	22473208
MIRT726346	hsa-miR-195-5p	Homo sapiens	TCF3	6929	Homo sapiens	HITS-CLIP	Functional MTI (Weak)	22473208
MIRT726354	hsa-miR-195-5p	Homo sapiens	TBL1XR1	79718	Homo sapiens	HITS-CLIP	Functional MTI (Weak)	22473208
MIRT726365	hsa-miR-195-5p	Homo sapiens	TBC1D20	128637	Homo sapiens	HITS-CLIP	Functional MTI (Weak)	22473208
MIRT726370	hsa-miR-195-5p	Homo sapiens	TBC1D14	57533	Homo sapiens	HITS-CLIP	Functional MTI (Weak)	22473208
MIRT726382	hsa-miR-195-5p	Homo sapiens	TASP1	55617	Homo sapiens	HITS-CLIP	Functional MTI (Weak)	22473208
MIRT726408	hsa-miR-195-5p	Homo sapiens	SUPT16H	11198	Homo sapiens	HITS-CLIP	Functional MTI (Weak)	22473208
MIRT726419	hsa-miR-195-5p	Homo sapiens	STX17	55014	Homo sapiens	HITS-CLIP	Functional MTI (Weak)	22473208
MIRT726453	hsa-miR-195-5p	Homo sapiens	SRPK1	6732	Homo sapiens	HITS-CLIP	Functional MTI (Weak)	22473208
MIRT726460	hsa-miR-195-5p	Homo sapiens	SPTLC1	10558	Homo sapiens	HITS-CLIP	Functional MTI (Weak)	22473208
MIRT726480	hsa-miR-195-5p	Homo sapiens	SMURF1	57154	Homo sapiens	HITS-CLIP	Functional MTI (Weak)	22473208
MIRT726504	hsa-miR-195-5p	Homo sapiens	SLC9A1	6548	Homo sapiens	HITS-CLIP	Functional MTI (Weak)	22473208
MIRT726508	hsa-miR-195-5p	Homo sapiens	SLC7A5	8140	Homo sapiens	HITS-CLIP	Functional MTI (Weak)	22473208
MIRT726542	hsa-miR-195-5p	Homo sapiens	SLC25A29	123096	Homo sapiens	HITS-CLIP	Functional MTI (Weak)	22473208
MIRT726546	hsa-miR-195-5p	Homo sapiens	SLC25A22	79751	Homo sapiens	HITS-CLIP	Functional MTI (Weak)	22473208
MIRT726675	hsa-miR-195-5p	Homo sapiens	RPS6KA3	6197	Homo sapiens	HITS-CLIP	Functional MTI (Weak)	22473208
MIRT726678	hsa-miR-195-5p	Homo sapiens	RPS5	6193	Homo sapiens	HITS-CLIP	Functional MTI (Weak)	22473208
MIRT726682	hsa-miR-195-5p	Homo sapiens	RPL36	25873	Homo sapiens	HITS-CLIP	Functional MTI (Weak)	22473208
MIRT726710	hsa-miR-195-5p	Homo sapiens	RNPS1	10921	Homo sapiens	HITS-CLIP	Functional MTI (Weak)	22473208
MIRT726710	hsa-miR-195-5p	Homo sapiens	RNPS1	10921	Homo sapiens	PAR-CLIP	Functional MTI (Weak)	26701625
MIRT726714	hsa-miR-195-5p	Homo sapiens	RNMT	8731	Homo sapiens	HITS-CLIP	Functional MTI (Weak)	22473208
MIRT726717	hsa-miR-195-5p	Homo sapiens	RNH1	6050	Homo sapiens	HITS-CLIP	Functional MTI (Weak)	22473208
MIRT726754	hsa-miR-195-5p	Homo sapiens	RFWD2	64326	Homo sapiens	HITS-CLIP	Functional MTI (Weak)	22473208
MIRT726760	hsa-miR-195-5p	Homo sapiens	REXO1	57455	Homo sapiens	HITS-CLIP	Functional MTI (Weak)	22473208
MIRT726770	hsa-miR-195-5p	Homo sapiens	RELT	84957	Homo sapiens	HITS-CLIP	Functional MTI (Weak)	22473208
MIRT726786	hsa-miR-195-5p	Homo sapiens	RAP2C	57826	Homo sapiens	HITS-CLIP	Functional MTI (Weak)	22473208
MIRT726809	hsa-miR-195-5p	Homo sapiens	RAB40B	10966	Homo sapiens	HITS-CLIP	Functional MTI (Weak)	22473208
MIRT726824	hsa-miR-195-5p	Homo sapiens	RAB11FIP2	22841	Homo sapiens	HITS-CLIP	Functional MTI (Weak)	22473208
MIRT726851	hsa-miR-195-5p	Homo sapiens	PSMB5	5693	Homo sapiens	HITS-CLIP	Functional MTI (Weak)	22473208
MIRT726872	hsa-miR-195-5p	Homo sapiens	PPP6C	5537	Homo sapiens	HITS-CLIP	Functional MTI (Weak)	22473208
MIRT726899	hsa-miR-195-5p	Homo sapiens	POU2AF1	5450	Homo sapiens	HITS-CLIP	Functional MTI (Weak)	22473208
MIRT726908	hsa-miR-195-5p	Homo sapiens	POLE4	56655	Homo sapiens	HITS-CLIP	Functional MTI (Weak)	22473208
MIRT726965	hsa-miR-195-5p	Homo sapiens	PGD	5226	Homo sapiens	HITS-CLIP	Functional MTI (Weak)	22473208
MIRT726972	hsa-miR-195-5p	Homo sapiens	PEX12	5193	Homo sapiens	HITS-CLIP	Functional MTI (Weak)	22473208
MIRT727019	hsa-miR-195-5p	Homo sapiens	PANK1	53354	Homo sapiens	HITS-CLIP	Functional MTI (Weak)	22473208
MIRT727025	hsa-miR-195-5p	Homo sapiens	TM9SF2	9375	Homo sapiens	HITS-CLIP	Functional MTI (Weak)	22473208
MIRT727036	hsa-miR-195-5p	Homo sapiens	OTUB1	55611	Homo sapiens	HITS-CLIP	Functional MTI (Weak)	22473208
MIRT727065	hsa-miR-195-5p	Homo sapiens	NR2C2	7182	Homo sapiens	HITS-CLIP	Functional MTI (Weak)	22473208
MIRT727094	hsa-miR-195-5p	Homo sapiens	NCOR2	9612	Homo sapiens	HITS-CLIP	Functional MTI (Weak)	22473208
MIRT727135	hsa-miR-195-5p	Homo sapiens	MTMR4	9110	Homo sapiens	HITS-CLIP	Functional MTI (Weak)	22473208
MIRT727151	hsa-miR-195-5p	Homo sapiens	MRPL40	64976	Homo sapiens	HITS-CLIP	Functional MTI (Weak)	22473208
MIRT727174	hsa-miR-195-5p	Homo sapiens	MLXIP	22877	Homo sapiens	HITS-CLIP	Functional MTI (Weak)	22473208
MIRT727196	hsa-miR-195-5p	Homo sapiens	MIB1	57534	Homo sapiens	HITS-CLIP	Functional MTI (Weak)	22473208
MIRT727220	hsa-miR-195-5p	Homo sapiens	MED11	400569	Homo sapiens	HITS-CLIP	Functional MTI (Weak)	22473208
MIRT727226	hsa-miR-195-5p	Homo sapiens	MCM3AP-AS1	114044	Homo sapiens	HITS-CLIP	Functional MTI (Weak)	22473208
MIRT727260	hsa-miR-195-5p	Homo sapiens	ETFRF1	144363	Homo sapiens	HITS-CLIP	Functional MTI (Weak)	22473208
MIRT727265	hsa-miR-195-5p	Homo sapiens	LRRC57	255252	Homo sapiens	HITS-CLIP	Functional MTI (Weak)	22473208
MIRT727269	hsa-miR-195-5p	Homo sapiens	LRPPRC	10128	Homo sapiens	HITS-CLIP	Functional MTI (Weak)	22473208
MIRT727295	hsa-miR-195-5p	Homo sapiens	LITAF	9516	Homo sapiens	HITS-CLIP	Functional MTI (Weak)	22473208
MIRT727346	hsa-miR-195-5p	Homo sapiens	KLC2	64837	Homo sapiens	HITS-CLIP	Functional MTI (Weak)	22473208
MIRT727375	hsa-miR-195-5p	Homo sapiens	TECPR2	9895	Homo sapiens	HITS-CLIP	Functional MTI (Weak)	22473208
MIRT727384	hsa-miR-195-5p	Homo sapiens	KATNAL1	84056	Homo sapiens	HITS-CLIP	Functional MTI (Weak)	22473208
MIRT727423	hsa-miR-195-5p	Homo sapiens	IRAK1BP1	134728	Homo sapiens	HITS-CLIP	Functional MTI (Weak)	22473208
MIRT727480	hsa-miR-195-5p	Homo sapiens	HYOU1	10525	Homo sapiens	HITS-CLIP	Functional MTI (Weak)	22473208
MIRT727521	hsa-miR-195-5p	Homo sapiens	GSK3B	2932	Homo sapiens	HITS-CLIP	Functional MTI (Weak)	22473208
MIRT727582	hsa-miR-195-5p	Homo sapiens	GGA3	23163	Homo sapiens	HITS-CLIP	Functional MTI (Weak)	22473208
MIRT727603	hsa-miR-195-5p	Homo sapiens	GANAB	23193	Homo sapiens	HITS-CLIP	Functional MTI (Weak)	22473208
MIRT727616	hsa-miR-195-5p	Homo sapiens	GABARAP	11337	Homo sapiens	HITS-CLIP	Functional MTI (Weak)	22473208
MIRT727645	hsa-miR-195-5p	Homo sapiens	FRYL	285527	Homo sapiens	HITS-CLIP	Functional MTI (Weak)	22473208
MIRT727698	hsa-miR-195-5p	Homo sapiens	MIGA1	374986	Homo sapiens	HITS-CLIP	Functional MTI (Weak)	22473208
MIRT727717	hsa-miR-195-5p	Homo sapiens	AMER1	139285	Homo sapiens	HITS-CLIP	Functional MTI (Weak)	22473208
MIRT727812	hsa-miR-195-5p	Homo sapiens	EDC3	80153	Homo sapiens	HITS-CLIP	Functional MTI (Weak)	22473208
MIRT727854	hsa-miR-195-5p	Homo sapiens	DSCR3	10311	Homo sapiens	HITS-CLIP	Functional MTI (Weak)	22473208
MIRT727857	hsa-miR-195-5p	Homo sapiens	DPP8	54878	Homo sapiens	HITS-CLIP	Functional MTI (Weak)	22473208
MIRT727864	hsa-miR-195-5p	Homo sapiens	DNAJC9	23234	Homo sapiens	HITS-CLIP	Functional MTI (Weak)	22473208
MIRT727907	hsa-miR-195-5p	Homo sapiens	CYLD	1540	Homo sapiens	HITS-CLIP	Functional MTI (Weak)	22473208
MIRT727911	hsa-miR-195-5p	Homo sapiens	CYB561A3	220002	Homo sapiens	HITS-CLIP	Functional MTI (Weak)	22473208
MIRT727914	hsa-miR-195-5p	Homo sapiens	CUL2	8453	Homo sapiens	HITS-CLIP	Functional MTI (Weak)	22473208
MIRT727922	hsa-miR-195-5p	Homo sapiens	CSDE1	7812	Homo sapiens	HITS-CLIP	Functional MTI (Weak)	22473208
MIRT727934	hsa-miR-195-5p	Homo sapiens	CREG1	8804	Homo sapiens	HITS-CLIP	Functional MTI (Weak)	22473208
MIRT727950	hsa-miR-195-5p	Homo sapiens	CPNE1	8904	Homo sapiens	HITS-CLIP	Functional MTI (Weak)	22473208
MIRT727997	hsa-miR-195-5p	Homo sapiens	RHOV	171177	Homo sapiens	HITS-CLIP	Functional MTI (Weak)	22473208
MIRT728003	hsa-miR-195-5p	Homo sapiens	CDKN2AIPNL	91368	Homo sapiens	HITS-CLIP	Functional MTI (Weak)	22473208
MIRT728017	hsa-miR-195-5p	Homo sapiens	CDC27	996	Homo sapiens	HITS-CLIP	Functional MTI (Weak)	22473208
MIRT728044	hsa-miR-195-5p	Homo sapiens	CBFA2T3	863	Homo sapiens	HITS-CLIP	Functional MTI (Weak)	22473208
MIRT728089	hsa-miR-195-5p	Homo sapiens	C6orf106	64771	Homo sapiens	HITS-CLIP	Functional MTI (Weak)	22473208
MIRT728098	hsa-miR-195-5p	Homo sapiens	C2orf42	54980	Homo sapiens	HITS-CLIP	Functional MTI (Weak)	22473208
MIRT728125	hsa-miR-195-5p	Homo sapiens	LRIF1	55791	Homo sapiens	HITS-CLIP	Functional MTI (Weak)	22473208
MIRT728129	hsa-miR-195-5p	Homo sapiens	C15orf39	56905	Homo sapiens	HITS-CLIP	Functional MTI (Weak)	22473208
MIRT728192	hsa-miR-195-5p	Homo sapiens	BSG	682	Homo sapiens	HITS-CLIP	Functional MTI (Weak)	22473208
MIRT728236	hsa-miR-195-5p	Homo sapiens	B4GALT1	2683	Homo sapiens	HITS-CLIP	Functional MTI (Weak)	22473208
MIRT728263	hsa-miR-195-5p	Homo sapiens	ATP13A3	79572	Homo sapiens	HITS-CLIP	Functional MTI (Weak)	22473208
MIRT728287	hsa-miR-195-5p	Homo sapiens	ASXL1	171023	Homo sapiens	HITS-CLIP	Functional MTI (Weak)	22473208
MIRT728327	hsa-miR-195-5p	Homo sapiens	AP3M1	26985	Homo sapiens	HITS-CLIP	Functional MTI (Weak)	22473208
MIRT728381	hsa-miR-195-5p	Homo sapiens	AFF4	27125	Homo sapiens	HITS-CLIP	Functional MTI (Weak)	22473208
MIRT728397	hsa-miR-195-5p	Homo sapiens	ACOX1	51	Homo sapiens	HITS-CLIP	Functional MTI (Weak)	22473208
MIRT732257	hsa-miR-195-5p	Homo sapiens	NKD1	85407	Homo sapiens	Luciferase reporter assay//qRT-PCR//Western blot	Functional MTI	28032380
MIRT733008	hsa-miR-195-5p	Homo sapiens	CDK8	1024	Homo sapiens	Luciferase reporter assay//qRT-PCR//Western blot	Functional MTI	27347317
MIRT734329	hsa-miR-195-5p	Homo sapiens	YAP1	10413	Homo sapiens	Luciferase reporter assay//qRT-PCR//Western blot	Functional MTI	28356122
MIRT735402	hsa-miR-195-5p	Homo sapiens	KIAA0100	9703	Homo sapiens	Luciferase reporter assay//Western blot	Functional MTI	26338045
MIRT735491	hsa-miR-195-5p	Homo sapiens	KDR	3791	Homo sapiens	Luciferase reporter assay//qRT-PCR//Western blot	Functional MTI	27572273
MIRT738618	hsa-miR-195-5p	Homo sapiens	AP2B1	163	Homo sapiens	PAR-CLIP	Functional MTI (Weak)	26701625
MIRT738619	hsa-miR-195-5p	Homo sapiens	AURKAIP1	54998	Homo sapiens	PAR-CLIP	Functional MTI (Weak)	26701625
MIRT738619	hsa-miR-195-5p	Homo sapiens	AURKAIP1	54998	Homo sapiens	PAR-CLIP	Functional MTI (Weak)	27292025
MIRT738620	hsa-miR-195-5p	Homo sapiens	BCL2L12	83596	Homo sapiens	PAR-CLIP	Functional MTI (Weak)	26701625
MIRT738621	hsa-miR-195-5p	Homo sapiens	C16orf58	64755	Homo sapiens	PAR-CLIP	Functional MTI (Weak)	26701625
MIRT738622	hsa-miR-195-5p	Homo sapiens	CLU	1191	Homo sapiens	PAR-CLIP	Functional MTI (Weak)	26701625
MIRT738623	hsa-miR-195-5p	Homo sapiens	CLUH	23277	Homo sapiens	PAR-CLIP	Functional MTI (Weak)	26701625
MIRT738624	hsa-miR-195-5p	Homo sapiens	DENND6A	201627	Homo sapiens	PAR-CLIP	Functional MTI (Weak)	26701625
MIRT738625	hsa-miR-195-5p	Homo sapiens	DIAPH1	1729	Homo sapiens	PAR-CLIP	Functional MTI (Weak)	26701625
MIRT738626	hsa-miR-195-5p	Homo sapiens	FBXL18	80028	Homo sapiens	PAR-CLIP	Functional MTI (Weak)	26701625
MIRT738627	hsa-miR-195-5p	Homo sapiens	GATAD2A	54815	Homo sapiens	PAR-CLIP	Functional MTI (Weak)	26701625
MIRT738628	hsa-miR-195-5p	Homo sapiens	HSPA8	3312	Homo sapiens	PAR-CLIP	Functional MTI (Weak)	26701625
MIRT738629	hsa-miR-195-5p	Homo sapiens	KMT2D	8085	Homo sapiens	PAR-CLIP	Functional MTI (Weak)	26701625
MIRT738630	hsa-miR-195-5p	Homo sapiens	MAP2K3	5606	Homo sapiens	PAR-CLIP	Functional MTI (Weak)	26701625
MIRT738631	hsa-miR-195-5p	Homo sapiens	PLEKHB2	55041	Homo sapiens	PAR-CLIP	Functional MTI (Weak)	26701625
MIRT738632	hsa-miR-195-5p	Homo sapiens	POLR2E	5434	Homo sapiens	PAR-CLIP	Functional MTI (Weak)	26701625
MIRT738633	hsa-miR-195-5p	Homo sapiens	PPP6R3	55291	Homo sapiens	PAR-CLIP	Functional MTI (Weak)	26701625
MIRT738634	hsa-miR-195-5p	Homo sapiens	RPRD1B	58490	Homo sapiens	PAR-CLIP	Functional MTI (Weak)	26701625
MIRT738635	hsa-miR-195-5p	Homo sapiens	SEC61A1	29927	Homo sapiens	PAR-CLIP	Functional MTI (Weak)	26701625
MIRT738636	hsa-miR-195-5p	Homo sapiens	SNCG	6623	Homo sapiens	PAR-CLIP	Functional MTI (Weak)	26701625
MIRT738637	hsa-miR-195-5p	Homo sapiens	WDR13	64743	Homo sapiens	PAR-CLIP	Functional MTI (Weak)	26701625
MIRT763474	hsa-miR-195-5p	Homo sapiens	C21orf62	56245	Homo sapiens	PAR-CLIP	Functional MTI (Weak)	27292025
MIRT763475	hsa-miR-195-5p	Homo sapiens	CARM1	10498	Homo sapiens	PAR-CLIP	Functional MTI (Weak)	27292025
MIRT763476	hsa-miR-195-5p	Homo sapiens	CD274	29126	Homo sapiens	PAR-CLIP	Functional MTI (Weak)	27292025
MIRT763477	hsa-miR-195-5p	Homo sapiens	JPT2	90861	Homo sapiens	PAR-CLIP	Functional MTI (Weak)	27292025
MIRT763478	hsa-miR-195-5p	Homo sapiens	RFK	55312	Homo sapiens	PAR-CLIP	Functional MTI (Weak)	27292025
MIRT763479	hsa-miR-195-5p	Homo sapiens	TXNIP	10628	Homo sapiens	PAR-CLIP	Functional MTI (Weak)	27292025
MIRT763480	hsa-miR-195-5p	Homo sapiens	VOPP1	81552	Homo sapiens	PAR-CLIP	Functional MTI (Weak)	27292025
MIRT784057	hsa-miR-195-5p	Homo sapiens	ZNF284	342909	Homo sapiens	HITS-CLIP	Functional MTI (Weak)	27418678
MIRT000305	hsa-miR-145-5p	Homo sapiens	BNIP3	664	Homo sapiens	Luciferase reporter assay//qRT-PCR//Western blot	Functional MTI	20332243
MIRT000305	hsa-miR-145-5p	Homo sapiens	BNIP3	664	Homo sapiens	Microarray//qRT-PCR	Functional MTI (Weak)	22815788
MIRT000306	hsa-miR-145-5p	Homo sapiens	KLF5	688	Homo sapiens	Luciferase reporter assay//qRT-PCR//Western blot	Functional MTI	23128394
MIRT000306	hsa-miR-145-5p	Homo sapiens	KLF5	688	Homo sapiens	qRT-PCR//Western blot	Functional MTI	25273883
MIRT000307	hsa-miR-145-5p	Homo sapiens	SOX2	6657	Homo sapiens	FACS//Flow//GFP reporter assay//In situ hybridization//Luciferase reporter assay//qRT-PCR//Reporter assay;Western blot;qRT-PCR;Other	Functional MTI	19409607
MIRT000307	hsa-miR-145-5p	Homo sapiens	SOX2	6657	Homo sapiens	Luciferase reporter assay	Functional MTI	23541921
MIRT000307	hsa-miR-145-5p	Homo sapiens	SOX2	6657	Homo sapiens	qRT-PCR	Functional MTI (Weak)	23312222
MIRT000307	hsa-miR-145-5p	Homo sapiens	SOX2	6657	Homo sapiens	Luciferase reporter assay//qRT-PCR//Western blot	Functional MTI	26681767
MIRT000307	hsa-miR-145-5p	Homo sapiens	SOX2	6657	Homo sapiens	qRT-PCR//Western blot	Functional MTI	25928322
MIRT000308	hsa-miR-145-5p	Homo sapiens	KLF4	9314	Homo sapiens	FACS//Flow//GFP reporter assay//In situ hybridization//Luciferase reporter assay//qRT-PCR//Reporter assay;Western blot;qRT-PCR	Functional MTI	19409607
MIRT000308	hsa-miR-145-5p	Homo sapiens	KLF4	9314	Homo sapiens	qRT-PCR//Western blot	Functional MTI	25273883
MIRT000308	hsa-miR-145-5p	Homo sapiens	KLF4	9314	Homo sapiens	qRT-PCR	Functional MTI (Weak)	23312222
MIRT000308	hsa-miR-145-5p	Homo sapiens	KLF4	9314	Homo sapiens	Luciferase reporter assay//qRT-PCR//Western blot	Functional MTI	28380435
MIRT000308	hsa-miR-145-5p	Homo sapiens	KLF4	9314	Homo sapiens	Northern blot//qRT-PCR//Western blot	Functional MTI	26197891
MIRT000308	hsa-miR-145-5p	Homo sapiens	KLF4	9314	Homo sapiens	Luciferase reporter assay//qRT-PCR//Western blot	Functional MTI	26181633
MIRT000426	hsa-miR-145-5p	Homo sapiens	MUC1	4582	Homo sapiens	Luciferase reporter assay//Western blot	Functional MTI	20407606
MIRT000426	hsa-miR-145-5p	Homo sapiens	MUC1	4582	Homo sapiens	Immunohistochemistry//Luciferase reporter assay//qRT-PCR//Western blot//Reporter assay	Functional MTI	19996288
MIRT000426	hsa-miR-145-5p	Homo sapiens	MUC1	4582	Homo sapiens	Luciferase reporter assay	Functional MTI	24157791
MIRT000426	hsa-miR-145-5p	Homo sapiens	MUC1	4582	Homo sapiens	Luciferase reporter assay//qRT-PCR//Western blot	Functional MTI	25961369
MIRT000457	hsa-miR-145-5p	Homo sapiens	MYO6	4646	Homo sapiens	qRT-PCR//Luciferase reporter assay//Western blot	Functional MTI	20353999
MIRT000575	hsa-miR-145-5p	Homo sapiens	CDKN1A	1026	Homo sapiens	qRT-PCR//Luciferase reporter assay//Western blot	Non-Functional MTI	20190813
MIRT000575	hsa-miR-145-5p	Homo sapiens	CDKN1A	1026	Homo sapiens	Microarray//qRT-PCR//Western blot	Functional MTI	26540468
MIRT000626	hsa-miR-145-5p	Homo sapiens	STAT1	6772	Homo sapiens	qRT-PCR//Luciferase reporter assay//Western blot//Microarray	Functional MTI	20098684
MIRT000627	hsa-miR-145-5p	Homo sapiens	YES1	7525	Homo sapiens	qRT-PCR//Luciferase reporter assay//Western blot//Microarray	Functional MTI	20098684
MIRT000627	hsa-miR-145-5p	Homo sapiens	YES1	7525	Homo sapiens	Reporter assay;Microarray	Functional MTI	21351259
MIRT000676	hsa-miR-145-5p	Homo sapiens	CBFB	865	Homo sapiens	qRT-PCR//Luciferase reporter assay//Microarray//Reporter assay;Other	Functional MTI	19915607
MIRT000676	hsa-miR-145-5p	Homo sapiens	CBFB	865	Homo sapiens	Luciferase reporter assay	Non-Functional MTI	20737575
MIRT000677	hsa-miR-145-5p	Homo sapiens	PPP3CA	5530	Homo sapiens	qRT-PCR//Luciferase reporter assay//Microarray//Reporter assay;Other	Functional MTI	19915607
MIRT000678	hsa-miR-145-5p	Homo sapiens	CLINT1	9685	Homo sapiens	qRT-PCR//Luciferase reporter assay//Microarray//Reporter assay;Other	Functional MTI	19915607
MIRT000731	hsa-miR-145-5p	Homo sapiens	IRS1	3667	Homo sapiens	Luciferase reporter assay//Northern blot//qRT-PCR//Western blot//Reporter assay;Other	Functional MTI	17827156
MIRT000731	hsa-miR-145-5p	Homo sapiens	IRS1	3667	Homo sapiens	qRT-PCR//Western blot	Functional MTI	19391107
MIRT000731	hsa-miR-145-5p	Homo sapiens	IRS1	3667	Homo sapiens	Luciferase reporter assay	Functional MTI	22431718
MIRT000731	hsa-miR-145-5p	Homo sapiens	IRS1	3667	Homo sapiens	Luciferase reporter assay//Western blot	Functional MTI	23201159
MIRT000731	hsa-miR-145-5p	Homo sapiens	IRS1	3667	Homo sapiens	Flow//Luciferase reporter assay//qRT-PCR//Western blot	Functional MTI	24690171
MIRT000731	hsa-miR-145-5p	Homo sapiens	IRS1	3667	Homo sapiens	qRT-PCR//Western blot	Non-Functional MTI	19439999
MIRT000731	hsa-miR-145-5p	Homo sapiens	IRS1	3667	Homo sapiens	Luciferase reporter assay//qRT-PCR//Western blot	Functional MTI	23714355
MIRT000731	hsa-miR-145-5p	Homo sapiens	IRS1	3667	Homo sapiens	qRT-PCR//In situ hybridization//Western blot	Functional MTI	25477374
MIRT000732	hsa-miR-145-5p	Homo sapiens	PARP8	79668	Homo sapiens	Luciferase reporter assay	Functional MTI	15131085
MIRT001811	hsa-miR-145-5p	Homo sapiens	TMOD3	29766	Homo sapiens	Luciferase reporter assay//Reporter assay;Other	Non-Functional MTI	15131085
MIRT001811	hsa-miR-145-5p	Homo sapiens	TMOD3	29766	Homo sapiens	HITS-CLIP	Functional MTI (Weak)	23824327
MIRT001811	hsa-miR-145-5p	Homo sapiens	TMOD3	29766	Homo sapiens	Microarray//qRT-PCR	Functional MTI (Weak)	22815788
MIRT001917	hsa-miR-145-5p	Homo sapiens	HOXA9	3205	Homo sapiens	GFP reporter assay//qRT-PCR//Western blot	Non-Functional MTI	18474618
MIRT003325	hsa-miR-145-5p	Homo sapiens	EGFR	1956	Homo sapiens	Microarray//qRT-PCR//Western blot	Functional MTI	21289483
MIRT003519	hsa-miR-145-5p	Homo sapiens	MAP3K3	4215	Homo sapiens	Microarray	Functional MTI (Weak)	22942087
MIRT003543	hsa-miR-145-5p	Homo sapiens	FSCN1	6624	Homo sapiens	Luciferase reporter assay//qRT-PCR//Western blot	Functional MTI	20160723
MIRT003543	hsa-miR-145-5p	Homo sapiens	FSCN1	6624	Homo sapiens	Western blot	Non-Functional MTI	21218087
MIRT003543	hsa-miR-145-5p	Homo sapiens	FSCN1	6624	Homo sapiens	Luciferase reporter assay//Microarray//qRT-PCR//Western blot//Reporter assay//Reporter assay;Western blot;qRT-PCR;Microarray	Functional MTI	21351259
MIRT003543	hsa-miR-145-5p	Homo sapiens	FSCN1	6624	Homo sapiens	Luciferase reporter assay//Reporter assay	Functional MTI	21258769
MIRT003543	hsa-miR-145-5p	Homo sapiens	FSCN1	6624	Homo sapiens	Luciferase reporter assay//qRT-PCR//Western blot	Functional MTI	26010149
MIRT003543	hsa-miR-145-5p	Homo sapiens	FSCN1	6624	Homo sapiens	Immunoblot//Immunohistochemistry//Luciferase reporter assay	Functional MTI	24642628
MIRT003543	hsa-miR-145-5p	Homo sapiens	FSCN1	6624	Homo sapiens	qRT-PCR	Functional MTI (Weak)	23312222
MIRT003543	hsa-miR-145-5p	Homo sapiens	FSCN1	6624	Homo sapiens	Luciferase reporter assay//qRT-PCR//Western blot	Functional MTI	26173501
MIRT003543	hsa-miR-145-5p	Homo sapiens	FSCN1	6624	Homo sapiens	Luciferase reporter assay//Western blot	Functional MTI	26309531
MIRT003543	hsa-miR-145-5p	Homo sapiens	FSCN1	6624	Homo sapiens	Luciferase reporter assay//qRT-PCR//Western blot	Functional MTI	26647829
MIRT003543	hsa-miR-145-5p	Homo sapiens	FSCN1	6624	Homo sapiens	Luciferase reporter assay//qRT-PCR//Western blot	Functional MTI	25816323
MIRT003543	hsa-miR-145-5p	Homo sapiens	FSCN1	6624	Homo sapiens	Immunofluorescence//qRT-PCR//Western blot	Functional MTI	27508031
MIRT004290	hsa-miR-145-5p	Homo sapiens	MYC	4609	Homo sapiens	qRT-PCR//Luciferase reporter assay//Western blot	Functional MTI	19202062
MIRT004290	hsa-miR-145-5p	Homo sapiens	MYC	4609	Homo sapiens	Luciferase reporter assay//qRT-PCR//Western blot	Functional MTI	21092188
MIRT004290	hsa-miR-145-5p	Homo sapiens	MYC	4609	Homo sapiens	qRT-PCR//Western blot	Functional MTI	23710609
MIRT004290	hsa-miR-145-5p	Homo sapiens	MYC	4609	Homo sapiens	Microarray//qRT-PCR//Western blot	Functional MTI	26540468
MIRT004290	hsa-miR-145-5p	Homo sapiens	MYC	4609	Homo sapiens	Immunoblot//Luciferase reporter assay//qRT-PCR	Functional MTI	26354756
MIRT004496	hsa-miR-145-5p	Homo sapiens	FLI1	2313	Homo sapiens	qRT-PCR//Luciferase reporter assay//Western blot	Functional MTI	20382729
MIRT004496	hsa-miR-145-5p	Homo sapiens	FLI1	2313	Homo sapiens	Luciferase reporter assay//Northern blot//qRT-PCR//Western blot	Functional MTI	20737575
MIRT004496	hsa-miR-145-5p	Homo sapiens	FLI1	2313	Homo sapiens	Luciferase reporter assay//Western blot	Functional MTI	21217773
MIRT004496	hsa-miR-145-5p	Homo sapiens	FLI1	2313	Homo sapiens	Luciferase reporter assay//qRT-PCR//Western blot	Functional MTI	27304058
MIRT004580	hsa-miR-145-5p	Homo sapiens	DFFA	1676	Homo sapiens	Luciferase reporter assay//qRT-PCR//Western blot	Functional MTI	20687965
MIRT004616	hsa-miR-145-5p	Homo sapiens	IFNB1	3456	Homo sapiens	ELISA//Luciferase reporter assay//qRT-PCR	Functional MTI	20130213
MIRT004748	hsa-miR-145-5p	Homo sapiens	TIRAP	114609	Homo sapiens	Immunoprecipitaion//Western blot//Communoprecipitaion	Functional MTI	19898489
MIRT004904	hsa-miR-145-5p	Homo sapiens	POU5F1	5460	Homo sapiens	FACS//Flow//GFP reporter assay//In situ hybridization//Luciferase reporter assay//qRT-PCR//Reporter assay;Western blot;qRT-PCR	Functional MTI	19409607
MIRT004904	hsa-miR-145-5p	Homo sapiens	POU5F1	5460	Homo sapiens	Immunofluorescence//qRT-PCR	Functional MTI (Weak)	22486352
MIRT004904	hsa-miR-145-5p	Homo sapiens	POU5F1	5460	Homo sapiens	Luciferase reporter assay	Functional MTI	21496429
MIRT004904	hsa-miR-145-5p	Homo sapiens	POU5F1	5460	Homo sapiens	Luciferase reporter assay	Functional MTI	23541921
MIRT004904	hsa-miR-145-5p	Homo sapiens	POU5F1	5460	Homo sapiens	Immunohistochemistry//Western blot	Functional MTI	22378186
MIRT004904	hsa-miR-145-5p	Homo sapiens	POU5F1	5460	Homo sapiens	Immunoblot//Luciferase reporter assay//qRT-PCR//Western blot	Functional MTI	23049906
MIRT004904	hsa-miR-145-5p	Homo sapiens	POU5F1	5460	Homo sapiens	Flow//Immunoblot//Immunohistochemistry//Luciferase reporter assay//qRT-PCR	Functional MTI	24240684
MIRT004904	hsa-miR-145-5p	Homo sapiens	POU5F1	5460	Homo sapiens	Luciferase reporter assay//Western blot	Functional MTI	23615404
MIRT004904	hsa-miR-145-5p	Homo sapiens	POU5F1	5460	Homo sapiens	qRT-PCR//Western blot	Functional MTI	25634023
MIRT004931	hsa-miR-145-5p	Homo sapiens	IGF1R	3480	Homo sapiens	qRT-PCR//Western blot	Functional MTI	19391107
MIRT004931	hsa-miR-145-5p	Homo sapiens	IGF1R	3480	Homo sapiens	Luciferase reporter assay//qRT-PCR	Functional MTI	25077964
MIRT004931	hsa-miR-145-5p	Homo sapiens	IGF1R	3480	Homo sapiens	Luciferase reporter assay//Western blot	Functional MTI	24999188
MIRT004931	hsa-miR-145-5p	Homo sapiens	IGF1R	3480	Homo sapiens	qRT-PCR//Luciferase reporter assay//Western blot	Functional MTI	25609710
MIRT004938	hsa-miR-145-5p	Homo sapiens	KRT7	3855	Homo sapiens	Immunoblot//qRT-PCR	Non-Functional MTI (Weak)	19378336
MIRT005683	hsa-miR-145-5p	Homo sapiens	PPM1D	8493	Homo sapiens	Immunoblot//Luciferase reporter assay	Non-Functional MTI	20668064
MIRT005688	hsa-miR-145-5p	Homo sapiens	MYRF	745	Homo sapiens	Luciferase reporter assay	Non-Functional MTI	20737575
MIRT005689	hsa-miR-145-5p	Homo sapiens	CPEB4	80315	Homo sapiens	Luciferase reporter assay	Non-Functional MTI	20737575
MIRT005690	hsa-miR-145-5p	Homo sapiens	FZD7	8324	Homo sapiens	Luciferase reporter assay	Non-Functional MTI	20737575
MIRT005809	hsa-miR-145-5p	Homo sapiens	ROBO2	6092	Homo sapiens	In situ hybridization//Luciferase reporter assay//qRT-PCR//western blot//Reporter assay	Functional MTI	21276775
MIRT005810	hsa-miR-145-5p	Homo sapiens	SRGAP1	57522	Homo sapiens	In situ hybridization//Luciferase reporter assay//qRT-PCR//western blot	Functional MTI	21276775
MIRT005810	hsa-miR-145-5p	Homo sapiens	SRGAP1	57522	Homo sapiens	Microarray//qRT-PCR	Functional MTI (Weak)	22815788
MIRT005810	hsa-miR-145-5p	Homo sapiens	SRGAP1	57522	Homo sapiens	qRT-PCR//Western blot	Functional MTI	26026080
MIRT005878	hsa-miR-145-5p	Homo sapiens	EIF4E	1977	Homo sapiens	Luciferase reporter assay//qRT-PCR//Western blot	Functional MTI	21092188
MIRT005879	hsa-miR-145-5p	Homo sapiens	CDK4	1019	Homo sapiens	Luciferase reporter assay//qRT-PCR//Western blot	Functional MTI	21092188
MIRT006215	hsa-miR-145-5p	Homo sapiens	VEGFA	7422	Homo sapiens	Luciferase reporter assay//qRT-PCR//Western blot	Functional MTI	22472569
MIRT006215	hsa-miR-145-5p	Homo sapiens	VEGFA	7422	Homo sapiens	Immunoblot//Immunohistochemistry//Luciferase reporter assay//Northern blot//qRT-PCR	Functional MTI	22592534
MIRT006215	hsa-miR-145-5p	Homo sapiens	VEGFA	7422	Homo sapiens	Luciferase reporter assay//qRT-PCR//Western blotting	Functional MTI	24886719
MIRT006317	hsa-miR-145-5p	Homo sapiens	SERPINE1	5054	Homo sapiens	Immunoblot//Luciferase reporter assay//qRT-PCR//Western blot	Functional MTI	22108519
MIRT006317	hsa-miR-145-5p	Homo sapiens	SERPINE1	5054	Homo sapiens	qRT-PCR	Functional MTI (Weak)	23312222
MIRT006332	hsa-miR-145-5p	Homo sapiens	IRS2	8660	Homo sapiens	Luciferase reporter assay	Functional MTI	22431718
MIRT006494	hsa-miR-145-5p	Homo sapiens	ITGB8	3696	Homo sapiens	Immunofluorescence//Luciferase reporter assay//qRT-PCR//GFP reporter assay//In situ hybridization//Microarray//Western blot	Functional MTI	21701675
MIRT006747	hsa-miR-145-5p	Homo sapiens	SWAP70	23075	Homo sapiens	Luciferase reporter assay//Reporter assay;Western blot;qRT-PCR	Functional MTI	21360565
MIRT006747	hsa-miR-145-5p	Homo sapiens	SWAP70	23075	Homo sapiens	Reporter assay;Microarray	Functional MTI	21351259
MIRT006774	hsa-miR-145-5p	Homo sapiens	ESR1	2099	Homo sapiens	Luciferase reporter assay	Functional MTI	19730444
MIRT006788	hsa-miR-145-5p	Homo sapiens	NUDT1	4521	Homo sapiens	Microarray//qRT-PCR//Western blot	Functional MTI	21289483
MIRT006847	hsa-miR-145-5p	Homo sapiens	JAG1	182	Homo sapiens	Immunoprecipitaion//Luciferase reporter assay//Microarray//qRT-PCR//Western blot	Non-Functional MTI	21685392
MIRT006889	hsa-miR-145-5p	Homo sapiens	NEDD9	4739	Homo sapiens	Immunofluorescence//Immunohistochemistry//qRT-PCR//Western blot	Functional MTI	22869051
MIRT006889	hsa-miR-145-5p	Homo sapiens	NEDD9	4739	Homo sapiens	Luciferase reporter assay	Functional MTI	23355420
MIRT006889	hsa-miR-145-5p	Homo sapiens	NEDD9	4739	Homo sapiens	Luciferase reporter assay//qRT-PCR	Functional MTI	24384875
MIRT006899	hsa-miR-145-5p	Homo sapiens	PAK4	10298	Homo sapiens	Luciferase reporter assay//qRT-PCR//Western blot	Functional MTI	22766504
MIRT006903	hsa-miR-145-5p	Homo sapiens	DDX17	10521	Homo sapiens	Luciferase reporter assay//Northern blot//qRT-PCR//Western blot	Functional MTI	22876303
MIRT007094	hsa-miR-145-5p	Homo sapiens	ERG	2078	Homo sapiens	Luciferase reporter assay	Functional MTI	23480797
MIRT007094	hsa-miR-145-5p	Homo sapiens	ERG	2078	Homo sapiens	Luciferase reporter assay//qRT-PCR//Western blot	Functional MTI	27572146
MIRT007107	hsa-miR-145-5p	Homo sapiens	NRAS	4893	Homo sapiens	Luciferase reporter assay//Western blot	Functional MTI	23201159
MIRT007107	hsa-miR-145-5p	Homo sapiens	NRAS	4893	Homo sapiens	Immunoblot//Immunohistochemistry//Luciferase reporter assay//Northern blot//qRT-PCR	Functional MTI	22592534
MIRT007107	hsa-miR-145-5p	Homo sapiens	NRAS	4893	Homo sapiens	Luciferase reporter assay//qRT-PCR//Western blot	Functional MTI	28332309
MIRT007180	hsa-miR-145-5p	Homo sapiens	ILK	3611	Homo sapiens	Luciferase reporter assay//qRT-PCR//Western blot	Functional MTI	23104321
MIRT007247	hsa-miR-145-5p	Homo sapiens	CTGF	1490	Homo sapiens	Luciferase reporter assay	Functional MTI	23390502
MIRT007248	hsa-miR-145-5p	Homo sapiens	SOCS7	30837	Homo sapiens	Luciferase reporter assay	Functional MTI	23392170
MIRT007257	hsa-miR-145-5p	Homo sapiens	MDM2	4193	Homo sapiens	Luciferase reporter assay	Functional MTI	22330136
MIRT007275	hsa-miR-145-5p	Homo sapiens	ADAM17	6868	Homo sapiens	Luciferase reporter assay	Functional MTI	23441135
MIRT007275	hsa-miR-145-5p	Homo sapiens	ADAM17	6868	Homo sapiens	Luciferase reporter assay//qRT-PCR//Western blot	Functional MTI	23076445
MIRT007275	hsa-miR-145-5p	Homo sapiens	ADAM17	6868	Homo sapiens	HITS-CLIP	Functional MTI (Weak)	23824327
MIRT007275	hsa-miR-145-5p	Homo sapiens	ADAM17	6868	Homo sapiens	Immunohistochemistry	Functional MTI (Weak)	23548270
MIRT007288	hsa-miR-145-5p	Homo sapiens	CDH2	1000	Homo sapiens	Luciferase reporter assay//Western blot	Functional MTI	22370644
MIRT007288	hsa-miR-145-5p	Homo sapiens	CDH2	1000	Homo sapiens	Microarray	Functional MTI (Weak)	22942087
MIRT007307	hsa-miR-145-5p	Homo sapiens	HDAC2	3066	Homo sapiens	Luciferase reporter assay	Functional MTI	23499894
MIRT021499	hsa-miR-145-5p	Homo sapiens	RTKN	6242	Homo sapiens	Reporter assay;Western blot;qRT-PCR;Other	Functional MTI	19360360
MIRT021501	hsa-miR-145-5p	Homo sapiens	F11R	50848	Homo sapiens	Reporter assay	Functional MTI	20818426
MIRT021501	hsa-miR-145-5p	Homo sapiens	F11R	50848	Homo sapiens	Reporter assay;Microarray	Functional MTI	21351259
MIRT021501	hsa-miR-145-5p	Homo sapiens	F11R	50848	Homo sapiens	qRT-PCR	Functional MTI (Weak)	23312222
MIRT021502	hsa-miR-145-5p	Homo sapiens	ARL6IP5	10550	Homo sapiens	Reporter assay;Microarray	Functional MTI	21351259
MIRT021503	hsa-miR-145-5p	Homo sapiens	AKR1B10	57016	Homo sapiens	Reporter assay;Microarray	Functional MTI	21351259
MIRT021504	hsa-miR-145-5p	Homo sapiens	C11orf65	160140	Homo sapiens	Reporter assay;Microarray	Functional MTI	21351259
MIRT021505	hsa-miR-145-5p	Homo sapiens	HLTF	6596	Homo sapiens	Reporter assay;Microarray	Functional MTI	21351259
MIRT021506	hsa-miR-145-5p	Homo sapiens	GMFB	2764	Homo sapiens	Reporter assay;Microarray	Functional MTI	21351259
MIRT021507	hsa-miR-145-5p	Homo sapiens	SERINC5	256987	Homo sapiens	Reporter assay;Microarray	Functional MTI	21351259
MIRT021508	hsa-miR-145-5p	Homo sapiens	MEST	4232	Homo sapiens	Reporter assay;Microarray	Functional MTI	21351259
MIRT021509	hsa-miR-145-5p	Homo sapiens	ALPPL2	251	Homo sapiens	Reporter assay;Microarray	Functional MTI	21351259
MIRT021510	hsa-miR-145-5p	Homo sapiens	NDRG2	57447	Homo sapiens	Reporter assay;Microarray	Functional MTI	21351259
MIRT021511	hsa-miR-145-5p	Homo sapiens	DTD1	92675	Homo sapiens	Reporter assay;Microarray	Functional MTI	21351259
MIRT021512	hsa-miR-145-5p	Homo sapiens	TPM3	7170	Homo sapiens	Reporter assay;Microarray	Functional MTI	21351259
MIRT021512	hsa-miR-145-5p	Homo sapiens	TPM3	7170	Homo sapiens	PAR-CLIP	Functional MTI (Weak)	23446348
MIRT021512	hsa-miR-145-5p	Homo sapiens	TPM3	7170	Homo sapiens	PAR-CLIP	Functional MTI (Weak)	26701625
MIRT021513	hsa-miR-145-5p	Homo sapiens	MAP2K6	5608	Homo sapiens	Reporter assay;Microarray	Functional MTI	21351259
MIRT021514	hsa-miR-145-5p	Homo sapiens	CEP19	84984	Homo sapiens	Reporter assay;Microarray	Functional MTI	21351259
MIRT021515	hsa-miR-145-5p	Homo sapiens	TPRG1	285386	Homo sapiens	Reporter assay;Microarray	Functional MTI	21351259
MIRT021516	hsa-miR-145-5p	Homo sapiens	GOLM1	51280	Homo sapiens	Reporter assay;Microarray	Functional MTI	21351259
MIRT021517	hsa-miR-145-5p	Homo sapiens	CCDC43	124808	Homo sapiens	Reporter assay;Microarray	Functional MTI	21351259
MIRT021518	hsa-miR-145-5p	Homo sapiens	MMP1	4312	Homo sapiens	Reporter assay;Microarray	Functional MTI	21351259
MIRT021519	hsa-miR-145-5p	Homo sapiens	PTP4A2	8073	Homo sapiens	Reporter assay;Microarray	Functional MTI	21351259
MIRT021520	hsa-miR-145-5p	Homo sapiens	TMEM9B	56674	Homo sapiens	Reporter assay;Microarray	Functional MTI	21351259
MIRT021521	hsa-miR-145-5p	Homo sapiens	MMP12	4321	Homo sapiens	Reporter assay;Microarray	Functional MTI	21351259
MIRT021522	hsa-miR-145-5p	Homo sapiens	MTMR14	64419	Homo sapiens	Reporter assay;Microarray	Functional MTI	21351259
MIRT021523	hsa-miR-145-5p	Homo sapiens	ALDH3A1	218	Homo sapiens	Reporter assay;Microarray	Functional MTI	21351259
MIRT021524	hsa-miR-145-5p	Homo sapiens	NDUFA4	4697	Homo sapiens	Reporter assay;Microarray	Functional MTI	21351259
MIRT021525	hsa-miR-145-5p	Homo sapiens	FAM3C	10447	Homo sapiens	Reporter assay;Microarray	Functional MTI	21351259
MIRT021526	hsa-miR-145-5p	Homo sapiens	LYPLA2	11313	Homo sapiens	Reporter assay;Microarray	Functional MTI	21351259
MIRT021527	hsa-miR-145-5p	Homo sapiens	FAM45A	404636	Homo sapiens	Reporter assay;Microarray	Functional MTI	21351259
MIRT021528	hsa-miR-145-5p	Homo sapiens	PIGF	5281	Homo sapiens	Reporter assay;Microarray	Functional MTI	21351259
MIRT021529	hsa-miR-145-5p	Homo sapiens	AP1G1	164	Homo sapiens	Reporter assay;Microarray	Functional MTI	21351259
MIRT021530	hsa-miR-145-5p	Homo sapiens	JADE1	79960	Homo sapiens	Reporter assay;Microarray	Functional MTI	21351259
MIRT021531	hsa-miR-145-5p	Homo sapiens	NIPSNAP1	8508	Homo sapiens	Reporter assay;Microarray	Functional MTI	21351259
MIRT021532	hsa-miR-145-5p	Homo sapiens	KREMEN1	83999	Homo sapiens	Reporter assay;Microarray	Functional MTI	21351259
MIRT021533	hsa-miR-145-5p	Homo sapiens	MMP14	4323	Homo sapiens	Reporter assay;Microarray	Functional MTI	21351259
MIRT021534	hsa-miR-145-5p	Homo sapiens	ABRACL	58527	Homo sapiens	Reporter assay;Microarray	Functional MTI	21351259
MIRT021535	hsa-miR-145-5p	Homo sapiens	MIXL1	83881	Homo sapiens	Reporter assay;Microarray	Functional MTI	21351259
MIRT021536	hsa-miR-145-5p	Homo sapiens	TSPAN6	7105	Homo sapiens	Reporter assay;Microarray	Functional MTI	21351259
MIRT021536	hsa-miR-145-5p	Homo sapiens	TSPAN6	7105	Homo sapiens	Microarray//qRT-PCR	Functional MTI (Weak)	22815788
MIRT021537	hsa-miR-145-5p	Homo sapiens	PODXL	5420	Homo sapiens	Reporter assay;Microarray	Functional MTI	21351259
MIRT021537	hsa-miR-145-5p	Homo sapiens	PODXL	5420	Homo sapiens	HITS-CLIP	Functional MTI (Weak)	23313552
MIRT021537	hsa-miR-145-5p	Homo sapiens	PODXL	5420	Homo sapiens	qRT-PCR	Functional MTI (Weak)	23312222
MIRT021538	hsa-miR-145-5p	Homo sapiens	APH1A	51107	Homo sapiens	Reporter assay;Microarray	Functional MTI	21351259
MIRT021539	hsa-miR-145-5p	Homo sapiens	ABHD17C	58489	Homo sapiens	Reporter assay;Microarray	Functional MTI	21351259
MIRT035522	hsa-miR-145-5p	Homo sapiens	NANOG	79923	Homo sapiens	Luciferase reporter assay	Functional MTI	23541921
MIRT035535	hsa-miR-145-5p	Homo sapiens	MYO5A	4644	Homo sapiens	Luciferase reporter assay	Functional MTI	22895360
MIRT053030	hsa-miR-145-5p	Homo sapiens	EPAS1	2034	Homo sapiens	Luciferase reporter assay//qRT-PCR//Western blot	Functional MTI	23222716
MIRT053038	hsa-miR-145-5p	Homo sapiens	ETS1	2113	Homo sapiens	Luciferase reporter assay//qRT-PCR//Western blot//Immunohistochemistry	Functional MTI	23233482
MIRT053081	hsa-miR-145-5p	Homo sapiens	RREB1	6239	Homo sapiens	Immunohistochemistry//Luciferase reporter assay//qRT-PCR//Western blot	Functional MTI	22751122
MIRT053211	hsa-miR-145-5p	Homo sapiens	COL5A1	1289	Homo sapiens	Immunohistochemistry//Microarray//qRT-PCR//Western blot	Functional MTI	23108408
MIRT053216	hsa-miR-145-5p	Homo sapiens	CD44	960	Homo sapiens	Luciferase reporter assay//qRT-PCR//Western blot	Functional MTI	23128394
MIRT053216	hsa-miR-145-5p	Homo sapiens	CD44	960	Homo sapiens	Luciferase reporter assay//qRT-PCR//Western blot	Functional MTI	28428713
MIRT053219	hsa-miR-145-5p	Homo sapiens	BRAF	673	Homo sapiens	Luciferase reporter assay//qRT-PCR//Western blot	Functional MTI	23128394
MIRT053374	hsa-miR-145-5p	Homo sapiens	ACTB	60	Homo sapiens	qRT-PCR//Western blot	Non-Functional MTI	19439999
MIRT053374	hsa-miR-145-5p	Homo sapiens	ACTB	60	Homo sapiens	PAR-CLIP	Functional MTI (Weak)	23592263
MIRT053374	hsa-miR-145-5p	Homo sapiens	ACTB	60	Homo sapiens	PAR-CLIP	Functional MTI (Weak)	26701625
MIRT053374	hsa-miR-145-5p	Homo sapiens	ACTB	60	Homo sapiens	PAR-CLIP	Functional MTI (Weak)	27292025
MIRT053648	hsa-miR-145-5p	Homo sapiens	SOX9	6662	Homo sapiens	Microarray	Functional MTI (Weak)	22942087
MIRT053648	hsa-miR-145-5p	Homo sapiens	SOX9	6662	Homo sapiens	Flow//Luciferase reporter assay//qRT-PCR//Western blot	Functional MTI	23814265
MIRT053648	hsa-miR-145-5p	Homo sapiens	SOX9	6662	Homo sapiens	Immunohistochemistry	Functional MTI (Weak)	23548270
MIRT053648	hsa-miR-145-5p	Homo sapiens	SOX9	6662	Homo sapiens	Luciferase reporter assay//Western blot//Immunofluorescence	Functional MTI	25145279
MIRT053649	hsa-miR-145-5p	Homo sapiens	SOX11	6664	Homo sapiens	Microarray	Functional MTI (Weak)	22942087
MIRT053650	hsa-miR-145-5p	Homo sapiens	SMAD3	4088	Homo sapiens	Microarray	Functional MTI (Weak)	22942087
MIRT053650	hsa-miR-145-5p	Homo sapiens	SMAD3	4088	Homo sapiens	Luciferase reporter assay//Western blot//qRT-PCR//ELISA//Immunofluorescence	Functional MTI	24873879
MIRT053650	hsa-miR-145-5p	Homo sapiens	SMAD3	4088	Homo sapiens	Luciferase reporter assay	Functional MTI	23632450
MIRT053651	hsa-miR-145-5p	Homo sapiens	SMAD5	4090	Homo sapiens	Microarray	Functional MTI (Weak)	22942087
MIRT053652	hsa-miR-145-5p	Homo sapiens	TGFBR2	7048	Homo sapiens	Microarray	Functional MTI (Weak)	22942087
MIRT053652	hsa-miR-145-5p	Homo sapiens	TGFBR2	7048	Homo sapiens	Luciferase reporter assay//qRT-PCR//Western blot	Functional MTI	23986572
MIRT053652	hsa-miR-145-5p	Homo sapiens	TGFBR2	7048	Homo sapiens	qRT-PCR//Luciferase reporter assay//Immunoblot//Western blot	Functional MTI	25323858
MIRT053652	hsa-miR-145-5p	Homo sapiens	TGFBR2	7048	Homo sapiens	Luciferase reporter assay	Functional MTI	27388239
MIRT053653	hsa-miR-145-5p	Homo sapiens	SMAD4	4089	Homo sapiens	Microarray	Functional MTI (Weak)	22942087
MIRT053655	hsa-miR-145-5p	Homo sapiens	MAP2K4	6416	Homo sapiens	Microarray	Functional MTI (Weak)	22942087
MIRT053656	hsa-miR-145-5p	Homo sapiens	PDGFD	80310	Homo sapiens	Microarray	Functional MTI (Weak)	22942087
MIRT053657	hsa-miR-145-5p	Homo sapiens	CTNND1	1500	Homo sapiens	Microarray	Functional MTI (Weak)	22942087
MIRT053657	hsa-miR-145-5p	Homo sapiens	CTNND1	1500	Homo sapiens	Immunohistochemistry//Luciferase reporter assay//qRT-PCR//Western blot	Functional MTI	25470111
MIRT053658	hsa-miR-145-5p	Homo sapiens	P4HA1	5033	Homo sapiens	Microarray	Functional MTI (Weak)	22942087
MIRT053659	hsa-miR-145-5p	Homo sapiens	MAP4K2	5871	Homo sapiens	Microarray	Functional MTI (Weak)	22942087
MIRT053660	hsa-miR-145-5p	Homo sapiens	MAP3K11	4296	Homo sapiens	Microarray	Functional MTI (Weak)	22942087
MIRT053661	hsa-miR-145-5p	Homo sapiens	ERBB4	2066	Homo sapiens	Microarray	Functional MTI (Weak)	22942087
MIRT053757	hsa-miR-145-5p	Homo sapiens	SP1	6667	Homo sapiens	Immunofluorescence//Luciferase reporter assay//Western blot	Functional MTI	24613927
MIRT053757	hsa-miR-145-5p	Homo sapiens	SP1	6667	Homo sapiens	Immunohistochemistry//Luciferase reporter assay//qRT-PCR//Western blot	Functional MTI	24510775
MIRT054274	hsa-miR-145-5p	Homo sapiens	TNFSF13	8741	Homo sapiens	Immunohistochemistry//Luciferase reporter assay//qRT-PCR//Western blot	Functional MTI	25612651
MIRT054379	hsa-miR-145-5p	Homo sapiens	CDK6	1021	Homo sapiens	Immunohistochemistry//Luciferase reporter assay//qRT-PCR//Western blot	Functional MTI	24510775
MIRT054379	hsa-miR-145-5p	Homo sapiens	CDK6	1021	Homo sapiens	HITS-CLIP	Functional MTI (Weak)	23313552
MIRT054379	hsa-miR-145-5p	Homo sapiens	CDK6	1021	Homo sapiens	ChIP-seq//Immunohistochemistry//Luciferase reporter assay//qRT-PCR//Western blot	Functional MTI	25762621
MIRT114903	hsa-miR-145-5p	Homo sapiens	ZFYVE9	9372	Homo sapiens	PAR-CLIP	Functional MTI (Weak)	23592263
MIRT114903	hsa-miR-145-5p	Homo sapiens	ZFYVE9	9372	Homo sapiens	PAR-CLIP	Functional MTI (Weak)	26701625
MIRT114903	hsa-miR-145-5p	Homo sapiens	ZFYVE9	9372	Homo sapiens	PAR-CLIP	Functional MTI (Weak)	27292025
MIRT145303	hsa-miR-145-5p	Homo sapiens	NUFIP2	57532	Homo sapiens	PAR-CLIP	Functional MTI (Weak)	23592263
MIRT241310	hsa-miR-145-5p	Homo sapiens	DDX6	1656	Homo sapiens	Immunofluorescence//Luciferase reporter assay//qRT-PCR//Western blot	Functional MTI	23932921
MIRT257500	hsa-miR-145-5p	Homo sapiens	HIST1H2AH	85235	Homo sapiens	PAR-CLIP	Functional MTI (Weak)	23446348
MIRT278608	hsa-miR-145-5p	Homo sapiens	ARF6	382	Homo sapiens	PAR-CLIP	Functional MTI (Weak)	22291592
MIRT278608	hsa-miR-145-5p	Homo sapiens	ARF6	382	Homo sapiens	qRT-PCR//Western blot//In situ hybridization//Luciferase reporter assay	Functional MTI	25253741
MIRT295694	hsa-miR-145-5p	Homo sapiens	PLAGL2	5326	Homo sapiens	PAR-CLIP	Functional MTI (Weak)	23592263
MIRT390100	hsa-miR-145-5p	Homo sapiens	NR1D2	9975	Homo sapiens	PAR-CLIP	Functional MTI (Weak)	23592263
MIRT437436	hsa-miR-145-5p	Homo sapiens	ADD3	120	Homo sapiens	Flow//Luciferase reporter assay//qRT-PCR//Western blot	Functional MTI	23814265
MIRT437609	hsa-miR-145-5p	Homo sapiens	PADI1	29943	Homo sapiens	Microarray//qRT-PCR	Functional MTI (Weak)	22815788
MIRT437610	hsa-miR-145-5p	Homo sapiens	PHACTR2	9749	Homo sapiens	Microarray//qRT-PCR	Functional MTI (Weak)	22815788
MIRT437611	hsa-miR-145-5p	Homo sapiens	SNX24	28966	Homo sapiens	Microarray//qRT-PCR	Functional MTI (Weak)	22815788
MIRT437612	hsa-miR-145-5p	Homo sapiens	KIF21A	55605	Homo sapiens	Microarray//qRT-PCR	Functional MTI (Weak)	22815788
MIRT437613	hsa-miR-145-5p	Homo sapiens	SAMD5	389432	Homo sapiens	Microarray//qRT-PCR	Functional MTI (Weak)	22815788
MIRT437614	hsa-miR-145-5p	Homo sapiens	CRYBG1	202	Homo sapiens	Microarray//qRT-PCR	Functional MTI (Weak)	22815788
MIRT437833	hsa-miR-145-5p	Homo sapiens	HMGA2	8091	Homo sapiens	Immunohistochemistry//Luciferase reporter assay//Microarray//qRT-PCR//Western blot	Functional MTI	25444913
MIRT437834	hsa-miR-145-5p	Homo sapiens	DDC	1644	Homo sapiens	qRT-PCR//Western blot	Functional MTI	25445287
MIRT438013	hsa-miR-145-5p	Homo sapiens	ANGPT2	285	Homo sapiens	Luciferase reporter assay//qRT-PCR	Functional MTI	24384875
MIRT438282	hsa-miR-145-5p	Homo sapiens	ROCK1	6093	Homo sapiens	Luciferase reporter assay//Western blot	Functional MTI	24573110
MIRT438350	hsa-miR-145-5p	Homo sapiens	E2F3	1871	Homo sapiens	ChIP-seq//Immunohistochemistry//Luciferase reporter assay//qRT-PCR//Western blot	Functional MTI	25762621
MIRT438496	hsa-miR-145-5p	Homo sapiens	RPS6KB1	6198	Homo sapiens	Luciferase reporter assay	Functional MTI	24157791
MIRT438542	hsa-miR-145-5p	Homo sapiens	CD28	940	Homo sapiens	Luciferase reporter assay	Functional MTI	24043548
MIRT438543	hsa-miR-145-5p	Homo sapiens	NFATC1	4772	Homo sapiens	Luciferase reporter assay	Functional MTI	24043548
MIRT438643	hsa-miR-145-5p	Homo sapiens	SP7	121340	Homo sapiens	Luciferase reporter assay//qRT-PCR//Western blot	Functional MTI	23886710
MIRT438718	hsa-miR-145-5p	Homo sapiens	HDAC11	79885	Homo sapiens	Luciferase reporter assay//qRT-PCR//Western blot	Functional MTI	23980205
MIRT438886	hsa-miR-145-5p	Homo sapiens	CFTR	1080	Homo sapiens	Luciferase reporter assay//qRT-PCR	Functional MTI	23436935
MIRT443564	hsa-miR-145-5p	Homo sapiens	CSRNP3	80034	Homo sapiens	PAR-CLIP	Functional MTI (Weak)	22100165
MIRT455375	hsa-miR-145-5p	Homo sapiens	AAED1	195827	Homo sapiens	PAR-CLIP	Functional MTI (Weak)	23592263
MIRT461715	hsa-miR-145-5p	Homo sapiens	ZNF426	79088	Homo sapiens	PAR-CLIP	Functional MTI (Weak)	23592263
MIRT462852	hsa-miR-145-5p	Homo sapiens	UBR7	55148	Homo sapiens	PAR-CLIP	Functional MTI (Weak)	23592263
MIRT467425	hsa-miR-145-5p	Homo sapiens	SNTB1	6641	Homo sapiens	PAR-CLIP	Functional MTI (Weak)	23592263
MIRT467425	hsa-miR-145-5p	Homo sapiens	SNTB1	6641	Homo sapiens	PAR-CLIP	Functional MTI (Weak)	21572407
MIRT468517	hsa-miR-145-5p	Homo sapiens	SESN2	83667	Homo sapiens	PAR-CLIP	Functional MTI (Weak)	23592263
MIRT469434	hsa-miR-145-5p	Homo sapiens	REL	5966	Homo sapiens	PAR-CLIP	Functional MTI (Weak)	23592263
MIRT470208	hsa-miR-145-5p	Homo sapiens	PSAT1	29968	Homo sapiens	PAR-CLIP	Functional MTI (Weak)	23592263
MIRT470208	hsa-miR-145-5p	Homo sapiens	PSAT1	29968	Homo sapiens	PAR-CLIP	Functional MTI (Weak)	23446348
MIRT470208	hsa-miR-145-5p	Homo sapiens	PSAT1	29968	Homo sapiens	PAR-CLIP	Functional MTI (Weak)	20371350
MIRT470208	hsa-miR-145-5p	Homo sapiens	PSAT1	29968	Homo sapiens	PAR-CLIP	Functional MTI (Weak)	26701625
MIRT476652	hsa-miR-145-5p	Homo sapiens	FZD6	8323	Homo sapiens	PAR-CLIP	Functional MTI (Weak)	23592263
MIRT484958	hsa-miR-145-5p	Homo sapiens	VGLL4	9686	Homo sapiens	PAR-CLIP	Functional MTI (Weak)	23592263
MIRT484958	hsa-miR-145-5p	Homo sapiens	VGLL4	9686	Homo sapiens	PAR-CLIP	Functional MTI (Weak)	22012620
MIRT485463	hsa-miR-145-5p	Homo sapiens	IVNS1ABP	10625	Homo sapiens	PAR-CLIP	Functional MTI (Weak)	23592263
MIRT496252	hsa-miR-145-5p	Homo sapiens	DNAJC28	54943	Homo sapiens	PAR-CLIP	Functional MTI (Weak)	22291592
MIRT497439	hsa-miR-145-5p	Homo sapiens	SLC16A10	117247	Homo sapiens	PAR-CLIP	Functional MTI (Weak)	22291592
MIRT498098	hsa-miR-145-5p	Homo sapiens	RPS6KA3	6197	Homo sapiens	PAR-CLIP	Functional MTI (Weak)	22291592
MIRT504464	hsa-miR-145-5p	Homo sapiens	EID2B	126272	Homo sapiens	PAR-CLIP	Functional MTI (Weak)	23446348
MIRT507568	hsa-miR-145-5p	Homo sapiens	DEK	7913	Homo sapiens	PAR-CLIP	Functional MTI (Weak)	23446348
MIRT513536	hsa-miR-145-5p	Homo sapiens	PRDM2	7799	Homo sapiens	PAR-CLIP	Functional MTI (Weak)	23446348
MIRT513536	hsa-miR-145-5p	Homo sapiens	PRDM2	7799	Homo sapiens	PAR-CLIP	Functional MTI (Weak)	20371350
MIRT519040	hsa-miR-145-5p	Homo sapiens	AGPS	8540	Homo sapiens	PAR-CLIP	Functional MTI (Weak)	23446348
MIRT519040	hsa-miR-145-5p	Homo sapiens	AGPS	8540	Homo sapiens	HITS-CLIP	Functional MTI (Weak)	23313552
MIRT519631	hsa-miR-145-5p	Homo sapiens	ZNF772	400720	Homo sapiens	PAR-CLIP	Functional MTI (Weak)	23446348
MIRT519631	hsa-miR-145-5p	Homo sapiens	ZNF772	400720	Homo sapiens	PAR-CLIP	Functional MTI (Weak)	20371350
MIRT528533	hsa-miR-145-5p	Homo sapiens	CYP2C19	1557	Homo sapiens	PAR-CLIP	Functional MTI (Weak)	22012620
MIRT528533	hsa-miR-145-5p	Homo sapiens	CYP2C19	1557	Homo sapiens	PAR-CLIP	Functional MTI (Weak)	20371350
MIRT528533	hsa-miR-145-5p	Homo sapiens	CYP2C19	1557	Homo sapiens	PAR-CLIP	Functional MTI (Weak)	26701625
MIRT528533	hsa-miR-145-5p	Homo sapiens	CYP2C19	1557	Homo sapiens	PAR-CLIP	Functional MTI (Weak)	27292025
MIRT529090	hsa-miR-145-5p	Homo sapiens	ZNF100	163227	Homo sapiens	PAR-CLIP	Functional MTI (Weak)	22012620
MIRT529539	hsa-miR-145-5p	Homo sapiens	ZNF678	339500	Homo sapiens	PAR-CLIP	Functional MTI (Weak)	22012620
MIRT538679	hsa-miR-145-5p	Homo sapiens	CCDC80	151887	Homo sapiens	PAR-CLIP	Functional MTI (Weak)	22012620
MIRT538868	hsa-miR-145-5p	Homo sapiens	BTG1	694	Homo sapiens	PAR-CLIP	Functional MTI (Weak)	22012620
MIRT539273	hsa-miR-145-5p	Homo sapiens	ANKRD28	23243	Homo sapiens	PAR-CLIP	Functional MTI (Weak)	22012620
MIRT545236	hsa-miR-145-5p	Homo sapiens	ZFAND3	60685	Homo sapiens	PAR-CLIP	Functional MTI (Weak)	21572407
MIRT553102	hsa-miR-145-5p	Homo sapiens	UBXN2A	165324	Homo sapiens	PAR-CLIP	Functional MTI (Weak)	21572407
MIRT555930	hsa-miR-145-5p	Homo sapiens	NUP43	348995	Homo sapiens	PAR-CLIP	Functional MTI (Weak)	21572407
MIRT556471	hsa-miR-145-5p	Homo sapiens	LMNB2	84823	Homo sapiens	PAR-CLIP	Functional MTI (Weak)	21572407
MIRT556471	hsa-miR-145-5p	Homo sapiens	LMNB2	84823	Homo sapiens	PAR-CLIP	Functional MTI (Weak)	20371350
MIRT560967	hsa-miR-145-5p	Homo sapiens	UTP15	84135	Homo sapiens	PAR-CLIP	Functional MTI (Weak)	20371350
MIRT562124	hsa-miR-145-5p	Homo sapiens	IGFBP5	3488	Homo sapiens	PAR-CLIP	Functional MTI (Weak)	20371350
MIRT613136	hsa-miR-145-5p	Homo sapiens	DUSP6	1848	Homo sapiens	HITS-CLIP	Functional MTI (Weak)	23824327
MIRT615908	hsa-miR-145-5p	Homo sapiens	C1orf27	54953	Homo sapiens	HITS-CLIP	Functional MTI (Weak)	23824327
MIRT617494	hsa-miR-145-5p	Homo sapiens	ALG9	79796	Homo sapiens	HITS-CLIP	Functional MTI (Weak)	23824327
MIRT618782	hsa-miR-145-5p	Homo sapiens	AGTRAP	57085	Homo sapiens	HITS-CLIP	Functional MTI (Weak)	23824327
MIRT621724	hsa-miR-145-5p	Homo sapiens	TNR	7143	Homo sapiens	HITS-CLIP	Functional MTI (Weak)	23824327
MIRT622075	hsa-miR-145-5p	Homo sapiens	SRPX2	27286	Homo sapiens	HITS-CLIP	Functional MTI (Weak)	23824327
MIRT622251	hsa-miR-145-5p	Homo sapiens	SLC22A9	114571	Homo sapiens	HITS-CLIP	Functional MTI (Weak)	23824327
MIRT622395	hsa-miR-145-5p	Homo sapiens	RRAGC	64121	Homo sapiens	HITS-CLIP	Functional MTI (Weak)	23824327
MIRT627284	hsa-miR-145-5p	Homo sapiens	WSB1	26118	Homo sapiens	HITS-CLIP	Functional MTI (Weak)	23824327
MIRT627762	hsa-miR-145-5p	Homo sapiens	RAB3IP	117177	Homo sapiens	HITS-CLIP	Functional MTI (Weak)	23824327
MIRT630752	hsa-miR-145-5p	Homo sapiens	ZNF445	353274	Homo sapiens	HITS-CLIP	Functional MTI (Weak)	23824327
MIRT630950	hsa-miR-145-5p	Homo sapiens	PANK1	53354	Homo sapiens	HITS-CLIP	Functional MTI (Weak)	23824327
MIRT636720	hsa-miR-145-5p	Homo sapiens	AQR	9716	Homo sapiens	HITS-CLIP	Functional MTI (Weak)	23824327
MIRT636720	hsa-miR-145-5p	Homo sapiens	AQR	9716	Homo sapiens	HITS-CLIP	Functional MTI (Weak)	27418678
MIRT639227	hsa-miR-145-5p	Homo sapiens	IMMP2L	83943	Homo sapiens	HITS-CLIP	Functional MTI (Weak)	23824327
MIRT642266	hsa-miR-145-5p	Homo sapiens	SMIM17	147670	Homo sapiens	HITS-CLIP	Functional MTI (Weak)	23824327
MIRT646073	hsa-miR-145-5p	Homo sapiens	NDUFS2	4720	Homo sapiens	HITS-CLIP	Functional MTI (Weak)	23824327
MIRT646748	hsa-miR-145-5p	Homo sapiens	MUC4	4585	Homo sapiens	HITS-CLIP	Functional MTI (Weak)	23824327
MIRT647566	hsa-miR-145-5p	Homo sapiens	ZNF660	285349	Homo sapiens	HITS-CLIP	Functional MTI (Weak)	23824327
MIRT651855	hsa-miR-145-5p	Homo sapiens	UNC5D	137970	Homo sapiens	HITS-CLIP	Functional MTI (Weak)	23824327
MIRT652693	hsa-miR-145-5p	Homo sapiens	THSD7A	221981	Homo sapiens	HITS-CLIP	Functional MTI (Weak)	23824327
MIRT653677	hsa-miR-145-5p	Homo sapiens	SLC26A2	1836	Homo sapiens	HITS-CLIP	Functional MTI (Weak)	23824327
MIRT655612	hsa-miR-145-5p	Homo sapiens	ORC4	5000	Homo sapiens	HITS-CLIP	Functional MTI (Weak)	23824327
MIRT655612	hsa-miR-145-5p	Homo sapiens	ORC4	5000	Homo sapiens	PAR-CLIP	Functional MTI (Weak)	27292025
MIRT657494	hsa-miR-145-5p	Homo sapiens	HBEGF	1839	Homo sapiens	HITS-CLIP	Functional MTI (Weak)	23824327
MIRT659227	hsa-miR-145-5p	Homo sapiens	BCLAF3	256643	Homo sapiens	HITS-CLIP	Functional MTI (Weak)	23824327
MIRT659275	hsa-miR-145-5p	Homo sapiens	CTNNBIP1	56998	Homo sapiens	HITS-CLIP	Functional MTI (Weak)	23824327
MIRT668977	hsa-miR-145-5p	Homo sapiens	CLSTN2	64084	Homo sapiens	HITS-CLIP	Functional MTI (Weak)	23824327
MIRT686200	hsa-miR-145-5p	Homo sapiens	ZNF451	26036	Homo sapiens	HITS-CLIP	Functional MTI (Weak)	23313552
MIRT689099	hsa-miR-145-5p	Homo sapiens	ZBTB25	7597	Homo sapiens	HITS-CLIP	Functional MTI (Weak)	23313552
MIRT692019	hsa-miR-145-5p	Homo sapiens	CCDC85C	317762	Homo sapiens	HITS-CLIP	Functional MTI (Weak)	23313552
MIRT702161	hsa-miR-145-5p	Homo sapiens	MAP1LC3B	81631	Homo sapiens	HITS-CLIP	Functional MTI (Weak)	23313552
MIRT706010	hsa-miR-145-5p	Homo sapiens	ABCC1	4363	Homo sapiens	HITS-CLIP	Functional MTI (Weak)	23313552
MIRT706010	hsa-miR-145-5p	Homo sapiens	ABCC1	4363	Homo sapiens	Luciferase reporter assay	Functional MTI	25354783
MIRT715372	hsa-miR-145-5p	Homo sapiens	TGFBI	7045	Homo sapiens	HITS-CLIP	Functional MTI (Weak)	19536157
MIRT716616	hsa-miR-145-5p	Homo sapiens	RBM18	92400	Homo sapiens	HITS-CLIP	Functional MTI (Weak)	19536157
MIRT720444	hsa-miR-145-5p	Homo sapiens	SLC16A5	9121	Homo sapiens	HITS-CLIP	Functional MTI (Weak)	19536157
MIRT720880	hsa-miR-145-5p	Homo sapiens	MUC19	283463	Homo sapiens	HITS-CLIP	Functional MTI (Weak)	19536157
MIRT721000	hsa-miR-145-5p	Homo sapiens	PNMA3	29944	Homo sapiens	HITS-CLIP	Functional MTI (Weak)	19536157
MIRT724702	hsa-miR-145-5p	Homo sapiens	CRAMP1	57585	Homo sapiens	HITS-CLIP	Functional MTI (Weak)	19536157
MIRT731094	hsa-miR-145-5p	Homo sapiens	SPTBN1	6711	Homo sapiens	Luciferase reporter assay	Functional MTI	25354783
MIRT731217	hsa-miR-145-5p	Homo sapiens	SENP1	29843	Homo sapiens	qRT-PCR//Luciferase reporter assay//Western blot	Functional MTI	25645686
MIRT731786	hsa-miR-145-5p	Homo sapiens	NAIP	4671	Homo sapiens	Luciferase reporter assay//qRT-PCR//Western blot	Functional MTI	26459459
MIRT732467	hsa-miR-145-5p	Homo sapiens	SET	6418	Homo sapiens	Luciferase reporter assay	Functional MTI	25354783
MIRT732468	hsa-miR-145-5p	Homo sapiens	RPA1	6117	Homo sapiens	Luciferase reporter assay	Functional MTI	25354783
MIRT732469	hsa-miR-145-5p	Homo sapiens	MCM2	4171	Homo sapiens	Luciferase reporter assay	Functional MTI	25354783
MIRT732470	hsa-miR-145-5p	Homo sapiens	SPTLC1	10558	Homo sapiens	Luciferase reporter assay	Functional MTI	25354783
MIRT733241	hsa-miR-145-5p	Homo sapiens	MYOCD	93649	Homo sapiens	Luciferase reporter assay//qRT-PCR//Western blot	Functional MTI	26181633
MIRT733264	hsa-miR-145-5p	Homo sapiens	MTDH	92140	Homo sapiens	Luciferase reporter assay//qRT-PCR//Western blot	Functional MTI	27765924
MIRT733264	hsa-miR-145-5p	Homo sapiens	MTDH	92140	Homo sapiens	Immunocytochemistry//Luciferase reporter assay//qRT-PCR//Western blot	Functional MTI	25428378
MIRT733664	hsa-miR-145-5p	Homo sapiens	TUG1	55000	Homo sapiens	Immunohistochemistry//Luciferase reporter assay//qRT-PCR	Functional MTI	27983921
MIRT733960	hsa-miR-145-5p	Homo sapiens	CAMK1D	57118	Homo sapiens	Immunoblot//Immunofluorescence//Luciferase reporter assay//Next Generation Sequencing (NGS)//qRT-PCR	Functional MTI	26586766
MIRT734225	hsa-miR-145-5p	Homo sapiens	HIF1A	3091	Homo sapiens	Chromatin immunoprecipitation//qRT-PCR	Functional MTI (Weak)	26196183
MIRT734230	hsa-miR-145-5p	Homo sapiens	FXN	2395	Homo sapiens	Luciferase reporter assay	Functional MTI	26717909
MIRT734326	hsa-miR-145-5p	Homo sapiens	CRNDE	643911	Homo sapiens	Luciferase reporter assay//qRT-PCR//Western blot	Functional MTI	28490034
MIRT734440	hsa-miR-145-5p	Homo sapiens	PXN	5829	Homo sapiens	Luciferase reporter assay//qRT-PCR//Western blot	Functional MTI	25973017
MIRT734568	hsa-miR-145-5p	Homo sapiens	MSH3	4437	Homo sapiens	Luciferase reporter assay//qRT-PCR//Western blot	Functional MTI	26852750
MIRT734755	hsa-miR-145-5p	Homo sapiens	CD40	958	Homo sapiens	Luciferase reporter assay	Functional MTI	27731400
MIRT735095	hsa-miR-145-5p	Homo sapiens	TGFB2	7042	Homo sapiens	Luciferase reporter assay	Functional MTI	27388239
MIRT735099	hsa-miR-145-5p	Homo sapiens	SMAD2	4087	Homo sapiens	Luciferase reporter assay	Functional MTI	27388239
MIRT735489	hsa-miR-145-5p	Homo sapiens	VPS51	738	Homo sapiens	ELISA//Immunohistochemistry//Luciferase reporter assay//qRT-PCR//Western blot	Functional MTI	27570490
MIRT737633	hsa-miR-145-5p	Homo sapiens	DDI2	84301	Homo sapiens	PAR-CLIP	Functional MTI (Weak)	26701625
MIRT737634	hsa-miR-145-5p	Homo sapiens	PLEKHM1	9842	Homo sapiens	PAR-CLIP	Functional MTI (Weak)	26701625
MIRT762719	hsa-miR-145-5p	Homo sapiens	HIST1H2BF	8343	Homo sapiens	PAR-CLIP	Functional MTI (Weak)	27292025
MIRT762720	hsa-miR-145-5p	Homo sapiens	WASHC2C	253725	Homo sapiens	PAR-CLIP	Functional MTI (Weak)	27292025
MIRT783841	hsa-miR-145-5p	Homo sapiens	DMXL1	1657	Homo sapiens	HITS-CLIP	Functional MTI (Weak)	27418678
MIRT002307	hsa-miR-99b-5p	Homo sapiens	RAVER2	55225	Homo sapiens	Immunoprecipitaion//Luciferase reporter assay//Western blot	Functional MTI	17637574
MIRT006564	hsa-miR-99b-5p	Homo sapiens	MTOR	2475	Homo sapiens	FACS//Luciferase reporter assay//qRT-PCR//Western blot	Functional MTI	22299047
MIRT006564	hsa-miR-99b-5p	Homo sapiens	MTOR	2475	Homo sapiens	Luciferase reporter assay//qRT-PCR//Western blot	Functional MTI	24668416
MIRT006564	hsa-miR-99b-5p	Homo sapiens	MTOR	2475	Homo sapiens	Immunohistochemistry//Luciferase reporter assay//qRT-PCR//Western blot	Functional MTI	26259252
MIRT044171	hsa-miR-99b-5p	Homo sapiens	TANC2	26115	Homo sapiens	CLASH	Functional MTI (Weak)	23622248
MIRT044172	hsa-miR-99b-5p	Homo sapiens	CNTNAP2	26047	Homo sapiens	CLASH	Functional MTI (Weak)	23622248
MIRT044173	hsa-miR-99b-5p	Homo sapiens	HIST1H1C	3006	Homo sapiens	CLASH	Functional MTI (Weak)	23622248
MIRT044174	hsa-miR-99b-5p	Homo sapiens	UBL7	84993	Homo sapiens	CLASH	Functional MTI (Weak)	23622248
MIRT044175	hsa-miR-99b-5p	Homo sapiens	ALDH1B1	219	Homo sapiens	CLASH	Functional MTI (Weak)	23622248
MIRT044176	hsa-miR-99b-5p	Homo sapiens	H2AFZ	3015	Homo sapiens	CLASH	Functional MTI (Weak)	23622248
MIRT044177	hsa-miR-99b-5p	Homo sapiens	CHEK1	1111	Homo sapiens	CLASH	Functional MTI (Weak)	23622248
MIRT044178	hsa-miR-99b-5p	Homo sapiens	DYRK1A	1859	Homo sapiens	CLASH	Functional MTI (Weak)	23622248
MIRT044179	hsa-miR-99b-5p	Homo sapiens	PLA2G4F	255189	Homo sapiens	CLASH	Functional MTI (Weak)	23622248
MIRT044180	hsa-miR-99b-5p	Homo sapiens	TMEM127	55654	Homo sapiens	CLASH	Functional MTI (Weak)	23622248
MIRT044181	hsa-miR-99b-5p	Homo sapiens	IGF2BP1	10642	Homo sapiens	CLASH	Functional MTI (Weak)	23622248
MIRT044182	hsa-miR-99b-5p	Homo sapiens	DHFR	1719	Homo sapiens	CLASH	Functional MTI (Weak)	23622248
MIRT044183	hsa-miR-99b-5p	Homo sapiens	DDX39A	10212	Homo sapiens	CLASH	Functional MTI (Weak)	23622248
MIRT044184	hsa-miR-99b-5p	Homo sapiens	RPS10	6204	Homo sapiens	CLASH	Functional MTI (Weak)	23622248
MIRT044185	hsa-miR-99b-5p	Homo sapiens	NPDC1	56654	Homo sapiens	CLASH	Functional MTI (Weak)	23622248
MIRT044186	hsa-miR-99b-5p	Homo sapiens	ACTG1	71	Homo sapiens	CLASH	Functional MTI (Weak)	23622248
MIRT044187	hsa-miR-99b-5p	Homo sapiens	HOXA3	3200	Homo sapiens	CLASH	Functional MTI (Weak)	23622248
MIRT044188	hsa-miR-99b-5p	Homo sapiens	MFN2	9927	Homo sapiens	CLASH	Functional MTI (Weak)	23622248
MIRT044189	hsa-miR-99b-5p	Homo sapiens	EDC3	80153	Homo sapiens	CLASH	Functional MTI (Weak)	23622248
MIRT044190	hsa-miR-99b-5p	Homo sapiens	WDR48	57599	Homo sapiens	CLASH	Functional MTI (Weak)	23622248
MIRT044191	hsa-miR-99b-5p	Homo sapiens	CAMSAP3	57662	Homo sapiens	CLASH	Functional MTI (Weak)	23622248
MIRT044192	hsa-miR-99b-5p	Homo sapiens	SP1	6667	Homo sapiens	CLASH	Functional MTI (Weak)	23622248
MIRT044193	hsa-miR-99b-5p	Homo sapiens	ND6	4541	Homo sapiens	CLASH	Functional MTI (Weak)	23622248
MIRT044194	hsa-miR-99b-5p	Homo sapiens	RPS2	6187	Homo sapiens	CLASH	Functional MTI (Weak)	23622248
MIRT044195	hsa-miR-99b-5p	Homo sapiens	ETV6	2120	Homo sapiens	CLASH	Functional MTI (Weak)	23622248
MIRT044196	hsa-miR-99b-5p	Homo sapiens	DDHD2	23259	Homo sapiens	CLASH	Functional MTI (Weak)	23622248
MIRT044197	hsa-miR-99b-5p	Homo sapiens	OAT	4942	Homo sapiens	CLASH	Functional MTI (Weak)	23622248
MIRT044198	hsa-miR-99b-5p	Homo sapiens	MCM3	4172	Homo sapiens	CLASH	Functional MTI (Weak)	23622248
MIRT044199	hsa-miR-99b-5p	Homo sapiens	HK1	3098	Homo sapiens	CLASH	Functional MTI (Weak)	23622248
MIRT044200	hsa-miR-99b-5p	Homo sapiens	TRPS1	7227	Homo sapiens	CLASH	Functional MTI (Weak)	23622248
MIRT044201	hsa-miR-99b-5p	Homo sapiens	ACTR1B	10120	Homo sapiens	CLASH	Functional MTI (Weak)	23622248
MIRT044202	hsa-miR-99b-5p	Homo sapiens	RNF213	57674	Homo sapiens	CLASH	Functional MTI (Weak)	23622248
MIRT044203	hsa-miR-99b-5p	Homo sapiens	FAM171A2	284069	Homo sapiens	CLASH	Functional MTI (Weak)	23622248
MIRT044204	hsa-miR-99b-5p	Homo sapiens	AHSA1	10598	Homo sapiens	CLASH	Functional MTI (Weak)	23622248
MIRT044205	hsa-miR-99b-5p	Homo sapiens	PIP4K2B	8396	Homo sapiens	CLASH	Functional MTI (Weak)	23622248
MIRT044206	hsa-miR-99b-5p	Homo sapiens	FAM8A1	51439	Homo sapiens	CLASH	Functional MTI (Weak)	23622248
MIRT044207	hsa-miR-99b-5p	Homo sapiens	EIF4A3	9775	Homo sapiens	CLASH	Functional MTI (Weak)	23622248
MIRT044208	hsa-miR-99b-5p	Homo sapiens	ENO2	2026	Homo sapiens	CLASH	Functional MTI (Weak)	23622248
MIRT044209	hsa-miR-99b-5p	Homo sapiens	EDF1	8721	Homo sapiens	CLASH	Functional MTI (Weak)	23622248
MIRT044210	hsa-miR-99b-5p	Homo sapiens	EEF2	1938	Homo sapiens	CLASH	Functional MTI (Weak)	23622248
MIRT092533	hsa-miR-99b-5p	Homo sapiens	KBTBD8	84541	Homo sapiens	PAR-CLIP	Functional MTI (Weak)	23446348
MIRT092533	hsa-miR-99b-5p	Homo sapiens	KBTBD8	84541	Homo sapiens	PAR-CLIP	Functional MTI (Weak)	22012620
MIRT092533	hsa-miR-99b-5p	Homo sapiens	KBTBD8	84541	Homo sapiens	PAR-CLIP	Functional MTI (Weak)	21572407
MIRT211643	hsa-miR-99b-5p	Homo sapiens	SMARCA5	8467	Homo sapiens	PAR-CLIP	Functional MTI (Weak)	23446348
MIRT211643	hsa-miR-99b-5p	Homo sapiens	SMARCA5	8467	Homo sapiens	PAR-CLIP	Functional MTI (Weak)	21572407
MIRT211643	hsa-miR-99b-5p	Homo sapiens	SMARCA5	8467	Homo sapiens	PAR-CLIP	Functional MTI (Weak)	20371350
MIRT211643	hsa-miR-99b-5p	Homo sapiens	SMARCA5	8467	Homo sapiens	PAR-CLIP	Functional MTI (Weak)	26701625
MIRT250248	hsa-miR-99b-5p	Homo sapiens	IGF1R	3480	Homo sapiens	Luciferase reporter assay//qRT-PCR//Western blot	Functional MTI	26297545
MIRT437755	hsa-miR-99b-5p	Homo sapiens	GRHL1	29841	Homo sapiens	Microarray//qRT-PCR	Functional MTI (Weak)	22815788
MIRT437758	hsa-miR-99b-5p	Homo sapiens	PPP1CB	5500	Homo sapiens	Microarray//qRT-PCR	Functional MTI (Weak)	22815788
MIRT528302	hsa-miR-99b-5p	Homo sapiens	SMPDL3B	27293	Homo sapiens	PAR-CLIP	Functional MTI (Weak)	22012620
MIRT528302	hsa-miR-99b-5p	Homo sapiens	SMPDL3B	27293	Homo sapiens	PAR-CLIP	Functional MTI (Weak)	20371350
MIRT553504	hsa-miR-99b-5p	Homo sapiens	TMEM30A	55754	Homo sapiens	PAR-CLIP	Functional MTI (Weak)	21572407
MIRT732472	hsa-miR-99b-5p	Homo sapiens	NOX4	50507	Homo sapiens	ELISA//qRT-PCR//In situ hybridization//Immunofluorescence	Functional MTI (Weak)	25378491
MIRT735257	hsa-miR-99b-5p	Homo sapiens	ARID3A	1820	Homo sapiens	Luciferase reporter assay//qRT-PCR//Western blot	Functional MTI	28408353
MIRT760961	hsa-miR-99b-5p	Homo sapiens	TRIB1	10221	Homo sapiens	PAR-CLIP	Functional MTI (Weak)	26701625
MIRT791178	hsa-miR-99b-5p	Homo sapiens	IFIT3	3437	Homo sapiens	HITS-CLIP	Functional MTI (Weak)	28735896
MIRT007312	hsa-miR-142-5p	Homo sapiens	NFE2L2	4780	Homo sapiens	Luciferase reporter assay	Functional MTI	23236440
MIRT054043	hsa-miR-142-5p	Homo sapiens	TP53INP1	94241	Homo sapiens	Immunohistochemistry//Luciferase reporter assay//Microarray//qRT-PCR//Western blot	Functional MTI	23209550
MIRT054043	hsa-miR-142-5p	Homo sapiens	TP53INP1	94241	Homo sapiens	PAR-CLIP	Functional MTI (Weak)	22100165
MIRT056479	hsa-miR-142-5p	Homo sapiens	PFKP	5214	Homo sapiens	PAR-CLIP	Functional MTI (Weak)	23446348
MIRT056479	hsa-miR-142-5p	Homo sapiens	PFKP	5214	Homo sapiens	PAR-CLIP	Functional MTI (Weak)	22012620
MIRT056479	hsa-miR-142-5p	Homo sapiens	PFKP	5214	Homo sapiens	PAR-CLIP//HITS-CLIP	Functional MTI (Weak)	21572407
MIRT056479	hsa-miR-142-5p	Homo sapiens	PFKP	5214	Homo sapiens	PAR-CLIP	Functional MTI (Weak)	20371350
MIRT060553	hsa-miR-142-5p	Homo sapiens	CCND1	595	Homo sapiens	PAR-CLIP	Functional MTI (Weak)	23592263
MIRT060553	hsa-miR-142-5p	Homo sapiens	CCND1	595	Homo sapiens	PAR-CLIP	Functional MTI (Weak)	24398324
MIRT060553	hsa-miR-142-5p	Homo sapiens	CCND1	595	Homo sapiens	PAR-CLIP	Functional MTI (Weak)	23446348
MIRT060553	hsa-miR-142-5p	Homo sapiens	CCND1	595	Homo sapiens	PAR-CLIP	Functional MTI (Weak)	22012620
MIRT060553	hsa-miR-142-5p	Homo sapiens	CCND1	595	Homo sapiens	PAR-CLIP//HITS-CLIP	Functional MTI (Weak)	21572407
MIRT060553	hsa-miR-142-5p	Homo sapiens	CCND1	595	Homo sapiens	PAR-CLIP	Functional MTI (Weak)	20371350
MIRT060553	hsa-miR-142-5p	Homo sapiens	CCND1	595	Homo sapiens	PAR-CLIP	Functional MTI (Weak)	26701625
MIRT060553	hsa-miR-142-5p	Homo sapiens	CCND1	595	Homo sapiens	PAR-CLIP	Functional MTI (Weak)	27292025
MIRT061184	hsa-miR-142-5p	Homo sapiens	MED17	9440	Homo sapiens	PAR-CLIP	Functional MTI (Weak)	21572407
MIRT063057	hsa-miR-142-5p	Homo sapiens	ULK1	8408	Homo sapiens	PAR-CLIP//HITS-CLIP	Functional MTI (Weak)	21572407
MIRT063351	hsa-miR-142-5p	Homo sapiens	ETNK1	55500	Homo sapiens	PAR-CLIP	Functional MTI (Weak)	22012620
MIRT065862	hsa-miR-142-5p	Homo sapiens	GDF11	10220	Homo sapiens	PAR-CLIP	Functional MTI (Weak)	21572407
MIRT066166	hsa-miR-142-5p	Homo sapiens	PIP4K2C	79837	Homo sapiens	PAR-CLIP	Functional MTI (Weak)	21572407
MIRT066964	hsa-miR-142-5p	Homo sapiens	ATXN7L3B	552889	Homo sapiens	PAR-CLIP	Functional MTI (Weak)	23592263
MIRT067232	hsa-miR-142-5p	Homo sapiens	FOXJ2	55810	Homo sapiens	PAR-CLIP	Functional MTI (Weak)	21572407
MIRT069407	hsa-miR-142-5p	Homo sapiens	ZFYVE21	79038	Homo sapiens	PAR-CLIP	Functional MTI (Weak)	23592263
MIRT069407	hsa-miR-142-5p	Homo sapiens	ZFYVE21	79038	Homo sapiens	PAR-CLIP	Functional MTI (Weak)	23446348
MIRT069407	hsa-miR-142-5p	Homo sapiens	ZFYVE21	79038	Homo sapiens	PAR-CLIP//HITS-CLIP	Functional MTI (Weak)	21572407
MIRT069407	hsa-miR-142-5p	Homo sapiens	ZFYVE21	79038	Homo sapiens	PAR-CLIP	Functional MTI (Weak)	20371350
MIRT072095	hsa-miR-142-5p	Homo sapiens	CHAC1	79094	Homo sapiens	PAR-CLIP	Functional MTI (Weak)	21572407
MIRT072095	hsa-miR-142-5p	Homo sapiens	CHAC1	79094	Homo sapiens	PAR-CLIP	Functional MTI (Weak)	20371350
MIRT072249	hsa-miR-142-5p	Homo sapiens	B2M	567	Homo sapiens	PAR-CLIP	Functional MTI (Weak)	23592263
MIRT072249	hsa-miR-142-5p	Homo sapiens	B2M	567	Homo sapiens	PAR-CLIP	Functional MTI (Weak)	24398324
MIRT072249	hsa-miR-142-5p	Homo sapiens	B2M	567	Homo sapiens	PAR-CLIP	Functional MTI (Weak)	23446348
MIRT072249	hsa-miR-142-5p	Homo sapiens	B2M	567	Homo sapiens	PAR-CLIP	Functional MTI (Weak)	21572407
MIRT072249	hsa-miR-142-5p	Homo sapiens	B2M	567	Homo sapiens	PAR-CLIP	Functional MTI (Weak)	20371350
MIRT082173	hsa-miR-142-5p	Homo sapiens	ACTN4	81	Homo sapiens	PAR-CLIP	Functional MTI (Weak)	23446348
MIRT082173	hsa-miR-142-5p	Homo sapiens	ACTN4	81	Homo sapiens	PAR-CLIP	Functional MTI (Weak)	21572407
MIRT082173	hsa-miR-142-5p	Homo sapiens	ACTN4	81	Homo sapiens	PAR-CLIP	Functional MTI (Weak)	20371350
MIRT082803	hsa-miR-142-5p	Homo sapiens	ZNF264	9422	Homo sapiens	PAR-CLIP	Functional MTI (Weak)	21572407
MIRT088048	hsa-miR-142-5p	Homo sapiens	UBXN2A	165324	Homo sapiens	PAR-CLIP	Functional MTI (Weak)	21572407
MIRT088048	hsa-miR-142-5p	Homo sapiens	UBXN2A	165324	Homo sapiens	PAR-CLIP	Functional MTI (Weak)	20371350
MIRT088831	hsa-miR-142-5p	Homo sapiens	MSH6	2956	Homo sapiens	PAR-CLIP	Functional MTI (Weak)	20371350
MIRT089340	hsa-miR-142-5p	Homo sapiens	PCBP1	5093	Homo sapiens	PAR-CLIP	Functional MTI (Weak)	23592263
MIRT089340	hsa-miR-142-5p	Homo sapiens	PCBP1	5093	Homo sapiens	PAR-CLIP	Functional MTI (Weak)	23446348
MIRT089340	hsa-miR-142-5p	Homo sapiens	PCBP1	5093	Homo sapiens	PAR-CLIP	Functional MTI (Weak)	20371350
MIRT090616	hsa-miR-142-5p	Homo sapiens	PLS1	5357	Homo sapiens	PAR-CLIP	Functional MTI (Weak)	21572407
MIRT090639	hsa-miR-142-5p	Homo sapiens	U2SURP	23350	Homo sapiens	PAR-CLIP	Functional MTI (Weak)	22012620
MIRT090639	hsa-miR-142-5p	Homo sapiens	U2SURP	23350	Homo sapiens	PAR-CLIP//HITS-CLIP	Functional MTI (Weak)	21572407
MIRT090639	hsa-miR-142-5p	Homo sapiens	U2SURP	23350	Homo sapiens	PAR-CLIP	Functional MTI (Weak)	20371350
MIRT091688	hsa-miR-142-5p	Homo sapiens	TGFBR2	7048	Homo sapiens	PAR-CLIP	Functional MTI (Weak)	22012620
MIRT091688	hsa-miR-142-5p	Homo sapiens	TGFBR2	7048	Homo sapiens	PAR-CLIP	Functional MTI (Weak)	21572407
MIRT091688	hsa-miR-142-5p	Homo sapiens	TGFBR2	7048	Homo sapiens	PAR-CLIP	Functional MTI (Weak)	20371350
MIRT091688	hsa-miR-142-5p	Homo sapiens	TGFBR2	7048	Homo sapiens	Luciferase reporter assay//qRT-PCR//Western blot	Functional MTI	26572508
MIRT096488	hsa-miR-142-5p	Homo sapiens	BRIX1	55299	Homo sapiens	PAR-CLIP	Functional MTI (Weak)	23446348
MIRT107152	hsa-miR-142-5p	Homo sapiens	ZBTB43	23099	Homo sapiens	PAR-CLIP	Functional MTI (Weak)	20371350
MIRT114042	hsa-miR-142-5p	Homo sapiens	AKAP11	11215	Homo sapiens	PAR-CLIP	Functional MTI (Weak)	23592263
MIRT114042	hsa-miR-142-5p	Homo sapiens	AKAP11	11215	Homo sapiens	PAR-CLIP	Functional MTI (Weak)	24398324
MIRT114042	hsa-miR-142-5p	Homo sapiens	AKAP11	11215	Homo sapiens	PAR-CLIP	Functional MTI (Weak)	23446348
MIRT114042	hsa-miR-142-5p	Homo sapiens	AKAP11	11215	Homo sapiens	PAR-CLIP	Functional MTI (Weak)	22012620
MIRT114042	hsa-miR-142-5p	Homo sapiens	AKAP11	11215	Homo sapiens	PAR-CLIP//HITS-CLIP	Functional MTI (Weak)	21572407
MIRT114042	hsa-miR-142-5p	Homo sapiens	AKAP11	11215	Homo sapiens	PAR-CLIP	Functional MTI (Weak)	20371350
MIRT114042	hsa-miR-142-5p	Homo sapiens	AKAP11	11215	Homo sapiens	PAR-CLIP	Functional MTI (Weak)	26701625
MIRT115783	hsa-miR-142-5p	Homo sapiens	CAPN15	6650	Homo sapiens	PAR-CLIP	Functional MTI (Weak)	23592263
MIRT122366	hsa-miR-142-5p	Homo sapiens	RGMB	285704	Homo sapiens	PAR-CLIP	Functional MTI (Weak)	21572407
MIRT122366	hsa-miR-142-5p	Homo sapiens	RGMB	285704	Homo sapiens	PAR-CLIP	Functional MTI (Weak)	20371350
MIRT134994	hsa-miR-142-5p	Homo sapiens	TWF1	5756	Homo sapiens	PAR-CLIP	Functional MTI (Weak)	20371350
MIRT179576	hsa-miR-142-5p	Homo sapiens	CAPZA1	829	Homo sapiens	PAR-CLIP	Functional MTI (Weak)	24398324
MIRT179576	hsa-miR-142-5p	Homo sapiens	CAPZA1	829	Homo sapiens	PAR-CLIP	Functional MTI (Weak)	23446348
MIRT179576	hsa-miR-142-5p	Homo sapiens	CAPZA1	829	Homo sapiens	PAR-CLIP	Functional MTI (Weak)	21572407
MIRT179576	hsa-miR-142-5p	Homo sapiens	CAPZA1	829	Homo sapiens	PAR-CLIP	Functional MTI (Weak)	20371350
MIRT187475	hsa-miR-142-5p	Homo sapiens	PCBP2	5094	Homo sapiens	PAR-CLIP	Functional MTI (Weak)	23446348
MIRT187475	hsa-miR-142-5p	Homo sapiens	PCBP2	5094	Homo sapiens	PAR-CLIP	Functional MTI (Weak)	20371350
MIRT193928	hsa-miR-142-5p	Homo sapiens	SMAD3	4088	Homo sapiens	Luciferase reporter assay//qRT-PCR//Western blot	Functional MTI	27683030
MIRT193928	hsa-miR-142-5p	Homo sapiens	SMAD3	4088	Homo sapiens	Luciferase reporter assay//qRT-PCR//Western blot	Functional MTI	26572508
MIRT195286	hsa-miR-142-5p	Homo sapiens	LEPROT	54741	Homo sapiens	PAR-CLIP	Functional MTI (Weak)	20371350
MIRT201022	hsa-miR-142-5p	Homo sapiens	ZNF805	390980	Homo sapiens	PAR-CLIP	Functional MTI (Weak)	21572407
MIRT206182	hsa-miR-142-5p	Homo sapiens	RAB10	10890	Homo sapiens	PAR-CLIP	Functional MTI (Weak)	21572407
MIRT213233	hsa-miR-142-5p	Homo sapiens	REST	5978	Homo sapiens	PAR-CLIP	Functional MTI (Weak)	22012620
MIRT213233	hsa-miR-142-5p	Homo sapiens	REST	5978	Homo sapiens	PAR-CLIP	Functional MTI (Weak)	21572407
MIRT213233	hsa-miR-142-5p	Homo sapiens	REST	5978	Homo sapiens	PAR-CLIP	Functional MTI (Weak)	20371350
MIRT215342	hsa-miR-142-5p	Homo sapiens	CREBRF	153222	Homo sapiens	PAR-CLIP	Functional MTI (Weak)	20371350
MIRT220432	hsa-miR-142-5p	Homo sapiens	MKLN1	4289	Homo sapiens	PAR-CLIP	Functional MTI (Weak)	21572407
MIRT222459	hsa-miR-142-5p	Homo sapiens	RAC1	5879	Homo sapiens	Western blot//Luciferase reporter assay	Functional MTI	25530132
MIRT238176	hsa-miR-142-5p	Homo sapiens	ANKRD33B	651746	Homo sapiens	PAR-CLIP	Functional MTI (Weak)	23592263
MIRT238176	hsa-miR-142-5p	Homo sapiens	ANKRD33B	651746	Homo sapiens	PAR-CLIP	Functional MTI (Weak)	23446348
MIRT238176	hsa-miR-142-5p	Homo sapiens	ANKRD33B	651746	Homo sapiens	PAR-CLIP	Functional MTI (Weak)	22012620
MIRT238176	hsa-miR-142-5p	Homo sapiens	ANKRD33B	651746	Homo sapiens	PAR-CLIP	Functional MTI (Weak)	21572407
MIRT238176	hsa-miR-142-5p	Homo sapiens	ANKRD33B	651746	Homo sapiens	PAR-CLIP	Functional MTI (Weak)	20371350
MIRT260955	hsa-miR-142-5p	Homo sapiens	SCD	6319	Homo sapiens	PAR-CLIP	Functional MTI (Weak)	21572407
MIRT266052	hsa-miR-142-5p	Homo sapiens	FJX1	24147	Homo sapiens	PAR-CLIP	Functional MTI (Weak)	21572407
MIRT266052	hsa-miR-142-5p	Homo sapiens	FJX1	24147	Homo sapiens	PAR-CLIP	Functional MTI (Weak)	20371350
MIRT281791	hsa-miR-142-5p	Homo sapiens	MAP2K1	5604	Homo sapiens	PAR-CLIP	Functional MTI (Weak)	20371350
MIRT293648	hsa-miR-142-5p	Homo sapiens	PVR	5817	Homo sapiens	PAR-CLIP	Functional MTI (Weak)	21572407
MIRT293648	hsa-miR-142-5p	Homo sapiens	PVR	5817	Homo sapiens	PAR-CLIP	Functional MTI (Weak)	20371350
MIRT297086	hsa-miR-142-5p	Homo sapiens	RGPD4	285190	Homo sapiens	PAR-CLIP	Functional MTI (Weak)	21572407
MIRT302584	hsa-miR-142-5p	Homo sapiens	ADI1	55256	Homo sapiens	HITS-CLIP	Functional MTI (Weak)	19536157
MIRT303493	hsa-miR-142-5p	Homo sapiens	NAGK	55577	Homo sapiens	PAR-CLIP	Functional MTI (Weak)	23446348
MIRT303493	hsa-miR-142-5p	Homo sapiens	NAGK	55577	Homo sapiens	PAR-CLIP	Functional MTI (Weak)	21572407
MIRT303493	hsa-miR-142-5p	Homo sapiens	NAGK	55577	Homo sapiens	PAR-CLIP	Functional MTI (Weak)	20371350
MIRT325513	hsa-miR-142-5p	Homo sapiens	PTPDC1	138639	Homo sapiens	PAR-CLIP	Functional MTI (Weak)	21572407
MIRT325513	hsa-miR-142-5p	Homo sapiens	PTPDC1	138639	Homo sapiens	HITS-CLIP	Functional MTI (Weak)	23313552
MIRT326672	hsa-miR-142-5p	Homo sapiens	ZNF275	10838	Homo sapiens	PAR-CLIP	Functional MTI (Weak)	21572407
MIRT328118	hsa-miR-142-5p	Homo sapiens	ZNF711	7552	Homo sapiens	PAR-CLIP	Functional MTI (Weak)	23446348
MIRT360760	hsa-miR-142-5p	Homo sapiens	GLO1	2739	Homo sapiens	PAR-CLIP	Functional MTI (Weak)	21572407
MIRT395211	hsa-miR-142-5p	Homo sapiens	PRKCB	5579	Homo sapiens	HITS-CLIP	Functional MTI (Weak)	24906430
MIRT395211	hsa-miR-142-5p	Homo sapiens	PRKCB	5579	Homo sapiens	HITS-CLIP	Functional MTI (Weak)	27418678
MIRT437940	hsa-miR-142-5p	Homo sapiens	ZEB1	6935	Homo sapiens	qRT-PCR//Luciferase reporter assay	Functional MTI	23342264
MIRT438672	hsa-miR-142-5p	Homo sapiens	SIRT1	23411	Homo sapiens	Immunofluorescence//In situ hybridization//Luciferase reporter assay//qRT-PCR//Western blot	Functional MTI	23752207
MIRT441947	hsa-miR-142-5p	Homo sapiens	PEX2	5828	Homo sapiens	PAR-CLIP	Functional MTI (Weak)	22100165
MIRT442177	hsa-miR-142-5p	Homo sapiens	TRIM59	286827	Homo sapiens	PAR-CLIP	Functional MTI (Weak)	22100165
MIRT442177	hsa-miR-142-5p	Homo sapiens	TRIM59	286827	Homo sapiens	PAR-CLIP	Functional MTI (Weak)	22291592
MIRT442761	hsa-miR-142-5p	Homo sapiens	NRIP3	56675	Homo sapiens	PAR-CLIP	Functional MTI (Weak)	22100165
MIRT443706	hsa-miR-142-5p	Homo sapiens	LLPH	84298	Homo sapiens	PAR-CLIP	Functional MTI (Weak)	22100165
MIRT444053	hsa-miR-142-5p	Homo sapiens	PROX2	283571	Homo sapiens	PAR-CLIP	Functional MTI (Weak)	22100165
MIRT444528	hsa-miR-142-5p	Homo sapiens	EIF2A	83939	Homo sapiens	PAR-CLIP	Functional MTI (Weak)	22100165
MIRT444952	hsa-miR-142-5p	Homo sapiens	SLC38A1	81539	Homo sapiens	PAR-CLIP	Functional MTI (Weak)	22100165
MIRT446711	hsa-miR-142-5p	Homo sapiens	FUT10	84750	Homo sapiens	PAR-CLIP	Functional MTI (Weak)	22100165
MIRT447003	hsa-miR-142-5p	Homo sapiens	STOX2	56977	Homo sapiens	PAR-CLIP	Functional MTI (Weak)	22100165
MIRT448347	hsa-miR-142-5p	Homo sapiens	TSR1	55720	Homo sapiens	PAR-CLIP	Functional MTI (Weak)	22100165
MIRT448347	hsa-miR-142-5p	Homo sapiens	TSR1	55720	Homo sapiens	PAR-CLIP	Functional MTI (Weak)	23446348
MIRT448347	hsa-miR-142-5p	Homo sapiens	TSR1	55720	Homo sapiens	PAR-CLIP	Functional MTI (Weak)	21572407
MIRT448846	hsa-miR-142-5p	Homo sapiens	FEM1C	56929	Homo sapiens	PAR-CLIP	Functional MTI (Weak)	22100165
MIRT448846	hsa-miR-142-5p	Homo sapiens	FEM1C	56929	Homo sapiens	PAR-CLIP	Functional MTI (Weak)	22291592
MIRT448846	hsa-miR-142-5p	Homo sapiens	FEM1C	56929	Homo sapiens	PAR-CLIP	Functional MTI (Weak)	23446348
MIRT448846	hsa-miR-142-5p	Homo sapiens	FEM1C	56929	Homo sapiens	PAR-CLIP	Functional MTI (Weak)	22012620
MIRT448846	hsa-miR-142-5p	Homo sapiens	FEM1C	56929	Homo sapiens	PAR-CLIP	Functional MTI (Weak)	20371350
MIRT448984	hsa-miR-142-5p	Homo sapiens	BAG2	9532	Homo sapiens	PAR-CLIP	Functional MTI (Weak)	22100165
MIRT450544	hsa-miR-142-5p	Homo sapiens	SEM1	7979	Homo sapiens	PAR-CLIP	Functional MTI (Weak)	22100165
MIRT455882	hsa-miR-142-5p	Homo sapiens	KIF2C	11004	Homo sapiens	PAR-CLIP	Functional MTI (Weak)	23592263
MIRT463336	hsa-miR-142-5p	Homo sapiens	ZFHX3	463	Homo sapiens	PAR-CLIP	Functional MTI (Weak)	23592263
MIRT465231	hsa-miR-142-5p	Homo sapiens	TRIP10	9322	Homo sapiens	PAR-CLIP	Functional MTI (Weak)	23592263
MIRT466444	hsa-miR-142-5p	Homo sapiens	TFAM	7019	Homo sapiens	PAR-CLIP	Functional MTI (Weak)	23592263
MIRT466444	hsa-miR-142-5p	Homo sapiens	TFAM	7019	Homo sapiens	PAR-CLIP	Functional MTI (Weak)	23446348
MIRT466444	hsa-miR-142-5p	Homo sapiens	TFAM	7019	Homo sapiens	PAR-CLIP	Functional MTI (Weak)	20371350
MIRT466444	hsa-miR-142-5p	Homo sapiens	TFAM	7019	Homo sapiens	HITS-CLIP	Functional MTI (Weak)	21572407
MIRT466693	hsa-miR-142-5p	Homo sapiens	TAF13	6884	Homo sapiens	PAR-CLIP	Functional MTI (Weak)	23592263
MIRT466693	hsa-miR-142-5p	Homo sapiens	TAF13	6884	Homo sapiens	PAR-CLIP	Functional MTI (Weak)	21572407
MIRT467574	hsa-miR-142-5p	Homo sapiens	SLITRK4	139065	Homo sapiens	PAR-CLIP	Functional MTI (Weak)	23592263
MIRT467700	hsa-miR-142-5p	Homo sapiens	SLC38A2	54407	Homo sapiens	PAR-CLIP	Functional MTI (Weak)	23592263
MIRT467700	hsa-miR-142-5p	Homo sapiens	SLC38A2	54407	Homo sapiens	PAR-CLIP	Functional MTI (Weak)	21572407
MIRT467894	hsa-miR-142-5p	Homo sapiens	SLC22A23	63027	Homo sapiens	PAR-CLIP	Functional MTI (Weak)	23592263
MIRT471488	hsa-miR-142-5p	Homo sapiens	PDE4D	5144	Homo sapiens	PAR-CLIP	Functional MTI (Weak)	23592263
MIRT471488	hsa-miR-142-5p	Homo sapiens	PDE4D	5144	Homo sapiens	PAR-CLIP	Functional MTI (Weak)	21572407
MIRT475470	hsa-miR-142-5p	Homo sapiens	HSPA8	3312	Homo sapiens	PAR-CLIP	Functional MTI (Weak)	23592263
MIRT475470	hsa-miR-142-5p	Homo sapiens	HSPA8	3312	Homo sapiens	PAR-CLIP	Functional MTI (Weak)	23446348
MIRT475470	hsa-miR-142-5p	Homo sapiens	HSPA8	3312	Homo sapiens	PAR-CLIP	Functional MTI (Weak)	20371350
MIRT475470	hsa-miR-142-5p	Homo sapiens	HSPA8	3312	Homo sapiens	PAR-CLIP	Functional MTI (Weak)	26701625
MIRT475968	hsa-miR-142-5p	Homo sapiens	GXYLT1	283464	Homo sapiens	PAR-CLIP	Functional MTI (Weak)	23592263
MIRT475968	hsa-miR-142-5p	Homo sapiens	GXYLT1	283464	Homo sapiens	PAR-CLIP	Functional MTI (Weak)	24398324
MIRT477141	hsa-miR-142-5p	Homo sapiens	FAM107B	83641	Homo sapiens	PAR-CLIP	Functional MTI (Weak)	23592263
MIRT477141	hsa-miR-142-5p	Homo sapiens	FAM107B	83641	Homo sapiens	PAR-CLIP	Functional MTI (Weak)	21572407
MIRT477141	hsa-miR-142-5p	Homo sapiens	FAM107B	83641	Homo sapiens	PAR-CLIP	Functional MTI (Weak)	20371350
MIRT480560	hsa-miR-142-5p	Homo sapiens	BZW1	9689	Homo sapiens	PAR-CLIP	Functional MTI (Weak)	23592263
MIRT481343	hsa-miR-142-5p	Homo sapiens	ATL3	25923	Homo sapiens	PAR-CLIP	Functional MTI (Weak)	23592263
MIRT484820	hsa-miR-142-5p	Homo sapiens	ZNFX1	57169	Homo sapiens	PAR-CLIP	Functional MTI (Weak)	23592263
MIRT484820	hsa-miR-142-5p	Homo sapiens	ZNFX1	57169	Homo sapiens	PAR-CLIP	Functional MTI (Weak)	26701625
MIRT484820	hsa-miR-142-5p	Homo sapiens	ZNFX1	57169	Homo sapiens	PAR-CLIP	Functional MTI (Weak)	27292025
MIRT484915	hsa-miR-142-5p	Homo sapiens	ZFYVE26	23503	Homo sapiens	PAR-CLIP	Functional MTI (Weak)	23592263
MIRT484915	hsa-miR-142-5p	Homo sapiens	ZFYVE26	23503	Homo sapiens	PAR-CLIP	Functional MTI (Weak)	22012620
MIRT485185	hsa-miR-142-5p	Homo sapiens	PTP4A1	7803	Homo sapiens	PAR-CLIP	Functional MTI (Weak)	23592263
MIRT485185	hsa-miR-142-5p	Homo sapiens	PTP4A1	7803	Homo sapiens	PAR-CLIP	Functional MTI (Weak)	21572407
MIRT485185	hsa-miR-142-5p	Homo sapiens	PTP4A1	7803	Homo sapiens	PAR-CLIP	Functional MTI (Weak)	27292025
MIRT485850	hsa-miR-142-5p	Homo sapiens	ALG9	79796	Homo sapiens	PAR-CLIP	Functional MTI (Weak)	23592263
MIRT486184	hsa-miR-142-5p	Homo sapiens	ERH	2079	Homo sapiens	PAR-CLIP	Functional MTI (Weak)	23592263
MIRT486184	hsa-miR-142-5p	Homo sapiens	ERH	2079	Homo sapiens	PAR-CLIP	Functional MTI (Weak)	21572407
MIRT490996	hsa-miR-142-5p	Homo sapiens	PEBP1	5037	Homo sapiens	PAR-CLIP	Functional MTI (Weak)	23592263
MIRT490996	hsa-miR-142-5p	Homo sapiens	PEBP1	5037	Homo sapiens	PAR-CLIP	Functional MTI (Weak)	21572407
MIRT492415	hsa-miR-142-5p	Homo sapiens	SCARB2	950	Homo sapiens	PAR-CLIP	Functional MTI (Weak)	23592263
MIRT493334	hsa-miR-142-5p	Homo sapiens	LAPTM4A	9741	Homo sapiens	PAR-CLIP	Functional MTI (Weak)	23592263
MIRT493334	hsa-miR-142-5p	Homo sapiens	LAPTM4A	9741	Homo sapiens	PAR-CLIP	Functional MTI (Weak)	24398324
MIRT493334	hsa-miR-142-5p	Homo sapiens	LAPTM4A	9741	Homo sapiens	PAR-CLIP	Functional MTI (Weak)	23446348
MIRT493334	hsa-miR-142-5p	Homo sapiens	LAPTM4A	9741	Homo sapiens	PAR-CLIP	Functional MTI (Weak)	22012620
MIRT493334	hsa-miR-142-5p	Homo sapiens	LAPTM4A	9741	Homo sapiens	PAR-CLIP	Functional MTI (Weak)	21572407
MIRT493334	hsa-miR-142-5p	Homo sapiens	LAPTM4A	9741	Homo sapiens	PAR-CLIP	Functional MTI (Weak)	20371350
MIRT494072	hsa-miR-142-5p	Homo sapiens	DUSP2	1844	Homo sapiens	PAR-CLIP	Functional MTI (Weak)	23592263
MIRT494072	hsa-miR-142-5p	Homo sapiens	DUSP2	1844	Homo sapiens	PAR-CLIP	Functional MTI (Weak)	22012620
MIRT494271	hsa-miR-142-5p	Homo sapiens	CEP120	153241	Homo sapiens	PAR-CLIP	Functional MTI (Weak)	23592263
MIRT498020	hsa-miR-142-5p	Homo sapiens	ZBTB20	26137	Homo sapiens	PAR-CLIP	Functional MTI (Weak)	22291592
MIRT498093	hsa-miR-142-5p	Homo sapiens	SEMA7A	8482	Homo sapiens	PAR-CLIP	Functional MTI (Weak)	22291592
MIRT498551	hsa-miR-142-5p	Homo sapiens	TMEM30B	161291	Homo sapiens	PAR-CLIP	Functional MTI (Weak)	24398324
MIRT498788	hsa-miR-142-5p	Homo sapiens	FAM71F2	346653	Homo sapiens	PAR-CLIP	Functional MTI (Weak)	24398324
MIRT498788	hsa-miR-142-5p	Homo sapiens	FAM71F2	346653	Homo sapiens	PAR-CLIP	Functional MTI (Weak)	23446348
MIRT498788	hsa-miR-142-5p	Homo sapiens	FAM71F2	346653	Homo sapiens	PAR-CLIP	Functional MTI (Weak)	22012620
MIRT498788	hsa-miR-142-5p	Homo sapiens	FAM71F2	346653	Homo sapiens	PAR-CLIP	Functional MTI (Weak)	20371350
MIRT500979	hsa-miR-142-5p	Homo sapiens	SPPL2A	84888	Homo sapiens	PAR-CLIP	Functional MTI (Weak)	24398324
MIRT500979	hsa-miR-142-5p	Homo sapiens	SPPL2A	84888	Homo sapiens	PAR-CLIP	Functional MTI (Weak)	21572407
MIRT501463	hsa-miR-142-5p	Homo sapiens	PTPN4	5775	Homo sapiens	PAR-CLIP	Functional MTI (Weak)	24398324
MIRT501463	hsa-miR-142-5p	Homo sapiens	PTPN4	5775	Homo sapiens	PAR-CLIP	Functional MTI (Weak)	23446348
MIRT501463	hsa-miR-142-5p	Homo sapiens	PTPN4	5775	Homo sapiens	PAR-CLIP	Functional MTI (Weak)	21572407
MIRT501463	hsa-miR-142-5p	Homo sapiens	PTPN4	5775	Homo sapiens	PAR-CLIP	Functional MTI (Weak)	20371350
MIRT501463	hsa-miR-142-5p	Homo sapiens	PTPN4	5775	Homo sapiens	PAR-CLIP	Functional MTI (Weak)	26701625
MIRT502461	hsa-miR-142-5p	Homo sapiens	FRAT2	23401	Homo sapiens	PAR-CLIP	Functional MTI (Weak)	24398324
MIRT502461	hsa-miR-142-5p	Homo sapiens	FRAT2	23401	Homo sapiens	PAR-CLIP	Functional MTI (Weak)	21572407
MIRT502461	hsa-miR-142-5p	Homo sapiens	FRAT2	23401	Homo sapiens	PAR-CLIP	Functional MTI (Weak)	20371350
MIRT505561	hsa-miR-142-5p	Homo sapiens	SMUG1	23583	Homo sapiens	PAR-CLIP	Functional MTI (Weak)	23446348
MIRT506656	hsa-miR-142-5p	Homo sapiens	MAPK1	5594	Homo sapiens	PAR-CLIP	Functional MTI (Weak)	23446348
MIRT506656	hsa-miR-142-5p	Homo sapiens	MAPK1	5594	Homo sapiens	PAR-CLIP	Functional MTI (Weak)	21572407
MIRT506681	hsa-miR-142-5p	Homo sapiens	LZIC	84328	Homo sapiens	PAR-CLIP	Functional MTI (Weak)	23446348
MIRT506681	hsa-miR-142-5p	Homo sapiens	LZIC	84328	Homo sapiens	PAR-CLIP	Functional MTI (Weak)	20371350
MIRT506968	hsa-miR-142-5p	Homo sapiens	HOXA10	3206	Homo sapiens	PAR-CLIP	Functional MTI (Weak)	23446348
MIRT506968	hsa-miR-142-5p	Homo sapiens	HOXA10	3206	Homo sapiens	PAR-CLIP	Functional MTI (Weak)	21572407
MIRT506968	hsa-miR-142-5p	Homo sapiens	HOXA10	3206	Homo sapiens	PAR-CLIP	Functional MTI (Weak)	20371350
MIRT507240	hsa-miR-142-5p	Homo sapiens	FIGN	55137	Homo sapiens	PAR-CLIP	Functional MTI (Weak)	23446348
MIRT507240	hsa-miR-142-5p	Homo sapiens	FIGN	55137	Homo sapiens	PAR-CLIP	Functional MTI (Weak)	21572407
MIRT507240	hsa-miR-142-5p	Homo sapiens	FIGN	55137	Homo sapiens	PAR-CLIP	Functional MTI (Weak)	20371350
MIRT507240	hsa-miR-142-5p	Homo sapiens	FIGN	55137	Homo sapiens	HITS-CLIP	Functional MTI (Weak)	23706177
MIRT507418	hsa-miR-142-5p	Homo sapiens	ELK4	2005	Homo sapiens	PAR-CLIP	Functional MTI (Weak)	23446348
MIRT507418	hsa-miR-142-5p	Homo sapiens	ELK4	2005	Homo sapiens	PAR-CLIP	Functional MTI (Weak)	20371350
MIRT507830	hsa-miR-142-5p	Homo sapiens	CD55	1604	Homo sapiens	PAR-CLIP	Functional MTI (Weak)	23446348
MIRT507830	hsa-miR-142-5p	Homo sapiens	CD55	1604	Homo sapiens	PAR-CLIP//HITS-CLIP	Functional MTI (Weak)	21572407
MIRT513459	hsa-miR-142-5p	Homo sapiens	NARS	4677	Homo sapiens	PAR-CLIP	Functional MTI (Weak)	23446348
MIRT513459	hsa-miR-142-5p	Homo sapiens	NARS	4677	Homo sapiens	PAR-CLIP	Functional MTI (Weak)	21572407
MIRT513459	hsa-miR-142-5p	Homo sapiens	NARS	4677	Homo sapiens	PAR-CLIP	Functional MTI (Weak)	20371350
MIRT513987	hsa-miR-142-5p	Homo sapiens	CEP97	79598	Homo sapiens	PAR-CLIP	Functional MTI (Weak)	23446348
MIRT514689	hsa-miR-142-5p	Homo sapiens	ZNF701	55762	Homo sapiens	PAR-CLIP	Functional MTI (Weak)	23446348
MIRT514689	hsa-miR-142-5p	Homo sapiens	ZNF701	55762	Homo sapiens	PAR-CLIP	Functional MTI (Weak)	20371350
MIRT514689	hsa-miR-142-5p	Homo sapiens	ZNF701	55762	Homo sapiens	HITS-CLIP	Functional MTI (Weak)	23313552
MIRT514749	hsa-miR-142-5p	Homo sapiens	ACER3	55331	Homo sapiens	PAR-CLIP	Functional MTI (Weak)	23446348
MIRT514749	hsa-miR-142-5p	Homo sapiens	ACER3	55331	Homo sapiens	PAR-CLIP	Functional MTI (Weak)	22012620
MIRT514749	hsa-miR-142-5p	Homo sapiens	ACER3	55331	Homo sapiens	PAR-CLIP//HITS-CLIP	Functional MTI (Weak)	21572407
MIRT514749	hsa-miR-142-5p	Homo sapiens	ACER3	55331	Homo sapiens	PAR-CLIP	Functional MTI (Weak)	20371350
MIRT517446	hsa-miR-142-5p	Homo sapiens	RBM8A	9939	Homo sapiens	PAR-CLIP	Functional MTI (Weak)	23446348
MIRT517446	hsa-miR-142-5p	Homo sapiens	RBM8A	9939	Homo sapiens	PAR-CLIP	Functional MTI (Weak)	22012620
MIRT517446	hsa-miR-142-5p	Homo sapiens	RBM8A	9939	Homo sapiens	PAR-CLIP	Functional MTI (Weak)	21572407
MIRT517446	hsa-miR-142-5p	Homo sapiens	RBM8A	9939	Homo sapiens	PAR-CLIP	Functional MTI (Weak)	20371350
MIRT521092	hsa-miR-142-5p	Homo sapiens	SLC24A2	25769	Homo sapiens	PAR-CLIP	Functional MTI (Weak)	23446348
MIRT521092	hsa-miR-142-5p	Homo sapiens	SLC24A2	25769	Homo sapiens	PAR-CLIP	Functional MTI (Weak)	20371350
MIRT521092	hsa-miR-142-5p	Homo sapiens	SLC24A2	25769	Homo sapiens	HITS-CLIP	Functional MTI (Weak)	21572407
MIRT521660	hsa-miR-142-5p	Homo sapiens	PRKD3	23683	Homo sapiens	PAR-CLIP	Functional MTI (Weak)	23446348
MIRT521770	hsa-miR-142-5p	Homo sapiens	PPIG	9360	Homo sapiens	PAR-CLIP	Functional MTI (Weak)	23446348
MIRT521770	hsa-miR-142-5p	Homo sapiens	PPIG	9360	Homo sapiens	PAR-CLIP	Functional MTI (Weak)	22012620
MIRT521770	hsa-miR-142-5p	Homo sapiens	PPIG	9360	Homo sapiens	PAR-CLIP	Functional MTI (Weak)	21572407
MIRT521770	hsa-miR-142-5p	Homo sapiens	PPIG	9360	Homo sapiens	PAR-CLIP	Functional MTI (Weak)	20371350
MIRT524575	hsa-miR-142-5p	Homo sapiens	CALM1	801	Homo sapiens	PAR-CLIP	Functional MTI (Weak)	23446348
MIRT524575	hsa-miR-142-5p	Homo sapiens	CALM1	801	Homo sapiens	PAR-CLIP	Functional MTI (Weak)	21572407
MIRT524575	hsa-miR-142-5p	Homo sapiens	CALM1	801	Homo sapiens	PAR-CLIP	Functional MTI (Weak)	20371350
MIRT525198	hsa-miR-142-5p	Homo sapiens	ZNF93	81931	Homo sapiens	PAR-CLIP	Functional MTI (Weak)	22012620
MIRT525477	hsa-miR-142-5p	Homo sapiens	SPIC	121599	Homo sapiens	PAR-CLIP	Functional MTI (Weak)	22012620
MIRT525759	hsa-miR-142-5p	Homo sapiens	SOD2	6648	Homo sapiens	PAR-CLIP	Functional MTI (Weak)	22012620
MIRT526213	hsa-miR-142-5p	Homo sapiens	SNX24	28966	Homo sapiens	PAR-CLIP	Functional MTI (Weak)	22012620
MIRT530906	hsa-miR-142-5p	Homo sapiens	MYORG	57462	Homo sapiens	PAR-CLIP	Functional MTI (Weak)	22012620
MIRT531834	hsa-miR-142-5p	Homo sapiens	MTPAP	55149	Homo sapiens	PAR-CLIP	Functional MTI (Weak)	22012620
MIRT531834	hsa-miR-142-5p	Homo sapiens	MTPAP	55149	Homo sapiens	PAR-CLIP	Functional MTI (Weak)	21572407
MIRT532612	hsa-miR-142-5p	Homo sapiens	SPTLC2	9517	Homo sapiens	PAR-CLIP	Functional MTI (Weak)	22012620
MIRT534567	hsa-miR-142-5p	Homo sapiens	RPS6KA5	9252	Homo sapiens	PAR-CLIP	Functional MTI (Weak)	22012620
MIRT534567	hsa-miR-142-5p	Homo sapiens	RPS6KA5	9252	Homo sapiens	PAR-CLIP	Functional MTI (Weak)	21572407
MIRT534638	hsa-miR-142-5p	Homo sapiens	RNASEH1	246243	Homo sapiens	PAR-CLIP	Functional MTI (Weak)	22012620
MIRT534638	hsa-miR-142-5p	Homo sapiens	RNASEH1	246243	Homo sapiens	PAR-CLIP	Functional MTI (Weak)	21572407
MIRT537194	hsa-miR-142-5p	Homo sapiens	GDE1	51573	Homo sapiens	PAR-CLIP	Functional MTI (Weak)	22012620
MIRT537194	hsa-miR-142-5p	Homo sapiens	GDE1	51573	Homo sapiens	PAR-CLIP	Functional MTI (Weak)	21572407
MIRT537699	hsa-miR-142-5p	Homo sapiens	ELOVL6	79071	Homo sapiens	PAR-CLIP	Functional MTI (Weak)	22012620
MIRT537856	hsa-miR-142-5p	Homo sapiens	EFNA5	1946	Homo sapiens	PAR-CLIP	Functional MTI (Weak)	22012620
MIRT538337	hsa-miR-142-5p	Homo sapiens	CSE1L	1434	Homo sapiens	PAR-CLIP	Functional MTI (Weak)	22012620
MIRT538337	hsa-miR-142-5p	Homo sapiens	CSE1L	1434	Homo sapiens	PAR-CLIP	Functional MTI (Weak)	21572407
MIRT538645	hsa-miR-142-5p	Homo sapiens	CCSAP	126731	Homo sapiens	PAR-CLIP	Functional MTI (Weak)	22012620
MIRT538711	hsa-miR-142-5p	Homo sapiens	CAPRIN2	65981	Homo sapiens	PAR-CLIP	Functional MTI (Weak)	22012620
MIRT538711	hsa-miR-142-5p	Homo sapiens	CAPRIN2	65981	Homo sapiens	PAR-CLIP	Functional MTI (Weak)	21572407
MIRT539269	hsa-miR-142-5p	Homo sapiens	ANKRD28	23243	Homo sapiens	PAR-CLIP	Functional MTI (Weak)	22012620
MIRT541089	hsa-miR-142-5p	Homo sapiens	RLIM	51132	Homo sapiens	PAR-CLIP	Functional MTI (Weak)	21572407
MIRT541126	hsa-miR-142-5p	Homo sapiens	RAB34	83871	Homo sapiens	PAR-CLIP	Functional MTI (Weak)	21572407
MIRT542053	hsa-miR-142-5p	Homo sapiens	SLC25A46	91137	Homo sapiens	PAR-CLIP	Functional MTI (Weak)	21572407
MIRT543387	hsa-miR-142-5p	Homo sapiens	CC2D2A	57545	Homo sapiens	PAR-CLIP	Functional MTI (Weak)	21572407
MIRT543567	hsa-miR-142-5p	Homo sapiens	RPF2	84154	Homo sapiens	PAR-CLIP	Functional MTI (Weak)	21572407
MIRT543567	hsa-miR-142-5p	Homo sapiens	RPF2	84154	Homo sapiens	PAR-CLIP	Functional MTI (Weak)	20371350
MIRT543884	hsa-miR-142-5p	Homo sapiens	AIMP1	9255	Homo sapiens	PAR-CLIP	Functional MTI (Weak)	21572407
MIRT544220	hsa-miR-142-5p	Homo sapiens	GTF2B	2959	Homo sapiens	PAR-CLIP	Functional MTI (Weak)	21572407
MIRT544599	hsa-miR-142-5p	Homo sapiens	FOXO3	2309	Homo sapiens	PAR-CLIP	Functional MTI (Weak)	21572407
MIRT544599	hsa-miR-142-5p	Homo sapiens	FOXO3	2309	Homo sapiens	PAR-CLIP	Functional MTI (Weak)	20371350
MIRT545037	hsa-miR-142-5p	Homo sapiens	PRELID1	27166	Homo sapiens	PAR-CLIP	Functional MTI (Weak)	21572407
MIRT545099	hsa-miR-142-5p	Homo sapiens	TRIM66	9866	Homo sapiens	PAR-CLIP	Functional MTI (Weak)	21572407
MIRT545115	hsa-miR-142-5p	Homo sapiens	PDZRN4	29951	Homo sapiens	PAR-CLIP	Functional MTI (Weak)	21572407
MIRT545605	hsa-miR-142-5p	Homo sapiens	SIGLEC9	27180	Homo sapiens	PAR-CLIP	Functional MTI (Weak)	21572407
MIRT545689	hsa-miR-142-5p	Homo sapiens	DHODH	1723	Homo sapiens	PAR-CLIP	Functional MTI (Weak)	21572407
MIRT545739	hsa-miR-142-5p	Homo sapiens	SNRPD3	6634	Homo sapiens	PAR-CLIP	Functional MTI (Weak)	21572407
MIRT546106	hsa-miR-142-5p	Homo sapiens	USP48	84196	Homo sapiens	PAR-CLIP	Functional MTI (Weak)	21572407
MIRT546106	hsa-miR-142-5p	Homo sapiens	USP48	84196	Homo sapiens	PAR-CLIP	Functional MTI (Weak)	20371350
MIRT546430	hsa-miR-142-5p	Homo sapiens	SNX5	27131	Homo sapiens	PAR-CLIP	Functional MTI (Weak)	21572407
MIRT547512	hsa-miR-142-5p	Homo sapiens	MAT2A	4144	Homo sapiens	PAR-CLIP	Functional MTI (Weak)	21572407
MIRT547512	hsa-miR-142-5p	Homo sapiens	MAT2A	4144	Homo sapiens	PAR-CLIP	Functional MTI (Weak)	20371350
MIRT548467	hsa-miR-142-5p	Homo sapiens	EGLN3	112399	Homo sapiens	PAR-CLIP	Functional MTI (Weak)	21572407
MIRT549255	hsa-miR-142-5p	Homo sapiens	ATXN1	6310	Homo sapiens	PAR-CLIP	Functional MTI (Weak)	21572407
MIRT549819	hsa-miR-142-5p	Homo sapiens	LUZP2	338645	Homo sapiens	PAR-CLIP	Functional MTI (Weak)	21572407
MIRT550088	hsa-miR-142-5p	Homo sapiens	TRAPPC2	6399	Homo sapiens	PAR-CLIP	Functional MTI (Weak)	21572407
MIRT551103	hsa-miR-142-5p	Homo sapiens	TTC8	123016	Homo sapiens	PAR-CLIP	Functional MTI (Weak)	21572407
MIRT553136	hsa-miR-142-5p	Homo sapiens	UBE2H	7328	Homo sapiens	PAR-CLIP	Functional MTI (Weak)	21572407
MIRT553317	hsa-miR-142-5p	Homo sapiens	TSPAN3	10099	Homo sapiens	PAR-CLIP	Functional MTI (Weak)	21572407
MIRT553802	hsa-miR-142-5p	Homo sapiens	SZRD1	26099	Homo sapiens	PAR-CLIP	Functional MTI (Weak)	21572407
MIRT553802	hsa-miR-142-5p	Homo sapiens	SZRD1	26099	Homo sapiens	PAR-CLIP	Functional MTI (Weak)	20371350
MIRT553961	hsa-miR-142-5p	Homo sapiens	SRSF7	6432	Homo sapiens	PAR-CLIP	Functional MTI (Weak)	21572407
MIRT554479	hsa-miR-142-5p	Homo sapiens	SAMD12	401474	Homo sapiens	PAR-CLIP	Functional MTI (Weak)	21572407
MIRT554549	hsa-miR-142-5p	Homo sapiens	RRN3	54700	Homo sapiens	PAR-CLIP	Functional MTI (Weak)	21572407
MIRT554661	hsa-miR-142-5p	Homo sapiens	ROBO1	6091	Homo sapiens	PAR-CLIP	Functional MTI (Weak)	21572407
MIRT554749	hsa-miR-142-5p	Homo sapiens	RHOC	389	Homo sapiens	PAR-CLIP	Functional MTI (Weak)	21572407
MIRT554882	hsa-miR-142-5p	Homo sapiens	RCAN2	10231	Homo sapiens	PAR-CLIP	Functional MTI (Weak)	21572407
MIRT554916	hsa-miR-142-5p	Homo sapiens	RAP2C	57826	Homo sapiens	PAR-CLIP	Functional MTI (Weak)	21572407
MIRT556780	hsa-miR-142-5p	Homo sapiens	KLF6	1316	Homo sapiens	PAR-CLIP	Functional MTI (Weak)	21572407
MIRT557858	hsa-miR-142-5p	Homo sapiens	FGFR1OP	11116	Homo sapiens	PAR-CLIP	Functional MTI (Weak)	21572407
MIRT557858	hsa-miR-142-5p	Homo sapiens	FGFR1OP	11116	Homo sapiens	PAR-CLIP	Functional MTI (Weak)	20371350
MIRT558123	hsa-miR-142-5p	Homo sapiens	ENPP5	59084	Homo sapiens	PAR-CLIP	Functional MTI (Weak)	21572407
MIRT558227	hsa-miR-142-5p	Homo sapiens	EFCAB14	9813	Homo sapiens	PAR-CLIP	Functional MTI (Weak)	21572407
MIRT558227	hsa-miR-142-5p	Homo sapiens	EFCAB14	9813	Homo sapiens	PAR-CLIP	Functional MTI (Weak)	20371350
MIRT558337	hsa-miR-142-5p	Homo sapiens	DNAJC28	54943	Homo sapiens	PAR-CLIP	Functional MTI (Weak)	21572407
MIRT558337	hsa-miR-142-5p	Homo sapiens	DNAJC28	54943	Homo sapiens	PAR-CLIP	Functional MTI (Weak)	20371350
MIRT558423	hsa-miR-142-5p	Homo sapiens	DDX5	1655	Homo sapiens	PAR-CLIP	Functional MTI (Weak)	21572407
MIRT558423	hsa-miR-142-5p	Homo sapiens	DDX5	1655	Homo sapiens	PAR-CLIP	Functional MTI (Weak)	20371350
MIRT559332	hsa-miR-142-5p	Homo sapiens	ATP5G3	518	Homo sapiens	PAR-CLIP	Functional MTI (Weak)	21572407
MIRT560450	hsa-miR-142-5p	Homo sapiens	SLC30A7	148867	Homo sapiens	PAR-CLIP	Functional MTI (Weak)	20371350
MIRT560526	hsa-miR-142-5p	Homo sapiens	TMEM98	26022	Homo sapiens	PAR-CLIP	Functional MTI (Weak)	20371350
MIRT560708	hsa-miR-142-5p	Homo sapiens	ZNF324B	388569	Homo sapiens	PAR-CLIP	Functional MTI (Weak)	20371350
MIRT560760	hsa-miR-142-5p	Homo sapiens	DEGS1	8560	Homo sapiens	PAR-CLIP	Functional MTI (Weak)	20371350
MIRT561137	hsa-miR-142-5p	Homo sapiens	MRPL36	64979	Homo sapiens	PAR-CLIP	Functional MTI (Weak)	20371350
MIRT561187	hsa-miR-142-5p	Homo sapiens	TNFRSF10A	8797	Homo sapiens	PAR-CLIP	Functional MTI (Weak)	20371350
MIRT561255	hsa-miR-142-5p	Homo sapiens	ZNF281	23528	Homo sapiens	PAR-CLIP	Functional MTI (Weak)	20371350
MIRT561608	hsa-miR-142-5p	Homo sapiens	SIVA1	10572	Homo sapiens	PAR-CLIP	Functional MTI (Weak)	20371350
MIRT561914	hsa-miR-142-5p	Homo sapiens	MFSD9	84804	Homo sapiens	PAR-CLIP	Functional MTI (Weak)	20371350
MIRT562016	hsa-miR-142-5p	Homo sapiens	LCLAT1	253558	Homo sapiens	PAR-CLIP	Functional MTI (Weak)	20371350
MIRT562093	hsa-miR-142-5p	Homo sapiens	KIAA0895	23366	Homo sapiens	PAR-CLIP	Functional MTI (Weak)	20371350
MIRT562843	hsa-miR-142-5p	Homo sapiens	LINC00346	283487	Homo sapiens	PAR-CLIP	Functional MTI (Weak)	20371350
MIRT562925	hsa-miR-142-5p	Homo sapiens	TNIP2	79155	Homo sapiens	PAR-CLIP	Functional MTI (Weak)	20371350
MIRT562960	hsa-miR-142-5p	Homo sapiens	LRPAP1	4043	Homo sapiens	PAR-CLIP	Functional MTI (Weak)	20371350
MIRT563376	hsa-miR-142-5p	Homo sapiens	DSPP	1834	Homo sapiens	PAR-CLIP	Functional MTI (Weak)	20371350
MIRT563396	hsa-miR-142-5p	Homo sapiens	KIF3A	11127	Homo sapiens	PAR-CLIP	Functional MTI (Weak)	20371350
MIRT564359	hsa-miR-142-5p	Homo sapiens	PPWD1	23398	Homo sapiens	PAR-CLIP	Functional MTI (Weak)	20371350
MIRT564379	hsa-miR-142-5p	Homo sapiens	BAAT	570	Homo sapiens	PAR-CLIP	Functional MTI (Weak)	20371350
MIRT565534	hsa-miR-142-5p	Homo sapiens	SON	6651	Homo sapiens	PAR-CLIP	Functional MTI (Weak)	20371350
MIRT566115	hsa-miR-142-5p	Homo sapiens	RASEF	158158	Homo sapiens	PAR-CLIP	Functional MTI (Weak)	20371350
MIRT567757	hsa-miR-142-5p	Homo sapiens	DLC1	10395	Homo sapiens	PAR-CLIP	Functional MTI (Weak)	20371350
MIRT567914	hsa-miR-142-5p	Homo sapiens	CRK	1398	Homo sapiens	PAR-CLIP	Functional MTI (Weak)	20371350
MIRT568287	hsa-miR-142-5p	Homo sapiens	BCOR	54880	Homo sapiens	PAR-CLIP	Functional MTI (Weak)	20371350
MIRT568382	hsa-miR-142-5p	Homo sapiens	ATP13A3	79572	Homo sapiens	PAR-CLIP	Functional MTI (Weak)	20371350
MIRT571676	hsa-miR-142-5p	Homo sapiens	RRAS2	22800	Homo sapiens	PAR-CLIP	Functional MTI (Weak)	20371350
MIRT573789	hsa-miR-142-5p	Homo sapiens	BBS10	79738	Homo sapiens	PAR-CLIP	Functional MTI (Weak)	20371350
MIRT573976	hsa-miR-142-5p	Homo sapiens	DDX21	9188	Homo sapiens	PAR-CLIP	Functional MTI (Weak)	20371350
MIRT574378	hsa-miR-142-5p	Homo sapiens	YY1	7528	Homo sapiens	PAR-CLIP	Functional MTI (Weak)	20371350
MIRT574718	hsa-miR-142-5p	Homo sapiens	HAUS8	93323	Homo sapiens	PAR-CLIP	Functional MTI (Weak)	20371350
MIRT616436	hsa-miR-142-5p	Homo sapiens	FAM126B	285172	Homo sapiens	HITS-CLIP	Functional MTI (Weak)	23824327
MIRT625077	hsa-miR-142-5p	Homo sapiens	C15orf41	84529	Homo sapiens	HITS-CLIP	Functional MTI (Weak)	23824327
MIRT639488	hsa-miR-142-5p	Homo sapiens	SLC6A4	6532	Homo sapiens	HITS-CLIP	Functional MTI (Weak)	23824327
MIRT645789	hsa-miR-142-5p	Homo sapiens	FFAR4	338557	Homo sapiens	HITS-CLIP	Functional MTI (Weak)	23824327
MIRT653321	hsa-miR-142-5p	Homo sapiens	SMOC1	64093	Homo sapiens	HITS-CLIP	Functional MTI (Weak)	23824327
MIRT654250	hsa-miR-142-5p	Homo sapiens	RIMS4	140730	Homo sapiens	HITS-CLIP	Functional MTI (Weak)	23824327
MIRT662126	hsa-miR-142-5p	Homo sapiens	APOL6	80830	Homo sapiens	HITS-CLIP	Functional MTI (Weak)	23824327
MIRT665762	hsa-miR-142-5p	Homo sapiens	TMEM43	79188	Homo sapiens	HITS-CLIP	Functional MTI (Weak)	23824327
MIRT707567	hsa-miR-142-5p	Homo sapiens	SLCO1B3	28234	Homo sapiens	HITS-CLIP	Functional MTI (Weak)	21572407
MIRT708049	hsa-miR-142-5p	Homo sapiens	MCAM	4162	Homo sapiens	HITS-CLIP	Functional MTI (Weak)	21572407
MIRT708152	hsa-miR-142-5p	Homo sapiens	CERCAM	51148	Homo sapiens	HITS-CLIP	Functional MTI (Weak)	21572407
MIRT708746	hsa-miR-142-5p	Homo sapiens	RYBP	23429	Homo sapiens	HITS-CLIP	Functional MTI (Weak)	19536157
MIRT721020	hsa-miR-142-5p	Homo sapiens	ZNF619	285267	Homo sapiens	HITS-CLIP	Functional MTI (Weak)	19536157
MIRT725163	hsa-miR-142-5p	Homo sapiens	SDAD1	55153	Homo sapiens	HITS-CLIP	Functional MTI (Weak)	19536157
MIRT731348	hsa-miR-142-5p	Homo sapiens	HIF1A	3091	Homo sapiens	Luciferase reporter assay//Western blot	Functional MTI	28069592
MIRT731736	hsa-miR-142-5p	Homo sapiens	SOCS1	8651	Homo sapiens	ChIP-seq//ELISA//EMSA//Immunofluorescence//Luciferase reporter assay//Microarray//qRT-PCR//Western blot	Functional MTI	26436920
MIRT731836	hsa-miR-142-5p	Homo sapiens	CLDN1	9076	Homo sapiens	Luciferase reporter assay//qRT-PCR	Functional MTI	27277258
MIRT732387	hsa-miR-142-5p	Homo sapiens	PTEN	5728	Homo sapiens	Luciferase reporter assay//qRT-PCR//Western blot	Functional MTI	27796281
MIRT733436	hsa-miR-142-5p	Homo sapiens	IGF2BP3	10643	Homo sapiens	Microarray//qRT-PCR	Functional MTI (Weak)	28296904
MIRT734210	hsa-miR-142-5p	Homo sapiens	Becn1	56208	Homo sapiens	Luciferase reporter assay	Functional MTI	26784440
MIRT734224	hsa-miR-142-5p	Homo sapiens	BACH2	60468	Homo sapiens	Luciferase reporter assay	Functional MTI	28123644
MIRT734688	hsa-miR-142-5p	Homo sapiens	TGFB2	7042	Homo sapiens	Western blot	Functional MTI	25586666
MIRT737593	hsa-miR-142-5p	Homo sapiens	UHMK1	127933	Homo sapiens	PAR-CLIP	Functional MTI (Weak)	26701625
MIRT737593	hsa-miR-142-5p	Homo sapiens	UHMK1	127933	Homo sapiens	PAR-CLIP	Functional MTI (Weak)	27292025
MIRT762649	hsa-miR-142-5p	Homo sapiens	CD47	961	Homo sapiens	PAR-CLIP	Functional MTI (Weak)	27292025
MIRT762650	hsa-miR-142-5p	Homo sapiens	CDKL2	8999	Homo sapiens	PAR-CLIP	Functional MTI (Weak)	27292025
MIRT762651	hsa-miR-142-5p	Homo sapiens	RETSAT	54884	Homo sapiens	PAR-CLIP	Functional MTI (Weak)	27292025
MIRT762652	hsa-miR-142-5p	Homo sapiens	TNS1	7145	Homo sapiens	PAR-CLIP	Functional MTI (Weak)	27292025
MIRT762653	hsa-miR-142-5p	Homo sapiens	TPRA1	131601	Homo sapiens	PAR-CLIP	Functional MTI (Weak)	27292025
MIRT783791	hsa-miR-142-5p	Homo sapiens	ACTC1	70	Homo sapiens	HITS-CLIP	Functional MTI (Weak)	27418678
MIRT000012	hsa-miR-122-5p	Homo sapiens	CYP7A1	1581	Homo sapiens	qRT-PCR//Luciferase reporter assay	Functional MTI	20351063
MIRT000364	hsa-miR-122-5p	Homo sapiens	IGF1R	3480	Homo sapiens	Luciferase reporter assay//qRT-PCR//Western blot	Functional MTI	19726678
MIRT000364	hsa-miR-122-5p	Homo sapiens	IGF1R	3480	Homo sapiens	Luciferase reporter assay//qRT-PCR//Western blot	Functional MTI	23056576
MIRT000364	hsa-miR-122-5p	Homo sapiens	IGF1R	3480	Homo sapiens	Reporter assay;qRT-PCR	Functional MTI	20884628
MIRT000365	hsa-miR-122-5p	Homo sapiens	SRF	6722	Homo sapiens	Luciferase reporter assay//qRT-PCR//Western blot	Functional MTI	19726678
MIRT000663	hsa-miR-122-5p	Homo sapiens	RAC1	5879	Homo sapiens	Luciferase reporter assay//	Functional MTI	19935707
MIRT000663	hsa-miR-122-5p	Homo sapiens	RAC1	5879	Homo sapiens	Microarray//qRT-PCR//Western blot	Functional MTI	26540468
MIRT000717	hsa-miR-122-5p	Homo sapiens	RHOA	387	Homo sapiens	Luciferase reporter assay	Functional MTI	19617899
MIRT000717	hsa-miR-122-5p	Homo sapiens	RHOA	387	Homo sapiens	Luciferase reporter assay//	Functional MTI	19935707
MIRT003006	hsa-miR-122-5p	Homo sapiens	CCNG1	900	Homo sapiens	Reporter assay	Functional MTI	17616664
MIRT003006	hsa-miR-122-5p	Homo sapiens	CCNG1	900	Homo sapiens	Western blot	Functional MTI	19584283
MIRT003006	hsa-miR-122-5p	Homo sapiens	CCNG1	900	Homo sapiens	qRT-PCR	Functional MTI (Weak)	23126531
MIRT003006	hsa-miR-122-5p	Homo sapiens	CCNG1	900	Homo sapiens	Reporter assay;Western blot	Functional MTI	18692484
MIRT003006	hsa-miR-122-5p	Homo sapiens	CCNG1	900	Homo sapiens	qRT-PCR//Western blot	Functional MTI	27528885
MIRT003079	hsa-miR-122-5p	Homo sapiens	GTF2B	2959	Homo sapiens	qRT-PCR	Functional MTI (Weak)	18073344
MIRT003080	hsa-miR-122-5p	Homo sapiens	GYS1	2997	Homo sapiens	qRT-PCR//Western blot//Northern blot	Functional MTI	18073344
MIRT003080	hsa-miR-122-5p	Homo sapiens	GYS1	2997	Homo sapiens	Microarray	Functional MTI (Weak)	17612493
MIRT003081	hsa-miR-122-5p	Homo sapiens	ANK2	287	Homo sapiens	Luciferase reporter assay//qRT-PCR	Functional MTI	19296470
MIRT003082	hsa-miR-122-5p	Homo sapiens	NFATC2IP	84901	Homo sapiens	Luciferase reporter assay//qRT-PCR	Functional MTI	19296470
MIRT003083	hsa-miR-122-5p	Homo sapiens	ENTPD4	9583	Homo sapiens	Luciferase reporter assay//qRT-PCR	Functional MTI	19296470
MIRT003084	hsa-miR-122-5p	Homo sapiens	ANXA11	311	Homo sapiens	Luciferase reporter assay//qRT-PCR//Microarray	Functional MTI	19296470
MIRT003085	hsa-miR-122-5p	Homo sapiens	ALDOA	226	Homo sapiens	Luciferase reporter assay//qRT-PCR	Functional MTI	19296470
MIRT003085	hsa-miR-122-5p	Homo sapiens	ALDOA	226	Homo sapiens	Northern blot	Functional MTI (Weak)	18073344
MIRT003086	hsa-miR-122-5p	Homo sapiens	RAB6B	51560	Homo sapiens	Luciferase reporter assay//qRT-PCR	Functional MTI	19296470
MIRT003087	hsa-miR-122-5p	Homo sapiens	RAB11FIP1	80223	Homo sapiens	Luciferase reporter assay//qRT-PCR	Functional MTI	19296470
MIRT003087	hsa-miR-122-5p	Homo sapiens	RAB11FIP1	80223	Homo sapiens	HITS-CLIP	Functional MTI (Weak)	23824327
MIRT003088	hsa-miR-122-5p	Homo sapiens	FOXP1	27086	Homo sapiens	Luciferase reporter assay//qRT-PCR	Functional MTI	19296470
MIRT003089	hsa-miR-122-5p	Homo sapiens	MECP2	4204	Homo sapiens	Luciferase reporter assay//qRT-PCR	Functional MTI	19296470
MIRT003090	hsa-miR-122-5p	Homo sapiens	NCAM1	4684	Homo sapiens	Luciferase reporter assay//qRT-PCR	Functional MTI	19296470
MIRT003090	hsa-miR-122-5p	Homo sapiens	NCAM1	4684	Homo sapiens	Microarray	Functional MTI (Weak)	17179747
MIRT003090	hsa-miR-122-5p	Homo sapiens	NCAM1	4684	Homo sapiens	Microarray	Functional MTI (Weak)	17612493
MIRT003091	hsa-miR-122-5p	Homo sapiens	UBAP2	55833	Homo sapiens	Luciferase reporter assay//qRT-PCR	Functional MTI	19296470
MIRT003092	hsa-miR-122-5p	Homo sapiens	TBX19	9095	Homo sapiens	Luciferase reporter assay//qRT-PCR	Functional MTI	19296470
MIRT003093	hsa-miR-122-5p	Homo sapiens	AACS	65985	Homo sapiens	Luciferase reporter assay//qRT-PCR	Functional MTI	19296470
MIRT003094	hsa-miR-122-5p	Homo sapiens	DUSP2	1844	Homo sapiens	Luciferase reporter assay//qRT-PCR	Functional MTI	19296470
MIRT003095	hsa-miR-122-5p	Homo sapiens	ATP1A2	477	Homo sapiens	Luciferase reporter assay//qRT-PCR	Functional MTI	19296470
MIRT003097	hsa-miR-122-5p	Homo sapiens	MAPK11	5600	Homo sapiens	Luciferase reporter assay//qRT-PCR	Functional MTI	19296470
MIRT003098	hsa-miR-122-5p	Homo sapiens	FUNDC2	65991	Homo sapiens	Luciferase reporter assay//qRT-PCR	Functional MTI	19296470
MIRT003099	hsa-miR-122-5p	Homo sapiens	AKT3	10000	Homo sapiens	Luciferase reporter assay//qRT-PCR	Functional MTI	19296470
MIRT003099	hsa-miR-122-5p	Homo sapiens	AKT3	10000	Homo sapiens	Immunoblot//Luciferase reporter assay//qRT-PCR	Functional MTI	24244539
MIRT003100	hsa-miR-122-5p	Homo sapiens	TPD52L2	7165	Homo sapiens	Luciferase reporter assay//qRT-PCR	Functional MTI	19296470
MIRT003100	hsa-miR-122-5p	Homo sapiens	TPD52L2	7165	Homo sapiens	Microarray	Functional MTI (Weak)	18073344
MIRT003102	hsa-miR-122-5p	Homo sapiens	GALNT10	55568	Homo sapiens	Luciferase reporter assay//qRT-PCR	Functional MTI	19296470
MIRT003102	hsa-miR-122-5p	Homo sapiens	GALNT10	55568	Homo sapiens	Immunohistochemistry//In situ hybridization//qRT-PCR//Luciferase reporter assay//Immunoprecipitaion//Western blot	Functional MTI	25422324
MIRT003103	hsa-miR-122-5p	Homo sapiens	G6PC3	92579	Homo sapiens	Luciferase reporter assay//qRT-PCR	Functional MTI	19296470
MIRT003103	hsa-miR-122-5p	Homo sapiens	G6PC3	92579	Homo sapiens	Microarray	Functional MTI (Weak)	17612493
MIRT003104	hsa-miR-122-5p	Homo sapiens	AP3M2	10947	Homo sapiens	Luciferase reporter assay//qRT-PCR	Functional MTI	19296470
MIRT003105	hsa-miR-122-5p	Homo sapiens	SLC7A1	6541	Homo sapiens	Luciferase reporter assay//Western blot//Reporter assay;Other	Functional MTI	17179747
MIRT003105	hsa-miR-122-5p	Homo sapiens	SLC7A1	6541	Homo sapiens	Luciferase reporter assay//qRT-PCR	Functional MTI	19296470
MIRT003105	hsa-miR-122-5p	Homo sapiens	SLC7A1	6541	Homo sapiens	Northern blot	Functional MTI (Weak)	18073344
MIRT003105	hsa-miR-122-5p	Homo sapiens	SLC7A1	6541	Homo sapiens	Luciferase reporter assay	Functional MTI	16777601
MIRT003106	hsa-miR-122-5p	Homo sapiens	XPO6	23214	Homo sapiens	Luciferase reporter assay//qRT-PCR	Functional MTI	19296470
MIRT003107	hsa-miR-122-5p	Homo sapiens	FOXJ3	22887	Homo sapiens	Luciferase reporter assay//qRT-PCR	Functional MTI	19296470
MIRT003108	hsa-miR-122-5p	Homo sapiens	SLC7A11	23657	Homo sapiens	Luciferase reporter assay//qRT-PCR	Functional MTI	19296470
MIRT003109	hsa-miR-122-5p	Homo sapiens	TRIB1	10221	Homo sapiens	Luciferase reporter assay//qRT-PCR	Functional MTI	19296470
MIRT003110	hsa-miR-122-5p	Homo sapiens	EGLN3	112399	Homo sapiens	Luciferase reporter assay//qRT-PCR	Functional MTI	19296470
MIRT003111	hsa-miR-122-5p	Homo sapiens	NUMBL	9253	Homo sapiens	Luciferase reporter assay//qRT-PCR	Functional MTI	19296470
MIRT003112	hsa-miR-122-5p	Homo sapiens	ADAM17	6868	Homo sapiens	Luciferase reporter assay//qRT-PCR	Functional MTI	19296470
MIRT003112	hsa-miR-122-5p	Homo sapiens	ADAM17	6868	Homo sapiens	qRT-PCR	Functional MTI (Weak)	19726678
MIRT003112	hsa-miR-122-5p	Homo sapiens	ADAM17	6868	Homo sapiens	Luciferase reporter assay//	Functional MTI	19935707
MIRT003727	hsa-miR-122-5p	Homo sapiens	DSTYK	25778	Homo sapiens	Luciferase reporter assay//qRT-PCR	Functional MTI	19296470
MIRT003728	hsa-miR-122-5p	Homo sapiens	FAM117B	150864	Homo sapiens	Luciferase reporter assay//qRT-PCR	Functional MTI	19296470
MIRT004364	hsa-miR-122-5p	Homo sapiens	BCL2L2	599	Homo sapiens	Luciferase reporter assay//qRT-PCR//Western blot//Reporter assay;Western blot;Other	Functional MTI	18692484
MIRT004364	hsa-miR-122-5p	Homo sapiens	BCL2L2	599	Homo sapiens	qRT-PCR	Functional MTI (Weak)	24121065
MIRT004364	hsa-miR-122-5p	Homo sapiens	BCL2L2	599	Homo sapiens	Immunohistochemistry//Luciferase reporter assay//Microarray//qRT-PCR//Western blot	Functional MTI	27415790
MIRT004527	hsa-miR-122-5p	Homo sapiens	PRKAB1	5564	Homo sapiens	Luciferase reporter assay	Functional MTI	16459310
MIRT004879	hsa-miR-122-5p	Homo sapiens	ADAM10	102	Homo sapiens	Luciferase reporter assay//qRT-PCR//Western blot	Functional MTI	19726678
MIRT004879	hsa-miR-122-5p	Homo sapiens	ADAM10	102	Homo sapiens	Immunohistochemistry//Luciferase reporter assay//qRT-PCR	Functional MTI	25318895
MIRT005782	hsa-miR-122-5p	Homo sapiens	ACVR1C	130399	Homo sapiens	Luciferase reporter assay//Reporter assay	Non-Functional MTI	21224400
MIRT006123	hsa-miR-122-5p	Homo sapiens	PRKRA	8575	Homo sapiens	Luciferase reporter assay//Microarray//qRT-PCR//Western blot	Functional MTI	21937511
MIRT006421	hsa-miR-122-5p	Homo sapiens	WNT1	7471	Homo sapiens	Luciferase reporter assay//qRT-PCR//Western blot	Functional MTI	22276989
MIRT006421	hsa-miR-122-5p	Homo sapiens	WNT1	7471	Homo sapiens	Luciferase reporter assay//qRT-PCR	Functional MTI	27687586
MIRT007007	hsa-miR-122-5p	Homo sapiens	PTPN1	5770	Homo sapiens	Luciferase reporter assay	Functional MTI	22807119
MIRT007081	hsa-miR-122-5p	Homo sapiens	NT5C3A	51251	Homo sapiens	Luciferase reporter assay	Functional MTI	23055569
MIRT007082	hsa-miR-122-5p	Homo sapiens	P4HA1	5033	Homo sapiens	Luciferase reporter assay	Functional MTI	23178710
MIRT007083	hsa-miR-122-5p	Homo sapiens	ZNF395	55893	Homo sapiens	GFP reporter assay	Functional MTI	23221562
MIRT007084	hsa-miR-122-5p	Homo sapiens	SOCS1	8651	Homo sapiens	GFP reporter assay	Functional MTI	23348614
MIRT023217	hsa-miR-122-5p	Homo sapiens	SSR3	6747	Homo sapiens	Microarray	Functional MTI (Weak)	17612493
MIRT023218	hsa-miR-122-5p	Homo sapiens	PHOX2A	401	Homo sapiens	Microarray	Functional MTI (Weak)	19296470
MIRT023219	hsa-miR-122-5p	Homo sapiens	DZIP1L	199221	Homo sapiens	Microarray	Functional MTI (Weak)	19296470
MIRT023221	hsa-miR-122-5p	Homo sapiens	RAI14	26064	Homo sapiens	Microarray	Functional MTI (Weak)	20633528
MIRT023222	hsa-miR-122-5p	Homo sapiens	STARD13	90627	Homo sapiens	Microarray	Functional MTI (Weak)	17612493
MIRT023223	hsa-miR-122-5p	Homo sapiens	CNN3	1266	Homo sapiens	Proteomics	Functional MTI (Weak)	21750653
MIRT023224	hsa-miR-122-5p	Homo sapiens	A2M	2	Homo sapiens	Microarray	Functional MTI (Weak)	17612493
MIRT023225	hsa-miR-122-5p	Homo sapiens	EFCAB6	64800	Homo sapiens	Proteomics	Functional MTI (Weak)	21750653
MIRT023226	hsa-miR-122-5p	Homo sapiens	GLOD4	51031	Homo sapiens	Proteomics	Functional MTI (Weak)	21750653
MIRT023227	hsa-miR-122-5p	Homo sapiens	CALR	811	Homo sapiens	Proteomics	Functional MTI (Weak)	21750653
MIRT023228	hsa-miR-122-5p	Homo sapiens	POFUT1	23509	Homo sapiens	Microarray	Functional MTI (Weak)	17612493
MIRT023229	hsa-miR-122-5p	Homo sapiens	PYGO1	26108	Homo sapiens	Microarray	Functional MTI (Weak)	17612493
MIRT023230	hsa-miR-122-5p	Homo sapiens	CDY2B	203611	Homo sapiens	Microarray	Functional MTI (Weak)	17612493
MIRT023231	hsa-miR-122-5p	Homo sapiens	CDC42EP3	10602	Homo sapiens	Microarray	Functional MTI (Weak)	17612493
MIRT023232	hsa-miR-122-5p	Homo sapiens	CS	1431	Homo sapiens	PAR-CLIP	Functional MTI (Weak)	23592263
MIRT023233	hsa-miR-122-5p	Homo sapiens	RNF170	81790	Homo sapiens	Microarray	Functional MTI (Weak)	17612493
MIRT023233	hsa-miR-122-5p	Homo sapiens	RNF170	81790	Homo sapiens	HITS-CLIP	Functional MTI (Weak)	23824327
MIRT023234	hsa-miR-122-5p	Homo sapiens	GTF3C6	112495	Homo sapiens	Microarray	Functional MTI (Weak)	17612493
MIRT023235	hsa-miR-122-5p	Homo sapiens	ZNF321P	399669	Homo sapiens	Microarray	Functional MTI (Weak)	17612493
MIRT023236	hsa-miR-122-5p	Homo sapiens	LAMP1	3916	Homo sapiens	Microarray	Functional MTI (Weak)	17612493
MIRT023237	hsa-miR-122-5p	Homo sapiens	SLC52A2	79581	Homo sapiens	Microarray	Functional MTI (Weak)	17612493
MIRT023238	hsa-miR-122-5p	Homo sapiens	ZNF658	26149	Homo sapiens	Microarray	Functional MTI (Weak)	17612493
MIRT023239	hsa-miR-122-5p	Homo sapiens	ATP13A3	79572	Homo sapiens	Microarray	Functional MTI (Weak)	17612493
MIRT023240	hsa-miR-122-5p	Homo sapiens	CPNE5	57699	Homo sapiens	Microarray	Functional MTI (Weak)	17612493
MIRT023241	hsa-miR-122-5p	Homo sapiens	KATNAL1	84056	Homo sapiens	Microarray	Functional MTI (Weak)	17612493
MIRT023242	hsa-miR-122-5p	Homo sapiens	TMEM136	219902	Homo sapiens	Microarray	Functional MTI (Weak)	17612493
MIRT023244	hsa-miR-122-5p	Homo sapiens	TMEM74	157753	Homo sapiens	Microarray	Functional MTI (Weak)	17612493
MIRT023245	hsa-miR-122-5p	Homo sapiens	ANKRD10	55608	Homo sapiens	Microarray	Functional MTI (Weak)	17612493
MIRT023246	hsa-miR-122-5p	Homo sapiens	TBL1XR1	79718	Homo sapiens	Microarray	Functional MTI (Weak)	17612493
[truncated: 2,433 more rows]

## Sheet: InnateDB for Cisplatin targets
Pathway Name	Pathway Id	Source Name	Organism	Pathway uploaded gene count	Genes in InnateDB for this entity	Pathway p-value	Pathway p-value (corrected)	Gene Symbols	Genes (Symbol|IDBG-ID|Ensembl|Entrez|Fold Change|P-Value)
EGFR1	15908	NETPATH	9606	139	472	7.05979e-18	1.2284e-14	ABL2; ACTN4; ACTR2; ADAM17; ADRBK1; AKT1; ALDOA; AP2B1; APP; ARHGAP32; ARHGEF5; AXL; BCL2; BRAF; CALCOCO2; CALD1; CC2D1A; CDC42; CDH2; CDK1; CDV3; CEBPA; CREB1; CRIM1; CRK; CRKL; CTNND1; CYLD; DAB2; DCBLD2; DDX3X; DDX6; DYRK1A; DYRK3; EFNB2; EGFR; ELK4; EPN2; EPS15; EPS8; ESYT1; FLOT2; FOS; FRS2; GIT2; GPRC5A; GRB10; GRB2; GSK3B; HIPK2; HIPK3; HNRPDL; HRAS; HUWE1; INSR; IRS2; JAK2; KIT; KRAS; KRT…	ABL2|IDBG-105099|ENSG00000143322|27|; ACTN4|IDBG-49384|ENSG00000130402|81|; ACTR2|IDBG-54239|ENSG00000138071|10097|; ADAM17|IDBG-27788|ENSG00000151694|6868|; ADRBK1|IDBG-59896|ENSG00000173020|156|; AKT1|IDBG-22709|ENSG00000142208|207|; ALDOA|IDBG-25500|ENSG00000149925|226|; AP2B1|IDBG-41836|ENSG00000006125|163|; APP|IDBG-1100|ENSG00000142192|351|; ARHGAP32|IDBG-76010|ENSG00000134909|9743|; ARHGEF…
TGF_beta_Receptor	15911	NETPATH	9606	82	220	2.16086e-17	1.87995e-14	AKT1; AP2B1; ARRB2; AXIN2; BRCA1; BTRC; CCND1; CCNE1; CD44; CDC25A; CDK1; CDK4; CDK6; CDKN1A; CHUK; CRK; CTNNB1; DAB2; DDX5; E2F5; ESR1; ETS1; FKBP1A; FOS; FOXO3; GRB2; GSK3B; HOXA9; HSPA8; KAT2B; MAP2K1; MAP2K3; MAP2K6; MAP3K7; MAPK1; MAPK14; MEF2A; MTOR; MYC; NFYB; PIK3CA; PIK3R1; PPM1A; PRKAR2A; PXN; RAF1; RBL1; RHOA; RNF111; ROCK1; RPS6KA5; RPS6KB1; RUNX1; RUNX2; SIK1; SKI; SKIL; SMAD2; SMAD3…	AKT1|IDBG-22709|ENSG00000142208|207|; AP2B1|IDBG-41836|ENSG00000006125|163|; ARRB2|IDBG-19263|ENSG00000141480|409|; AXIN2|IDBG-65085|ENSG00000168646|8313|; BRCA1|IDBG-52172|ENSG00000012048|672|; BTRC|IDBG-87102|ENSG00000166167|8945|; CCND1|IDBG-61868|ENSG00000110092|595|; CCNE1|IDBG-41865|ENSG00000105173|898|; CD44|IDBG-39556|ENSG00000026508|960|; CDC25A|IDBG-32204|ENSG00000164045|993|; CDK1|IDBG…
Pathways in cancer	4397	KEGG	9606	100	329	4.51228e-14	2.61712e-11	AKT1; AKT3; AXIN2; BAX; BCL2; BCL2L1; BIRC5; BRAF; BRCA2; CCDC6; CCND1; CCNE1; CCNE2; CDC42; CDK4; CDK6; CDKN1A; CDKN1B; CEBPA; CHUK; CRK; CRKL; CTNNB1; CUL2; DCC; E2F3; EGFR; EGLN3; EPAS1; ETS1; FAS; FGF2; FOS; FZD6; FZD7; FZD9; GRB2; GSK3B; HDAC2; HIF1A; HRAS; HSP90B1; IGF1; IGF1R; ITGA2; KIT; KITLG; KRAS; LAMA3; LAMC1; MAP2K1; MAPK1; MDM2; MMP1; MSH3; MSH6; MTOR; MYC; NRAS; PDGFRA; PIK3CA; PIK…	AKT1|IDBG-22709|ENSG00000142208|207|; AKT3|IDBG-107751|ENSG00000117020|10000|; AXIN2|IDBG-65085|ENSG00000168646|8313|; BAX|IDBG-61459|ENSG00000087088|581|; BCL2|IDBG-4354|ENSG00000171791|596|; BCL2L1|IDBG-63673|ENSG00000171552|598|; BIRC5|IDBG-70554|ENSG00000089685|332|; BRAF|IDBG-44351|ENSG00000157764|673|; BRCA2|IDBG-22703|ENSG00000139618|675|; CCDC6|IDBG-75157|ENSG00000108091|8030|; CCND1|IDBG…
Signaling by SCF-KIT	13325	REACTOME	9606	52	127	2.29753e-13	9.99426e-11	AKT1; AKT3; CD28; CDK1; CDKN1A; CDKN1B; CHEK1; CHUK; CREB1; EGFR; EIF2C1; EIF2C2; EIF2C3; EIF2C4; EREG; FGF2; FGFR4; FOXO3; FRS2; GRB10; GSK3B; HBEGF; HRAS; IRS1; IRS2; JAK2; KIT; KRAS; LYN; MAP2K1; MAPK1; MDM2; MTOR; NRAS; PDGFRA; PHLPP1; PHLPP2; PIK3CA; PIK3R1; PIK3R3; PTEN; PTPN11; RAC1; RAF1; SOCS1; STAT1; STAT3; STAT5B; TNRC6A; TNRC6B; YES1; YWHAB;	AKT1|IDBG-22709|ENSG00000142208|207|; AKT3|IDBG-107751|ENSG00000117020|10000|; CD28|IDBG-79183|ENSG00000178562|940|; CDK1|IDBG-75344|ENSG00000170312|983|; CDKN1A|IDBG-85033|ENSG00000124762|1026|; CDKN1B|IDBG-20317|ENSG00000111276|1027|; CHEK1|IDBG-75536|ENSG00000149554|1111|; CHUK|IDBG-243385|ENSG00000213341|1147|; CREB1|IDBG-79573|ENSG00000118260|1385|; EGFR|IDBG-16933|ENSG00000146648|1956|; EIF…
E2F transcription factor network	15410	PID NCI	9606	34	64	3.98934e-13	1.15691e-10	ATM; BRCA1; CASP7; CBX5; CCNA2; CCND3; CCNE1; CDC25A; CDK1; CDKN1A; CDKN1B; CEBPA; DHFR; E2F3; E2F5; E2F7; HBP1; HIC1; KAT2B; MCL1; MCM3; MYC; PLAU; PRMT5; RBBP8; RBL1; RYBP; SERPINE1; SIRT1; SMARCA2; SP1; TOPBP1; WASF1; YY1;	ATM|IDBG-70193|ENSG00000149311|472|; BRCA1|IDBG-52172|ENSG00000012048|672|; CASP7|IDBG-90066|ENSG00000165806|840|; CBX5|IDBG-37553|ENSG00000094916|23468|; CCNA2|IDBG-36372|ENSG00000145386|890|; CCND3|IDBG-86973|ENSG00000112576|896|; CCNE1|IDBG-41865|ENSG00000105173|898|; CDC25A|IDBG-32204|ENSG00000164045|993|; CDK1|IDBG-75344|ENSG00000170312|983|; CDKN1A|IDBG-85033|ENSG00000124762|1026|; CDKN1B|I…
EPO signaling pathway	16151	INOH	9606	65	181	3.67742e-13	1.27974e-10	ACVR2A; ADRBK1; ADRBK2; AKT1; AKT3; BMPR2; BRAF; CDK1; CDK4; CDK6; CDK8; CHUK; CSNK1A1; CSNK1E; EGFR; FGFR4; GRK6; GSK3B; IGF1R; INSR; JAK2; KDR; KIT; MAP2K1; MAP2K3; MAP2K4; MAP2K6; MAP3K10; MAP3K11; MAP3K1; MAP3K2; MAP3K3; MAP3K5; MAP3K7; MAP3K9; MAP4K2; MAPK11; MAPK1; MAPK14; MAPKAPK2; MAPKAPK5; MTOR; NLK; PAK1; PAK2; PAK4; PDGFRA; PIK3CA; PIK3R1; PRKAA1; PRKAB1; PRKACB; PRKAR2A; PRKCB; PRKCD;…	ACVR2A|IDBG-71761|ENSG00000121989|92|; ADRBK1|IDBG-59896|ENSG00000173020|156|; ADRBK2|IDBG-3038|ENSG00000100077|157|; AKT1|IDBG-22709|ENSG00000142208|207|; AKT3|IDBG-107751|ENSG00000117020|10000|; BMPR2|IDBG-78880|ENSG00000204217|659|; BRAF|IDBG-44351|ENSG00000157764|673|; CDK1|IDBG-75344|ENSG00000170312|983|; CDK4|IDBG-43642|ENSG00000135446|1019|; CDK6|IDBG-26773|ENSG00000105810|1021|; CDK8|IDBG…
NGF signalling via TRKA from the plasma membrane	18753	REACTOME	9606	66	191	1.88159e-12	1.42346e-10	ADCY2; ADCY9; ADCYAP1R1; ADRBK1; AKT1; AKT3; AP2B1; BRAF; CD28; CDK1; CDKN1A; CDKN1B; CHUK; CREB1; CRK; CRKL; DUSP6; EGFR; EIF2C1; EIF2C2; EIF2C3; EIF2C4; EREG; FGF2; FGFR4; FOXO3; FRS2; GSK3B; HBEGF; HRAS; IRS1; IRS2; ITPR1; JAK2; KIT; KRAS; MAP2K1; MAPK11; MAPK1; MAPK14; MAPKAPK2; MDM2; MEF2A; MTOR; NRAS; PDGFRA; PHLPP1; PHLPP2; PIK3CA; PIK3R1; PIK3R3; PRKACB; PRKAR2A; PRKCD; PTEN; PTPN11; RAF1…	ADCY2|IDBG-11792|ENSG00000078295|108|; ADCY9|IDBG-12514|ENSG00000162104|115|; ADCYAP1R1|IDBG-11429|ENSG00000078549|117|; ADRBK1|IDBG-59896|ENSG00000173020|156|; AKT1|IDBG-22709|ENSG00000142208|207|; AKT3|IDBG-107751|ENSG00000117020|10000|; AP2B1|IDBG-41836|ENSG00000006125|163|; BRAF|IDBG-44351|ENSG00000157764|673|; CD28|IDBG-79183|ENSG00000178562|940|; CDK1|IDBG-75344|ENSG00000170312|983|; CDKN1A…
Disease	19807	REACTOME	9606	258	1192	5.85734e-13	1.45597e-10	ABCC1; ADAM10; ADAM17; ADCY2; ADCY9; ADRBK1; AKR1B10; AKT1; AKT3; ALDOA; AP1G1; AP1M1; AP1S1; AP2B1; APH1A; APP; ARRB2; ARSB; ATP6V0E1; ATP6V1B2; AXIN2; B2M; B3GNT2; B4GALT1; BAMBI; BRAF; BTRC; CALR; CANX; CBY1; CCDC88C; CCNT1; CCNT2; CD28; CD4; CD44; CDC42; CDK1; CDK8; CDKN1A; CDKN1B; CHMP2B; CHMP4B; CHST12; CHST3; CHUK; CREB1; CSNK1A1; CSNK1E; CSNK2A1; CTNNB1; CTNNBIP1; CUL3; CUL5; DHFR; DSEL; …	ABCC1|IDBG-16439|ENSG00000103222|4363|; ADAM10|IDBG-14155|ENSG00000137845|102|; ADAM17|IDBG-27788|ENSG00000151694|6868|; ADCY2|IDBG-11792|ENSG00000078295|108|; ADCY9|IDBG-12514|ENSG00000162104|115|; ADRBK1|IDBG-59896|ENSG00000173020|156|; AKR1B10|IDBG-42217|ENSG00000198074|57016|; AKT1|IDBG-22709|ENSG00000142208|207|; AKT3|IDBG-107751|ENSG00000117020|10000|; ALDOA|IDBG-25500|ENSG00000149925|226|;…
Loss of Function of SMAD2/3 in Cancer	17055	REACTOME	9606	35	70	1.86587e-12	1.47574e-10	BAMBI; CCNT1; CCNT2; CDK8; E2F5; F11R; FKBP1A; FURIN; MTMR4; MYC; NCOR2; PMEPA1; PPM1A; PPP1CB; RBL1; RHOA; RNF111; SERPINE1; SKI; SKIL; SMAD2; SMAD3; SMAD4; SMAD7; SMURF1; SMURF2; SP1; TGFB1; TGFBR1; TGFBR2; TGIF1; TGIF2; TRIM33; UBE2D3; USP15;	BAMBI|IDBG-66015|ENSG00000095739|25805|; CCNT1|IDBG-30254|ENSG00000129315|904|; CCNT2|IDBG-70567|ENSG00000082258|905|; CDK8|IDBG-17661|ENSG00000132964|1024|; E2F5|IDBG-27065|ENSG00000133740|1875|; F11R|IDBG-104131|ENSG00000158769|50848|; FKBP1A|IDBG-39495|ENSG00000088832|101929368,2280|; FURIN|IDBG-30430|ENSG00000140564|5045|; MTMR4|IDBG-61230|ENSG00000108389|9110|; MYC|IDBG-35442|ENSG00000136997…
Loss of Function of SMAD4 in Cancer	17027	REACTOME	9606	35	70	1.86587e-12	1.47574e-10	BAMBI; CCNT1; CCNT2; CDK8; E2F5; F11R; FKBP1A; FURIN; MTMR4; MYC; NCOR2; PMEPA1; PPM1A; PPP1CB; RBL1; RHOA; RNF111; SERPINE1; SKI; SKIL; SMAD2; SMAD3; SMAD4; SMAD7; SMURF1; SMURF2; SP1; TGFB1; TGFBR1; TGFBR2; TGIF1; TGIF2; TRIM33; UBE2D3; USP15;	BAMBI|IDBG-66015|ENSG00000095739|25805|; CCNT1|IDBG-30254|ENSG00000129315|904|; CCNT2|IDBG-70567|ENSG00000082258|905|; CDK8|IDBG-17661|ENSG00000132964|1024|; E2F5|IDBG-27065|ENSG00000133740|1875|; F11R|IDBG-104131|ENSG00000158769|50848|; FKBP1A|IDBG-39495|ENSG00000088832|101929368,2280|; FURIN|IDBG-30430|ENSG00000140564|5045|; MTMR4|IDBG-61230|ENSG00000108389|9110|; MYC|IDBG-35442|ENSG00000136997…
Loss of Function of TGFBR1 in Cancer	19193	REACTOME	9606	35	70	1.86587e-12	1.47574e-10	BAMBI; CCNT1; CCNT2; CDK8; E2F5; F11R; FKBP1A; FURIN; MTMR4; MYC; NCOR2; PMEPA1; PPM1A; PPP1CB; RBL1; RHOA; RNF111; SERPINE1; SKI; SKIL; SMAD2; SMAD3; SMAD4; SMAD7; SMURF1; SMURF2; SP1; TGFB1; TGFBR1; TGFBR2; TGIF1; TGIF2; TRIM33; UBE2D3; USP15;	BAMBI|IDBG-66015|ENSG00000095739|25805|; CCNT1|IDBG-30254|ENSG00000129315|904|; CCNT2|IDBG-70567|ENSG00000082258|905|; CDK8|IDBG-17661|ENSG00000132964|1024|; E2F5|IDBG-27065|ENSG00000133740|1875|; F11R|IDBG-104131|ENSG00000158769|50848|; FKBP1A|IDBG-39495|ENSG00000088832|101929368,2280|; FURIN|IDBG-30430|ENSG00000140564|5045|; MTMR4|IDBG-61230|ENSG00000108389|9110|; MYC|IDBG-35442|ENSG00000136997…
Loss of Function of TGFBR2 in Cancer	18204	REACTOME	9606	35	70	1.86587e-12	1.47574e-10	BAMBI; CCNT1; CCNT2; CDK8; E2F5; F11R; FKBP1A; FURIN; MTMR4; MYC; NCOR2; PMEPA1; PPM1A; PPP1CB; RBL1; RHOA; RNF111; SERPINE1; SKI; SKIL; SMAD2; SMAD3; SMAD4; SMAD7; SMURF1; SMURF2; SP1; TGFB1; TGFBR1; TGFBR2; TGIF1; TGIF2; TRIM33; UBE2D3; USP15;	BAMBI|IDBG-66015|ENSG00000095739|25805|; CCNT1|IDBG-30254|ENSG00000129315|904|; CCNT2|IDBG-70567|ENSG00000082258|905|; CDK8|IDBG-17661|ENSG00000132964|1024|; E2F5|IDBG-27065|ENSG00000133740|1875|; F11R|IDBG-104131|ENSG00000158769|50848|; FKBP1A|IDBG-39495|ENSG00000088832|101929368,2280|; FURIN|IDBG-30430|ENSG00000140564|5045|; MTMR4|IDBG-61230|ENSG00000108389|9110|; MYC|IDBG-35442|ENSG00000136997…
SMAD2/3 MH2 Domain Mutants in Cancer	18188	REACTOME	9606	35	70	1.86587e-12	1.47574e-10	BAMBI; CCNT1; CCNT2; CDK8; E2F5; F11R; FKBP1A; FURIN; MTMR4; MYC; NCOR2; PMEPA1; PPM1A; PPP1CB; RBL1; RHOA; RNF111; SERPINE1; SKI; SKIL; SMAD2; SMAD3; SMAD4; SMAD7; SMURF1; SMURF2; SP1; TGFB1; TGFBR1; TGFBR2; TGIF1; TGIF2; TRIM33; UBE2D3; USP15;	BAMBI|IDBG-66015|ENSG00000095739|25805|; CCNT1|IDBG-30254|ENSG00000129315|904|; CCNT2|IDBG-70567|ENSG00000082258|905|; CDK8|IDBG-17661|ENSG00000132964|1024|; E2F5|IDBG-27065|ENSG00000133740|1875|; F11R|IDBG-104131|ENSG00000158769|50848|; FKBP1A|IDBG-39495|ENSG00000088832|101929368,2280|; FURIN|IDBG-30430|ENSG00000140564|5045|; MTMR4|IDBG-61230|ENSG00000108389|9110|; MYC|IDBG-35442|ENSG00000136997…
SMAD2/3 Phosphorylation Motif Mutants in Cancer	18488	REACTOME	9606	35	70	1.86587e-12	1.47574e-10	BAMBI; CCNT1; CCNT2; CDK8; E2F5; F11R; FKBP1A; FURIN; MTMR4; MYC; NCOR2; PMEPA1; PPM1A; PPP1CB; RBL1; RHOA; RNF111; SERPINE1; SKI; SKIL; SMAD2; SMAD3; SMAD4; SMAD7; SMURF1; SMURF2; SP1; TGFB1; TGFBR1; TGFBR2; TGIF1; TGIF2; TRIM33; UBE2D3; USP15;	BAMBI|IDBG-66015|ENSG00000095739|25805|; CCNT1|IDBG-30254|ENSG00000129315|904|; CCNT2|IDBG-70567|ENSG00000082258|905|; CDK8|IDBG-17661|ENSG00000132964|1024|; E2F5|IDBG-27065|ENSG00000133740|1875|; F11R|IDBG-104131|ENSG00000158769|50848|; FKBP1A|IDBG-39495|ENSG00000088832|101929368,2280|; FURIN|IDBG-30430|ENSG00000140564|5045|; MTMR4|IDBG-61230|ENSG00000108389|9110|; MYC|IDBG-35442|ENSG00000136997…
SMAD4 MH2 Domain Mutants in Cancer	16763	REACTOME	9606	35	70	1.86587e-12	1.47574e-10	BAMBI; CCNT1; CCNT2; CDK8; E2F5; F11R; FKBP1A; FURIN; MTMR4; MYC; NCOR2; PMEPA1; PPM1A; PPP1CB; RBL1; RHOA; RNF111; SERPINE1; SKI; SKIL; SMAD2; SMAD3; SMAD4; SMAD7; SMURF1; SMURF2; SP1; TGFB1; TGFBR1; TGFBR2; TGIF1; TGIF2; TRIM33; UBE2D3; USP15;	BAMBI|IDBG-66015|ENSG00000095739|25805|; CCNT1|IDBG-30254|ENSG00000129315|904|; CCNT2|IDBG-70567|ENSG00000082258|905|; CDK8|IDBG-17661|ENSG00000132964|1024|; E2F5|IDBG-27065|ENSG00000133740|1875|; F11R|IDBG-104131|ENSG00000158769|50848|; FKBP1A|IDBG-39495|ENSG00000088832|101929368,2280|; FURIN|IDBG-30430|ENSG00000140564|5045|; MTMR4|IDBG-61230|ENSG00000108389|9110|; MYC|IDBG-35442|ENSG00000136997…
Signaling by TGF-beta Receptor Complex	19869	REACTOME	9606	35	70	1.86587e-12	1.47574e-10	BAMBI; CCNT1; CCNT2; CDK8; E2F5; F11R; FKBP1A; FURIN; MTMR4; MYC; NCOR2; PMEPA1; PPM1A; PPP1CB; RBL1; RHOA; RNF111; SERPINE1; SKI; SKIL; SMAD2; SMAD3; SMAD4; SMAD7; SMURF1; SMURF2; SP1; TGFB1; TGFBR1; TGFBR2; TGIF1; TGIF2; TRIM33; UBE2D3; USP15;	BAMBI|IDBG-66015|ENSG00000095739|25805|; CCNT1|IDBG-30254|ENSG00000129315|904|; CCNT2|IDBG-70567|ENSG00000082258|905|; CDK8|IDBG-17661|ENSG00000132964|1024|; E2F5|IDBG-27065|ENSG00000133740|1875|; F11R|IDBG-104131|ENSG00000158769|50848|; FKBP1A|IDBG-39495|ENSG00000088832|101929368,2280|; FURIN|IDBG-30430|ENSG00000140564|5045|; MTMR4|IDBG-61230|ENSG00000108389|9110|; MYC|IDBG-35442|ENSG00000136997…
Signaling by TGF-beta Receptor Complex in Cancer	17260	REACTOME	9606	35	70	1.86587e-12	1.47574e-10	BAMBI; CCNT1; CCNT2; CDK8; E2F5; F11R; FKBP1A; FURIN; MTMR4; MYC; NCOR2; PMEPA1; PPM1A; PPP1CB; RBL1; RHOA; RNF111; SERPINE1; SKI; SKIL; SMAD2; SMAD3; SMAD4; SMAD7; SMURF1; SMURF2; SP1; TGFB1; TGFBR1; TGFBR2; TGIF1; TGIF2; TRIM33; UBE2D3; USP15;	BAMBI|IDBG-66015|ENSG00000095739|25805|; CCNT1|IDBG-30254|ENSG00000129315|904|; CCNT2|IDBG-70567|ENSG00000082258|905|; CDK8|IDBG-17661|ENSG00000132964|1024|; E2F5|IDBG-27065|ENSG00000133740|1875|; F11R|IDBG-104131|ENSG00000158769|50848|; FKBP1A|IDBG-39495|ENSG00000088832|101929368,2280|; FURIN|IDBG-30430|ENSG00000140564|5045|; MTMR4|IDBG-61230|ENSG00000108389|9110|; MYC|IDBG-35442|ENSG00000136997…
TGFBR1 KD Mutants in Cancer	18966	REACTOME	9606	35	70	1.86587e-12	1.47574e-10	BAMBI; CCNT1; CCNT2; CDK8; E2F5; F11R; FKBP1A; FURIN; MTMR4; MYC; NCOR2; PMEPA1; PPM1A; PPP1CB; RBL1; RHOA; RNF111; SERPINE1; SKI; SKIL; SMAD2; SMAD3; SMAD4; SMAD7; SMURF1; SMURF2; SP1; TGFB1; TGFBR1; TGFBR2; TGIF1; TGIF2; TRIM33; UBE2D3; USP15;	BAMBI|IDBG-66015|ENSG00000095739|25805|; CCNT1|IDBG-30254|ENSG00000129315|904|; CCNT2|IDBG-70567|ENSG00000082258|905|; CDK8|IDBG-17661|ENSG00000132964|1024|; E2F5|IDBG-27065|ENSG00000133740|1875|; F11R|IDBG-104131|ENSG00000158769|50848|; FKBP1A|IDBG-39495|ENSG00000088832|101929368,2280|; FURIN|IDBG-30430|ENSG00000140564|5045|; MTMR4|IDBG-61230|ENSG00000108389|9110|; MYC|IDBG-35442|ENSG00000136997…
TGFBR1 LBD Mutants in Cancer	19248	REACTOME	9606	35	70	1.86587e-12	1.47574e-10	BAMBI; CCNT1; CCNT2; CDK8; E2F5; F11R; FKBP1A; FURIN; MTMR4; MYC; NCOR2; PMEPA1; PPM1A; PPP1CB; RBL1; RHOA; RNF111; SERPINE1; SKI; SKIL; SMAD2; SMAD3; SMAD4; SMAD7; SMURF1; SMURF2; SP1; TGFB1; TGFBR1; TGFBR2; TGIF1; TGIF2; TRIM33; UBE2D3; USP15;	BAMBI|IDBG-66015|ENSG00000095739|25805|; CCNT1|IDBG-30254|ENSG00000129315|904|; CCNT2|IDBG-70567|ENSG00000082258|905|; CDK8|IDBG-17661|ENSG00000132964|1024|; E2F5|IDBG-27065|ENSG00000133740|1875|; F11R|IDBG-104131|ENSG00000158769|50848|; FKBP1A|IDBG-39495|ENSG00000088832|101929368,2280|; FURIN|IDBG-30430|ENSG00000140564|5045|; MTMR4|IDBG-61230|ENSG00000108389|9110|; MYC|IDBG-35442|ENSG00000136997…
TGFBR2 Kinase Domain Mutants in Cancer	19454	REACTOME	9606	35	70	1.86587e-12	1.47574e-10	BAMBI; CCNT1; CCNT2; CDK8; E2F5; F11R; FKBP1A; FURIN; MTMR4; MYC; NCOR2; PMEPA1; PPM1A; PPP1CB; RBL1; RHOA; RNF111; SERPINE1; SKI; SKIL; SMAD2; SMAD3; SMAD4; SMAD7; SMURF1; SMURF2; SP1; TGFB1; TGFBR1; TGFBR2; TGIF1; TGIF2; TRIM33; UBE2D3; USP15;	BAMBI|IDBG-66015|ENSG00000095739|25805|; CCNT1|IDBG-30254|ENSG00000129315|904|; CCNT2|IDBG-70567|ENSG00000082258|905|; CDK8|IDBG-17661|ENSG00000132964|1024|; E2F5|IDBG-27065|ENSG00000133740|1875|; F11R|IDBG-104131|ENSG00000158769|50848|; FKBP1A|IDBG-39495|ENSG00000088832|101929368,2280|; FURIN|IDBG-30430|ENSG00000140564|5045|; MTMR4|IDBG-61230|ENSG00000108389|9110|; MYC|IDBG-35442|ENSG00000136997…
TGFBR2 MSI Frameshift Mutants in Cancer	17966	REACTOME	9606	35	70	1.86587e-12	1.47574e-10	BAMBI; CCNT1; CCNT2; CDK8; E2F5; F11R; FKBP1A; FURIN; MTMR4; MYC; NCOR2; PMEPA1; PPM1A; PPP1CB; RBL1; RHOA; RNF111; SERPINE1; SKI; SKIL; SMAD2; SMAD3; SMAD4; SMAD7; SMURF1; SMURF2; SP1; TGFB1; TGFBR1; TGFBR2; TGIF1; TGIF2; TRIM33; UBE2D3; USP15;	BAMBI|IDBG-66015|ENSG00000095739|25805|; CCNT1|IDBG-30254|ENSG00000129315|904|; CCNT2|IDBG-70567|ENSG00000082258|905|; CDK8|IDBG-17661|ENSG00000132964|1024|; E2F5|IDBG-27065|ENSG00000133740|1875|; F11R|IDBG-104131|ENSG00000158769|50848|; FKBP1A|IDBG-39495|ENSG00000088832|101929368,2280|; FURIN|IDBG-30430|ENSG00000140564|5045|; MTMR4|IDBG-61230|ENSG00000108389|9110|; MYC|IDBG-35442|ENSG00000136997…
Downstream signal transduction	13329	REACTOME	9606	56	146	7.1377e-13	1.55245e-10	ADCY2; ADCY9; ADRBK1; AKT1; AKT3; CD28; CDK1; CDKN1A; CDKN1B; CHUK; CREB1; CRK; CRKL; EGFR; EIF2C1; EIF2C2; EIF2C3; EIF2C4; EREG; FGF2; FGFR4; FOXO3; FRS2; GSK3B; HBEGF; HRAS; IRS1; IRS2; ITPR1; JAK2; KIT; KRAS; MAP2K1; MAPK1; MDM2; MTOR; NRAS; PDGFRA; PHLPP1; PHLPP2; PIK3CA; PIK3R1; PIK3R3; PRKACB; PRKAR2A; PRKCD; PTEN; PTPN11; RAF1; RASA1; STAT1; STAT3; STAT5B; TNRC6A; TNRC6B; YWHAB;	ADCY2|IDBG-11792|ENSG00000078295|108|; ADCY9|IDBG-12514|ENSG00000162104|115|; ADRBK1|IDBG-59896|ENSG00000173020|156|; AKT1|IDBG-22709|ENSG00000142208|207|; AKT3|IDBG-107751|ENSG00000117020|10000|; CD28|IDBG-79183|ENSG00000178562|940|; CDK1|IDBG-75344|ENSG00000170312|983|; CDKN1A|IDBG-85033|ENSG00000124762|1026|; CDKN1B|IDBG-20317|ENSG00000111276|1027|; CHUK|IDBG-243385|ENSG00000213341|1147|; CREB…
VEGF signaling pathway	16190	INOH	9606	64	183	2.21918e-12	1.6089e-10	ACVR2A; ADRBK1; ADRBK2; AKT1; AKT3; BMPR2; BRAF; CDK1; CDK4; CDK6; CDK8; CHUK; CSNK1A1; CSNK1E; EGFR; FGFR4; GRK6; GSK3B; IGF1R; INSR; ITPR1; JAK2; KDR; KIT; MAP2K1; MAP2K3; MAP2K4; MAP2K6; MAP3K10; MAP3K11; MAP3K1; MAP3K2; MAP3K3; MAP3K5; MAP3K7; MAP3K9; MAP4K2; MAPK11; MAPK1; MAPK14; MAPKAPK2; MAPKAPK5; MTOR; NLK; PAK1; PAK2; PAK4; PDGFRA; PIK3CA; PIK3R1; PRKAA1; PRKAB1; PRKACB; PRKAR2A; PRKCB;…	ACVR2A|IDBG-71761|ENSG00000121989|92|; ADRBK1|IDBG-59896|ENSG00000173020|156|; ADRBK2|IDBG-3038|ENSG00000100077|157|; AKT1|IDBG-22709|ENSG00000142208|207|; AKT3|IDBG-107751|ENSG00000117020|10000|; BMPR2|IDBG-78880|ENSG00000204217|659|; BRAF|IDBG-44351|ENSG00000157764|673|; CDK1|IDBG-75344|ENSG00000170312|983|; CDK4|IDBG-43642|ENSG00000135446|1019|; CDK6|IDBG-26773|ENSG00000105810|1021|; CDK8|IDBG…
Chronic myeloid leukemia	582	KEGG	9606	36	74	2.56645e-12	1.78625e-10	AKT1; AKT3; BCL2L1; BRAF; CCND1; CDK4; CDK6; CDKN1A; CDKN1B; CHUK; CRK; CRKL; E2F3; GRB2; HDAC2; HRAS; KRAS; MAP2K1; MAPK1; MDM2; MYC; NRAS; PIK3CA; PIK3R1; PIK3R3; PTPN11; RAF1; RUNX1; SMAD3; SMAD4; STAT5B; TGFB1; TGFB2; TGFBR1; TGFBR2; TP53;	AKT1|IDBG-22709|ENSG00000142208|207|; AKT3|IDBG-107751|ENSG00000117020|10000|; BCL2L1|IDBG-63673|ENSG00000171552|598|; BRAF|IDBG-44351|ENSG00000157764|673|; CCND1|IDBG-61868|ENSG00000110092|595|; CDK4|IDBG-43642|ENSG00000135446|1019|; CDK6|IDBG-26773|ENSG00000105810|1021|; CDKN1A|IDBG-85033|ENSG00000124762|1026|; CDKN1B|IDBG-20317|ENSG00000111276|1027|; CHUK|IDBG-243385|ENSG00000213341|1147|; CRK…
IL-7 signaling	16106	INOH	9606	64	180	9.43593e-13	1.82428e-10	ACVR2A; ADRBK1; ADRBK2; AKT1; AKT3; BMPR2; BRAF; CDK1; CDK4; CDK6; CDK8; CHUK; CSNK1A1; CSNK1E; EGFR; FGFR4; GRK6; GSK3B; IGF1R; IL7R; INSR; JAK2; KDR; KIT; MAP2K1; MAP2K3; MAP2K4; MAP2K6; MAP3K10; MAP3K11; MAP3K1; MAP3K2; MAP3K3; MAP3K5; MAP3K7; MAP3K9; MAP4K2; MAPK11; MAPK1; MAPK14; MAPKAPK2; MAPKAPK5; MTOR; NLK; PAK1; PAK2; PAK4; PDGFRA; PIK3CA; PIK3R1; PRKAA1; PRKAB1; PRKACB; PRKAR2A; PRKCB; …	ACVR2A|IDBG-71761|ENSG00000121989|92|; ADRBK1|IDBG-59896|ENSG00000173020|156|; ADRBK2|IDBG-3038|ENSG00000100077|157|; AKT1|IDBG-22709|ENSG00000142208|207|; AKT3|IDBG-107751|ENSG00000117020|10000|; BMPR2|IDBG-78880|ENSG00000204217|659|; BRAF|IDBG-44351|ENSG00000157764|673|; CDK1|IDBG-75344|ENSG00000170312|983|; CDK4|IDBG-43642|ENSG00000135446|1019|; CDK6|IDBG-26773|ENSG00000105810|1021|; CDK8|IDBG…
Signaling by EGFR	13216	REACTOME	9606	59	164	4.19633e-12	2.80832e-10	ADAM10; ADAM17; ADCY2; ADCY9; ADRBK1; AKT1; AKT3; AP2B1; CD28; CDC42; CDK1; CDKN1A; CDKN1B; CHUK; CREB1; EGFR; EIF2C1; EIF2C2; EIF2C3; EIF2C4; EPS15; EREG; FGF2; FGFR4; FOXO3; FRS2; GSK3B; HBEGF; HRAS; IRS1; IRS2; ITPR1; JAK2; KIT; KRAS; MAP2K1; MAPK1; MDM2; MTOR; NRAS; PAG1; PDGFRA; PHLPP1; PHLPP2; PIK3CA; PIK3R1; PIK3R3; PRKACB; PRKAR2A; PRKCD; PTEN; PTPN11; PXN; RAF1; SH3KBP1; SPRY2; TNRC6A; T…	ADAM10|IDBG-14155|ENSG00000137845|102|; ADAM17|IDBG-27788|ENSG00000151694|6868|; ADCY2|IDBG-11792|ENSG00000078295|108|; ADCY9|IDBG-12514|ENSG00000162104|115|; ADRBK1|IDBG-59896|ENSG00000173020|156|; AKT1|IDBG-22709|ENSG00000142208|207|; AKT3|IDBG-107751|ENSG00000117020|10000|; AP2B1|IDBG-41836|ENSG00000006125|163|; CD28|IDBG-79183|ENSG00000178562|940|; CDC42|IDBG-93614|ENSG00000070831|998|; CDK1|…
Signaling by EGFR in Cancer	16839	REACTOME	9606	59	166	7.53226e-12	4.85412e-10	ADAM10; ADAM17; ADCY2; ADCY9; ADRBK1; AKT1; AKT3; AP2B1; CD28; CDC42; CDK1; CDKN1A; CDKN1B; CHUK; CREB1; EGFR; EIF2C1; EIF2C2; EIF2C3; EIF2C4; EPS15; EREG; FGF2; FGFR4; FOXO3; FRS2; GSK3B; HBEGF; HRAS; IRS1; IRS2; ITPR1; JAK2; KIT; KRAS; MAP2K1; MAPK1; MDM2; MTOR; NRAS; PAG1; PDGFRA; PHLPP1; PHLPP2; PIK3CA; PIK3R1; PIK3R3; PRKACB; PRKAR2A; PRKCD; PTEN; PTPN11; PXN; RAF1; SH3KBP1; SPRY2; TNRC6A; T…	ADAM10|IDBG-14155|ENSG00000137845|102|; ADAM17|IDBG-27788|ENSG00000151694|6868|; ADCY2|IDBG-11792|ENSG00000078295|108|; ADCY9|IDBG-12514|ENSG00000162104|115|; ADRBK1|IDBG-59896|ENSG00000173020|156|; AKT1|IDBG-22709|ENSG00000142208|207|; AKT3|IDBG-107751|ENSG00000117020|10000|; AP2B1|IDBG-41836|ENSG00000006125|163|; CD28|IDBG-79183|ENSG00000178562|940|; CDC42|IDBG-93614|ENSG00000070831|998|; CDK1|…
Colorectal cancer	442	KEGG	9606	32	63	9.69302e-12	6.02352e-10	AKT1; AKT3; AXIN2; BAX; BCL2; BIRC5; BRAF; CCND1; CTNNB1; DCC; FOS; GSK3B; KRAS; MAP2K1; MAPK1; MSH3; MSH6; MYC; PIK3CA; PIK3R1; PIK3R3; RAC1; RAF1; RHOA; SMAD2; SMAD3; SMAD4; TGFB1; TGFB2; TGFBR1; TGFBR2; TP53;	AKT1|IDBG-22709|ENSG00000142208|207|; AKT3|IDBG-107751|ENSG00000117020|10000|; AXIN2|IDBG-65085|ENSG00000168646|8313|; BAX|IDBG-61459|ENSG00000087088|581|; BCL2|IDBG-4354|ENSG00000171791|596|; BIRC5|IDBG-70554|ENSG00000089685|332|; BRAF|IDBG-44351|ENSG00000157764|673|; CCND1|IDBG-61868|ENSG00000110092|595|; CTNNB1|IDBG-27347|ENSG00000168036|1499|; DCC|IDBG-3511|ENSG00000187323|1630|; FOS|IDBG-129…
JAK STAT pathway and regulation	16125	INOH	9606	82	273	1.87689e-11	1.12613e-09	ACVR2A; ADRBK1; ADRBK2; AKT1; AKT3; BMPR2; BRAF; CDK1; CDK4; CDK6; CDK8; CHUK; CSNK1A1; CSNK1E; EGFR; FGFR4; GRB2; GRK6; GSK3B; HRAS; IFNA1; IFNAR2; IFNB1; IFNG; IGF1R; IL10; IL1A; IL2RA; IL6ST; IL7R; INSR; JAK2; KDR; KIT; KITLG; KRAS; MAP2K1; MAP2K3; MAP2K4; MAP2K6; MAP3K10; MAP3K11; MAP3K1; MAP3K2; MAP3K3; MAP3K5; MAP3K7; MAP3K9; MAP4K2; MAPK11; MAPK1; MAPK14; MAPKAPK2; MAPKAPK5; MTOR; NLK; NRA…	ACVR2A|IDBG-71761|ENSG00000121989|92|; ADRBK1|IDBG-59896|ENSG00000173020|156|; ADRBK2|IDBG-3038|ENSG00000100077|157|; AKT1|IDBG-22709|ENSG00000142208|207|; AKT3|IDBG-107751|ENSG00000117020|10000|; BMPR2|IDBG-78880|ENSG00000204217|659|; BRAF|IDBG-44351|ENSG00000157764|673|; CDK1|IDBG-75344|ENSG00000170312|983|; CDK4|IDBG-43642|ENSG00000135446|1019|; CDK6|IDBG-26773|ENSG00000105810|1021|; CDK8|IDBG…
Signaling by PDGF	13330	REACTOME	9606	60	174	2.14432e-11	1.24371e-09	ADCY2; ADCY9; ADRBK1; AKT1; AKT3; CD28; CDK1; CDKN1A; CDKN1B; CHUK; COL5A1; CREB1; CRK; CRKL; EGFR; EIF2C1; EIF2C2; EIF2C3; EIF2C4; EREG; FGF2; FGFR4; FOXO3; FRS2; FURIN; GSK3B; HBEGF; HRAS; IRS1; IRS2; ITPR1; JAK2; KIT; KRAS; MAP2K1; MAPK1; MDM2; MTOR; NRAS; PDGFD; PDGFRA; PHLPP1; PHLPP2; PIK3CA; PIK3R1; PIK3R3; PRKACB; PRKAR2A; PRKCD; PTEN; PTPN11; RAF1; RASA1; STAT1; STAT3; STAT5B; THBS1; TNRC…	ADCY2|IDBG-11792|ENSG00000078295|108|; ADCY9|IDBG-12514|ENSG00000162104|115|; ADRBK1|IDBG-59896|ENSG00000173020|156|; AKT1|IDBG-22709|ENSG00000142208|207|; AKT3|IDBG-107751|ENSG00000117020|10000|; CD28|IDBG-79183|ENSG00000178562|940|; CDK1|IDBG-75344|ENSG00000170312|983|; CDKN1A|IDBG-85033|ENSG00000124762|1026|; CDKN1B|IDBG-20317|ENSG00000111276|1027|; CHUK|IDBG-243385|ENSG00000213341|1147|; COL5…
Renal cell carcinoma	483	KEGG	9606	33	68	2.29308e-11	1.28708e-09	AKT1; AKT3; BRAF; CDC42; CRK; CRKL; CUL2; EGLN3; EPAS1; ETS1; FLCN; GRB2; HIF1A; HRAS; KRAS; MAP2K1; MAPK1; NRAS; PAK1; PAK2; PAK4; PIK3CA; PIK3R1; PIK3R3; PTPN11; RAC1; RAF1; RAP1A; RAP1B; TGFB1; TGFB2; VEGFA; VHL;	AKT1|IDBG-22709|ENSG00000142208|207|; AKT3|IDBG-107751|ENSG00000117020|10000|; BRAF|IDBG-44351|ENSG00000157764|673|; CDC42|IDBG-93614|ENSG00000070831|998|; CRK|IDBG-14664|ENSG00000167193|1398|; CRKL|IDBG-1833|ENSG00000099942|1399|; CUL2|IDBG-69264|ENSG00000108094|8453|; EGLN3|IDBG-4515|ENSG00000129521|102724945,112399|; EPAS1|IDBG-50208|ENSG00000116016|2034|; ETS1|IDBG-75897|ENSG00000134954|2113|…
Signaling by ERBB2	13291	REACTOME	9606	54	149	2.47601e-11	1.34633e-09	ADCY2; ADCY9; ADRBK1; AKT1; AKT3; CD28; CDK1; CDKN1A; CDKN1B; CHUK; CREB1; CUL5; EGFR; EIF2C1; EIF2C2; EIF2C3; EIF2C4; EREG; FGF2; FGFR4; FOXO3; FRS2; GSK3B; HBEGF; HRAS; IRS1; IRS2; ITPR1; JAK2; KIT; KRAS; MAP2K1; MAPK1; MDM2; MTOR; NRAS; PDGFRA; PHLPP1; PHLPP2; PIK3CA; PIK3R1; PIK3R3; PRKACB; PRKAR2A; PRKCD; PTEN; PTPN11; RAF1; RNF41; TNRC6A; TNRC6B; USP8; YES1; YWHAB;	ADCY2|IDBG-11792|ENSG00000078295|108|; ADCY9|IDBG-12514|ENSG00000162104|115|; ADRBK1|IDBG-59896|ENSG00000173020|156|; AKT1|IDBG-22709|ENSG00000142208|207|; AKT3|IDBG-107751|ENSG00000117020|10000|; CD28|IDBG-79183|ENSG00000178562|940|; CDK1|IDBG-75344|ENSG00000170312|983|; CDKN1A|IDBG-85033|ENSG00000124762|1026|; CDKN1B|IDBG-20317|ENSG00000111276|1027|; CHUK|IDBG-243385|ENSG00000213341|1147|; CREB…
Signaling by ERBB4	13265	REACTOME	9606	51	137	2.83189e-11	1.49318e-09	ADAM17; AKT1; AKT3; APH1A; BTRC; CD28; CDK1; CDKN1A; CDKN1B; CHUK; CREB1; EGFR; EIF2C1; EIF2C2; EIF2C3; EIF2C4; EREG; ESR1; FGF2; FGFR4; FOXO3; FRS2; GSK3B; HBEGF; HRAS; IRS1; IRS2; JAK2; KIT; KRAS; MAP2K1; MAPK1; MDM2; MTOR; NRAS; PDGFRA; PGR; PHLPP1; PHLPP2; PIK3CA; PIK3R1; PIK3R3; PRLR; PTEN; PTPN11; RAF1; STAT5B; TNRC6A; TNRC6B; YAP1; YWHAB;	ADAM17|IDBG-27788|ENSG00000151694|6868|; AKT1|IDBG-22709|ENSG00000142208|207|; AKT3|IDBG-107751|ENSG00000117020|10000|; APH1A|IDBG-102071|ENSG00000117362|51107|; BTRC|IDBG-87102|ENSG00000166167|8945|; CD28|IDBG-79183|ENSG00000178562|940|; CDK1|IDBG-75344|ENSG00000170312|983|; CDKN1A|IDBG-85033|ENSG00000124762|1026|; CDKN1B|IDBG-20317|ENSG00000111276|1027|; CHUK|IDBG-243385|ENSG00000213341|1147|; …
Downstream signaling of activated FGFR	16879	REACTOME	9606	50	134	4.01569e-11	2.05509e-09	ADCY2; ADCY9; ADRBK1; AKT1; AKT3; CD28; CDK1; CDKN1A; CDKN1B; CHUK; CREB1; EGFR; EIF2C1; EIF2C2; EIF2C3; EIF2C4; EREG; FGF2; FGFR4; FOXO3; FRS2; GSK3B; HBEGF; HRAS; IRS1; IRS2; ITPR1; JAK2; KIT; KRAS; MAP2K1; MAPK1; MDM2; MTOR; NRAS; PDGFRA; PHLPP1; PHLPP2; PIK3CA; PIK3R1; PIK3R3; PRKACB; PRKAR2A; PRKCD; PTEN; PTPN11; RAF1; TNRC6A; TNRC6B; YWHAB;	ADCY2|IDBG-11792|ENSG00000078295|108|; ADCY9|IDBG-12514|ENSG00000162104|115|; ADRBK1|IDBG-59896|ENSG00000173020|156|; AKT1|IDBG-22709|ENSG00000142208|207|; AKT3|IDBG-107751|ENSG00000117020|10000|; CD28|IDBG-79183|ENSG00000178562|940|; CDK1|IDBG-75344|ENSG00000170312|983|; CDKN1A|IDBG-85033|ENSG00000124762|1026|; CDKN1B|IDBG-20317|ENSG00000111276|1027|; CHUK|IDBG-243385|ENSG00000213341|1147|; CREB…
DAP12 signaling	13003	REACTOME	9606	53	147	4.7558e-11	2.36431e-09	ADCY2; ADCY9; ADRBK1; AKT1; AKT3; B2M; CD28; CDK1; CDKN1A; CDKN1B; CHUK; CREB1; EGFR; EIF2C1; EIF2C2; EIF2C3; EIF2C4; EREG; FGF2; FGFR4; FOXO3; FRS2; GSK3B; HBEGF; HRAS; IRS1; IRS2; ITPR1; JAK2; KIT; KRAS; MAP2K1; MAPK1; MDM2; MTOR; NRAS; PDGFRA; PHLPP1; PHLPP2; PIK3CA; PIK3R1; PIK3R3; PRKACB; PRKAR2A; PRKCD; PTEN; PTPN11; RAC1; RAF1; TNRC6A; TNRC6B; VAV2; YWHAB;	ADCY2|IDBG-11792|ENSG00000078295|108|; ADCY9|IDBG-12514|ENSG00000162104|115|; ADRBK1|IDBG-59896|ENSG00000173020|156|; AKT1|IDBG-22709|ENSG00000142208|207|; AKT3|IDBG-107751|ENSG00000117020|10000|; B2M|IDBG-9902|ENSG00000166710|567|; CD28|IDBG-79183|ENSG00000178562|940|; CDK1|IDBG-75344|ENSG00000170312|983|; CDKN1A|IDBG-85033|ENSG00000124762|1026|; CDKN1B|IDBG-20317|ENSG00000111276|1027|; CHUK|IDB…
Mapkinase signaling pathway	4137	PID BIOCARTA	9606	29	56	4.94536e-11	2.39026e-09	CEBPA; CHUK; CREB1; FOS; HRAS; MAP2K1; MAP2K3; MAP2K4; MAP2K6; MAP3K11; MAP3K1; MAP3K14; MAP3K2; MAP3K3; MAP3K5; MAP3K7; MAP4K4; MAPK11; MAPK1; MAPK14; MEF2A; MEF2D; MYC; PAK1; PAK2; RAC1; RAF1; SP1; STAT1;	CEBPA|IDBG-409028|ENSG00000245848|1050|; CHUK|IDBG-243385|ENSG00000213341|1147|; CREB1|IDBG-79573|ENSG00000118260|1385|; FOS|IDBG-12957|ENSG00000170345|2353|; HRAS|IDBG-16878|ENSG00000174775|3265|; MAP2K1|IDBG-18019|ENSG00000169032|5604|; MAP2K3|IDBG-35553|ENSG00000034152|100996792,5606|; MAP2K4|IDBG-31021|ENSG00000065559|6416|; MAP2K6|IDBG-66516|ENSG00000108984|5608|; MAP3K11|IDBG-57450|ENSG0000…
Pancreatic cancer	593	KEGG	9606	32	67	7.85637e-11	3.69462e-09	AKT1; AKT3; BCL2L1; BRAF; BRCA2; CCND1; CDC42; CDK4; CDK6; CHUK; E2F3; EGFR; KRAS; MAP2K1; MAPK1; PIK3CA; PIK3R1; PIK3R3; RAC1; RAF1; RALA; SMAD2; SMAD3; SMAD4; STAT1; STAT3; TGFB1; TGFB2; TGFBR1; TGFBR2; TP53; VEGFA;	AKT1|IDBG-22709|ENSG00000142208|207|; AKT3|IDBG-107751|ENSG00000117020|10000|; BCL2L1|IDBG-63673|ENSG00000171552|598|; BRAF|IDBG-44351|ENSG00000157764|673|; BRCA2|IDBG-22703|ENSG00000139618|675|; CCND1|IDBG-61868|ENSG00000110092|595|; CDC42|IDBG-93614|ENSG00000070831|998|; CDK4|IDBG-43642|ENSG00000135446|1019|; CDK6|IDBG-26773|ENSG00000105810|1021|; CHUK|IDBG-243385|ENSG00000213341|1147|; E2F3|ID…
Signaling by FGFR	13320	REACTOME	9606	52	145	9.11209e-11	4.06539e-09	ADCY2; ADCY9; ADRBK1; AKT1; AKT3; BRAF; CD28; CDK1; CDKN1A; CDKN1B; CHUK; CREB1; EGFR; EIF2C1; EIF2C2; EIF2C3; EIF2C4; EREG; FGF2; FGFR4; FOXO3; FRS2; GSK3B; HBEGF; HRAS; IRS1; IRS2; ITPR1; JAK2; KIT; KRAS; MAP2K1; MAPK1; MDM2; MTOR; NRAS; PDGFRA; PHLPP1; PHLPP2; PIK3CA; PIK3R1; PIK3R3; PRKACB; PRKAR2A; PRKCD; PTEN; PTPN11; RAF1; SPRY2; TNRC6A; TNRC6B; YWHAB;	ADCY2|IDBG-11792|ENSG00000078295|108|; ADCY9|IDBG-12514|ENSG00000162104|115|; ADRBK1|IDBG-59896|ENSG00000173020|156|; AKT1|IDBG-22709|ENSG00000142208|207|; AKT3|IDBG-107751|ENSG00000117020|10000|; BRAF|IDBG-44351|ENSG00000157764|673|; CD28|IDBG-79183|ENSG00000178562|940|; CDK1|IDBG-75344|ENSG00000170312|983|; CDKN1A|IDBG-85033|ENSG00000124762|1026|; CDKN1B|IDBG-20317|ENSG00000111276|1027|; CHUK|I…
Signaling by FGFR in disease	16656	REACTOME	9606	56	162	9.0169e-11	4.12879e-09	ADCY2; ADCY9; ADRBK1; AKT1; AKT3; BRAF; CD28; CDK1; CDKN1A; CDKN1B; CHUK; CREB1; EGFR; EIF2C1; EIF2C2; EIF2C3; EIF2C4; EREG; FGF2; FGFR1OP; FGFR4; FOXO3; FRS2; GSK3B; HBEGF; HRAS; IRS1; IRS2; ITPR1; JAK2; KIT; KRAS; MAP2K1; MAPK1; MDM2; MTOR; NRAS; PDGFRA; PHLPP1; PHLPP2; PIK3CA; PIK3R1; PIK3R3; PRKACB; PRKAR2A; PRKCD; PTEN; PTPN11; RAF1; SPRY2; STAT1; STAT3; STAT5B; TNRC6A; TNRC6B; YWHAB;	ADCY2|IDBG-11792|ENSG00000078295|108|; ADCY9|IDBG-12514|ENSG00000162104|115|; ADRBK1|IDBG-59896|ENSG00000173020|156|; AKT1|IDBG-22709|ENSG00000142208|207|; AKT3|IDBG-107751|ENSG00000117020|10000|; BRAF|IDBG-44351|ENSG00000157764|673|; CD28|IDBG-79183|ENSG00000178562|940|; CDK1|IDBG-75344|ENSG00000170312|983|; CDKN1A|IDBG-85033|ENSG00000124762|1026|; CDKN1B|IDBG-20317|ENSG00000111276|1027|; CHUK|I…
Prolactin	15931	NETPATH	9606	42	105	1.14641e-10	4.98689e-09	AKT1; BRAF; BTRC; CCND1; EGFR; ERBB4; ESR1; FOS; FOXO3; GRB2; GSK3B; HLTF; HRAS; IRS1; IRS2; JAK2; LYN; MAP2K1; MAPK1; MAPK14; MTOR; MYB; MYC; PAK1; PIK3CA; PIK3R1; PLAU; PRKCB; PRKCD; PRLR; PTPN11; PTPN1; PXN; RAF1; RPS6KB1; SERPINE1; SOCS1; SOCS3; STAT1; STAT3; STAT5B; VAV2;	AKT1|IDBG-22709|ENSG00000142208|207|; BRAF|IDBG-44351|ENSG00000157764|673|; BTRC|IDBG-87102|ENSG00000166167|8945|; CCND1|IDBG-61868|ENSG00000110092|595|; EGFR|IDBG-16933|ENSG00000146648|1956|; ERBB4|IDBG-79992|ENSG00000178568|2066|; ESR1|IDBG-97997|ENSG00000091831|2099|; FOS|IDBG-12957|ENSG00000170345|2353|; FOXO3|IDBG-95024|ENSG00000118689|2309|; GRB2|IDBG-68262|ENSG00000177885|2885|; GSK3B|IDBG…
DAP12 interactions	13004	REACTOME	9606	53	155	4.55099e-10	1.9314e-08	ADCY2; ADCY9; ADRBK1; AKT1; AKT3; B2M; CD28; CDK1; CDKN1A; CDKN1B; CHUK; CREB1; EGFR; EIF2C1; EIF2C2; EIF2C3; EIF2C4; EREG; FGF2; FGFR4; FOXO3; FRS2; GSK3B; HBEGF; HRAS; IRS1; IRS2; ITPR1; JAK2; KIT; KRAS; MAP2K1; MAPK1; MDM2; MTOR; NRAS; PDGFRA; PHLPP1; PHLPP2; PIK3CA; PIK3R1; PIK3R3; PRKACB; PRKAR2A; PRKCD; PTEN; PTPN11; RAC1; RAF1; TNRC6A; TNRC6B; VAV2; YWHAB;	ADCY2|IDBG-11792|ENSG00000078295|108|; ADCY9|IDBG-12514|ENSG00000162104|115|; ADRBK1|IDBG-59896|ENSG00000173020|156|; AKT1|IDBG-22709|ENSG00000142208|207|; AKT3|IDBG-107751|ENSG00000117020|10000|; B2M|IDBG-9902|ENSG00000166710|567|; CD28|IDBG-79183|ENSG00000178562|940|; CDK1|IDBG-75344|ENSG00000170312|983|; CDKN1A|IDBG-85033|ENSG00000124762|1026|; CDKN1B|IDBG-20317|ENSG00000111276|1027|; CHUK|IDB…
Fc epsilon receptor (FCERI) signaling	17802	REACTOME	9606	57	173	5.10829e-10	2.11629e-08	AKT1; AKT3; CD28; CDK1; CDKN1A; CDKN1B; CHUK; CREB1; EGFR; EIF2C1; EIF2C2; EIF2C3; EIF2C4; EREG; FGF2; FGFR4; FOS; FOXO3; FRS2; GSK3B; HBEGF; HRAS; IRS1; IRS2; ITPR1; JAK2; KIT; KRAS; LYN; MALT1; MAP2K1; MAP2K4; MAP3K1; MAP3K7; MAPK1; MDM2; MTOR; NFATC1; NRAS; PAK1; PAK2; PDGFRA; PHLPP1; PHLPP2; PIK3CA; PIK3R1; PIK3R3; PPP3CA; PTEN; PTPN11; RAC1; RAF1; TAB3; TNRC6A; TNRC6B; VAV2; YWHAB;	AKT1|IDBG-22709|ENSG00000142208|207|; AKT3|IDBG-107751|ENSG00000117020|10000|; CD28|IDBG-79183|ENSG00000178562|940|; CDK1|IDBG-75344|ENSG00000170312|983|; CDKN1A|IDBG-85033|ENSG00000124762|1026|; CDKN1B|IDBG-20317|ENSG00000111276|1027|; CHUK|IDBG-243385|ENSG00000213341|1147|; CREB1|IDBG-79573|ENSG00000118260|1385|; EGFR|IDBG-16933|ENSG00000146648|1956|; EIF2C1|IDBG-96234|ENSG00000092847|26523|; E…
MAPK signaling pathway	487	KEGG	9606	75	257	6.09679e-10	2.46707e-08	AKT1; AKT3; ARRB2; BRAF; CDC42; CHUK; CRK; CRKL; DUSP10; DUSP2; DUSP5; DUSP6; EGFR; ELK4; FAS; FGF2; FGFR4; FOS; GADD45G; GNG12; GRB2; HRAS; HSPA8; IL1A; KRAS; MAP2K1; MAP2K3; MAP2K4; MAP2K6; MAP3K11; MAP3K1; MAP3K14; MAP3K2; MAP3K3; MAP3K5; MAP3K7; MAP4K2; MAP4K4; MAPK11; MAPK1; MAPK14; MAPKAPK2; MAPKAPK5; MYC; NF1; NFATC1; NLK; NRAS; PAK1; PAK2; PDGFRA; PLA2G4C; PLA2G4F; PPM1A; PPP3CA; PRKACB; …	AKT1|IDBG-22709|ENSG00000142208|207|; AKT3|IDBG-107751|ENSG00000117020|10000|; ARRB2|IDBG-19263|ENSG00000141480|409|; BRAF|IDBG-44351|ENSG00000157764|673|; CDC42|IDBG-93614|ENSG00000070831|998|; CHUK|IDBG-243385|ENSG00000213341|1147|; CRK|IDBG-14664|ENSG00000167193|1398|; CRKL|IDBG-1833|ENSG00000099942|1399|; DUSP10|IDBG-106785|ENSG00000143507|11221|; DUSP2|IDBG-61498|ENSG00000158050|1844|; DUSP5…
Inhibition of cellular proliferation by gleevec	3946	PID BIOCARTA	9606	16	22	1.0926e-09	4.32073e-08	AKT1; BCL2; CRKL; FOS; GRB2; HRAS; JAK2; MAP2K1; MAP2K4; MAP3K1; MYC; PIK3CA; PIK3R1; RAF1; STAT1; STAT5B;	AKT1|IDBG-22709|ENSG00000142208|207|; BCL2|IDBG-4354|ENSG00000171791|596|; CRKL|IDBG-1833|ENSG00000099942|1399|; FOS|IDBG-12957|ENSG00000170345|2353|; GRB2|IDBG-68262|ENSG00000177885|2885|; HRAS|IDBG-16878|ENSG00000174775|3265|; JAK2|IDBG-47039|ENSG00000096968|3717|; MAP2K1|IDBG-18019|ENSG00000169032|5604|; MAP2K4|IDBG-31021|ENSG00000065559|6416|; MAP3K1|IDBG-22000|ENSG00000095015|4214|; MYC|IDBG…
GAB1 signalosome	13212	REACTOME	9606	36	88	1.17521e-09	4.44534e-08	AKT1; AKT3; CD28; CDKN1A; CDKN1B; CHUK; CREB1; EGFR; EIF2C1; EIF2C2; EIF2C3; EIF2C4; EREG; FGF2; FGFR4; FOXO3; FRS2; GSK3B; HBEGF; IRS1; IRS2; KIT; MDM2; MTOR; PAG1; PDGFRA; PHLPP1; PHLPP2; PIK3CA; PIK3R1; PIK3R3; PTEN; PTPN11; PXN; TNRC6A; TNRC6B;	AKT1|IDBG-22709|ENSG00000142208|207|; AKT3|IDBG-107751|ENSG00000117020|10000|; CD28|IDBG-79183|ENSG00000178562|940|; CDKN1A|IDBG-85033|ENSG00000124762|1026|; CDKN1B|IDBG-20317|ENSG00000111276|1027|; CHUK|IDBG-243385|ENSG00000213341|1147|; CREB1|IDBG-79573|ENSG00000118260|1385|; EGFR|IDBG-16933|ENSG00000146648|1956|; EIF2C1|IDBG-96234|ENSG00000092847|26523|; EIF2C2|IDBG-37096|ENSG00000123908|27161…
TNFalpha	15913	NETPATH	9606	77	270	1.16075e-09	4.48822e-08	AKT1; BAG4; BAX; BCL2L1; BCL3; BCL7A; BTRC; CASP7; CCNT1; CHUK; CREB1; CSNK2A1; DCAF7; DDX3X; EED; EGFR; G3BP2; GLUL; GRB2; HDAC2; HDAC6; HSPA8; IRAK1BP1; IRS1; IRS2; KPNA3; KPNA6; LRPPRC; MADD; MAP2K1; MAP2K4; MAP2K6; MAP3K11; MAP3K1; MAP3K14; MAP3K2; MAP3K3; MAP3K5; MAP3K7; MAP4K2; MAPK1; MAPK14; MAPKAPK2; MARK2; MCC; MTOR; NR2C2; OTUD7B; PAK1; PIK3R1; PPP6C; PRKCD; PSMB5; PTPN11; REL; RFK; RNF…	AKT1|IDBG-22709|ENSG00000142208|207|; BAG4|IDBG-17465|ENSG00000156735|9530|; BAX|IDBG-61459|ENSG00000087088|581|; BCL2L1|IDBG-63673|ENSG00000171552|598|; BCL3|IDBG-56568|ENSG00000069399|102465879,602|; BCL7A|IDBG-62116|ENSG00000110987|605|; BTRC|IDBG-87102|ENSG00000166167|8945|; CASP7|IDBG-90066|ENSG00000165806|840|; CCNT1|IDBG-30254|ENSG00000129315|904|; CHUK|IDBG-243385|ENSG00000213341|1147|; C…
Leptin	15926	NETPATH	9606	38	96	1.25937e-09	4.66235e-08	AKT1; CD44; CFL2; CHUK; CREB1; CSNK2A1; EGFR; EIF4E; ESR1; GRB2; GSK3B; IGF1R; IRS1; IRS2; JAK2; MAP2K1; MAP2K3; MAP2K6; MAPK1; MAPK14; MAPKAPK2; MMP14; MTOR; PIK3R1; PRKAA1; PRKAB1; PRKCD; PTEN; PTPN11; RAF1; REL; RPS6KB1; RUNX2; SOCS3; SP1; STAT1; STAT3; STAT5B;	AKT1|IDBG-22709|ENSG00000142208|207|; CD44|IDBG-39556|ENSG00000026508|960|; CFL2|IDBG-4594|ENSG00000165410|1073|; CHUK|IDBG-243385|ENSG00000213341|1147|; CREB1|IDBG-79573|ENSG00000118260|1385|; CSNK2A1|IDBG-37787|ENSG00000101266|1457|; EGFR|IDBG-16933|ENSG00000146648|1956|; EIF4E|IDBG-30970|ENSG00000151247|1977|; ESR1|IDBG-97997|ENSG00000091831|2099|; GRB2|IDBG-68262|ENSG00000177885|2885|; GSK3B|…
Developmental Biology	16794	REACTOME	9606	121	502	2.96251e-09	1.07391e-07	ABL2; ABLIM1; ACTG1; ACTR2; ACVR1C; ACVR2A; ADAM10; AKT1; AKT3; ANK2; AP2B1; APH1A; CARM1; CCND3; CDC42; CDH2; CDK1; CDK19; CDK4; CDK8; CEBPA; CHD9; CHL1; COL5A1; CREB1; CSNK2A1; CTNNB1; DCC; DPYSL2; EFNA5; EFNB2; EGFR; ENAH; EPAS1; EPHA5; FGF2; FOXO3; FURIN; GDNF; GSK3B; HRAS; HSPA8; ITGA2; JAK2; KDR; KLF4; KLF5; KRAS; LAMC1; LYN; MAP2K1; MAP2K6; MAPK11; MAPK1; MAPK14; MED11; MED17; MED18; MED29…	ABL2|IDBG-105099|ENSG00000143322|27|; ABLIM1|IDBG-90406|ENSG00000099204|3983|; ACTG1|IDBG-72264|ENSG00000184009|60,71|; ACTR2|IDBG-54239|ENSG00000138071|10097|; ACVR1C|IDBG-72896|ENSG00000123612|130399|; ACVR2A|IDBG-71761|ENSG00000121989|92|; ADAM10|IDBG-14155|ENSG00000137845|102|; AKT1|IDBG-22709|ENSG00000142208|207|; AKT3|IDBG-107751|ENSG00000117020|10000|; ANK2|IDBG-34685|ENSG00000145362|287|;…
Signalling by NGF	16818	REACTOME	9606	76	271	3.4082e-09	1.18605e-07	ADAM17; ADCY2; ADCY9; ADCYAP1R1; ADRBK1; AKT1; AKT3; AP2B1; APH1A; ARHGDIA; BCL2L11; BRAF; CD28; CDK1; CDKN1A; CDKN1B; CHUK; CREB1; CRK; CRKL; DUSP6; EGFR; EIF2C1; EIF2C2; EIF2C3; EIF2C4; EREG; FGF2; FGFR4; FOXO3; FRS2; FURIN; GSK3B; HBEGF; HDAC2; HRAS; IRS1; IRS2; ITPR1; JAK2; KIT; KRAS; MAP2K1; MAPK11; MAPK1; MAPK14; MAPKAPK2; MDM2; MEF2A; MTOR; NRAS; PDGFRA; PHLPP1; PHLPP2; PIK3CA; PIK3R1; PIK…	ADAM17|IDBG-27788|ENSG00000151694|6868|; ADCY2|IDBG-11792|ENSG00000078295|108|; ADCY9|IDBG-12514|ENSG00000162104|115|; ADCYAP1R1|IDBG-11429|ENSG00000078549|117|; ADRBK1|IDBG-59896|ENSG00000173020|156|; AKT1|IDBG-22709|ENSG00000142208|207|; AKT3|IDBG-107751|ENSG00000117020|10000|; AP2B1|IDBG-41836|ENSG00000006125|163|; APH1A|IDBG-102071|ENSG00000117362|51107|; ARHGDIA|IDBG-72684|ENSG00000141522|39…
p53 signaling pathway	597	KEGG	9606	30	68	3.35094e-09	1.18992e-07	ATM; BAX; CCND1; CCND2; CCND3; CCNE1; CCNE2; CCNG1; CDK1; CDK4; CDK6; CDKN1A; CHEK1; CHEK2; FAS; GADD45G; IGF1; MDM2; MDM4; PMAIP1; PPM1D; PTEN; RFWD2; SERPINE1; SESN2; SESN3; THBS1; TNFRSF10B; TP53; ZMAT3;	ATM|IDBG-70193|ENSG00000149311|472|; BAX|IDBG-61459|ENSG00000087088|581|; CCND1|IDBG-61868|ENSG00000110092|595|; CCND2|IDBG-12912|ENSG00000118971|894|; CCND3|IDBG-86973|ENSG00000112576|896|; CCNE1|IDBG-41865|ENSG00000105173|898|; CCNE2|IDBG-29174|ENSG00000175305|9134|; CCNG1|IDBG-56515|ENSG00000113328|900|; CDK1|IDBG-75344|ENSG00000170312|983|; CDK4|IDBG-43642|ENSG00000135446|1019|; CDK6|IDBG-267…
PI3K/AKT activation	13178	REACTOME	9606	35	88	4.87222e-09	1.66229e-07	AKT1; AKT3; CD28; CDKN1A; CDKN1B; CHUK; CREB1; EGFR; EIF2C1; EIF2C2; EIF2C3; EIF2C4; EREG; FGF2; FGFR4; FOXO3; FRS2; GSK3B; HBEGF; IRS1; IRS2; KIT; MDM2; MTOR; PDGFRA; PHLPP1; PHLPP2; PIK3CA; PIK3R1; PIK3R3; PTEN; PTPN11; RHOA; TNRC6A; TNRC6B;	AKT1|IDBG-22709|ENSG00000142208|207|; AKT3|IDBG-107751|ENSG00000117020|10000|; CD28|IDBG-79183|ENSG00000178562|940|; CDKN1A|IDBG-85033|ENSG00000124762|1026|; CDKN1B|IDBG-20317|ENSG00000111276|1027|; CHUK|IDBG-243385|ENSG00000213341|1147|; CREB1|IDBG-79573|ENSG00000118260|1385|; EGFR|IDBG-16933|ENSG00000146648|1956|; EIF2C1|IDBG-96234|ENSG00000092847|26523|; EIF2C2|IDBG-37096|ENSG00000123908|27161…
P38 mapk signaling pathway	4081	PID BIOCARTA	9606	18	29	5.00871e-09	1.67599e-07	CDC42; CREB1; HRAS; MAP2K4; MAP2K6; MAP3K1; MAP3K5; MAP3K9; MAPK14; MAPKAPK2; MAPKAPK5; MEF2A; MEF2D; MYC; NR2C2; RAC1; RPS6KA5; STAT1;	CDC42|IDBG-93614|ENSG00000070831|998|; CREB1|IDBG-79573|ENSG00000118260|1385|; HRAS|IDBG-16878|ENSG00000174775|3265|; MAP2K4|IDBG-31021|ENSG00000065559|6416|; MAP2K6|IDBG-66516|ENSG00000108984|5608|; MAP3K1|IDBG-22000|ENSG00000095015|4214|; MAP3K5|IDBG-96934|ENSG00000197442|4217|; MAP3K9|IDBG-10857|ENSG00000006432|4293|; MAPK14|IDBG-84613|ENSG00000112062|1432|; MAPKAPK2|IDBG-106265|ENSG0000016288…
PI-3K cascade	13309	REACTOME	9606	34	85	6.78656e-09	2.07169e-07	AKT1; AKT3; CD28; CDKN1A; CDKN1B; CHUK; CREB1; EGFR; EIF2C1; EIF2C2; EIF2C3; EIF2C4; EREG; FGF2; FGFR4; FOXO3; FRS2; GSK3B; HBEGF; IRS1; IRS2; KIT; MDM2; MTOR; PDGFRA; PHLPP1; PHLPP2; PIK3CA; PIK3R1; PIK3R3; PTEN; PTPN11; TNRC6A; TNRC6B;	AKT1|IDBG-22709|ENSG00000142208|207|; AKT3|IDBG-107751|ENSG00000117020|10000|; CD28|IDBG-79183|ENSG00000178562|940|; CDKN1A|IDBG-85033|ENSG00000124762|1026|; CDKN1B|IDBG-20317|ENSG00000111276|1027|; CHUK|IDBG-243385|ENSG00000213341|1147|; CREB1|IDBG-79573|ENSG00000118260|1385|; EGFR|IDBG-16933|ENSG00000146648|1956|; EIF2C1|IDBG-96234|ENSG00000092847|26523|; EIF2C2|IDBG-37096|ENSG00000123908|27161…
PI3K events in ERBB2 signaling	13286	REACTOME	9606	34	85	6.78656e-09	2.07169e-07	AKT1; AKT3; CD28; CDKN1A; CDKN1B; CHUK; CREB1; EGFR; EIF2C1; EIF2C2; EIF2C3; EIF2C4; EREG; FGF2; FGFR4; FOXO3; FRS2; GSK3B; HBEGF; IRS1; IRS2; KIT; MDM2; MTOR; PDGFRA; PHLPP1; PHLPP2; PIK3CA; PIK3R1; PIK3R3; PTEN; PTPN11; TNRC6A; TNRC6B;	AKT1|IDBG-22709|ENSG00000142208|207|; AKT3|IDBG-107751|ENSG00000117020|10000|; CD28|IDBG-79183|ENSG00000178562|940|; CDKN1A|IDBG-85033|ENSG00000124762|1026|; CDKN1B|IDBG-20317|ENSG00000111276|1027|; CHUK|IDBG-243385|ENSG00000213341|1147|; CREB1|IDBG-79573|ENSG00000118260|1385|; EGFR|IDBG-16933|ENSG00000146648|1956|; EIF2C1|IDBG-96234|ENSG00000092847|26523|; EIF2C2|IDBG-37096|ENSG00000123908|27161…
PI3K events in ERBB4 signaling	13263	REACTOME	9606	34	85	6.78656e-09	2.07169e-07	AKT1; AKT3; CD28; CDKN1A; CDKN1B; CHUK; CREB1; EGFR; EIF2C1; EIF2C2; EIF2C3; EIF2C4; EREG; FGF2; FGFR4; FOXO3; FRS2; GSK3B; HBEGF; IRS1; IRS2; KIT; MDM2; MTOR; PDGFRA; PHLPP1; PHLPP2; PIK3CA; PIK3R1; PIK3R3; PTEN; PTPN11; TNRC6A; TNRC6B;	AKT1|IDBG-22709|ENSG00000142208|207|; AKT3|IDBG-107751|ENSG00000117020|10000|; CD28|IDBG-79183|ENSG00000178562|940|; CDKN1A|IDBG-85033|ENSG00000124762|1026|; CDKN1B|IDBG-20317|ENSG00000111276|1027|; CHUK|IDBG-243385|ENSG00000213341|1147|; CREB1|IDBG-79573|ENSG00000118260|1385|; EGFR|IDBG-16933|ENSG00000146648|1956|; EIF2C1|IDBG-96234|ENSG00000092847|26523|; EIF2C2|IDBG-37096|ENSG00000123908|27161…
PI3K/AKT Signaling in Cancer	19195	REACTOME	9606	34	85	6.78656e-09	2.07169e-07	AKT1; AKT3; CD28; CDKN1A; CDKN1B; CHUK; CREB1; EGFR; EIF2C1; EIF2C2; EIF2C3; EIF2C4; EREG; FGF2; FGFR4; FOXO3; FRS2; GSK3B; HBEGF; IRS1; IRS2; KIT; MDM2; MTOR; PDGFRA; PHLPP1; PHLPP2; PIK3CA; PIK3R1; PIK3R3; PTEN; PTPN11; TNRC6A; TNRC6B;	AKT1|IDBG-22709|ENSG00000142208|207|; AKT3|IDBG-107751|ENSG00000117020|10000|; CD28|IDBG-79183|ENSG00000178562|940|; CDKN1A|IDBG-85033|ENSG00000124762|1026|; CDKN1B|IDBG-20317|ENSG00000111276|1027|; CHUK|IDBG-243385|ENSG00000213341|1147|; CREB1|IDBG-79573|ENSG00000118260|1385|; EGFR|IDBG-16933|ENSG00000146648|1956|; EIF2C1|IDBG-96234|ENSG00000092847|26523|; EIF2C2|IDBG-37096|ENSG00000123908|27161…
PIP3 activates AKT signaling	12989	REACTOME	9606	34	85	6.78656e-09	2.07169e-07	AKT1; AKT3; CD28; CDKN1A; CDKN1B; CHUK; CREB1; EGFR; EIF2C1; EIF2C2; EIF2C3; EIF2C4; EREG; FGF2; FGFR4; FOXO3; FRS2; GSK3B; HBEGF; IRS1; IRS2; KIT; MDM2; MTOR; PDGFRA; PHLPP1; PHLPP2; PIK3CA; PIK3R1; PIK3R3; PTEN; PTPN11; TNRC6A; TNRC6B;	AKT1|IDBG-22709|ENSG00000142208|207|; AKT3|IDBG-107751|ENSG00000117020|10000|; CD28|IDBG-79183|ENSG00000178562|940|; CDKN1A|IDBG-85033|ENSG00000124762|1026|; CDKN1B|IDBG-20317|ENSG00000111276|1027|; CHUK|IDBG-243385|ENSG00000213341|1147|; CREB1|IDBG-79573|ENSG00000118260|1385|; EGFR|IDBG-16933|ENSG00000146648|1956|; EIF2C1|IDBG-96234|ENSG00000092847|26523|; EIF2C2|IDBG-37096|ENSG00000123908|27161…
Signaling by VEGF	17346	REACTOME	9606	41	114	8.09653e-09	2.42896e-07	ACTG1; AKT1; AKT3; AXL; CDC42; CDK1; CRK; CTNND1; HRAS; ITPR1; JAK2; KDR; KRAS; MAP2K1; MAPK11; MAPK1; MAPK14; MAPKAPK2; MTOR; NCKAP1; NRAS; NRP1; PAK1; PAK2; PIK3CA; PIK3R1; PRKACB; PRKCB; PRKCD; PTPN11; PXN; RAC1; RAF1; RASA1; RHOA; ROCK1; VAV2; VEGFA; VEGFC; WASF1; YWHAB;	ACTG1|IDBG-72264|ENSG00000184009|60,71|; AKT1|IDBG-22709|ENSG00000142208|207|; AKT3|IDBG-107751|ENSG00000117020|10000|; AXL|IDBG-52651|ENSG00000167601|558|; CDC42|IDBG-93614|ENSG00000070831|998|; CDK1|IDBG-75344|ENSG00000170312|983|; CRK|IDBG-14664|ENSG00000167193|1398|; CTNND1|IDBG-47085|ENSG00000198561|1500|; HRAS|IDBG-16878|ENSG00000174775|3265|; ITPR1|IDBG-14187|ENSG00000150995|3708|; JAK2|ID…
Transcriptional activity of SMAD2/SMAD3:SMAD4 heterotrimer	18119	REACTOME	9606	22	42	8.24269e-09	2.43089e-07	CCNT1; CCNT2; CDK8; E2F5; MYC; NCOR2; PPM1A; RBL1; RNF111; SERPINE1; SKI; SKIL; SMAD2; SMAD3; SMAD4; SMAD7; SMURF2; SP1; TGIF1; TGIF2; TRIM33; UBE2D3;	CCNT1|IDBG-30254|ENSG00000129315|904|; CCNT2|IDBG-70567|ENSG00000082258|905|; CDK8|IDBG-17661|ENSG00000132964|1024|; E2F5|IDBG-27065|ENSG00000133740|1875|; MYC|IDBG-35442|ENSG00000136997|4609|; NCOR2|IDBG-63911|ENSG00000196498|9612|; PPM1A|IDBG-8210|ENSG00000100614|5494|; RBL1|IDBG-73739|ENSG00000080839|5933|; RNF111|IDBG-14393|ENSG00000157450|54778|; SERPINE1|IDBG-32959|ENSG00000106366|5054|; SK…
Influence of ras and rho proteins on g1 to s transition	4175	PID BIOCARTA	9606	17	27	9.89407e-09	2.77672e-07	AKT1; CCND1; CCNE1; CDK4; CDK6; CDKN1A; CDKN1B; CHUK; HRAS; MAP2K1; MAPK1; PAK1; PIK3CA; PIK3R1; RAC1; RAF1; RHOA;	AKT1|IDBG-22709|ENSG00000142208|207|; CCND1|IDBG-61868|ENSG00000110092|595|; CCNE1|IDBG-41865|ENSG00000105173|898|; CDK4|IDBG-43642|ENSG00000135446|1019|; CDK6|IDBG-26773|ENSG00000105810|1021|; CDKN1A|IDBG-85033|ENSG00000124762|1026|; CDKN1B|IDBG-20317|ENSG00000111276|1027|; CHUK|IDBG-243385|ENSG00000213341|1147|; HRAS|IDBG-16878|ENSG00000174775|3265|; MAP2K1|IDBG-18019|ENSG00000169032|5604|; MAP…
Il-2 receptor beta chain in t cell activation	4011	PID BIOCARTA	9606	24	49	9.84832e-09	2.80919e-07	AKT1; BCL2; BCL2L1; CCND1; CCND2; CCND3; CCNE1; CRKL; FAS; FOS; GRB2; HRAS; IL2RA; IRS1; MAP2K1; MAPK1; MYC; PIK3CA; PIK3R1; RAF1; RPS6KB1; SOCS1; SOCS3; STAT5B;	AKT1|IDBG-22709|ENSG00000142208|207|; BCL2|IDBG-4354|ENSG00000171791|596|; BCL2L1|IDBG-63673|ENSG00000171552|598|; CCND1|IDBG-61868|ENSG00000110092|595|; CCND2|IDBG-12912|ENSG00000118971|894|; CCND3|IDBG-86973|ENSG00000112576|896|; CCNE1|IDBG-41865|ENSG00000105173|898|; CRKL|IDBG-1833|ENSG00000099942|1399|; FAS|IDBG-81669|ENSG00000026103|355|; FOS|IDBG-12957|ENSG00000170345|2353|; GRB2|IDBG-68262…
Prostate cancer	544	KEGG	9606	35	90	9.77784e-09	2.83557e-07	AKT1; AKT3; BCL2; BRAF; CCND1; CCNE1; CCNE2; CDKN1A; CDKN1B; CHUK; CREB1; CREB3L2; CTNNB1; E2F3; EGFR; GRB2; GSK3B; HRAS; HSP90B1; IGF1; IGF1R; KRAS; MAP2K1; MAPK1; MDM2; MTOR; NRAS; PDGFD; PDGFRA; PIK3CA; PIK3R1; PIK3R3; PTEN; RAF1; TP53;	AKT1|IDBG-22709|ENSG00000142208|207|; AKT3|IDBG-107751|ENSG00000117020|10000|; BCL2|IDBG-4354|ENSG00000171791|596|; BRAF|IDBG-44351|ENSG00000157764|673|; CCND1|IDBG-61868|ENSG00000110092|595|; CCNE1|IDBG-41865|ENSG00000105173|898|; CCNE2|IDBG-29174|ENSG00000175305|9134|; CDKN1A|IDBG-85033|ENSG00000124762|1026|; CDKN1B|IDBG-20317|ENSG00000111276|1027|; CHUK|IDBG-243385|ENSG00000213341|1147|; CREB1…
Signaling events mediated by Hepatocyte Growth Factor Receptor (c-Met)	14943	PID NCI	9606	29	67	1.0437e-08	2.88259e-07	ARF6; CDC42; CRK; CRKL; CTNNB1; EGR1; EIF4E; EPS15; ETS1; GRB2; HRAS; MAP2K4; MAP3K1; MTOR; PAK1; PAK2; PAK4; PIK3CA; PIK3R1; PTPN11; PTPN1; PTPN2; PTPRJ; PXN; RAC1; RAF1; RHOA; SH3KBP1; WASL;	ARF6|IDBG-5864|ENSG00000165527|382|; CDC42|IDBG-93614|ENSG00000070831|998|; CRK|IDBG-14664|ENSG00000167193|1398|; CRKL|IDBG-1833|ENSG00000099942|1399|; CTNNB1|IDBG-27347|ENSG00000168036|1499|; EGR1|IDBG-47191|ENSG00000120738|1958|; EIF4E|IDBG-30970|ENSG00000151247|1977|; EPS15|IDBG-98484|ENSG00000085832|2060|; ETS1|IDBG-75897|ENSG00000134954|2113|; GRB2|IDBG-68262|ENSG00000177885|2885|; HRAS|IDBG…
AndrogenReceptor	15906	NETPATH	9606	52	164	1.30155e-08	3.5386e-07	AHR; AKT1; BRCA1; CALR; CASP7; CCND1; CCND3; CCNE1; CDC25A; CDK1; CEBPA; CREB1; CTNNB1; DBT; DDC; DDX5; EFCAB6; EGFR; ESR1; FHL2; GSK3B; GTF2F1; GTF2H2; HIPK3; HSP90B1; HSPA8; IL6ST; KAT2B; KAT7; MDM2; NCOA3; NCOR2; NR2C2; PATZ1; PIK3R1; PNRC1; PTEN; PXN; RAN; RNF4; RNF6; RUNX1; RUNX2; SENP1; SIRT1; SMAD3; SP1; STAT3; TCF4; TGIF1; TMF1; WHSC1;	AHR|IDBG-8995|ENSG00000106546|196|; AKT1|IDBG-22709|ENSG00000142208|207|; BRCA1|IDBG-52172|ENSG00000012048|672|; CALR|IDBG-31410|ENSG00000179218|811|; CASP7|IDBG-90066|ENSG00000165806|840|; CCND1|IDBG-61868|ENSG00000110092|595|; CCND3|IDBG-86973|ENSG00000112576|896|; CCNE1|IDBG-41865|ENSG00000105173|898|; CDC25A|IDBG-32204|ENSG00000164045|993|; CDK1|IDBG-75344|ENSG00000170312|983|; CEBPA|IDBG-409…
TGF-beta receptor signaling	15571	PID NCI	9606	23	47	2.04779e-08	5.48178e-07	ARRB2; BAMBI; CTGF; CTNNB1; DAB2; EIF2A; FKBP1A; GRB2; MAP3K7; RNF111; RPS6KB1; SMAD2; SMAD3; SMAD4; SMAD7; SMURF1; SMURF2; SPTBN1; TGFBR1; TGFBR2; TGFBR3; YAP1; ZFYVE9;	ARRB2|IDBG-19263|ENSG00000141480|409|; BAMBI|IDBG-66015|ENSG00000095739|25805|; CTGF|IDBG-96631|ENSG00000118523|1490|; CTNNB1|IDBG-27347|ENSG00000168036|1499|; DAB2|IDBG-17973|ENSG00000153071|101926921,1601|; EIF2A|IDBG-61199|ENSG00000144895|83939|; FKBP1A|IDBG-39495|ENSG00000088832|101929368,2280|; GRB2|IDBG-68262|ENSG00000177885|2885|; MAP3K7|IDBG-94374|ENSG00000135341|6885|; RNF111|IDBG-14393|…
VEGFA-VEGFR2 Pathway	18745	REACTOME	9606	38	105	2.33721e-08	6.16174e-07	ACTG1; AKT1; AKT3; AXL; CDC42; CDK1; CRK; CTNND1; HRAS; ITPR1; JAK2; KDR; KRAS; MAP2K1; MAPK11; MAPK1; MAPK14; MAPKAPK2; MTOR; NCKAP1; NRAS; PAK1; PAK2; PIK3CA; PIK3R1; PRKACB; PRKCB; PRKCD; PTPN11; PXN; RAC1; RAF1; RASA1; RHOA; ROCK1; VAV2; WASF1; YWHAB;	ACTG1|IDBG-72264|ENSG00000184009|60,71|; AKT1|IDBG-22709|ENSG00000142208|207|; AKT3|IDBG-107751|ENSG00000117020|10000|; AXL|IDBG-52651|ENSG00000167601|558|; CDC42|IDBG-93614|ENSG00000070831|998|; CDK1|IDBG-75344|ENSG00000170312|983|; CRK|IDBG-14664|ENSG00000167193|1398|; CTNND1|IDBG-47085|ENSG00000198561|1500|; HRAS|IDBG-16878|ENSG00000174775|3265|; ITPR1|IDBG-14187|ENSG00000150995|3708|; JAK2|ID…
Acute myeloid leukemia	424	KEGG	9606	26	58	2.48863e-08	6.46302e-07	AKT1; AKT3; BRAF; CCND1; CEBPA; CHUK; GRB2; HRAS; KIT; KRAS; MAP2K1; MAPK1; MTOR; MYC; NRAS; PIK3CA; PIK3R1; PIK3R3; PIM1; RAF1; RPS6KB1; RUNX1; RUNX1T1; STAT3; STAT5B; ZBTB16;	AKT1|IDBG-22709|ENSG00000142208|207|; AKT3|IDBG-107751|ENSG00000117020|10000|; BRAF|IDBG-44351|ENSG00000157764|673|; CCND1|IDBG-61868|ENSG00000110092|595|; CEBPA|IDBG-409028|ENSG00000245848|1050|; CHUK|IDBG-243385|ENSG00000213341|1147|; GRB2|IDBG-68262|ENSG00000177885|2885|; HRAS|IDBG-16878|ENSG00000174775|3265|; KIT|IDBG-18980|ENSG00000157404|3815|; KRAS|IDBG-23889|ENSG00000133703|3845|; MAP2K1|…
IL2	15918	NETPATH	9606	32	81	2.68538e-08	6.87142e-07	AKT1; BCL2; CCNE1; CREB1; CRK; CRKL; EIF4E; ETS1; FOXO3; GRB2; IL2RA; IRS1; IRS2; JAK2; LYN; MAP2K1; MAPK1; MAPK14; MTOR; PIK3CA; PIK3R1; PIK3R3; PTPN11; RAF1; RPS6KB1; SGK1; SOCS1; SOCS3; STAT1; STAT3; STAT5B; TERT;	AKT1|IDBG-22709|ENSG00000142208|207|; BCL2|IDBG-4354|ENSG00000171791|596|; CCNE1|IDBG-41865|ENSG00000105173|898|; CREB1|IDBG-79573|ENSG00000118260|1385|; CRK|IDBG-14664|ENSG00000167193|1398|; CRKL|IDBG-1833|ENSG00000099942|1399|; EIF4E|IDBG-30970|ENSG00000151247|1977|; ETS1|IDBG-75897|ENSG00000134954|2113|; FOXO3|IDBG-95024|ENSG00000118689|2309|; GRB2|IDBG-68262|ENSG00000177885|2885|; IL2RA|IDBG-…
Igf-1 signaling pathway	4168	PID BIOCARTA	9606	14	20	2.77293e-08	6.99262e-07	CSNK2A1; FOS; GRB2; HRAS; IGF1; IGF1R; IRS1; MAP2K1; PIK3CA; PIK3R1; PTPN11; RAF1; RASA1; SRF;	CSNK2A1|IDBG-37787|ENSG00000101266|1457|; FOS|IDBG-12957|ENSG00000170345|2353|; GRB2|IDBG-68262|ENSG00000177885|2885|; HRAS|IDBG-16878|ENSG00000174775|3265|; IGF1|IDBG-53609|ENSG00000017427|3479|; IGF1R|IDBG-31432|ENSG00000140443|3480|; IRS1|IDBG-82407|ENSG00000169047|3667|; MAP2K1|IDBG-18019|ENSG00000169032|5604|; PIK3CA|IDBG-66003|ENSG00000121879|5290|; PIK3R1|IDBG-25037|ENSG00000145675|5295|; …
Cellular responses to stress	16723	REACTOME	9606	67	240	3.5646e-08	8.73579e-07	ATM; ATP7A; CBX2; CBX4; CBX6; CCNA2; CCNE1; CCNE2; CCS; CDK4; CDK6; CDKN1A; CDKN1B; CUL2; DNAJB1; E2F3; EED; EGLN3; EIF2C1; EIF2C3; EIF2C4; EP400; EPAS1; ETS1; FOS; GSK3B; H1F0; H2AFZ; HDAC6; HIF1A; HIST1H1C; HIST2H2BE; HMGA1; HMGA2; HSPA8; IFNB1; IL1A; MAP2K3; MAP2K4; MAP2K6; MAP3K5; MAP4K4; MAPK11; MAPK1; MAPK14; MAPKAPK2; MAPKAPK5; MDM2; MINK1; MTOR; PHC3; PRDX3; RNF2; RPA1; RPS6KA3; SIRT1; SO…	ATM|IDBG-70193|ENSG00000149311|472|; ATP7A|IDBG-77700|ENSG00000165240|538|; CBX2|IDBG-71184|ENSG00000173894|84733|; CBX4|IDBG-71254|ENSG00000141582|8535|; CBX6|IDBG-7818|ENSG00000183741|23466|; CCNA2|IDBG-36372|ENSG00000145386|890|; CCNE1|IDBG-41865|ENSG00000105173|898|; CCNE2|IDBG-29174|ENSG00000175305|9134|; CCS|IDBG-59478|ENSG00000173992|9973|; CDK4|IDBG-43642|ENSG00000135446|1019|; CDK6|IDBG-…
Bladder cancer	514	KEGG	9606	20	38	3.56456e-08	8.86049e-07	BRAF; CCND1; CDK4; CDKN1A; E2F3; EGFR; HRAS; KRAS; MAP2K1; MAPK1; MDM2; MMP1; MYC; NRAS; RAF1; RASSF1; RPS6KA5; THBS1; TP53; VEGFA;	BRAF|IDBG-44351|ENSG00000157764|673|; CCND1|IDBG-61868|ENSG00000110092|595|; CDK4|IDBG-43642|ENSG00000135446|1019|; CDKN1A|IDBG-85033|ENSG00000124762|1026|; E2F3|IDBG-64143|ENSG00000112242|1871|; EGFR|IDBG-16933|ENSG00000146648|1956|; HRAS|IDBG-16878|ENSG00000174775|3265|; KRAS|IDBG-23889|ENSG00000133703|3845|; MAP2K1|IDBG-18019|ENSG00000169032|5604|; MAPK1|IDBG-2147|ENSG00000100030|5594|; MDM2|I…
TSH	15927	NETPATH	9606	32	82	3.80015e-08	9.0579e-07	AKT1; BSG; CALR; CANX; CCND3; CCNE1; CDK4; CDKN1B; CREB1; GNAI3; HRAS; HSPA8; IGF1R; IRS2; JAK2; MAP2K1; MAP2K3; MAP2K6; MAPK1; MAPK14; MTOR; PDE4D; PIK3CA; PIK3R1; RAF1; RHOA; RPS6KB1; SOCS1; SOCS3; STAT1; STAT3; TSHR;	AKT1|IDBG-22709|ENSG00000142208|207|; BSG|IDBG-12353|ENSG00000172270|682|; CALR|IDBG-31410|ENSG00000179218|811|; CANX|IDBG-61587|ENSG00000127022|821|; CCND3|IDBG-86973|ENSG00000112576|896|; CCNE1|IDBG-41865|ENSG00000105173|898|; CDK4|IDBG-43642|ENSG00000135446|1019|; CDKN1B|IDBG-20317|ENSG00000111276|1027|; CREB1|IDBG-79573|ENSG00000118260|1385|; GNAI3|IDBG-100849|ENSG00000065135|2773|; HRAS|IDBG…
Signaling by Leptin	19841	REACTOME	9606	15	23	3.76314e-08	9.09426e-07	CDK1; HRAS; IRS1; IRS2; JAK2; KRAS; MAP2K1; MAPK1; NRAS; PTPN11; RAF1; SOCS3; STAT3; STAT5B; YWHAB;	CDK1|IDBG-75344|ENSG00000170312|983|; HRAS|IDBG-16878|ENSG00000174775|3265|; IRS1|IDBG-82407|ENSG00000169047|3667|; IRS2|IDBG-50213|ENSG00000185950|8660|; JAK2|IDBG-47039|ENSG00000096968|3717|; KRAS|IDBG-23889|ENSG00000133703|3845|; MAP2K1|IDBG-18019|ENSG00000169032|5604|; MAPK1|IDBG-2147|ENSG00000100030|5594|; NRAS|IDBG-243969|ENSG00000213281|4893|; PTPN11|IDBG-58105|ENSG00000179295|5781|; RAF1|…
Signaling events mediated by Stem cell factor receptor (c-Kit)	15404	PID NCI	9606	24	52	4.2804e-08	1.00647e-06	AKT1; BCL2; CRKL; FOXO3; GRB10; GRB2; GSK3B; HRAS; JAK2; KIT; KITLG; LYN; MAP2K1; PIK3CA; PIK3R1; PTEN; PTPN11; RAF1; RPS6KB1; SNAI2; SOCS1; SPRED1; STAT1; STAT3;	AKT1|IDBG-22709|ENSG00000142208|207|; BCL2|IDBG-4354|ENSG00000171791|596|; CRKL|IDBG-1833|ENSG00000099942|1399|; FOXO3|IDBG-95024|ENSG00000118689|2309|; GRB10|IDBG-16688|ENSG00000106070|2887|; GRB2|IDBG-68262|ENSG00000177885|2885|; GSK3B|IDBG-51663|ENSG00000082701|2932|; HRAS|IDBG-16878|ENSG00000174775|3265|; JAK2|IDBG-47039|ENSG00000096968|3717|; KIT|IDBG-18980|ENSG00000157404|3815|; KITLG|IDBG-…
Pdgf signaling pathway	4071	PID BIOCARTA	9606	16	26	4.36428e-08	1.01251e-06	CSNK2A1; FOS; GRB2; HRAS; MAP2K1; MAP2K4; MAP3K1; PDGFRA; PIK3CA; PIK3R1; PRKCB; RAF1; RASA1; SRF; STAT1; STAT3;	CSNK2A1|IDBG-37787|ENSG00000101266|1457|; FOS|IDBG-12957|ENSG00000170345|2353|; GRB2|IDBG-68262|ENSG00000177885|2885|; HRAS|IDBG-16878|ENSG00000174775|3265|; MAP2K1|IDBG-18019|ENSG00000169032|5604|; MAP2K4|IDBG-31021|ENSG00000065559|6416|; MAP3K1|IDBG-22000|ENSG00000095015|4214|; PDGFRA|IDBG-18854|ENSG00000134853|5156|; PIK3CA|IDBG-66003|ENSG00000121879|5290|; PIK3R1|IDBG-25037|ENSG00000145675|52…
IGF1 pathway	15262	PID NCI	9606	17	29	4.55627e-08	1.04315e-06	AKT1; CRK; CRKL; GRB10; GRB2; HRAS; IGF1R; IRS1; IRS2; PIK3CA; PIK3R1; PRKCD; PTPN11; PTPN1; PXN; RAF1; RPS6KB1;	AKT1|IDBG-22709|ENSG00000142208|207|; CRK|IDBG-14664|ENSG00000167193|1398|; CRKL|IDBG-1833|ENSG00000099942|1399|; GRB10|IDBG-16688|ENSG00000106070|2887|; GRB2|IDBG-68262|ENSG00000177885|2885|; HRAS|IDBG-16878|ENSG00000174775|3265|; IGF1R|IDBG-31432|ENSG00000140443|3480|; IRS1|IDBG-82407|ENSG00000169047|3667|; IRS2|IDBG-50213|ENSG00000185950|8660|; PIK3CA|IDBG-66003|ENSG00000121879|5290|; PIK3R1|I…
Signaling events mediated by VEGFR1 and VEGFR2	15504	PID NCI	9606	26	60	5.85409e-08	1.32287e-06	AKT1; BRAF; CDC42; CTNNB1; GRB10; GRB2; KDR; MAP2K3; MAP2K6; MAPK11; MAPK14; MAPKAPK2; PAK2; PIK3CA; PIK3R1; PRKCB; PRKCD; PTPN11; PTPN2; PTPRJ; PXN; RAF1; RHOA; ROCK1; VCL; VEGFA;	AKT1|IDBG-22709|ENSG00000142208|207|; BRAF|IDBG-44351|ENSG00000157764|673|; CDC42|IDBG-93614|ENSG00000070831|998|; CTNNB1|IDBG-27347|ENSG00000168036|1499|; GRB10|IDBG-16688|ENSG00000106070|2887|; GRB2|IDBG-68262|ENSG00000177885|2885|; KDR|IDBG-19161|ENSG00000128052|3791|; MAP2K3|IDBG-35553|ENSG00000034152|100996792,5606|; MAP2K6|IDBG-66516|ENSG00000108984|5608|; MAPK11|IDBG-13123|ENSG00000185386|…
KitReceptor	15910	NETPATH	9606	37	104	5.99495e-08	1.33734e-06	ACTR2; AKT1; CRK; CRKL; FOXO3; GRB10; GRB2; GSK3B; GYS1; HRAS; IL7R; JAK2; KIT; KITLG; LYN; MAP2K1; MAPK1; MAPK14; MSN; MTOR; PAK1; PIK3CA; PIK3R1; PRKCB; PTPN11; RAF1; RASA1; RPS6KB1; SH3KBP1; SOCS1; SOCS5; SPRED1; STAT1; STAT3; STAT5B; TNFRSF10A; YES1;	ACTR2|IDBG-54239|ENSG00000138071|10097|; AKT1|IDBG-22709|ENSG00000142208|207|; CRK|IDBG-14664|ENSG00000167193|1398|; CRKL|IDBG-1833|ENSG00000099942|1399|; FOXO3|IDBG-95024|ENSG00000118689|2309|; GRB10|IDBG-16688|ENSG00000106070|2887|; GRB2|IDBG-68262|ENSG00000177885|2885|; GSK3B|IDBG-51663|ENSG00000082701|2932|; GYS1|IDBG-61643|ENSG00000104812|2997|; HRAS|IDBG-16878|ENSG00000174775|3265|; IL7R|ID…
HIF-1-alpha transcription factor network	15518	PID NCI	9606	27	64	6.46855e-08	1.42472e-06	ABCG2; AKT1; ALDOA; BHLHE40; BNIP3; CREB1; EGLN3; ETS1; FOS; FURIN; HIF1A; HK1; HMOX1; LDHA; MCL1; NDRG1; PGK1; PKM2; RORA; SERPINE1; SMAD3; SMAD4; SP1; TERT; TF; TFRC; VEGFA;	ABCG2|IDBG-29517|ENSG00000118777|9429|; AKT1|IDBG-22709|ENSG00000142208|207|; ALDOA|IDBG-25500|ENSG00000149925|226|; BHLHE40|IDBG-14409|ENSG00000134107|8553|; BNIP3|IDBG-93314|ENSG00000176171|664|; CREB1|IDBG-79573|ENSG00000118260|1385|; EGLN3|IDBG-4515|ENSG00000129521|102724945,112399|; ETS1|IDBG-75897|ENSG00000134954|2113|; FOS|IDBG-12957|ENSG00000170345|2353|; FURIN|IDBG-30430|ENSG00000140564|…
Cell cycle	473	KEGG	9606	42	126	6.70546e-08	1.45844e-06	ANAPC13; ATM; CCNA2; CCND1; CCND2; CCND3; CCNE1; CCNE2; CDC25A; CDK1; CDK4; CDK6; CDKN1A; CDKN1B; CHEK1; CHEK2; E2F3; E2F5; GADD45G; GSK3B; HDAC2; MCM2; MCM3; MDM2; MYC; ORC2; ORC4; ORC6; RAD21; RBL1; SMAD2; SMAD3; SMAD4; STAG1; STAG2; TGFB1; TGFB2; TP53; WEE1; YWHAB; YWHAH; YWHAQ;	ANAPC13|IDBG-57556|ENSG00000129055|25847|; ATM|IDBG-70193|ENSG00000149311|472|; CCNA2|IDBG-36372|ENSG00000145386|890|; CCND1|IDBG-61868|ENSG00000110092|595|; CCND2|IDBG-12912|ENSG00000118971|894|; CCND3|IDBG-86973|ENSG00000112576|896|; CCNE1|IDBG-41865|ENSG00000105173|898|; CCNE2|IDBG-29174|ENSG00000175305|9134|; CDC25A|IDBG-32204|ENSG00000164045|993|; CDK1|IDBG-75344|ENSG00000170312|983|; CDK4|I…
Non-small cell lung cancer	444	KEGG	9606	25	57	7.86787e-08	1.69014e-06	AKT1; AKT3; BRAF; CCND1; CDK4; CDK6; E2F3; EGFR; FOXO3; GRB2; HRAS; KRAS; MAP2K1; MAPK1; NRAS; PIK3CA; PIK3R1; PIK3R3; PRKCB; RAF1; RARB; RASSF1; RASSF5; STK4; TP53;	AKT1|IDBG-22709|ENSG00000142208|207|; AKT3|IDBG-107751|ENSG00000117020|10000|; BRAF|IDBG-44351|ENSG00000157764|673|; CCND1|IDBG-61868|ENSG00000110092|595|; CDK4|IDBG-43642|ENSG00000135446|1019|; CDK6|IDBG-26773|ENSG00000105810|1021|; E2F3|IDBG-64143|ENSG00000112242|1871|; EGFR|IDBG-16933|ENSG00000146648|1956|; FOXO3|IDBG-95024|ENSG00000118689|2309|; GRB2|IDBG-68262|ENSG00000177885|2885|; HRAS|IDB…
IL6-mediated signaling events	15826	PID NCI	9606	21	43	8.86539e-08	1.85853e-06	A2M; AKT1; BCL2L1; FOS; GRB2; HSP90B1; IL6ST; JAK2; MAP2K4; MAP2K6; MCL1; MYC; PIK3CA; PIK3R1; PRKCD; PTPN11; RAC1; SOCS3; STAT1; STAT3; TIMP1;	A2M|IDBG-17623|ENSG00000175899|2|; AKT1|IDBG-22709|ENSG00000142208|207|; BCL2L1|IDBG-63673|ENSG00000171552|598|; FOS|IDBG-12957|ENSG00000170345|2353|; GRB2|IDBG-68262|ENSG00000177885|2885|; HSP90B1|IDBG-54092|ENSG00000166598|100500842,7184|; IL6ST|IDBG-21516|ENSG00000134352|3572|; JAK2|IDBG-47039|ENSG00000096968|3717|; MAP2K4|IDBG-31021|ENSG00000065559|6416|; MAP2K6|IDBG-66516|ENSG00000108984|560…
PDGF signaling pathway	16259	INOH	9606	21	43	8.86539e-08	1.85853e-06	AKT1; AKT3; CDC42; CRK; ELK4; GRB2; HRAS; KRAS; MAP2K1; MAP2K4; MAP3K1; MAPK1; NRAS; PAK1; PDGFRA; PIK3CA; PIK3R1; PTPN11; RAF1; RASA1; STAT5B;	AKT1|IDBG-22709|ENSG00000142208|207|; AKT3|IDBG-107751|ENSG00000117020|10000|; CDC42|IDBG-93614|ENSG00000070831|998|; CRK|IDBG-14664|ENSG00000167193|1398|; ELK4|IDBG-106151|ENSG00000158711|2005|; GRB2|IDBG-68262|ENSG00000177885|2885|; HRAS|IDBG-16878|ENSG00000174775|3265|; KRAS|IDBG-23889|ENSG00000133703|3845|; MAP2K1|IDBG-18019|ENSG00000169032|5604|; MAP2K4|IDBG-31021|ENSG00000065559|6416|; MAP3…
Glioma	523	KEGG	9606	27	66	1.39589e-07	2.89148e-06	AKT1; AKT3; BRAF; CCND1; CDK4; CDK6; CDKN1A; E2F3; EGFR; GRB2; HRAS; IGF1; IGF1R; KRAS; MAP2K1; MAPK1; MDM2; MTOR; NRAS; PDGFRA; PIK3CA; PIK3R1; PIK3R3; PRKCB; PTEN; RAF1; TP53;	AKT1|IDBG-22709|ENSG00000142208|207|; AKT3|IDBG-107751|ENSG00000117020|10000|; BRAF|IDBG-44351|ENSG00000157764|673|; CCND1|IDBG-61868|ENSG00000110092|595|; CDK4|IDBG-43642|ENSG00000135446|1019|; CDK6|IDBG-26773|ENSG00000105810|1021|; CDKN1A|IDBG-85033|ENSG00000124762|1026|; E2F3|IDBG-64143|ENSG00000112242|1871|; EGFR|IDBG-16933|ENSG00000146648|1956|; GRB2|IDBG-68262|ENSG00000177885|2885|; HRAS|ID…
C-MYB transcription factor network	15398	PID NCI	9606	30	78	1.47765e-07	3.02485e-06	ATP2B1; BCL2; CBX4; CCND1; CD4; CDK6; CDKN1A; CDKN1B; CEBPA; COPA; ETS1; H2AFZ; HIPK2; HSPA8; KIT; KITLG; MAP3K7; MAT2A; MYB; MYC; NLK; NRAS; PIM1; PPP3CA; PTGS2; SKI; SMARCA2; SP1; WNT1; ZFHX3;	ATP2B1|IDBG-50612|ENSG00000070961|490|; BCL2|IDBG-4354|ENSG00000171791|596|; CBX4|IDBG-71254|ENSG00000141582|8535|; CCND1|IDBG-61868|ENSG00000110092|595|; CD4|IDBG-15034|ENSG00000010610|920|; CDK6|IDBG-26773|ENSG00000105810|1021|; CDKN1A|IDBG-85033|ENSG00000124762|1026|; CDKN1B|IDBG-20317|ENSG00000111276|1027|; CEBPA|IDBG-409028|ENSG00000245848|1050|; COPA|IDBG-104029|ENSG00000122218|1314|; ETS1|…
BCR	15916	NETPATH	9606	48	157	1.6495e-07	3.33736e-06	AKT1; BAX; BCL2; BCL2L11; BRAF; CASP7; CCNA2; CCND2; CCND3; CCNE1; CD22; CDK4; CDK6; CHUK; CREB1; CRK; CRKL; CTNNB1; FOS; FOXO3; GRB2; GSK3B; IFITM1; ITPR1; LYN; MALT1; MAP2K1; MAP3K7; MAPK1; MAPK14; MAPKAPK2; NEDD9; PIK3R1; PIP4K2A; PIP4K2B; PIP4K2C; PLEKHA1; PRKCB; PRKCD; PTPN11; RAF1; RASA1; REL; RPS6KB1; RRAS2; STAT1; STAT3; VAV2;	AKT1|IDBG-22709|ENSG00000142208|207|; BAX|IDBG-61459|ENSG00000087088|581|; BCL2|IDBG-4354|ENSG00000171791|596|; BCL2L11|IDBG-65821|ENSG00000153094|10018|; BRAF|IDBG-44351|ENSG00000157764|673|; CASP7|IDBG-90066|ENSG00000165806|840|; CCNA2|IDBG-36372|ENSG00000145386|890|; CCND2|IDBG-12912|ENSG00000118971|894|; CCND3|IDBG-86973|ENSG00000112576|896|; CCNE1|IDBG-41865|ENSG00000105173|898|; CD22|IDBG-4…
IFN-gamma pathway	15869	PID NCI	9606	17	31	1.74342e-07	3.48685e-06	AKT1; CRKL; IFNG; JAK2; MAP2K1; MAP3K11; MAP3K1; MTOR; PIK3CA; PIK3R1; PRKCD; PTPN11; PTPN2; SMAD7; SOCS1; STAT1; STAT3;	AKT1|IDBG-22709|ENSG00000142208|207|; CRKL|IDBG-1833|ENSG00000099942|1399|; IFNG|IDBG-45916|ENSG00000111537|3458|; JAK2|IDBG-47039|ENSG00000096968|3717|; MAP2K1|IDBG-18019|ENSG00000169032|5604|; MAP3K11|IDBG-57450|ENSG00000173327|4296|; MAP3K1|IDBG-22000|ENSG00000095015|4214|; MTOR|IDBG-89258|ENSG00000198793|2475|; PIK3CA|IDBG-66003|ENSG00000121879|5290|; PIK3R1|IDBG-25037|ENSG00000145675|5295|; …
Neurotrophin signaling pathway	4379	KEGG	9606	40	121	1.76897e-07	3.49774e-06	AKT1; AKT3; ARHGDIA; BAX; BCL2; BRAF; CDC42; CRK; CRKL; FOXO3; FRS2; GRB2; GSK3B; HRAS; IRS1; KRAS; MAP2K1; MAP3K1; MAP3K3; MAP3K5; MAPK11; MAPK1; MAPK14; MAPKAPK2; NRAS; PIK3CA; PIK3R1; PIK3R3; PRDM4; PRKCD; PTPN11; RAC1; RAF1; RAP1A; RAP1B; RHOA; RPS6KA3; RPS6KA5; SORT1; TP53;	AKT1|IDBG-22709|ENSG00000142208|207|; AKT3|IDBG-107751|ENSG00000117020|10000|; ARHGDIA|IDBG-72684|ENSG00000141522|396|; BAX|IDBG-61459|ENSG00000087088|581|; BCL2|IDBG-4354|ENSG00000171791|596|; BRAF|IDBG-44351|ENSG00000157764|673|; CDC42|IDBG-93614|ENSG00000070831|998|; CRK|IDBG-14664|ENSG00000167193|1398|; CRKL|IDBG-1833|ENSG00000099942|1399|; FOXO3|IDBG-95024|ENSG00000118689|2309|; FRS2|IDBG-47…
Keratinocyte differentiation	4032	PID BIOCARTA	9606	23	52	2.15698e-07	4.21701e-06	BCL2; CEBPA; CHUK; EGFR; ETS1; FAS; FOS; GRB2; HRAS; MAP2K1; MAP2K3; MAP2K4; MAP2K6; MAP3K1; MAP3K5; MAP4K4; MAPK1; MAPK14; PRKCB; PRKCD; RAF1; SP1; TNF;	BCL2|IDBG-4354|ENSG00000171791|596|; CEBPA|IDBG-409028|ENSG00000245848|1050|; CHUK|IDBG-243385|ENSG00000213341|1147|; EGFR|IDBG-16933|ENSG00000146648|1956|; ETS1|IDBG-75897|ENSG00000134954|2113|; FAS|IDBG-81669|ENSG00000026103|355|; FOS|IDBG-12957|ENSG00000170345|2353|; GRB2|IDBG-68262|ENSG00000177885|2885|; HRAS|IDBG-16878|ENSG00000174775|3265|; MAP2K1|IDBG-18019|ENSG00000169032|5604|; MAP2K3|ID…
Signaling by NOTCH	18790	REACTOME	9606	37	109	2.39132e-07	4.62322e-06	ADAM10; ADAM17; APH1A; ARRB2; B4GALT1; CCND1; CDK8; CREB1; E2F3; EIF2C1; EIF2C2; EIF2C3; EIF2C4; FURIN; HDAC11; HDAC2; HDAC4; HDAC6; HEY2; HEYL; HIF1A; JAG1; KAT2B; LFNG; MIB1; MYC; NCOR2; NOTCH1; NOTCH2; POFUT1; RBPJ; SEL1L; TBL1XR1; TLE4; TNRC6A; TNRC6B; TP53;	ADAM10|IDBG-14155|ENSG00000137845|102|; ADAM17|IDBG-27788|ENSG00000151694|6868|; APH1A|IDBG-102071|ENSG00000117362|51107|; ARRB2|IDBG-19263|ENSG00000141480|409|; B4GALT1|IDBG-56701|ENSG00000086062|2683|; CCND1|IDBG-61868|ENSG00000110092|595|; CDK8|IDBG-17661|ENSG00000132964|1024|; CREB1|IDBG-79573|ENSG00000118260|1385|; E2F3|IDBG-64143|ENSG00000112242|1871|; EIF2C1|IDBG-96234|ENSG00000092847|2652…
Wnt	15912	NETPATH	9606	39	118	2.53116e-07	4.83979e-06	AKT1; ARRB2; AXIN2; BTRC; CCND1; CDH2; CDK6; CSNK1A1; CSNK1E; CTNNB1; DAB2; FRAT2; FZD6; FZD7; FZD9; GSK3B; ILK; KREMEN1; MAP2K4; MAP3K1; MAP3K7; MAPK1; MARK2; NLK; PRKCB; PRKCD; RAC1; RAF1; RHOA; TCF3; TCF4; WIF1; WNT1; WNT2; WNT3A; WNT7A; WNT7B; YES1; YWHAB;	AKT1|IDBG-22709|ENSG00000142208|207|; ARRB2|IDBG-19263|ENSG00000141480|409|; AXIN2|IDBG-65085|ENSG00000168646|8313|; BTRC|IDBG-87102|ENSG00000166167|8945|; CCND1|IDBG-61868|ENSG00000110092|595|; CDH2|IDBG-1873|ENSG00000170558|1000|; CDK6|IDBG-26773|ENSG00000105810|1021|; CSNK1A1|IDBG-52965|ENSG00000113712|1452|; CSNK1E|IDBG-236645|ENSG00000213923|102800317,1454|; CTNNB1|IDBG-27347|ENSG00000168036…
Cellular Senescence	18630	REACTOME	9606	49	164	2.69056e-07	5.08867e-06	ATM; CBX2; CBX4; CBX6; CCNA2; CCNE1; CCNE2; CDK4; CDK6; CDKN1A; CDKN1B; E2F3; EED; EIF2C1; EIF2C3; EIF2C4; EP400; ETS1; FOS; H1F0; H2AFZ; HIST1H1C; HIST2H2BE; HMGA1; HMGA2; IFNB1; IL1A; MAP2K3; MAP2K4; MAP2K6; MAP3K5; MAP4K4; MAPK11; MAPK1; MAPK14; MAPKAPK2; MAPKAPK5; MDM2; MINK1; PHC3; RNF2; RPS6KA3; SP1; STAT3; SUZ12; TERF2; TNRC6A; TNRC6B; TP53;	ATM|IDBG-70193|ENSG00000149311|472|; CBX2|IDBG-71184|ENSG00000173894|84733|; CBX4|IDBG-71254|ENSG00000141582|8535|; CBX6|IDBG-7818|ENSG00000183741|23466|; CCNA2|IDBG-36372|ENSG00000145386|890|; CCNE1|IDBG-41865|ENSG00000105173|898|; CCNE2|IDBG-29174|ENSG00000175305|9134|; CDK4|IDBG-43642|ENSG00000135446|1019|; CDK6|IDBG-26773|ENSG00000105810|1021|; CDKN1A|IDBG-85033|ENSG00000124762|1026|; CDKN1B|…
Role of LAT2/NTAL/LAB on calcium mobilization	17405	REACTOME	9606	35	101	2.85106e-07	5.33423e-06	AKT1; AKT3; CD28; CDKN1A; CDKN1B; CHUK; CREB1; EGFR; EIF2C1; EIF2C2; EIF2C3; EIF2C4; EREG; FGF2; FGFR4; FOXO3; FRS2; GSK3B; HBEGF; IRS1; IRS2; KIT; LYN; MDM2; MTOR; PDGFRA; PHLPP1; PHLPP2; PIK3CA; PIK3R1; PIK3R3; PTEN; PTPN11; TNRC6A; TNRC6B;	AKT1|IDBG-22709|ENSG00000142208|207|; AKT3|IDBG-107751|ENSG00000117020|10000|; CD28|IDBG-79183|ENSG00000178562|940|; CDKN1A|IDBG-85033|ENSG00000124762|1026|; CDKN1B|IDBG-20317|ENSG00000111276|1027|; CHUK|IDBG-243385|ENSG00000213341|1147|; CREB1|IDBG-79573|ENSG00000118260|1385|; EGFR|IDBG-16933|ENSG00000146648|1956|; EIF2C1|IDBG-96234|ENSG00000092847|26523|; EIF2C2|IDBG-37096|ENSG00000123908|27161…
EPHB forward signaling	15316	PID NCI	9606	17	32	3.21886e-07	5.95832e-06	CDC42; CRK; EFNA5; EFNB2; GRB2; HRAS; MAP2K1; MAP4K4; PAK1; PIK3CA; PIK3R1; PXN; RAC1; RASA1; ROCK1; TF; WASL;	CDC42|IDBG-93614|ENSG00000070831|998|; CRK|IDBG-14664|ENSG00000167193|1398|; EFNA5|IDBG-36100|ENSG00000184349|1946|; EFNB2|IDBG-49553|ENSG00000125266|1948|; GRB2|IDBG-68262|ENSG00000177885|2885|; HRAS|IDBG-16878|ENSG00000174775|3265|; MAP2K1|IDBG-18019|ENSG00000169032|5604|; MAP4K4|IDBG-63853|ENSG00000071054|9448|; PAK1|IDBG-65610|ENSG00000149269|5058|; PIK3CA|IDBG-66003|ENSG00000121879|5290|; PI…
Endometrial cancer	506	KEGG	9606	23	53	3.29262e-07	6.03069e-06	AKT1; AKT3; AXIN2; BRAF; CCND1; CTNNB1; EGFR; FOXO3; GRB2; GSK3B; HRAS; ILK; KRAS; MAP2K1; MAPK1; MYC; NRAS; PIK3CA; PIK3R1; PIK3R3; PTEN; RAF1; TP53;	AKT1|IDBG-22709|ENSG00000142208|207|; AKT3|IDBG-107751|ENSG00000117020|10000|; AXIN2|IDBG-65085|ENSG00000168646|8313|; BRAF|IDBG-44351|ENSG00000157764|673|; CCND1|IDBG-61868|ENSG00000110092|595|; CTNNB1|IDBG-27347|ENSG00000168036|1499|; EGFR|IDBG-16933|ENSG00000146648|1956|; FOXO3|IDBG-95024|ENSG00000118689|2309|; GRB2|IDBG-68262|ENSG00000177885|2885|; GSK3B|IDBG-51663|ENSG00000082701|2932|; HRAS…
Tgf beta signaling pathway	4035	PID BIOCARTA	9606	13	20	3.36125e-07	6.09227e-06	MAP2K1; MAP3K7; NR2C2; SAR1A; SKIL; SMAD2; SMAD3; SMAD4; SMAD7; TGFB1; TGFB2; TGFBR1; TGFBR2;	MAP2K1|IDBG-18019|ENSG00000169032|5604|; MAP3K7|IDBG-94374|ENSG00000135341|6885|; NR2C2|IDBG-20458|ENSG00000177463|7182|; SAR1A|IDBG-77267|ENSG00000079332|56681|; SKIL|IDBG-64482|ENSG00000136603|6498|; SMAD2|IDBG-3127|ENSG00000175387|4087|; SMAD3|IDBG-18366|ENSG00000166949|4088|; SMAD4|IDBG-3485|ENSG00000141646|4089|; SMAD7|IDBG-3195|ENSG00000101665|4092|; TGFB1|IDBG-52846|ENSG00000105329|7040|; …
ErbB signaling pathway	461	KEGG	9606	32	89	3.52971e-07	6.33165e-06	ABL2; AKT1; AKT3; BRAF; CDKN1A; CDKN1B; CRK; CRKL; EGFR; ERBB4; EREG; GRB2; GSK3B; HBEGF; HRAS; KRAS; MAP2K1; MAP2K4; MAPK1; MTOR; MYC; NRAS; PAK1; PAK2; PAK4; PIK3CA; PIK3R1; PIK3R3; PRKCB; RAF1; RPS6KB1; STAT5B;	ABL2|IDBG-105099|ENSG00000143322|27|; AKT1|IDBG-22709|ENSG00000142208|207|; AKT3|IDBG-107751|ENSG00000117020|10000|; BRAF|IDBG-44351|ENSG00000157764|673|; CDKN1A|IDBG-85033|ENSG00000124762|1026|; CDKN1B|IDBG-20317|ENSG00000111276|1027|; CRK|IDBG-14664|ENSG00000167193|1398|; CRKL|IDBG-1833|ENSG00000099942|1399|; EGFR|IDBG-16933|ENSG00000146648|1956|; ERBB4|IDBG-79992|ENSG00000178568|2066|; EREG|ID…
HIF-2-alpha transcription factor network	15324	PID NCI	9606	16	29	3.61794e-07	6.42369e-06	ABCG2; BHLHE40; EPAS1; ETS1; FXN; KDR; MMP14; PGK1; POU5F1; SERPINE1; SIRT1; SLC11A2; SP1; TWIST1; VEGFA; VHL;	ABCG2|IDBG-29517|ENSG00000118777|9429|; BHLHE40|IDBG-14409|ENSG00000134107|8553|; EPAS1|IDBG-50208|ENSG00000116016|2034|; ETS1|IDBG-75897|ENSG00000134954|2113|; FXN|IDBG-69240|ENSG00000165060|2395|; KDR|IDBG-19161|ENSG00000128052|3791|; MMP14|IDBG-2848|ENSG00000157227|4323|; PGK1|IDBG-77810|ENSG00000102144|5230|; POU5F1|IDBG-77210|ENSG00000204531|5460|; SERPINE1|IDBG-32959|ENSG00000106366|5054|; …
Insulin receptor signaling	16186	INOH	9606	31	85	3.72649e-07	6.48409e-06	AKT1; AKT3; BRAF; EIF4A2; EIF4E; FKBP1A; FOXO3; GRB2; GSK3B; GYS1; HRAS; INSR; IRS1; IRS2; KRAS; MAP2K1; MAPK1; MTOR; NRAS; PIK3CA; PIK3R1; PPP2R5C; PPP2R5E; PRKAA1; PRKAB1; PTEN; RAF1; RPS6KB1; YWHAB; YWHAH; YWHAQ;	AKT1|IDBG-22709|ENSG00000142208|207|; AKT3|IDBG-107751|ENSG00000117020|10000|; BRAF|IDBG-44351|ENSG00000157764|673|; EIF4A2|IDBG-69090|ENSG00000156976|100302143,1974,6043,619567,619568,677847|; EIF4E|IDBG-30970|ENSG00000151247|1977|; FKBP1A|IDBG-39495|ENSG00000088832|101929368,2280|; FOXO3|IDBG-95024|ENSG00000118689|2309|; GRB2|IDBG-68262|ENSG00000177885|2885|; GSK3B|IDBG-51663|ENSG00000082701|29…
PDGFR-beta signaling pathway	15816	PID NCI	9606	31	85	3.72649e-07	6.48409e-06	ACTN4; ACTR2; ARHGDIA; BRAF; CRK; EPS8; FOS; GRB10; GRB2; JAK2; MYC; MYOCD; NCKAP1; PAG1; PAK1; PRKCD; PTEN; PTPN11; PTPN1; PTPN2; PTPRJ; RAC1; RAF1; RASA1; RHOA; RPS6KA3; SRF; STAT1; STAT3; VAV2; WASL;	ACTN4|IDBG-49384|ENSG00000130402|81|; ACTR2|IDBG-54239|ENSG00000138071|10097|; ARHGDIA|IDBG-72684|ENSG00000141522|396|; BRAF|IDBG-44351|ENSG00000157764|673|; CRK|IDBG-14664|ENSG00000167193|1398|; EPS8|IDBG-21563|ENSG00000151491|2059|; FOS|IDBG-12957|ENSG00000170345|2353|; GRB10|IDBG-16688|ENSG00000106070|2887|; GRB2|IDBG-68262|ENSG00000177885|2885|; JAK2|IDBG-47039|ENSG00000096968|3717|; MYC|IDBG…
Ctcf: first multivalent nuclear factor	4040	PID BIOCARTA	9606	14	23	3.80421e-07	6.55378e-06	CDKN1B; MDM2; MTOR; MYC; PIK3CA; PIK3R1; PTEN; RPS6KB1; SMAD4; SMAD5; TGFB1; TGFB2; TGFBR1; TGFBR2;	CDKN1B|IDBG-20317|ENSG00000111276|1027|; MDM2|IDBG-46431|ENSG00000135679|4193|; MTOR|IDBG-89258|ENSG00000198793|2475|; MYC|IDBG-35442|ENSG00000136997|4609|; PIK3CA|IDBG-66003|ENSG00000121879|5290|; PIK3R1|IDBG-25037|ENSG00000145675|5295|; PTEN|IDBG-81409|ENSG00000171862|5728|; RPS6KB1|IDBG-61938|ENSG00000108443|6198|; SMAD4|IDBG-3485|ENSG00000141646|4089|; SMAD5|IDBG-45903|ENSG00000113658|4090|; …
Prolonged ERK activation events	19186	REACTOME	9606	15	26	3.85275e-07	6.57233e-06	BRAF; CDK1; CRK; CRKL; FRS2; HRAS; JAK2; KRAS; MAP2K1; MAPK1; NRAS; PTPN11; RAF1; RAP1A; YWHAB;	BRAF|IDBG-44351|ENSG00000157764|673|; CDK1|IDBG-75344|ENSG00000170312|983|; CRK|IDBG-14664|ENSG00000167193|1398|; CRKL|IDBG-1833|ENSG00000099942|1399|; FRS2|IDBG-47144|ENSG00000166225|10818|; HRAS|IDBG-16878|ENSG00000174775|3265|; JAK2|IDBG-47039|ENSG00000096968|3717|; KRAS|IDBG-23889|ENSG00000133703|3845|; MAP2K1|IDBG-18019|ENSG00000169032|5604|; MAPK1|IDBG-2147|ENSG00000100030|5594|; NRAS|IDBG-…
Adherens junction	505	KEGG	9606	28	73	4.0931e-07	6.91456e-06	ACTG1; ACTN4; CDC42; CSNK2A1; CTNNB1; CTNND1; EGFR; IGF1R; INSR; MAP3K7; MAPK1; NLK; PTPN1; PTPRB; PTPRJ; RAC1; RHOA; SMAD2; SMAD3; SMAD4; SNAI2; SSX2IP; TGFBR1; TGFBR2; VCL; WASF1; WASL; YES1;	ACTG1|IDBG-72264|ENSG00000184009|60,71|; ACTN4|IDBG-49384|ENSG00000130402|81|; CDC42|IDBG-93614|ENSG00000070831|998|; CSNK2A1|IDBG-37787|ENSG00000101266|1457|; CTNNB1|IDBG-27347|ENSG00000168036|1499|; CTNND1|IDBG-47085|ENSG00000198561|1500|; EGFR|IDBG-16933|ENSG00000146648|1956|; IGF1R|IDBG-31432|ENSG00000140443|3480|; INSR|IDBG-22529|ENSG00000171105|3643|; MAP3K7|IDBG-94374|ENSG00000135341|6885|…
Signaling events regulated by Ret tyrosine kinase	15569	PID NCI	9606	18	36	4.7609e-07	7.96535e-06	CREB1; CRK; FRS2; GDNF; GRB10; GRB2; HRAS; IRS1; IRS2; PIK3CA; PIK3R1; PTPN11; PXN; RAC1; RAP1A; RASA1; RET; RHOA;	CREB1|IDBG-79573|ENSG00000118260|1385|; CRK|IDBG-14664|ENSG00000167193|1398|; FRS2|IDBG-47144|ENSG00000166225|10818|; GDNF|IDBG-17169|ENSG00000168621|2668|; GRB10|IDBG-16688|ENSG00000106070|2887|; GRB2|IDBG-68262|ENSG00000177885|2885|; HRAS|IDBG-16878|ENSG00000174775|3265|; IRS1|IDBG-82407|ENSG00000169047|3667|; IRS2|IDBG-50213|ENSG00000185950|8660|; PIK3CA|IDBG-66003|ENSG00000121879|5290|; PIK3R…
Regulation of nuclear SMAD2/3 signaling	15480	PID NCI	9606	27	70	5.76594e-07	9.55498e-06	AKT1; CBFB; CDKN1A; CREB1; ESR1; FOS; HDAC2; HSPA8; IFNB1; IL10; KAT2B; LAMC1; MYC; RBL1; RUNX2; SERPINE1; SKI; SKIL; SMAD2; SMAD3; SMAD4; SMAD7; SP1; TCF3; TGIF1; TGIF2; VDR;	AKT1|IDBG-22709|ENSG00000142208|207|; CBFB|IDBG-35939|ENSG00000067955|865|; CDKN1A|IDBG-85033|ENSG00000124762|1026|; CREB1|IDBG-79573|ENSG00000118260|1385|; ESR1|IDBG-97997|ENSG00000091831|2099|; FOS|IDBG-12957|ENSG00000170345|2353|; HDAC2|IDBG-95591|ENSG00000196591|3066|; HSPA8|IDBG-74847|ENSG00000109971|3312,85389,85390|; IFNB1|IDBG-53485|ENSG00000171855|3456|; IL10|IDBG-106270|ENSG00000136634|…
Cell cycle: g1/s check point	3958	PID BIOCARTA	9606	15	27	7.50953e-07	1.2327e-05	ATM; CCND1; CCNE1; CDC25A; CDK1; CDK4; CDK6; CDKN1A; CDKN1B; DHFR; GSK3B; SMAD3; SMAD4; TGFB1; TP53;	ATM|IDBG-70193|ENSG00000149311|472|; CCND1|IDBG-61868|ENSG00000110092|595|; CCNE1|IDBG-41865|ENSG00000105173|898|; CDC25A|IDBG-32204|ENSG00000164045|993|; CDK1|IDBG-75344|ENSG00000170312|983|; CDK4|IDBG-43642|ENSG00000135446|1019|; CDK6|IDBG-26773|ENSG00000105810|1021|; CDKN1A|IDBG-85033|ENSG00000124762|1026|; CDKN1B|IDBG-20317|ENSG00000111276|1027|; DHFR|IDBG-302986|ENSG00000228716|1719|; GSK3B|…
Frs2-mediated activation	13180	REACTOME	9606	14	24	7.91339e-07	1.27494e-05	BRAF; CDK1; CRKL; FRS2; HRAS; JAK2; KRAS; MAP2K1; MAPK1; NRAS; PTPN11; RAF1; RAP1A; YWHAB;	BRAF|IDBG-44351|ENSG00000157764|673|; CDK1|IDBG-75344|ENSG00000170312|983|; CRKL|IDBG-1833|ENSG00000099942|1399|; FRS2|IDBG-47144|ENSG00000166225|10818|; HRAS|IDBG-16878|ENSG00000174775|3265|; JAK2|IDBG-47039|ENSG00000096968|3717|; KRAS|IDBG-23889|ENSG00000133703|3845|; MAP2K1|IDBG-18019|ENSG00000169032|5604|; MAPK1|IDBG-2147|ENSG00000100030|5594|; NRAS|IDBG-243969|ENSG00000213281|4893|; PTPN11|I…
Tpo signaling pathway	4124	PID BIOCARTA	9606	14	24	7.91339e-07	1.27494e-05	CSNK2A1; FOS; GRB2; HRAS; JAK2; MAP2K1; PIK3CA; PIK3R1; PRKCB; RAF1; RASA1; STAT1; STAT3; STAT5B;	CSNK2A1|IDBG-37787|ENSG00000101266|1457|; FOS|IDBG-12957|ENSG00000170345|2353|; GRB2|IDBG-68262|ENSG00000177885|2885|; HRAS|IDBG-16878|ENSG00000174775|3265|; JAK2|IDBG-47039|ENSG00000096968|3717|; MAP2K1|IDBG-18019|ENSG00000169032|5604|; PIK3CA|IDBG-66003|ENSG00000121879|5290|; PIK3R1|IDBG-25037|ENSG00000145675|5295|; PRKCB|IDBG-20895|ENSG00000166501|5579|; RAF1|IDBG-19277|ENSG00000132155|1027249…
IL2-mediated signaling events	15044	PID NCI	9606	18	37	8.02196e-07	1.28057e-05	BCL2; FOS; GRB2; IFNG; IL2RA; MAPKAPK2; MYC; PIK3CA; PIK3R1; PRKCB; PTPN11; RAF1; RASA1; RHOA; SOCS1; SOCS3; STAT1; STAT3;	BCL2|IDBG-4354|ENSG00000171791|596|; FOS|IDBG-12957|ENSG00000170345|2353|; GRB2|IDBG-68262|ENSG00000177885|2885|; IFNG|IDBG-45916|ENSG00000111537|3458|; IL2RA|IDBG-50566|ENSG00000134460|3559|; MAPKAPK2|IDBG-106265|ENSG00000162889|9261|; MYC|IDBG-35442|ENSG00000136997|4609|; PIK3CA|IDBG-66003|ENSG00000121879|5290|; PIK3R1|IDBG-25037|ENSG00000145675|5295|; PRKCB|IDBG-20895|ENSG00000166501|5579|; PT…
Generic Transcription Pathway	13742	REACTOME	9606	104	458	9.31521e-07	1.4735e-05	CARM1; CCNT1; CCNT2; CDK8; CHD9; CTGF; E2F5; ESR1; HIPK2; KAT2B; MED17; MED4; MED7; MYC; NCOR2; NOTCH1; NOTCH2; NR1D2; NR2C2; NR4A2; NRBP1; PGR; PPARA; PPM1A; RARB; RBL1; RBPJ; RNF111; RORA; RUNX2; SERPINE1; SKI; SKIL; SMAD2; SMAD3; SMAD4; SMAD7; SMURF2; SP1; TBL1XR1; TEAD4; TGIF1; TGIF2; TRIM33; UBE2D3; VDR; YAP1; ZFP14; ZFP28; ZNF100; ZNF12; ZNF136; ZNF154; ZNF160; ZNF226; ZNF233; ZNF253; ZNF25…	CARM1|IDBG-28472|ENSG00000142453|10498|; CCNT1|IDBG-30254|ENSG00000129315|904|; CCNT2|IDBG-70567|ENSG00000082258|905|; CDK8|IDBG-17661|ENSG00000132964|1024|; CHD9|IDBG-30893|ENSG00000177200|80205|; CTGF|IDBG-96631|ENSG00000118523|1490|; E2F5|IDBG-27065|ENSG00000133740|1875|; ESR1|IDBG-97997|ENSG00000091831|2099|; HIPK2|IDBG-43737|ENSG00000064393|28996|; KAT2B|IDBG-21805|ENSG00000114166|8850|; MED…
IL3	15919	NETPATH	9606	30	84	9.62158e-07	1.50825e-05	AKT1; BAX; BCL2; BCL2L11; BCL2L1; CREB1; CRK; CRKL; FOXO3; GRB2; GSK3B; HRAS; JAK2; LYN; MAP2K1; MAPK1; MAPK14; PAK1; PIK3R1; PPP3CA; PRKCB; PTPN11; PXN; RAF1; SOCS3; STAT3; STAT5B; VCL; YWHAB; YWHAQ;	AKT1|IDBG-22709|ENSG00000142208|207|; BAX|IDBG-61459|ENSG00000087088|581|; BCL2|IDBG-4354|ENSG00000171791|596|; BCL2L11|IDBG-65821|ENSG00000153094|10018|; BCL2L1|IDBG-63673|ENSG00000171552|598|; CREB1|IDBG-79573|ENSG00000118260|1385|; CRK|IDBG-14664|ENSG00000167193|1398|; CRKL|IDBG-1833|ENSG00000099942|1399|; FOXO3|IDBG-95024|ENSG00000118689|2309|; GRB2|IDBG-68262|ENSG00000177885|2885|; GSK3B|IDB…
Signalling to ERKs	18748	REACTOME	9606	19	41	1.02169e-06	1.57322e-05	BRAF; CDK1; CRK; CRKL; FRS2; HRAS; JAK2; KRAS; MAP2K1; MAPK11; MAPK1; MAPK14; MAPKAPK2; NRAS; PTPN11; RAF1; RALA; RAP1A; YWHAB;	BRAF|IDBG-44351|ENSG00000157764|673|; CDK1|IDBG-75344|ENSG00000170312|983|; CRK|IDBG-14664|ENSG00000167193|1398|; CRKL|IDBG-1833|ENSG00000099942|1399|; FRS2|IDBG-47144|ENSG00000166225|10818|; HRAS|IDBG-16878|ENSG00000174775|3265|; JAK2|IDBG-47039|ENSG00000096968|3717|; KRAS|IDBG-23889|ENSG00000133703|3845|; MAP2K1|IDBG-18019|ENSG00000169032|5604|; MAPK11|IDBG-13123|ENSG00000185386|5600|; MAPK1|ID…
TGF-beta signaling pathway	465	KEGG	9606	29	80	1.02053e-06	1.58547e-05	ACVR1C; ACVR2A; BAMBI; BMPR2; E2F5; ID4; IFNG; MAPK1; MYC; NODAL; RBL1; RHOA; ROCK1; RPS6KB1; SMAD2; SMAD3; SMAD4; SMAD5; SMAD7; SMURF1; SMURF2; SP1; TGFB1; TGFB2; TGFBR1; TGFBR2; THBS1; TNF; ZFYVE9;	ACVR1C|IDBG-72896|ENSG00000123612|130399|; ACVR2A|IDBG-71761|ENSG00000121989|92|; BAMBI|IDBG-66015|ENSG00000095739|25805|; BMPR2|IDBG-78880|ENSG00000204217|659|; E2F5|IDBG-27065|ENSG00000133740|1875|; ID4|IDBG-64059|ENSG00000172201|3400|; IFNG|IDBG-45916|ENSG00000111537|3458|; MAPK1|IDBG-2147|ENSG00000100030|5594|; MYC|IDBG-35442|ENSG00000136997|4609|; NODAL|IDBG-77432|ENSG00000156574|4838|; RBL1…
TGF-beta receptor signaling activates SMADs	13268	REACTOME	9606	16	31	1.20137e-06	1.83367e-05	BAMBI; FKBP1A; FURIN; MTMR4; PMEPA1; PPP1CB; SMAD2; SMAD3; SMAD4; SMAD7; SMURF1; SMURF2; TGFB1; TGFBR1; TGFBR2; USP15;	BAMBI|IDBG-66015|ENSG00000095739|25805|; FKBP1A|IDBG-39495|ENSG00000088832|101929368,2280|; FURIN|IDBG-30430|ENSG00000140564|5045|; MTMR4|IDBG-61230|ENSG00000108389|9110|; PMEPA1|IDBG-82420|ENSG00000124225|56937|; PPP1CB|IDBG-239700|ENSG00000213639|5500|; SMAD2|IDBG-3127|ENSG00000175387|4087|; SMAD3|IDBG-18366|ENSG00000166949|4088|; SMAD4|IDBG-3485|ENSG00000141646|4089|; SMAD7|IDBG-3195|ENSG00000…
Oncostatin_M	16513	NETPATH	9606	20	45	1.21569e-06	1.83939e-05	AKT1; CDKN1B; EGR1; FOS; GRB2; HRAS; IL6ST; IRS1; JAK2; MAPK1; MTOR; PIK3R1; PTPN11; PXN; RAF1; SOCS3; STAT1; STAT3; STAT5B; TP53;	AKT1|IDBG-22709|ENSG00000142208|207|; CDKN1B|IDBG-20317|ENSG00000111276|1027|; EGR1|IDBG-47191|ENSG00000120738|1958|; FOS|IDBG-12957|ENSG00000170345|2353|; GRB2|IDBG-68262|ENSG00000177885|2885|; HRAS|IDBG-16878|ENSG00000174775|3265|; IL6ST|IDBG-21516|ENSG00000134352|3572|; IRS1|IDBG-82407|ENSG00000169047|3667|; JAK2|IDBG-47039|ENSG00000096968|3717|; MAPK1|IDBG-2147|ENSG00000100030|5594|; MTOR|IDB…
Human cytomegalovirus and map kinase pathways	4000	PID BIOCARTA	9606	11	16	1.22899e-06	1.84348e-05	AKT1; CREB1; MAP2K1; MAP2K3; MAP2K6; MAP3K1; MAPK1; MAPK14; PIK3CA; PIK3R1; SP1;	AKT1|IDBG-22709|ENSG00000142208|207|; CREB1|IDBG-79573|ENSG00000118260|1385|; MAP2K1|IDBG-18019|ENSG00000169032|5604|; MAP2K3|IDBG-35553|ENSG00000034152|100996792,5606|; MAP2K6|IDBG-66516|ENSG00000108984|5608|; MAP3K1|IDBG-22000|ENSG00000095015|4214|; MAPK1|IDBG-2147|ENSG00000100030|5594|; MAPK14|IDBG-84613|ENSG00000112062|1432|; PIK3CA|IDBG-66003|ENSG00000121879|5290|; PIK3R1|IDBG-25037|ENSG0000…
ErbB1 downstream signaling	15233	PID NCI	9606	30	85	1.28371e-06	1.89293e-05	ACTR2; AKT1; BCL2L1; BRAF; CDC42; CREB1; DUSP6; EGFR; EGR1; EPS8; FOS; GRB2; MAP2K1; MAP2K4; MAP3K1; MAP3K2; MTOR; NCKAP1; PEBP1; PRKCD; RAC1; RAF1; RALA; RPS6KA3; SLC9A1; SRF; STAT1; STAT3; VAV2; WASL;	ACTR2|IDBG-54239|ENSG00000138071|10097|; AKT1|IDBG-22709|ENSG00000142208|207|; BCL2L1|IDBG-63673|ENSG00000171552|598|; BRAF|IDBG-44351|ENSG00000157764|673|; CDC42|IDBG-93614|ENSG00000070831|998|; CREB1|IDBG-79573|ENSG00000118260|1385|; DUSP6|IDBG-50524|ENSG00000139318|1848|; EGFR|IDBG-16933|ENSG00000146648|1956|; EGR1|IDBG-47191|ENSG00000120738|1958|; EPS8|IDBG-21563|ENSG00000151491|2059|; FOS|ID…
IL6	15922	NETPATH	9606	30	85	1.28371e-06	1.89293e-05	AKT1; CD40; EIF2A; EIF4E; FOS; FOXO3; GRB2; GSK3B; HRAS; IL6ST; JAK2; LYN; MAP2K1; MAP2K4; MAP2K6; MAP3K7; MAPK1; MAPK14; NLK; PIK3R1; PRKCD; PTPN11; PXN; RAC1; RPS6KB1; SGK1; SOCS3; STAT1; STAT3; STAT5B;	AKT1|IDBG-22709|ENSG00000142208|207|; CD40|IDBG-78904|ENSG00000101017|958|; EIF2A|IDBG-61199|ENSG00000144895|83939|; EIF4E|IDBG-30970|ENSG00000151247|1977|; FOS|IDBG-12957|ENSG00000170345|2353|; FOXO3|IDBG-95024|ENSG00000118689|2309|; GRB2|IDBG-68262|ENSG00000177885|2885|; GSK3B|IDBG-51663|ENSG00000082701|2932|; HRAS|IDBG-16878|ENSG00000174775|3265|; IL6ST|IDBG-21516|ENSG00000134352|3572|; JAK2|I…
T cell receptor signaling pathway	563	KEGG	9606	35	107	1.36112e-06	1.99021e-05	AKT1; AKT3; CD28; CD4; CDC42; CDK4; CHUK; FOS; GRB2; GSK3B; HRAS; IFNG; IL10; KRAS; MALT1; MAP2K1; MAP3K14; MAP3K7; MAPK11; MAPK1; MAPK14; NFATC1; NRAS; PAK1; PAK2; PAK4; PDCD1; PIK3CA; PIK3R1; PIK3R3; PPP3CA; RAF1; RHOA; TNF; VAV2;	AKT1|IDBG-22709|ENSG00000142208|207|; AKT3|IDBG-107751|ENSG00000117020|10000|; CD28|IDBG-79183|ENSG00000178562|940|; CD4|IDBG-15034|ENSG00000010610|920|; CDC42|IDBG-93614|ENSG00000070831|998|; CDK4|IDBG-43642|ENSG00000135446|1019|; CHUK|IDBG-243385|ENSG00000213341|1147|; FOS|IDBG-12957|ENSG00000170345|2353|; GRB2|IDBG-68262|ENSG00000177885|2885|; GSK3B|IDBG-51663|ENSG00000082701|2932|; HRAS|IDBG-…
Nfkb activation by nontypeable hemophilus influenzae	4159	PID BIOCARTA	9606	15	28	1.4013e-06	2.01509e-05	CHUK; MAP2K3; MAP2K6; MAP3K7; MAP4K4; MAPK11; MAPK14; SMAD3; SMAD4; TGFB1; TGFB2; TGFBR1; TGFBR2; TLR2; TNF;	CHUK|IDBG-243385|ENSG00000213341|1147|; MAP2K3|IDBG-35553|ENSG00000034152|100996792,5606|; MAP2K6|IDBG-66516|ENSG00000108984|5608|; MAP3K7|IDBG-94374|ENSG00000135341|6885|; MAP4K4|IDBG-63853|ENSG00000071054|9448|; MAPK11|IDBG-13123|ENSG00000185386|5600|; MAPK14|IDBG-84613|ENSG00000112062|1432|; SMAD3|IDBG-18366|ENSG00000166949|4088|; SMAD4|IDBG-3485|ENSG00000141646|4089|; TGFB1|IDBG-52846|ENSG000…
Role of erbb2 in signal transduction and oncology	4019	PID BIOCARTA	9606	15	28	1.4013e-06	2.01509e-05	AKT1; CARM1; EGFR; ERBB4; ESR1; GRB2; HRAS; JAK2; LRPPRC; MAP2K1; MAPK1; PIK3CA; PIK3R1; RAF1; STAT3;	AKT1|IDBG-22709|ENSG00000142208|207|; CARM1|IDBG-28472|ENSG00000142453|10498|; EGFR|IDBG-16933|ENSG00000146648|1956|; ERBB4|IDBG-79992|ENSG00000178568|2066|; ESR1|IDBG-97997|ENSG00000091831|2099|; GRB2|IDBG-68262|ENSG00000177885|2885|; HRAS|IDBG-16878|ENSG00000174775|3265|; JAK2|IDBG-47039|ENSG00000096968|3717|; LRPPRC|IDBG-49387|ENSG00000138095|10128|; MAP2K1|IDBG-18019|ENSG00000169032|5604|; MA…
Gene Expression	19770	REACTOME	9606	216	1118	1.43408e-06	2.04532e-05	AIMP1; AKT1; BAZ2A; CARM1; CCNT1; CCNT2; CDK8; CHD9; CNOT4; CNOT6; CNOT7; CPSF7; CTGF; DCP2; DDX6; DICER1; DNMT1; E2F5; EDC3; EED; EEF2; EFTUD2; EIF1AX; EIF2B2; EIF2C1; EIF2C2; EIF2C3; EIF2C4; EIF4A2; EIF4A3; EIF4E; ESR1; GATAD2A; GATAD2B; GTF2B; GTF2F1; GTF2H2; H2AFZ; HDAC2; HIPK2; HIST2H2BE; HNRNPA2B1; HNRNPF; HNRNPH1; HNRNPU; HNRNPUL1; HSPA8; IGF2BP1; IGF2BP3; JARID2; KAT2B; LSM11; MAPK11; MAP…	AIMP1|IDBG-33233|ENSG00000164022|9255|; AKT1|IDBG-22709|ENSG00000142208|207|; BAZ2A|IDBG-41295|ENSG00000076108|11176|; CARM1|IDBG-28472|ENSG00000142453|10498|; CCNT1|IDBG-30254|ENSG00000129315|904|; CCNT2|IDBG-70567|ENSG00000082258|905|; CDK8|IDBG-17661|ENSG00000132964|1024|; CHD9|IDBG-30893|ENSG00000177200|80205|; CNOT4|IDBG-42604|ENSG00000080802|4850|; CNOT6|IDBG-62304|ENSG00000113300|57472|; C…
Role of mal in rho-mediated activation of srf	4123	PID BIOCARTA	9606	12	19	1.52872e-06	2.14514e-05	CDC42; DIAPH1; HRAS; MAP2K1; MAP3K1; MAP4K2; MAPK1; RAC1; RAF1; RHOA; ROCK1; SRF;	CDC42|IDBG-93614|ENSG00000070831|998|; DIAPH1|IDBG-50631|ENSG00000131504|1729|; HRAS|IDBG-16878|ENSG00000174775|3265|; MAP2K1|IDBG-18019|ENSG00000169032|5604|; MAP3K1|IDBG-22000|ENSG00000095015|4214|; MAP4K2|IDBG-55181|ENSG00000168067|5871|; MAPK1|IDBG-2147|ENSG00000100030|5594|; RAC1|IDBG-8115|ENSG00000136238|5879|; RAF1|IDBG-19277|ENSG00000132155|102724915,5894|; RHOA|IDBG-34732|ENSG00000067560…
SOS-mediated signalling	13209	REACTOME	9606	12	19	1.52872e-06	2.14514e-05	CDK1; HRAS; IRS1; IRS2; JAK2; KRAS; MAP2K1; MAPK1; NRAS; PTPN11; RAF1; YWHAB;	CDK1|IDBG-75344|ENSG00000170312|983|; HRAS|IDBG-16878|ENSG00000174775|3265|; IRS1|IDBG-82407|ENSG00000169047|3667|; IRS2|IDBG-50213|ENSG00000185950|8660|; JAK2|IDBG-47039|ENSG00000096968|3717|; KRAS|IDBG-23889|ENSG00000133703|3845|; MAP2K1|IDBG-18019|ENSG00000169032|5604|; MAPK1|IDBG-2147|ENSG00000100030|5594|; NRAS|IDBG-243969|ENSG00000213281|4893|; PTPN11|IDBG-58105|ENSG00000179295|5781|; RAF1|…
Adaptive Immune System	18371	REACTOME	9606	129	604	1.56736e-06	2.18176e-05	ACTR1B; AKT1; AKT3; ANAPC13; AP1G1; AP1M1; AP1S1; AP2B1; ARIH2; ASB1; B2M; BTRC; C3; CALR; CANX; CD274; CD28; CD4; CDC42; CDKN1A; CDKN1B; CHUK; CREB1; CUL2; CUL3; CUL5; DCTN5; DYNC1H1; DYNC1LI2; EGFR; EIF2C1; EIF2C2; EIF2C3; EIF2C4; ENAH; EREG; FBXO27; FGF2; FGFR4; FOXO3; FRS2; GSK3B; HBEGF; HECTD3; HRAS; HUWE1; IFITM1; IRS1; IRS2; ITPR1; KIF23; KIF2C; KIF3A; KIF3B; KIF5B; KIT; KLC2; KLHL20; KRAS…	ACTR1B|IDBG-62477|ENSG00000115073|10120|; AKT1|IDBG-22709|ENSG00000142208|207|; AKT3|IDBG-107751|ENSG00000117020|10000|; ANAPC13|IDBG-57556|ENSG00000129055|25847|; AP1G1|IDBG-41180|ENSG00000166747|164|; AP1M1|IDBG-35433|ENSG00000072958|8907|; AP1S1|IDBG-33022|ENSG00000106367|1174|; AP2B1|IDBG-41836|ENSG00000006125|163|; ARIH2|IDBG-33854|ENSG00000177479|10425|; ASB1|IDBG-84556|ENSG00000065802|5166…
ARMS-mediated activation	13181	REACTOME	9606	13	22	1.62238e-06	2.24043e-05	BRAF; CDK1; CRK; HRAS; JAK2; KRAS; MAP2K1; MAPK1; NRAS; PTPN11; RAF1; RAP1A; YWHAB;	BRAF|IDBG-44351|ENSG00000157764|673|; CDK1|IDBG-75344|ENSG00000170312|983|; CRK|IDBG-14664|ENSG00000167193|1398|; HRAS|IDBG-16878|ENSG00000174775|3265|; JAK2|IDBG-47039|ENSG00000096968|3717|; KRAS|IDBG-23889|ENSG00000133703|3845|; MAP2K1|IDBG-18019|ENSG00000169032|5604|; MAPK1|IDBG-2147|ENSG00000100030|5594|; NRAS|IDBG-243969|ENSG00000213281|4893|; PTPN11|IDBG-58105|ENSG00000179295|5781|; RAF1|ID…
Immune System	18444	REACTOME	9606	217	1127	1.74568e-06	2.39171e-05	ACTG1; ACTR1B; ACTR2; ADAM17; ADCY2; ADCY9; ADRBK1; AGER; AKT1; AKT3; ANAPC13; AP1G1; AP1M1; AP1S1; AP2B1; APP; ARIH1; ARIH2; ASB1; ATG5; B2M; BCL2; BCL2L1; BTRC; C3; C8A; CALR; CANX; CAPZA1; CAPZA2; CD180; CD274; CD28; CD4; CD44; CD46; CD55; CDC42; CDK1; CDKN1A; CDKN1B; CFI; CHUK; CREB1; CRK; CRKL; CTNNB1; CUL2; CUL3; CUL5; CYLD; DCTN5; DUSP6; DYNC1H1; DYNC1LI2; EGFR; EGR1; EIF2C1; EIF2C2; EIF2C…	ACTG1|IDBG-72264|ENSG00000184009|60,71|; ACTR1B|IDBG-62477|ENSG00000115073|10120|; ACTR2|IDBG-54239|ENSG00000138071|10097|; ADAM17|IDBG-27788|ENSG00000151694|6868|; ADCY2|IDBG-11792|ENSG00000078295|108|; ADCY9|IDBG-12514|ENSG00000162104|115|; ADRBK1|IDBG-59896|ENSG00000173020|156|; AGER|IDBG-80463|ENSG00000204305|177|; AKT1|IDBG-22709|ENSG00000142208|207|; AKT3|IDBG-107751|ENSG00000117020|10000|;…
Alpha6Beta4Integrin	15905	NETPATH	9606	27	74	2.06918e-06	2.79099e-05	AKT1; EGFR; EIF4E; FOS; GRB2; IRS1; IRS2; LAMA3; LAMC1; MAPK1; MAPK14; MTOR; PAK1; PIK3CA; PIK3R1; PIK3R3; PRKCD; PTPN11; RAC1; RHOA; RTKN; SMAD2; SMAD3; YES1; YWHAB; YWHAH; YWHAQ;	AKT1|IDBG-22709|ENSG00000142208|207|; EGFR|IDBG-16933|ENSG00000146648|1956|; EIF4E|IDBG-30970|ENSG00000151247|1977|; FOS|IDBG-12957|ENSG00000170345|2353|; GRB2|IDBG-68262|ENSG00000177885|2885|; IRS1|IDBG-82407|ENSG00000169047|3667|; IRS2|IDBG-50213|ENSG00000185950|8660|; LAMA3|IDBG-1631|ENSG00000053747|3909|; LAMC1|IDBG-105290|ENSG00000135862|3915|; MAPK1|IDBG-2147|ENSG00000100030|5594|; MAPK14|I…
IL4	15920	NETPATH	9606	27	74	2.06918e-06	2.79099e-05	ADRBK2; AKT1; BCL2L1; CD40; CEBPA; CHUK; ETS1; GRB2; IRS1; IRS2; JAK2; MAPK11; MAPK1; MAPK14; NCOA3; PIK3CA; PIK3R1; PRKCD; PTPN11; RASA1; RPS6KB1; SOCS1; SOCS3; SOCS5; STAT1; STAT3; STAT5B;	ADRBK2|IDBG-3038|ENSG00000100077|157|; AKT1|IDBG-22709|ENSG00000142208|207|; BCL2L1|IDBG-63673|ENSG00000171552|598|; CD40|IDBG-78904|ENSG00000101017|958|; CEBPA|IDBG-409028|ENSG00000245848|1050|; CHUK|IDBG-243385|ENSG00000213341|1147|; ETS1|IDBG-75897|ENSG00000134954|2113|; GRB2|IDBG-68262|ENSG00000177885|2885|; IRS1|IDBG-82407|ENSG00000169047|3667|; IRS2|IDBG-50213|ENSG00000185950|8660|; JAK2|ID…
VEGF signaling pathway	432	KEGG	9606	24	62	2.25488e-06	2.99503e-05	AKT1; AKT3; CDC42; HRAS; KDR; KRAS; MAP2K1; MAPK11; MAPK1; MAPK14; MAPKAPK2; NRAS; PIK3CA; PIK3R1; PIK3R3; PLA2G4C; PLA2G4F; PPP3CA; PRKCB; PTGS2; PXN; RAC1; RAF1; VEGFA;	AKT1|IDBG-22709|ENSG00000142208|207|; AKT3|IDBG-107751|ENSG00000117020|10000|; CDC42|IDBG-93614|ENSG00000070831|998|; HRAS|IDBG-16878|ENSG00000174775|3265|; KDR|IDBG-19161|ENSG00000128052|3791|; KRAS|IDBG-23889|ENSG00000133703|3845|; MAP2K1|IDBG-18019|ENSG00000169032|5604|; MAPK11|IDBG-13123|ENSG00000185386|5600|; MAPK1|IDBG-2147|ENSG00000100030|5594|; MAPK14|IDBG-84613|ENSG00000112062|1432|; MAP…
mTOR signaling pathway	405	KEGG	9606	24	62	2.25488e-06	2.99503e-05	AKT1; AKT3; BRAF; CAB39; DDIT4; EIF4E; HIF1A; IGF1; IRS1; MAPK1; MTOR; PIK3CA; PIK3R1; PIK3R3; PRKAA1; PRKCB; PTEN; RPS6KA3; RPS6KB1; RRAGC; RRAGD; TNF; ULK1; VEGFA;	AKT1|IDBG-22709|ENSG00000142208|207|; AKT3|IDBG-107751|ENSG00000117020|10000|; BRAF|IDBG-44351|ENSG00000157764|673|; CAB39|IDBG-82966|ENSG00000135932|51719|; DDIT4|IDBG-77884|ENSG00000168209|54541|; EIF4E|IDBG-30970|ENSG00000151247|1977|; HIF1A|IDBG-8510|ENSG00000100644|3091|; IGF1|IDBG-53609|ENSG00000017427|3479|; IRS1|IDBG-82407|ENSG00000169047|3667|; MAPK1|IDBG-2147|ENSG00000100030|5594|; MTOR…
Insulin receptor signalling cascade	18606	REACTOME	9606	29	83	2.43346e-06	3.20775e-05	CAB39; CDK1; CRK; EEF2K; EIF4E; FGF2; FGFR4; FRS2; GRB10; HRAS; INSR; IRS1; IRS2; JAK2; KRAS; MAP2K1; MAPK1; MTOR; NRAS; PIK3CA; PIK3R1; PPM1A; PRKAA1; PRKAB1; PTPN11; RAF1; RPS6KB1; STRADB; YWHAB;	CAB39|IDBG-82966|ENSG00000135932|51719|; CDK1|IDBG-75344|ENSG00000170312|983|; CRK|IDBG-14664|ENSG00000167193|1398|; EEF2K|IDBG-19885|ENSG00000103319|101930123,29904|; EIF4E|IDBG-30970|ENSG00000151247|1977|; FGF2|IDBG-37039|ENSG00000138685|2247|; FGFR4|IDBG-59460|ENSG00000160867|2264|; FRS2|IDBG-47144|ENSG00000166225|10818|; GRB10|IDBG-16688|ENSG00000106070|2887|; HRAS|IDBG-16878|ENSG00000174775|…
IRS-related events	18844	REACTOME	9606	28	79	2.61899e-06	3.42635e-05	CAB39; CDK1; EEF2K; EIF4E; FGF2; FGFR4; FRS2; GRB10; HRAS; INSR; IRS1; IRS2; JAK2; KRAS; MAP2K1; MAPK1; MTOR; NRAS; PIK3CA; PIK3R1; PPM1A; PRKAA1; PRKAB1; PTPN11; RAF1; RPS6KB1; STRADB; YWHAB;	CAB39|IDBG-82966|ENSG00000135932|51719|; CDK1|IDBG-75344|ENSG00000170312|983|; EEF2K|IDBG-19885|ENSG00000103319|101930123,29904|; EIF4E|IDBG-30970|ENSG00000151247|1977|; FGF2|IDBG-37039|ENSG00000138685|2247|; FGFR4|IDBG-59460|ENSG00000160867|2264|; FRS2|IDBG-47144|ENSG00000166225|10818|; GRB10|IDBG-16688|ENSG00000106070|2887|; HRAS|IDBG-16878|ENSG00000174775|3265|; INSR|IDBG-22529|ENSG00000171105…
p53 pathway	15289	PID NCI	9606	20	47	2.80057e-06	3.63657e-05	AKT1; ATM; CCNA2; CCNG1; CSE1L; FBXO11; GSK3B; HIPK2; HUWE1; KAT2B; MAPK14; MDM2; MDM4; PPM1D; PRKCD; PRMT5; RASSF1; RFWD2; TP53; YY1;	AKT1|IDBG-22709|ENSG00000142208|207|; ATM|IDBG-70193|ENSG00000149311|472|; CCNA2|IDBG-36372|ENSG00000145386|890|; CCNG1|IDBG-56515|ENSG00000113328|900|; CSE1L|IDBG-80125|ENSG00000124207|1434|; FBXO11|IDBG-51123|ENSG00000138081|80204|; GSK3B|IDBG-51663|ENSG00000082701|2932|; HIPK2|IDBG-43737|ENSG00000064393|28996|; HUWE1|IDBG-70116|ENSG00000086758|10075|; KAT2B|IDBG-21805|ENSG00000114166|8850|; MA…
AP-1 transcription factor network	15318	PID NCI	9606	25	67	3.0676e-06	3.9538e-05	BCL2L11; CBFB; CCND1; CDK1; CDKN1B; CREB1; CTNNB1; DMTF1; EGR1; ESR1; ETS1; FOS; HIF1A; IFNG; IL10; MAFG; MMP1; MYB; MYC; PLAU; PTEN; SP1; TGFB1; TIMP1; TP53;	BCL2L11|IDBG-65821|ENSG00000153094|10018|; CBFB|IDBG-35939|ENSG00000067955|865|; CCND1|IDBG-61868|ENSG00000110092|595|; CDK1|IDBG-75344|ENSG00000170312|983|; CDKN1B|IDBG-20317|ENSG00000111276|1027|; CREB1|IDBG-79573|ENSG00000118260|1385|; CTNNB1|IDBG-27347|ENSG00000168036|1499|; DMTF1|IDBG-24801|ENSG00000135164|9988|; EGR1|IDBG-47191|ENSG00000120738|1958|; ESR1|IDBG-97997|ENSG00000091831|2099|; E…
Oxidative Stress Induced Senescence	19575	REACTOME	9606	32	97	3.11316e-06	3.98301e-05	CBX2; CBX4; CBX6; CDK4; CDK6; E2F3; EED; EIF2C1; EIF2C3; EIF2C4; FOS; H2AFZ; HIST2H2BE; IFNB1; MAP2K3; MAP2K4; MAP2K6; MAP3K5; MAP4K4; MAPK11; MAPK1; MAPK14; MAPKAPK2; MAPKAPK5; MDM2; MINK1; PHC3; RNF2; SUZ12; TNRC6A; TNRC6B; TP53;	CBX2|IDBG-71184|ENSG00000173894|84733|; CBX4|IDBG-71254|ENSG00000141582|8535|; CBX6|IDBG-7818|ENSG00000183741|23466|; CDK4|IDBG-43642|ENSG00000135446|1019|; CDK6|IDBG-26773|ENSG00000105810|1021|; E2F3|IDBG-64143|ENSG00000112242|1871|; EED|IDBG-66821|ENSG00000074266|8726|; EIF2C1|IDBG-96234|ENSG00000092847|26523|; EIF2C3|IDBG-96250|ENSG00000126070|192669|; EIF2C4|IDBG-96231|ENSG00000134698|192670|…
BCR signaling pathway	15384	PID NCI	9606	24	63	3.14765e-06	3.99774e-05	AKT1; CD22; CHUK; CSNK2A1; ETS1; FOS; GRB2; HRAS; LYN; MALT1; MAP2K1; MAP3K1; MAP3K7; MAPK14; NFATC1; PAG1; PIK3CA; PIK3R1; PPP3CA; PTEN; RAC1; RAF1; RASA1; VAV2;	AKT1|IDBG-22709|ENSG00000142208|207|; CD22|IDBG-44001|ENSG00000012124|933|; CHUK|IDBG-243385|ENSG00000213341|1147|; CSNK2A1|IDBG-37787|ENSG00000101266|1457|; ETS1|IDBG-75897|ENSG00000134954|2113|; FOS|IDBG-12957|ENSG00000170345|2353|; GRB2|IDBG-68262|ENSG00000177885|2885|; HRAS|IDBG-16878|ENSG00000174775|3265|; LYN|IDBG-408826|ENSG00000254087|4067|; MALT1|IDBG-3930|ENSG00000172175|10892|; MAP2K1|…
IL5	15921	NETPATH	9606	23	59	3.17294e-06	4.00067e-05	AKT1; ALOX5; BAX; CRKL; CTNNB1; FOXO3; GRB2; GSK3B; HRAS; JAK2; LYN; MAPK1; MAPK14; PIK3R1; PRKCB; PRKCD; PTPN11; RAF1; SOCS1; SOX4; STAT1; STAT3; STAT5B;	AKT1|IDBG-22709|ENSG00000142208|207|; ALOX5|IDBG-71893|ENSG00000012779|240|; BAX|IDBG-61459|ENSG00000087088|581|; CRKL|IDBG-1833|ENSG00000099942|1399|; CTNNB1|IDBG-27347|ENSG00000168036|1499|; FOXO3|IDBG-95024|ENSG00000118689|2309|; GRB2|IDBG-68262|ENSG00000177885|2885|; GSK3B|IDBG-51663|ENSG00000082701|2932|; HRAS|IDBG-16878|ENSG00000174775|3265|; JAK2|IDBG-47039|ENSG00000096968|3717|; LYN|IDBG-…
Downregulation of SMAD2/3:SMAD4 transcriptional activity	13269	REACTOME	9606	13	23	3.23693e-06	4.02304e-05	NCOR2; PPM1A; RNF111; SKI; SKIL; SMAD2; SMAD3; SMAD4; SMURF2; TGIF1; TGIF2; TRIM33; UBE2D3;	NCOR2|IDBG-63911|ENSG00000196498|9612|; PPM1A|IDBG-8210|ENSG00000100614|5494|; RNF111|IDBG-14393|ENSG00000157450|54778|; SKI|IDBG-86169|ENSG00000157933|6497|; SKIL|IDBG-64482|ENSG00000136603|6498|; SMAD2|IDBG-3127|ENSG00000175387|4087|; SMAD3|IDBG-18366|ENSG00000166949|4088|; SMAD4|IDBG-3485|ENSG00000141646|4089|; SMURF2|IDBG-64876|ENSG00000108854|64750|; TGIF1|IDBG-489|ENSG00000177426|7050|; TGI…
Regulation of bad phosphorylation	4146	PID BIOCARTA	9606	13	23	3.23693e-06	4.02304e-05	AKT1; BAX; BCL2; BCL2L1; IGF1; IGF1R; KIT; KITLG; PIK3CA; PIK3R1; PRKACB; PRKAR2A; YWHAH;	AKT1|IDBG-22709|ENSG00000142208|207|; BAX|IDBG-61459|ENSG00000087088|581|; BCL2|IDBG-4354|ENSG00000171791|596|; BCL2L1|IDBG-63673|ENSG00000171552|598|; IGF1|IDBG-53609|ENSG00000017427|3479|; IGF1R|IDBG-31432|ENSG00000140443|3480|; KIT|IDBG-18980|ENSG00000157404|3815|; KITLG|IDBG-50398|ENSG00000049130|4254|; PIK3CA|IDBG-66003|ENSG00000121879|5290|; PIK3R1|IDBG-25037|ENSG00000145675|5295|; PRKACB|I…
Egf signaling pathway	4162	PID BIOCARTA	9606	12	20	3.31762e-06	4.09408e-05	EGFR; GRB2; HRAS; MAP2K1; MAP2K4; MAP3K1; PIK3CA; PIK3R1; PRKCB; RASA1; STAT1; STAT3;	EGFR|IDBG-16933|ENSG00000146648|1956|; GRB2|IDBG-68262|ENSG00000177885|2885|; HRAS|IDBG-16878|ENSG00000174775|3265|; MAP2K1|IDBG-18019|ENSG00000169032|5604|; MAP2K4|IDBG-31021|ENSG00000065559|6416|; MAP3K1|IDBG-22000|ENSG00000095015|4214|; PIK3CA|IDBG-66003|ENSG00000121879|5290|; PIK3R1|IDBG-25037|ENSG00000145675|5295|; PRKCB|IDBG-20895|ENSG00000166501|5579|; RASA1|IDBG-32785|ENSG00000145715|5921…
IRS-related events triggered by IGF1R	13282	REACTOME	9606	28	80	3.4797e-06	4.26385e-05	CAB39; CDK1; EEF2K; EIF4E; FGF2; FGFR4; FRS2; HRAS; IGF1; IGF1R; IRS1; IRS2; JAK2; KRAS; MAP2K1; MAPK1; MTOR; NRAS; PIK3CA; PIK3R1; PPM1A; PRKAA1; PRKAB1; PTPN11; RAF1; RPS6KB1; STRADB; YWHAB;	CAB39|IDBG-82966|ENSG00000135932|51719|; CDK1|IDBG-75344|ENSG00000170312|983|; EEF2K|IDBG-19885|ENSG00000103319|101930123,29904|; EIF4E|IDBG-30970|ENSG00000151247|1977|; FGF2|IDBG-37039|ENSG00000138685|2247|; FGFR4|IDBG-59460|ENSG00000160867|2264|; FRS2|IDBG-47144|ENSG00000166225|10818|; HRAS|IDBG-16878|ENSG00000174775|3265|; IGF1|IDBG-53609|ENSG00000017427|3479|; IGF1R|IDBG-31432|ENSG00000140443…
Integrins in angiogenesis	15117	PID NCI	9606	19	44	3.80942e-06	4.60305e-05	AKT1; CDKN1B; F11R; FGF2; IGF1R; ILK; IRS1; KDR; PIK3CA; PIK3R1; PTPN11; PXN; RAC1; RHOA; ROCK1; RPS6KB1; TGFBR2; VCL; VEGFA;	AKT1|IDBG-22709|ENSG00000142208|207|; CDKN1B|IDBG-20317|ENSG00000111276|1027|; F11R|IDBG-104131|ENSG00000158769|50848|; FGF2|IDBG-37039|ENSG00000138685|2247|; IGF1R|IDBG-31432|ENSG00000140443|3480|; ILK|IDBG-29381|ENSG00000166333|3611|; IRS1|IDBG-82407|ENSG00000169047|3667|; KDR|IDBG-19161|ENSG00000128052|3791|; PIK3CA|IDBG-66003|ENSG00000121879|5290|; PIK3R1|IDBG-25037|ENSG00000145675|5295|; PTP…
SHP2 signaling	15583	PID NCI	9606	19	44	3.80942e-06	4.60305e-05	EGFR; FRS2; GNAI3; GRB2; IFNG; IGF1R; IL2RA; IL6ST; IRS1; JAK2; KDR; PAG1; PIK3CA; PIK3R1; PTPN11; RAF1; RHOA; STAT1; VEGFA;	EGFR|IDBG-16933|ENSG00000146648|1956|; FRS2|IDBG-47144|ENSG00000166225|10818|; GNAI3|IDBG-100849|ENSG00000065135|2773|; GRB2|IDBG-68262|ENSG00000177885|2885|; IFNG|IDBG-45916|ENSG00000111537|3458|; IGF1R|IDBG-31432|ENSG00000140443|3480|; IL2RA|IDBG-50566|ENSG00000134460|3559|; IL6ST|IDBG-21516|ENSG00000134352|3572|; IRS1|IDBG-82407|ENSG00000169047|3667|; JAK2|IDBG-47039|ENSG00000096968|3717|; KDR…
Melanoma	490	KEGG	9606	26	72	3.9826e-06	4.77913e-05	AKT1; AKT3; BRAF; CCND1; CDK4; CDK6; CDKN1A; E2F3; EGFR; FGF2; HRAS; IGF1; IGF1R; KRAS; MAP2K1; MAPK1; MDM2; NRAS; PDGFD; PDGFRA; PIK3CA; PIK3R1; PIK3R3; PTEN; RAF1; TP53;	AKT1|IDBG-22709|ENSG00000142208|207|; AKT3|IDBG-107751|ENSG00000117020|10000|; BRAF|IDBG-44351|ENSG00000157764|673|; CCND1|IDBG-61868|ENSG00000110092|595|; CDK4|IDBG-43642|ENSG00000135446|1019|; CDK6|IDBG-26773|ENSG00000105810|1021|; CDKN1A|IDBG-85033|ENSG00000124762|1026|; E2F3|IDBG-64143|ENSG00000112242|1871|; EGFR|IDBG-16933|ENSG00000146648|1956|; FGF2|IDBG-37039|ENSG00000138685|2247|; HRAS|ID…
Endocytosis	4386	KEGG	9606	56	214	4.37237e-06	5.14049e-05	ADRB1; ADRBK1; ADRBK2; AP2B1; ARAP2; ARF6; ARFGEF1; ARRB2; CDC42; CHMP2B; CHMP4B; DAB2; EGFR; EHD1; EPN2; EPS15; ERBB4; FGFR4; GIT2; GRK6; HLA-E; HRAS; HSPA8; IGF1R; IL2RA; KDR; KIT; LDLR; MDM2; PDGFRA; RAB11FIP1; RAB11FIP2; RAB5B; RET; RHOA; RNF41; SH3GL1; SH3KBP1; SMAD2; SMAD3; SMAD7; SMURF1; SMURF2; STAMBP; TFRC; TGFB1; TGFB2; TGFBR1; TGFBR2; TSG101; USP8; VPS37A; VPS37B; VPS4A; VPS4B; ZFYVE9;	ADRB1|IDBG-90231|ENSG00000043591|153|; ADRBK1|IDBG-59896|ENSG00000173020|156|; ADRBK2|IDBG-3038|ENSG00000100077|157|; AP2B1|IDBG-41836|ENSG00000006125|163|; ARAP2|IDBG-13031|ENSG00000047365|116984|; ARF6|IDBG-5864|ENSG00000165527|382|; ARFGEF1|IDBG-24344|ENSG00000066777|10565|; ARRB2|IDBG-19263|ENSG00000141480|409|; CDC42|IDBG-93614|ENSG00000070831|998|; CHMP2B|IDBG-45704|ENSG00000083937|25978|; …
EPO signaling pathway	15297	PID NCI	9606	15	30	4.35881e-06	5.1594e-05	BCL2; BCL2L1; CRKL; GRB2; HRAS; IRS2; JAK2; LYN; MAPK14; PIK3R1; PTPN11; RAP1A; SOCS3; STAT1; VAV2;	BCL2|IDBG-4354|ENSG00000171791|596|; BCL2L1|IDBG-63673|ENSG00000171552|598|; CRKL|IDBG-1833|ENSG00000099942|1399|; GRB2|IDBG-68262|ENSG00000177885|2885|; HRAS|IDBG-16878|ENSG00000174775|3265|; IRS2|IDBG-50213|ENSG00000185950|8660|; JAK2|IDBG-47039|ENSG00000096968|3717|; LYN|IDBG-408826|ENSG00000254087|4067|; MAPK14|IDBG-84613|ENSG00000112062|1432|; PIK3R1|IDBG-25037|ENSG00000145675|5295|; PTPN11|…
SMAD2/SMAD3:SMAD4 heterotrimer regulates transcription	13270	REACTOME	9606	15	30	4.35881e-06	5.1594e-05	CCNT1; CCNT2; CDK8; E2F5; MYC; RBL1; RNF111; SERPINE1; SMAD2; SMAD3; SMAD4; SMAD7; SP1; TGIF1; TGIF2;	CCNT1|IDBG-30254|ENSG00000129315|904|; CCNT2|IDBG-70567|ENSG00000082258|905|; CDK8|IDBG-17661|ENSG00000132964|1024|; E2F5|IDBG-27065|ENSG00000133740|1875|; MYC|IDBG-35442|ENSG00000136997|4609|; RBL1|IDBG-73739|ENSG00000080839|5933|; RNF111|IDBG-14393|ENSG00000157450|54778|; SERPINE1|IDBG-32959|ENSG00000106366|5054|; SMAD2|IDBG-3127|ENSG00000175387|4087|; SMAD3|IDBG-18366|ENSG00000166949|4088|; SM…
Downstream signaling events of B Cell Receptor (BCR)	19698	REACTOME	9606	44	155	4.90526e-06	5.72829e-05	AKT1; AKT3; BTRC; CD28; CDKN1A; CDKN1B; CHUK; CREB1; EGFR; EIF2C1; EIF2C2; EIF2C3; EIF2C4; EREG; FGF2; FGFR4; FOXO3; FRS2; GSK3B; HBEGF; HRAS; IRS1; IRS2; KIT; KRAS; MALT1; MAP3K7; MDM2; MTOR; NRAS; PDGFRA; PHLPP1; PHLPP2; PIK3CA; PIK3R1; PIK3R3; PRKCB; PSMB5; PSMD10; PTEN; PTPN11; REL; TNRC6A; TNRC6B;	AKT1|IDBG-22709|ENSG00000142208|207|; AKT3|IDBG-107751|ENSG00000117020|10000|; BTRC|IDBG-87102|ENSG00000166167|8945|; CD28|IDBG-79183|ENSG00000178562|940|; CDKN1A|IDBG-85033|ENSG00000124762|1026|; CDKN1B|IDBG-20317|ENSG00000111276|1027|; CHUK|IDBG-243385|ENSG00000213341|1147|; CREB1|IDBG-79573|ENSG00000118260|1385|; EGFR|IDBG-16933|ENSG00000146648|1956|; EIF2C1|IDBG-96234|ENSG00000092847|26523|; …
Focal adhesion	546	KEGG	9606	55	210	5.16937e-06	5.99647e-05	ACTG1; ACTN4; AKT1; AKT3; BCL2; BRAF; CCND1; CCND2; CCND3; CDC42; COL27A1; COL5A1; CRK; CRKL; CTNNB1; DIAPH1; EGFR; GRB2; GSK3B; HRAS; IGF1; IGF1R; ILK; ITGA2; ITGB8; KDR; LAMA3; LAMC1; MAP2K1; MAPK1; PAK1; PAK2; PAK4; PARVB; PDGFD; PDGFRA; PIK3CA; PIK3R1; PIK3R3; PPP1CB; PRKCB; PTEN; PXN; RAC1; RAF1; RAP1A; RAP1B; RHOA; ROCK1; THBS1; TNR; VAV2; VCL; VEGFA; VEGFC;	ACTG1|IDBG-72264|ENSG00000184009|60,71|; ACTN4|IDBG-49384|ENSG00000130402|81|; AKT1|IDBG-22709|ENSG00000142208|207|; AKT3|IDBG-107751|ENSG00000117020|10000|; BCL2|IDBG-4354|ENSG00000171791|596|; BRAF|IDBG-44351|ENSG00000157764|673|; CCND1|IDBG-61868|ENSG00000110092|595|; CCND2|IDBG-12912|ENSG00000118971|894|; CCND3|IDBG-86973|ENSG00000112576|896|; CDC42|IDBG-93614|ENSG00000070831|998|; COL27A1|ID…
Constitutive PI3K/AKT Signaling in Cancer	13715	REACTOME	9606	26	73	5.34399e-06	6.15797e-05	AKT1; AKT3; CD28; CDKN1A; CDKN1B; CHUK; CREB1; EGFR; EREG; FGF2; FGFR4; FOXO3; FRS2; GSK3B; HBEGF; IRS1; IRS2; KIT; MDM2; MTOR; PDGFRA; PIK3CA; PIK3R1; PIK3R3; PTEN; PTPN11;	AKT1|IDBG-22709|ENSG00000142208|207|; AKT3|IDBG-107751|ENSG00000117020|10000|; CD28|IDBG-79183|ENSG00000178562|940|; CDKN1A|IDBG-85033|ENSG00000124762|1026|; CDKN1B|IDBG-20317|ENSG00000111276|1027|; CHUK|IDBG-243385|ENSG00000213341|1147|; CREB1|IDBG-79573|ENSG00000118260|1385|; EGFR|IDBG-16933|ENSG00000146648|1956|; EREG|IDBG-24370|ENSG00000124882|2069|; FGF2|IDBG-37039|ENSG00000138685|2247|; FGF…
E-cadherin signaling in the nascent adherens junction	14942	PID NCI	9606	16	34	5.72407e-06	6.55256e-05	AKT1; AP1M1; ARF6; CCND1; CDC42; CRK; CTNNB1; CTNND1; ENAH; KLHL20; NCKAP1; PIK3CA; PIK3R1; RAC1; RHOA; VAV2;	AKT1|IDBG-22709|ENSG00000142208|207|; AP1M1|IDBG-35433|ENSG00000072958|8907|; ARF6|IDBG-5864|ENSG00000165527|382|; CCND1|IDBG-61868|ENSG00000110092|595|; CDC42|IDBG-93614|ENSG00000070831|998|; CRK|IDBG-14664|ENSG00000167193|1398|; CTNNB1|IDBG-27347|ENSG00000168036|1499|; CTNND1|IDBG-47085|ENSG00000198561|1500|; ENAH|IDBG-106949|ENSG00000154380|55740|; KLHL20|IDBG-104885|ENSG00000076321|27252|; NC…
CDC42 signaling events	15467	PID NCI	9606	23	61	6.17121e-06	7.01824e-05	ACTR2; ARHGDIA; CDC42; CTNNB1; ENAH; EPS8; EXOC7; GSK3B; HRAS; MAP2K4; MAP3K11; MAP3K1; MAPK14; MTOR; PAK1; PAK4; PIK3CA; PIK3R1; RAC1; RPS6KB1; SEPT2; VAV2; WASL;	ACTR2|IDBG-54239|ENSG00000138071|10097|; ARHGDIA|IDBG-72684|ENSG00000141522|396|; CDC42|IDBG-93614|ENSG00000070831|998|; CTNNB1|IDBG-27347|ENSG00000168036|1499|; ENAH|IDBG-106949|ENSG00000154380|55740|; EPS8|IDBG-21563|ENSG00000151491|2059|; EXOC7|IDBG-69418|ENSG00000182473|23265|; GSK3B|IDBG-51663|ENSG00000082701|2932|; HRAS|IDBG-16878|ENSG00000174775|3265|; MAP2K4|IDBG-31021|ENSG00000065559|641…
Wnt signaling pathway	16165	INOH	9606	30	91	6.38402e-06	7.21311e-05	AXIN2; BTRC; CBY1; CD44; CSNK1E; CTNNB1; CTNNBIP1; FRAT2; FZD6; FZD7; FZD9; GSK3B; KREMEN1; MAP3K7; NLK; PYGO1; SDC3; SMAD4; TLE4; WIF1; WNT10A; WNT1; WNT16; WNT2; WNT3A; WNT7A; WNT7B; YWHAB; YWHAH; YWHAQ;	AXIN2|IDBG-65085|ENSG00000168646|8313|; BTRC|IDBG-87102|ENSG00000166167|8945|; CBY1|IDBG-7651|ENSG00000100211|25776|; CD44|IDBG-39556|ENSG00000026508|960|; CSNK1E|IDBG-236645|ENSG00000213923|102800317,1454|; CTNNB1|IDBG-27347|ENSG00000168036|1499|; CTNNBIP1|IDBG-88705|ENSG00000178585|56998|; FRAT2|IDBG-84538|ENSG00000181274|23401|; FZD6|IDBG-31669|ENSG00000164930|8323|; FZD7|IDBG-78808|ENSG000001…
VEGFR2 mediated cell proliferation	18519	REACTOME	9606	15	31	7.3189e-06	8.21606e-05	CDK1; HRAS; ITPR1; JAK2; KDR; KRAS; MAP2K1; MAPK1; NRAS; PRKCB; PRKCD; PTPN11; RAF1; RASA1; YWHAB;	CDK1|IDBG-75344|ENSG00000170312|983|; HRAS|IDBG-16878|ENSG00000174775|3265|; ITPR1|IDBG-14187|ENSG00000150995|3708|; JAK2|IDBG-47039|ENSG00000096968|3717|; KDR|IDBG-19161|ENSG00000128052|3791|; KRAS|IDBG-23889|ENSG00000133703|3845|; MAP2K1|IDBG-18019|ENSG00000169032|5604|; MAPK1|IDBG-2147|ENSG00000100030|5594|; NRAS|IDBG-243969|ENSG00000213281|4893|; PRKCB|IDBG-20895|ENSG00000166501|5579|; PRKCD|…
IGF1R signaling cascade	19000	REACTOME	9606	28	83	7.85143e-06	8.70159e-05	CAB39; CDK1; EEF2K; EIF4E; FGF2; FGFR4; FRS2; HRAS; IGF1; IGF1R; IRS1; IRS2; JAK2; KRAS; MAP2K1; MAPK1; MTOR; NRAS; PIK3CA; PIK3R1; PPM1A; PRKAA1; PRKAB1; PTPN11; RAF1; RPS6KB1; STRADB; YWHAB;	CAB39|IDBG-82966|ENSG00000135932|51719|; CDK1|IDBG-75344|ENSG00000170312|983|; EEF2K|IDBG-19885|ENSG00000103319|101930123,29904|; EIF4E|IDBG-30970|ENSG00000151247|1977|; FGF2|IDBG-37039|ENSG00000138685|2247|; FGFR4|IDBG-59460|ENSG00000160867|2264|; FRS2|IDBG-47144|ENSG00000166225|10818|; HRAS|IDBG-16878|ENSG00000174775|3265|; IGF1|IDBG-53609|ENSG00000017427|3479|; IGF1R|IDBG-31432|ENSG00000140443…
Signaling by Type 1 Insulin-like Growth Factor 1 Receptor (IGF1R)	13284	REACTOME	9606	28	83	7.85143e-06	8.70159e-05	CAB39; CDK1; EEF2K; EIF4E; FGF2; FGFR4; FRS2; HRAS; IGF1; IGF1R; IRS1; IRS2; JAK2; KRAS; MAP2K1; MAPK1; MTOR; NRAS; PIK3CA; PIK3R1; PPM1A; PRKAA1; PRKAB1; PTPN11; RAF1; RPS6KB1; STRADB; YWHAB;	CAB39|IDBG-82966|ENSG00000135932|51719|; CDK1|IDBG-75344|ENSG00000170312|983|; EEF2K|IDBG-19885|ENSG00000103319|101930123,29904|; EIF4E|IDBG-30970|ENSG00000151247|1977|; FGF2|IDBG-37039|ENSG00000138685|2247|; FGFR4|IDBG-59460|ENSG00000160867|2264|; FRS2|IDBG-47144|ENSG00000166225|10818|; HRAS|IDBG-16878|ENSG00000174775|3265|; IGF1|IDBG-53609|ENSG00000017427|3479|; IGF1R|IDBG-31432|ENSG00000140443…
Signaling events mediated by focal adhesion kinase	15260	PID NCI	9606	20	50	8.75091e-06	9.63708e-05	BRAF; CCND1; CRK; ETS1; GIT2; GRB2; MAP2K1; MAP2K4; MAPK1; PAK1; PIK3CA; PIK3R1; PXN; RAC1; RAF1; RASA1; RHOA; SH3GL1; VCL; WASL;	BRAF|IDBG-44351|ENSG00000157764|673|; CCND1|IDBG-61868|ENSG00000110092|595|; CRK|IDBG-14664|ENSG00000167193|1398|; ETS1|IDBG-75897|ENSG00000134954|2113|; GIT2|IDBG-56520|ENSG00000139436|9815|; GRB2|IDBG-68262|ENSG00000177885|2885|; MAP2K1|IDBG-18019|ENSG00000169032|5604|; MAP2K4|IDBG-31021|ENSG00000065559|6416|; MAPK1|IDBG-2147|ENSG00000100030|5594|; PAK1|IDBG-65610|ENSG00000149269|5058|; PIK3CA|…
IL11	16509	NETPATH	9606	16	35	9.13434e-06	9.99607e-05	AKT1; CHUK; CREB1; GRB2; HRAS; IL6ST; JAK2; MAPK1; PIK3R1; PRKCB; PTPN11; RAF1; RPS6KB1; STAT1; STAT3; YES1;	AKT1|IDBG-22709|ENSG00000142208|207|; CHUK|IDBG-243385|ENSG00000213341|1147|; CREB1|IDBG-79573|ENSG00000118260|1385|; GRB2|IDBG-68262|ENSG00000177885|2885|; HRAS|IDBG-16878|ENSG00000174775|3265|; IL6ST|IDBG-21516|ENSG00000134352|3572|; JAK2|IDBG-47039|ENSG00000096968|3717|; MAPK1|IDBG-2147|ENSG00000100030|5594|; PIK3R1|IDBG-25037|ENSG00000145675|5295|; PRKCB|IDBG-20895|ENSG00000166501|5579|; PTPN…
Fc epsilon RI signaling pathway	435	KEGG	9606	25	71	1.01826e-05	0.000110736	AKT1; AKT3; GRB2; HRAS; KRAS; LYN; MAP2K1; MAP2K3; MAP2K4; MAP2K6; MAPK11; MAPK1; MAPK14; NRAS; PIK3CA; PIK3R1; PIK3R3; PLA2G4C; PLA2G4F; PRKCB; PRKCD; RAC1; RAF1; TNF; VAV2;	AKT1|IDBG-22709|ENSG00000142208|207|; AKT3|IDBG-107751|ENSG00000117020|10000|; GRB2|IDBG-68262|ENSG00000177885|2885|; HRAS|IDBG-16878|ENSG00000174775|3265|; KRAS|IDBG-23889|ENSG00000133703|3845|; LYN|IDBG-408826|ENSG00000254087|4067|; MAP2K1|IDBG-18019|ENSG00000169032|5604|; MAP2K3|IDBG-35553|ENSG00000034152|100996792,5606|; MAP2K4|IDBG-31021|ENSG00000065559|6416|; MAP2K6|IDBG-66516|ENSG000001089…
Downregulation of TGF-beta receptor signaling	13267	REACTOME	9606	13	25	1.1076e-05	0.000119704	BAMBI; MTMR4; PMEPA1; PPP1CB; SMAD2; SMAD3; SMAD7; SMURF1; SMURF2; TGFB1; TGFBR1; TGFBR2; USP15;	BAMBI|IDBG-66015|ENSG00000095739|25805|; MTMR4|IDBG-61230|ENSG00000108389|9110|; PMEPA1|IDBG-82420|ENSG00000124225|56937|; PPP1CB|IDBG-239700|ENSG00000213639|5500|; SMAD2|IDBG-3127|ENSG00000175387|4087|; SMAD3|IDBG-18366|ENSG00000166949|4088|; SMAD7|IDBG-3195|ENSG00000101665|4092|; SMURF1|IDBG-28871|ENSG00000198742|57154|; SMURF2|IDBG-64876|ENSG00000108854|64750|; TGFB1|IDBG-52846|ENSG00000105329…
Multiple antiapoptotic pathways from igf-1r signaling lead to bad phosphorylation	4076	PID BIOCARTA	9606	9	13	1.12864e-05	0.000121224	GRB2; HRAS; IGF1; IGF1R; IRS1; PIK3CA; PIK3R1; RAF1; YWHAH;	GRB2|IDBG-68262|ENSG00000177885|2885|; HRAS|IDBG-16878|ENSG00000174775|3265|; IGF1|IDBG-53609|ENSG00000017427|3479|; IGF1R|IDBG-31432|ENSG00000140443|3480|; IRS1|IDBG-82407|ENSG00000169047|3667|; PIK3CA|IDBG-66003|ENSG00000121879|5290|; PIK3R1|IDBG-25037|ENSG00000145675|5295|; RAF1|IDBG-19277|ENSG00000132155|102724915,5894|; YWHAH|IDBG-4947|ENSG00000128245|7533|;
IRS-mediated signalling	18112	REACTOME	9606	26	76	1.23623e-05	0.000131966	CAB39; CDK1; EEF2K; EIF4E; FGF2; FGFR4; FRS2; HRAS; IRS1; IRS2; JAK2; KRAS; MAP2K1; MAPK1; MTOR; NRAS; PIK3CA; PIK3R1; PPM1A; PRKAA1; PRKAB1; PTPN11; RAF1; RPS6KB1; STRADB; YWHAB;	CAB39|IDBG-82966|ENSG00000135932|51719|; CDK1|IDBG-75344|ENSG00000170312|983|; EEF2K|IDBG-19885|ENSG00000103319|101930123,29904|; EIF4E|IDBG-30970|ENSG00000151247|1977|; FGF2|IDBG-37039|ENSG00000138685|2247|; FGFR4|IDBG-59460|ENSG00000160867|2264|; FRS2|IDBG-47144|ENSG00000166225|10818|; HRAS|IDBG-16878|ENSG00000174775|3265|; IRS1|IDBG-82407|ENSG00000169047|3667|; IRS2|IDBG-50213|ENSG00000185950|…
FGF signaling pathway	15346	PID NCI	9606	20	51	1.24551e-05	0.000132146	AKT1; CDH2; CTNND1; DUSP6; FGFR4; FOS; FRS2; GRB2; MAPK14; NCAM1; PAK4; PIK3CA; PIK3R1; PLAU; PTPN11; RUNX2; SPRY2; STAT1; STAT3; STAT5B;	AKT1|IDBG-22709|ENSG00000142208|207|; CDH2|IDBG-1873|ENSG00000170558|1000|; CTNND1|IDBG-47085|ENSG00000198561|1500|; DUSP6|IDBG-50524|ENSG00000139318|1848|; FGFR4|IDBG-59460|ENSG00000160867|2264|; FOS|IDBG-12957|ENSG00000170345|2353|; FRS2|IDBG-47144|ENSG00000166225|10818|; GRB2|IDBG-68262|ENSG00000177885|2885|; MAPK14|IDBG-84613|ENSG00000112062|1432|; NCAM1|IDBG-71584|ENSG00000149294|4684|; PAK4…
Growth hormone receptor signaling	13072	REACTOME	9606	12	22	1.2839e-05	0.000135393	ADAM17; IRS1; IRS2; JAK2; LYN; MAPK1; PRLR; PTPN1; SOCS1; SOCS3; STAT3; STAT5B;	ADAM17|IDBG-27788|ENSG00000151694|6868|; IRS1|IDBG-82407|ENSG00000169047|3667|; IRS2|IDBG-50213|ENSG00000185950|8660|; JAK2|IDBG-47039|ENSG00000096968|3717|; LYN|IDBG-408826|ENSG00000254087|4067|; MAPK1|IDBG-2147|ENSG00000100030|5594|; PRLR|IDBG-15793|ENSG00000113494|5618|; PTPN1|IDBG-80957|ENSG00000196396|5770|; SOCS1|IDBG-14621|ENSG00000185338|8651|; SOCS3|IDBG-70676|ENSG00000184557|9021|; STAT…
RAF/MAP kinase cascade	17797	REACTOME	9606	10	16	1.36973e-05	0.000142715	CDK1; HRAS; JAK2; KRAS; MAP2K1; MAPK1; NRAS; PTPN11; RAF1; YWHAB;	CDK1|IDBG-75344|ENSG00000170312|983|; HRAS|IDBG-16878|ENSG00000174775|3265|; JAK2|IDBG-47039|ENSG00000096968|3717|; KRAS|IDBG-23889|ENSG00000133703|3845|; MAP2K1|IDBG-18019|ENSG00000169032|5604|; MAPK1|IDBG-2147|ENSG00000100030|5594|; NRAS|IDBG-243969|ENSG00000213281|4893|; PTPN11|IDBG-58105|ENSG00000179295|5781|; RAF1|IDBG-19277|ENSG00000132155|102724915,5894|; YWHAB|IDBG-76944|ENSG00000166913|7…
The igf-1 receptor and longevity	4182	PID BIOCARTA	9606	10	16	1.36973e-05	0.000142715	AKT1; FOXO3; GRB2; HRAS; IGF1; IGF1R; IRS1; PIK3CA; PIK3R1; SOD2;	AKT1|IDBG-22709|ENSG00000142208|207|; FOXO3|IDBG-95024|ENSG00000118689|2309|; GRB2|IDBG-68262|ENSG00000177885|2885|; HRAS|IDBG-16878|ENSG00000174775|3265|; IGF1|IDBG-53609|ENSG00000017427|3479|; IGF1R|IDBG-31432|ENSG00000140443|3480|; IRS1|IDBG-82407|ENSG00000169047|3667|; PIK3CA|IDBG-66003|ENSG00000121879|5290|; PIK3R1|IDBG-25037|ENSG00000145675|5295|; SOD2|IDBG-98553|ENSG00000112096|100129518,6…
GRB2 events in EGFR signaling	13214	REACTOME	9606	11	19	1.39515e-05	0.000144497	CDK1; EGFR; HRAS; JAK2; KRAS; MAP2K1; MAPK1; NRAS; PTPN11; RAF1; YWHAB;	CDK1|IDBG-75344|ENSG00000170312|983|; EGFR|IDBG-16933|ENSG00000146648|1956|; HRAS|IDBG-16878|ENSG00000174775|3265|; JAK2|IDBG-47039|ENSG00000096968|3717|; KRAS|IDBG-23889|ENSG00000133703|3845|; MAP2K1|IDBG-18019|ENSG00000169032|5604|; MAPK1|IDBG-2147|ENSG00000100030|5594|; NRAS|IDBG-243969|ENSG00000213281|4893|; PTPN11|IDBG-58105|ENSG00000179295|5781|; RAF1|IDBG-19277|ENSG00000132155|102724915,58…
IGF1 signaling pathway	16216	INOH	9606	16	36	1.42446e-05	0.00014666	AKT1; AKT3; BRAF; GRB2; HRAS; IGF1; IGF1R; IGFBP5; IRS1; KRAS; MAP2K1; MAPK1; NRAS; PIK3CA; PIK3R1; RAF1;	AKT1|IDBG-22709|ENSG00000142208|207|; AKT3|IDBG-107751|ENSG00000117020|10000|; BRAF|IDBG-44351|ENSG00000157764|673|; GRB2|IDBG-68262|ENSG00000177885|2885|; HRAS|IDBG-16878|ENSG00000174775|3265|; IGF1|IDBG-53609|ENSG00000017427|3479|; IGF1R|IDBG-31432|ENSG00000140443|3480|; IGFBP5|IDBG-80733|ENSG00000115461|3488|; IRS1|IDBG-82407|ENSG00000169047|3667|; KRAS|IDBG-23889|ENSG00000133703|3845|; MAP2K1…
ATF-2 transcription factor network	15253	PID NCI	9606	21	56	1.71336e-05	0.000175367	BCL2; BCL2L1; BRCA1; CBFB; CCNA2; CCND1; CDK4; CREB1; CUL3; DUSP10; DUSP5; ESR1; FOS; H2AFY; IFNG; MAPK14; NF1; PDGFRA; PLAU; SOCS3; TGFB2;	BCL2|IDBG-4354|ENSG00000171791|596|; BCL2L1|IDBG-63673|ENSG00000171552|598|; BRCA1|IDBG-52172|ENSG00000012048|672|; CBFB|IDBG-35939|ENSG00000067955|865|; CCNA2|IDBG-36372|ENSG00000145386|890|; CCND1|IDBG-61868|ENSG00000110092|595|; CDK4|IDBG-43642|ENSG00000135446|1019|; CREB1|IDBG-79573|ENSG00000118260|1385|; CUL3|IDBG-82331|ENSG00000036257|8452|; DUSP10|IDBG-106785|ENSG00000143507|11221|; DUSP5|…
Links between pyk2 and map kinases	4153	PID BIOCARTA	9606	13	26	1.92237e-05	0.00019561	CRKL; GRB2; HRAS; MAP2K1; MAP2K3; MAP2K4; MAP3K1; MAPK1; MAPK14; PAK1; PRKCB; RAC1; RAF1;	CRKL|IDBG-1833|ENSG00000099942|1399|; GRB2|IDBG-68262|ENSG00000177885|2885|; HRAS|IDBG-16878|ENSG00000174775|3265|; MAP2K1|IDBG-18019|ENSG00000169032|5604|; MAP2K3|IDBG-35553|ENSG00000034152|100996792,5606|; MAP2K4|IDBG-31021|ENSG00000065559|6416|; MAP3K1|IDBG-22000|ENSG00000095015|4214|; MAPK1|IDBG-2147|ENSG00000100030|5594|; MAPK14|IDBG-84613|ENSG00000112062|1432|; PAK1|IDBG-65610|ENSG000001492…
Platelet activation, signaling and aggregation	17662	REACTOME	9606	55	219	1.94728e-05	0.000196992	A2M; ACTN4; AKT1; AKT3; ALDOA; APP; ARRB2; CALU; CDC42; CLU; CRK; DGKE; DGKH; F2; GNAI3; GNB1; GNG12; IGF1; IL2RA; ITPR1; JAK2; LAMP2; LYN; MAPK1; MAPK14; PFN1; PIK3CA; PIK3R1; PIK3R3; PRKCB; PRKCD; PSAP; PTPN1; RAC1; RAF1; RAP1A; RAP1B; RAPGEF4; RHOA; RHOB; RHOG; SERPINE1; SRGN; STXBP3; TF; TGFB1; TGFB2; THBS1; TIMP1; TRPC3; VAV2; VCL; VEGFA; VEGFC; WDR1;	A2M|IDBG-17623|ENSG00000175899|2|; ACTN4|IDBG-49384|ENSG00000130402|81|; AKT1|IDBG-22709|ENSG00000142208|207|; AKT3|IDBG-107751|ENSG00000117020|10000|; ALDOA|IDBG-25500|ENSG00000149925|226|; APP|IDBG-1100|ENSG00000142192|351|; ARRB2|IDBG-19263|ENSG00000141480|409|; CALU|IDBG-39925|ENSG00000128595|813|; CDC42|IDBG-93614|ENSG00000070831|998|; CLU|IDBG-14287|ENSG00000120885|1191|; CRK|IDBG-14664|ENS…
Signaling by Interleukins	18744	REACTOME	9606	33	110	2.13596e-05	0.000214831	BTRC; CDK1; CHUK; CRK; CRKL; HRAS; IL1A; IL2RA; IL6ST; IL7R; JAK2; KRAS; LYN; MAP2K1; MAP2K4; MAP2K6; MAP3K3; MAP3K7; MAPK1; NOD2; NRAS; PIK3CA; PIK3R1; PIK3R3; PTPN11; RAF1; SOCS3; STAT3; STAT5B; TAB3; TNIP2; YES1; YWHAB;	BTRC|IDBG-87102|ENSG00000166167|8945|; CDK1|IDBG-75344|ENSG00000170312|983|; CHUK|IDBG-243385|ENSG00000213341|1147|; CRK|IDBG-14664|ENSG00000167193|1398|; CRKL|IDBG-1833|ENSG00000099942|1399|; HRAS|IDBG-16878|ENSG00000174775|3265|; IL1A|IDBG-66482|ENSG00000115008|3552|; IL2RA|IDBG-50566|ENSG00000134460|3559|; IL6ST|IDBG-21516|ENSG00000134352|3572|; IL7R|IDBG-16161|ENSG00000168685|3575|; JAK2|IDBG…
Regulation of eif-4e and p70s6 kinase	4068	PID BIOCARTA	9606	12	23	2.3314e-05	0.000230491	AKT1; EIF4E; IRS1; MAPK1; MAPK14; MTOR; PABPC1; PIK3CA; PIK3R1; PRKCB; PTEN; RPS6KB1;	AKT1|IDBG-22709|ENSG00000142208|207|; EIF4E|IDBG-30970|ENSG00000151247|1977|; IRS1|IDBG-82407|ENSG00000169047|3667|; MAPK1|IDBG-2147|ENSG00000100030|5594|; MAPK14|IDBG-84613|ENSG00000112062|1432|; MTOR|IDBG-89258|ENSG00000198793|2475|; PABPC1|IDBG-30847|ENSG00000070756|26986|; PIK3CA|IDBG-66003|ENSG00000121879|5290|; PIK3R1|IDBG-25037|ENSG00000145675|5295|; PRKCB|IDBG-20895|ENSG00000166501|5579|;…
SHC-related events	16715	REACTOME	9606	12	23	2.3314e-05	0.000230491	CDK1; GRB10; HRAS; INSR; JAK2; KRAS; MAP2K1; MAPK1; NRAS; PTPN11; RAF1; YWHAB;	CDK1|IDBG-75344|ENSG00000170312|983|; GRB10|IDBG-16688|ENSG00000106070|2887|; HRAS|IDBG-16878|ENSG00000174775|3265|; INSR|IDBG-22529|ENSG00000171105|3643|; JAK2|IDBG-47039|ENSG00000096968|3717|; KRAS|IDBG-23889|ENSG00000133703|3845|; MAP2K1|IDBG-18019|ENSG00000169032|5604|; MAPK1|IDBG-2147|ENSG00000100030|5594|; NRAS|IDBG-243969|ENSG00000213281|4893|; PTPN11|IDBG-58105|ENSG00000179295|5781|; RAF1…
SHC-related events triggered by IGF1R	13283	REACTOME	9606	12	23	2.3314e-05	0.000230491	CDK1; HRAS; IGF1; IGF1R; JAK2; KRAS; MAP2K1; MAPK1; NRAS; PTPN11; RAF1; YWHAB;	CDK1|IDBG-75344|ENSG00000170312|983|; HRAS|IDBG-16878|ENSG00000174775|3265|; IGF1|IDBG-53609|ENSG00000017427|3479|; IGF1R|IDBG-31432|ENSG00000140443|3480|; JAK2|IDBG-47039|ENSG00000096968|3717|; KRAS|IDBG-23889|ENSG00000133703|3845|; MAP2K1|IDBG-18019|ENSG00000169032|5604|; MAPK1|IDBG-2147|ENSG00000100030|5594|; NRAS|IDBG-243969|ENSG00000213281|4893|; PTPN11|IDBG-58105|ENSG00000179295|5781|; RAF1…
Angiopoietin receptor Tie2-mediated signaling	15393	PID NCI	9606	18	45	2.45375e-05	0.000239861	AKT1; ANGPT2; CDKN1A; CRK; ETS1; F2; FGF2; GRB2; MAPK14; PAK1; PIK3CA; PIK3R1; PTPN11; PXN; RAC1; RASA1; RPS6KB1; TNF;	AKT1|IDBG-22709|ENSG00000142208|207|; ANGPT2|IDBG-5893|ENSG00000091879|285|; CDKN1A|IDBG-85033|ENSG00000124762|1026|; CRK|IDBG-14664|ENSG00000167193|1398|; ETS1|IDBG-75897|ENSG00000134954|2113|; F2|IDBG-42048|ENSG00000180210|2147|; FGF2|IDBG-37039|ENSG00000138685|2247|; GRB2|IDBG-68262|ENSG00000177885|2885|; MAPK14|IDBG-84613|ENSG00000112062|1432|; PAK1|IDBG-65610|ENSG00000149269|5058|; PIK3CA|ID…
Signaling events mediated by PTP1B	15198	PID NCI	9606	18	45	2.45375e-05	0.000239861	AKT1; CDH2; CRK; EGFR; GRB2; INSR; IRS1; JAK2; NOX4; PIK3CA; PIK3R1; PRLR; PTPN1; RHOA; SOCS3; SPRY2; STAT3; STAT5B;	AKT1|IDBG-22709|ENSG00000142208|207|; CDH2|IDBG-1873|ENSG00000170558|1000|; CRK|IDBG-14664|ENSG00000167193|1398|; EGFR|IDBG-16933|ENSG00000146648|1956|; GRB2|IDBG-68262|ENSG00000177885|2885|; INSR|IDBG-22529|ENSG00000171105|3643|; IRS1|IDBG-82407|ENSG00000169047|3667|; JAK2|IDBG-47039|ENSG00000096968|3717|; NOX4|IDBG-67316|ENSG00000086991|50507|; PIK3CA|IDBG-66003|ENSG00000121879|5290|; PIK3R1|ID…
CD28 co-stimulation	13090	REACTOME	9606	14	30	2.49359e-05	0.000242393	AKT1; AKT3; CD28; CDC42; LYN; MAP3K14; MTOR; PAK1; PAK2; PIK3CA; PIK3R1; PIK3R3; RAC1; YES1;	AKT1|IDBG-22709|ENSG00000142208|207|; AKT3|IDBG-107751|ENSG00000117020|10000|; CD28|IDBG-79183|ENSG00000178562|940|; CDC42|IDBG-93614|ENSG00000070831|998|; LYN|IDBG-408826|ENSG00000254087|4067|; MAP3K14|IDBG-54829|ENSG00000006062|9020|; MTOR|IDBG-89258|ENSG00000198793|2475|; PAK1|IDBG-65610|ENSG00000149269|5058|; PAK2|IDBG-71333|ENSG00000180370|5062|; PIK3CA|IDBG-66003|ENSG00000121879|5290|; PIK3…
Hypoxia and p53 in the cardiovascular system	4091	PID BIOCARTA	9606	11	20	2.69484e-05	0.000256231	AKT1; ATM; BAX; CDKN1A; FHL2; HIC1; HIF1A; MDM2; RPA1; TP53; UBE2A;	AKT1|IDBG-22709|ENSG00000142208|207|; ATM|IDBG-70193|ENSG00000149311|472|; BAX|IDBG-61459|ENSG00000087088|581|; CDKN1A|IDBG-85033|ENSG00000124762|1026|; FHL2|IDBG-64511|ENSG00000115641|2274|; HIC1|IDBG-16011|ENSG00000177374|3090|; HIF1A|IDBG-8510|ENSG00000100644|3091|; MDM2|IDBG-46431|ENSG00000135679|4193|; RPA1|IDBG-15783|ENSG00000132383|6117|; TP53|IDBG-26364|ENSG00000141510|7157|; UBE2A|IDBG-8…
Ras signaling pathway	4082	PID BIOCARTA	9606	11	20	2.69484e-05	0.000256231	AKT1; BCL2L1; CDC42; CHUK; HRAS; PIK3CA; PIK3R1; RAC1; RAF1; RALA; RHOA;	AKT1|IDBG-22709|ENSG00000142208|207|; BCL2L1|IDBG-63673|ENSG00000171552|598|; CDC42|IDBG-93614|ENSG00000070831|998|; CHUK|IDBG-243385|ENSG00000213341|1147|; HRAS|IDBG-16878|ENSG00000174775|3265|; PIK3CA|IDBG-66003|ENSG00000121879|5290|; PIK3R1|IDBG-25037|ENSG00000145675|5295|; RAC1|IDBG-8115|ENSG00000136238|5879|; RAF1|IDBG-19277|ENSG00000132155|102724915,5894|; RALA|IDBG-13210|ENSG00000006451|58…
SHC1 events in EGFR signaling	13213	REACTOME	9606	11	20	2.69484e-05	0.000256231	CDK1; EGFR; HRAS; JAK2; KRAS; MAP2K1; MAPK1; NRAS; PTPN11; RAF1; YWHAB;	CDK1|IDBG-75344|ENSG00000170312|983|; EGFR|IDBG-16933|ENSG00000146648|1956|; HRAS|IDBG-16878|ENSG00000174775|3265|; JAK2|IDBG-47039|ENSG00000096968|3717|; KRAS|IDBG-23889|ENSG00000133703|3845|; MAP2K1|IDBG-18019|ENSG00000169032|5604|; MAPK1|IDBG-2147|ENSG00000100030|5594|; NRAS|IDBG-243969|ENSG00000213281|4893|; PTPN11|IDBG-58105|ENSG00000179295|5781|; RAF1|IDBG-19277|ENSG00000132155|102724915,58…
Wnt signaling pathway	445	KEGG	9606	39	140	2.68354e-05	0.000259409	AXIN2; BAMBI; BTRC; CCND1; CCND2; CCND3; CSNK1A1; CSNK1E; CSNK2A1; CTNNB1; CTNNBIP1; FRAT2; FZD6; FZD7; FZD9; GSK3B; MAP3K7; MYC; NFATC1; NKD1; NLK; PPP3CA; PRICKLE2; PRKACB; PRKCB; RAC1; RHOA; SMAD3; SMAD4; TBL1XR1; TP53; WIF1; WNT10A; WNT1; WNT16; WNT2; WNT3A; WNT7A; WNT7B;	AXIN2|IDBG-65085|ENSG00000168646|8313|; BAMBI|IDBG-66015|ENSG00000095739|25805|; BTRC|IDBG-87102|ENSG00000166167|8945|; CCND1|IDBG-61868|ENSG00000110092|595|; CCND2|IDBG-12912|ENSG00000118971|894|; CCND3|IDBG-86973|ENSG00000112576|896|; CSNK1A1|IDBG-52965|ENSG00000113712|1452|; CSNK1E|IDBG-236645|ENSG00000213923|102800317,1454|; CSNK2A1|IDBG-37787|ENSG00000101266|1457|; CTNNB1|IDBG-27347|ENSG0000…
Map kinase inactivation of smrt corepressor	4027	PID BIOCARTA	9606	10	17	2.89433e-05	0.000273703	EGFR; GRB2; HRAS; MAP2K1; MAP2K4; MAP3K1; MAPK14; NCOR2; RAC1; ZBTB16;	EGFR|IDBG-16933|ENSG00000146648|1956|; GRB2|IDBG-68262|ENSG00000177885|2885|; HRAS|IDBG-16878|ENSG00000174775|3265|; MAP2K1|IDBG-18019|ENSG00000169032|5604|; MAP2K4|IDBG-31021|ENSG00000065559|6416|; MAP3K1|IDBG-22000|ENSG00000095015|4214|; MAPK14|IDBG-84613|ENSG00000112062|1432|; NCOR2|IDBG-63911|ENSG00000196498|9612|; RAC1|IDBG-8115|ENSG00000136238|5879|; ZBTB16|IDBG-72004|ENSG00000109906|7704|;
Angiotensin ii mediated activation of jnk pathway via pyk2 dependent signaling	4049	PID BIOCARTA	9606	15	34	2.94378e-05	0.000276875	CRKL; EGFR; FOS; GRB2; HRAS; MAP2K1; MAP2K4; MAP3K1; MAPK1; MEF2A; MEF2D; PAK1; PRKCB; RAC1; RAF1;	CRKL|IDBG-1833|ENSG00000099942|1399|; EGFR|IDBG-16933|ENSG00000146648|1956|; FOS|IDBG-12957|ENSG00000170345|2353|; GRB2|IDBG-68262|ENSG00000177885|2885|; HRAS|IDBG-16878|ENSG00000174775|3265|; MAP2K1|IDBG-18019|ENSG00000169032|5604|; MAP2K4|IDBG-31021|ENSG00000065559|6416|; MAP3K1|IDBG-22000|ENSG00000095015|4214|; MAPK1|IDBG-2147|ENSG00000100030|5594|; MEF2A|IDBG-31725|ENSG00000068305|4205|; MEF2…
Dorso-ventral axis formation	4377	KEGG	9606	13	27	3.21778e-05	0.000299408	CPEB2; CPEB3; CPEB4; EGFR; ETS1; ETV6; GRB2; KRAS; MAP2K1; MAPK1; NOTCH1; NOTCH2; SPIRE1;	CPEB2|IDBG-10295|ENSG00000137449|132864|; CPEB3|IDBG-82435|ENSG00000107864|22849|; CPEB4|IDBG-58185|ENSG00000113742|80315|; EGFR|IDBG-16933|ENSG00000146648|1956|; ETS1|IDBG-75897|ENSG00000134954|2113|; ETV6|IDBG-19967|ENSG00000139083|2120|; GRB2|IDBG-68262|ENSG00000177885|2885|; KRAS|IDBG-23889|ENSG00000133703|3845|; MAP2K1|IDBG-18019|ENSG00000169032|5604|; MAPK1|IDBG-2147|ENSG00000100030|5594|; …
GRB2 events in ERBB2 signaling	13287	REACTOME	9606	13	27	3.21778e-05	0.000299408	CDK1; EGFR; EREG; HBEGF; HRAS; JAK2; KRAS; MAP2K1; MAPK1; NRAS; PTPN11; RAF1; YWHAB;	CDK1|IDBG-75344|ENSG00000170312|983|; EGFR|IDBG-16933|ENSG00000146648|1956|; EREG|IDBG-24370|ENSG00000124882|2069|; HBEGF|IDBG-48445|ENSG00000113070|1839|; HRAS|IDBG-16878|ENSG00000174775|3265|; JAK2|IDBG-47039|ENSG00000096968|3717|; KRAS|IDBG-23889|ENSG00000133703|3845|; MAP2K1|IDBG-18019|ENSG00000169032|5604|; MAPK1|IDBG-2147|ENSG00000100030|5594|; NRAS|IDBG-243969|ENSG00000213281|4893|; PTPN11…
Insulin Pathway	15835	PID NCI	9606	17	42	3.43139e-05	0.000317586	AKT1; CRK; EXOC7; FOXO3; GRB10; GRB2; HRAS; INSR; IRS1; PIK3CA; PIK3R1; PTPN11; PTPN1; RASA1; RPS6KB1; SGK1; TRIP10;	AKT1|IDBG-22709|ENSG00000142208|207|; CRK|IDBG-14664|ENSG00000167193|1398|; EXOC7|IDBG-69418|ENSG00000182473|23265|; FOXO3|IDBG-95024|ENSG00000118689|2309|; GRB10|IDBG-16688|ENSG00000106070|2887|; GRB2|IDBG-68262|ENSG00000177885|2885|; HRAS|IDBG-16878|ENSG00000174775|3265|; INSR|IDBG-22529|ENSG00000171105|3643|; IRS1|IDBG-82407|ENSG00000169047|3667|; PIK3CA|IDBG-66003|ENSG00000121879|5290|; PIK3R…
Pre-NOTCH Expression and Processing	17056	REACTOME	9606	18	46	3.49049e-05	0.000319655	B4GALT1; CCND1; E2F3; EIF2C1; EIF2C2; EIF2C3; EIF2C4; FURIN; KAT2B; LFNG; NOTCH1; NOTCH2; POFUT1; RBPJ; SEL1L; TNRC6A; TNRC6B; TP53;	B4GALT1|IDBG-56701|ENSG00000086062|2683|; CCND1|IDBG-61868|ENSG00000110092|595|; E2F3|IDBG-64143|ENSG00000112242|1871|; EIF2C1|IDBG-96234|ENSG00000092847|26523|; EIF2C2|IDBG-37096|ENSG00000123908|27161|; EIF2C3|IDBG-96250|ENSG00000126070|192669|; EIF2C4|IDBG-96231|ENSG00000134698|192670|; FURIN|IDBG-30430|ENSG00000140564|5045|; KAT2B|IDBG-21805|ENSG00000114166|8850|; LFNG|IDBG-6980|ENSG0000010600…
Presenilin action in Notch and Wnt signaling	15094	PID NCI	9606	18	46	3.49049e-05	0.000319655	ADAM10; APH1A; BTRC; CCND1; CSNK1A1; CSNK2A1; CTNNB1; FOS; GSK3B; MAP3K7; MAPK1; MYC; NKD1; NLK; NOTCH1; RBPJ; WIF1; WNT1;	ADAM10|IDBG-14155|ENSG00000137845|102|; APH1A|IDBG-102071|ENSG00000117362|51107|; BTRC|IDBG-87102|ENSG00000166167|8945|; CCND1|IDBG-61868|ENSG00000110092|595|; CSNK1A1|IDBG-52965|ENSG00000113712|1452|; CSNK2A1|IDBG-37787|ENSG00000101266|1457|; CTNNB1|IDBG-27347|ENSG00000168036|1499|; FOS|IDBG-12957|ENSG00000170345|2353|; GSK3B|IDBG-51663|ENSG00000082701|2932|; MAP3K7|IDBG-94374|ENSG00000135341|68…
Small interfering RNA (siRNA) biogenesis	13759	REACTOME	9606	7	9	3.63322e-05	0.000330984	DICER1; EIF2C1; EIF2C2; EIF2C3; EIF2C4; PRKRA; TARBP2;	DICER1|IDBG-18522|ENSG00000100697|23405|; EIF2C1|IDBG-96234|ENSG00000092847|26523|; EIF2C2|IDBG-37096|ENSG00000123908|27161|; EIF2C3|IDBG-96250|ENSG00000126070|192669|; EIF2C4|IDBG-96231|ENSG00000134698|192670|; PRKRA|IDBG-76030|ENSG00000180228|8575|; TARBP2|IDBG-36938|ENSG00000139546|6895|;
Notch	15907	NETPATH	9606	25	76	3.86212e-05	0.000350005	ADAM10; ADAM17; AKT1; APH1A; APP; FURIN; GSK3B; HDAC2; HEY2; JAG1; JAK2; KAT2B; LFNG; MAPK1; NCOR2; NOTCH1; NOTCH2; NUMBL; PIK3R1; POFUT1; RBPJ; SMAD3; STAT3; TCF3; YY1;	ADAM10|IDBG-14155|ENSG00000137845|102|; ADAM17|IDBG-27788|ENSG00000151694|6868|; AKT1|IDBG-22709|ENSG00000142208|207|; APH1A|IDBG-102071|ENSG00000117362|51107|; APP|IDBG-1100|ENSG00000142192|351|; FURIN|IDBG-30430|ENSG00000140564|5045|; GSK3B|IDBG-51663|ENSG00000082701|2932|; HDAC2|IDBG-95591|ENSG00000196591|3066|; HEY2|IDBG-96125|ENSG00000135547|23493|; JAG1|IDBG-54207|ENSG00000101384|182|; JAK2…
Signalling to RAS	13184	REACTOME	9606	14	31	3.94439e-05	0.000355609	CDK1; HRAS; JAK2; KRAS; MAP2K1; MAPK11; MAPK1; MAPK14; MAPKAPK2; NRAS; PTPN11; RAF1; RALA; YWHAB;	CDK1|IDBG-75344|ENSG00000170312|983|; HRAS|IDBG-16878|ENSG00000174775|3265|; JAK2|IDBG-47039|ENSG00000096968|3717|; KRAS|IDBG-23889|ENSG00000133703|3845|; MAP2K1|IDBG-18019|ENSG00000169032|5604|; MAPK11|IDBG-13123|ENSG00000185386|5600|; MAPK1|IDBG-2147|ENSG00000100030|5594|; MAPK14|IDBG-84613|ENSG00000112062|1432|; MAPKAPK2|IDBG-106265|ENSG00000162889|9261|; NRAS|IDBG-243969|ENSG00000213281|4893|…
HGF signaling pathway	16200	INOH	9606	15	35	4.46654e-05	0.000394507	CRK; CRKL; GRB2; HRAS; KRAS; MAP2K1; MAPK1; NRAS; PIK3CA; PIK3R1; PTPN11; RAC1; RAF1; RAP1A; RAP1B;	CRK|IDBG-14664|ENSG00000167193|1398|; CRKL|IDBG-1833|ENSG00000099942|1399|; GRB2|IDBG-68262|ENSG00000177885|2885|; HRAS|IDBG-16878|ENSG00000174775|3265|; KRAS|IDBG-23889|ENSG00000133703|3845|; MAP2K1|IDBG-18019|ENSG00000169032|5604|; MAPK1|IDBG-2147|ENSG00000100030|5594|; NRAS|IDBG-243969|ENSG00000213281|4893|; PIK3CA|IDBG-66003|ENSG00000121879|5290|; PIK3R1|IDBG-25037|ENSG00000145675|5295|; PTPN…
IL2 signaling events mediated by PI3K	15791	PID NCI	9606	15	35	4.46654e-05	0.000394507	AKT1; BCL2; BCL2L1; FOXO3; GRB2; IL2RA; MTOR; MYB; MYC; PIK3CA; PIK3R1; PTPN11; RAC1; RPS6KB1; TERT;	AKT1|IDBG-22709|ENSG00000142208|207|; BCL2|IDBG-4354|ENSG00000171791|596|; BCL2L1|IDBG-63673|ENSG00000171552|598|; FOXO3|IDBG-95024|ENSG00000118689|2309|; GRB2|IDBG-68262|ENSG00000177885|2885|; IL2RA|IDBG-50566|ENSG00000134460|3559|; MTOR|IDBG-89258|ENSG00000198793|2475|; MYB|IDBG-96852|ENSG00000118513|4602|; MYC|IDBG-35442|ENSG00000136997|4609|; PIK3CA|IDBG-66003|ENSG00000121879|5290|; PIK3R1|ID…
Signal transduction through il1r	4064	PID BIOCARTA	9606	15	35	4.46654e-05	0.000394507	CHUK; FOS; IFNA1; IFNB1; IL1A; MAP2K3; MAP2K6; MAP3K1; MAP3K7; MAP4K4; MAPK14; PEBP1; TGFB1; TGFB2; TNF;	CHUK|IDBG-243385|ENSG00000213341|1147|; FOS|IDBG-12957|ENSG00000170345|2353|; IFNA1|IDBG-54276|ENSG00000197919|3439,3447|; IFNB1|IDBG-53485|ENSG00000171855|3456|; IL1A|IDBG-66482|ENSG00000115008|3552|; MAP2K3|IDBG-35553|ENSG00000034152|100996792,5606|; MAP2K6|IDBG-66516|ENSG00000108984|5608|; MAP3K1|IDBG-22000|ENSG00000095015|4214|; MAP3K7|IDBG-94374|ENSG00000135341|6885|; MAP4K4|IDBG-63853|ENSG0…
Osteoclast differentiation	10367	KEGG	9606	37	133	4.41792e-05	0.000396246	AKT1; AKT3; CHUK; CREB1; CYLD; FHL2; FOS; GRB2; IFNAR2; IFNB1; IFNG; IL1A; LILRA2; MAP2K1; MAP2K6; MAP3K14; MAP3K7; MAPK11; MAPK1; MAPK14; NFATC1; OSCAR; PIK3CA; PIK3R1; PIK3R3; PPP3CA; RAC1; SOCS1; SOCS3; STAT1; TGFB1; TGFB2; TGFBR1; TGFBR2; TNF; TNFRSF11A; TNFRSF11B;	AKT1|IDBG-22709|ENSG00000142208|207|; AKT3|IDBG-107751|ENSG00000117020|10000|; CHUK|IDBG-243385|ENSG00000213341|1147|; CREB1|IDBG-79573|ENSG00000118260|1385|; CYLD|IDBG-30697|ENSG00000083799|102724054,1540|; FHL2|IDBG-64511|ENSG00000115641|2274|; FOS|IDBG-12957|ENSG00000170345|2353|; GRB2|IDBG-68262|ENSG00000177885|2885|; IFNAR2|IDBG-1973|ENSG00000159110|3455|; IFNB1|IDBG-53485|ENSG00000171855|34…
Insulin signaling pathway	531	KEGG	9606	39	143	4.51968e-05	0.000397184	AKT1; AKT3; BRAF; CRK; CRKL; EIF4E; EXOC7; FASN; FLOT2; G6PC3; G6PC; GRB2; GSK3B; GYS1; HK1; HRAS; INSR; IRS1; IRS2; KRAS; MAP2K1; MAPK1; MTOR; NRAS; PHKA1; PIK3CA; PIK3R1; PIK3R3; PPP1CB; PRKAA1; PRKAB1; PRKACB; PRKAR2A; PTPN1; RAF1; RPS6KB1; SOCS1; SOCS3; TRIP10;	AKT1|IDBG-22709|ENSG00000142208|207|; AKT3|IDBG-107751|ENSG00000117020|10000|; BRAF|IDBG-44351|ENSG00000157764|673|; CRK|IDBG-14664|ENSG00000167193|1398|; CRKL|IDBG-1833|ENSG00000099942|1399|; EIF4E|IDBG-30970|ENSG00000151247|1977|; EXOC7|IDBG-69418|ENSG00000182473|23265|; FASN|IDBG-73235|ENSG00000169710|2194|; FLOT2|IDBG-37810|ENSG00000132589|2319|; G6PC3|IDBG-53289|ENSG00000141349|92579|; G6PC|…
Signalling to p38 via RIT and RIN	13183	REACTOME	9606	11	21	4.91987e-05	0.00043018	BRAF; CDK1; HRAS; JAK2; KRAS; MAP2K1; MAPK1; NRAS; PTPN11; RAF1; YWHAB;	BRAF|IDBG-44351|ENSG00000157764|673|; CDK1|IDBG-75344|ENSG00000170312|983|; HRAS|IDBG-16878|ENSG00000174775|3265|; JAK2|IDBG-47039|ENSG00000096968|3717|; KRAS|IDBG-23889|ENSG00000133703|3845|; MAP2K1|IDBG-18019|ENSG00000169032|5604|; MAPK1|IDBG-2147|ENSG00000100030|5594|; NRAS|IDBG-243969|ENSG00000213281|4893|; PTPN11|IDBG-58105|ENSG00000179295|5781|; RAF1|IDBG-19277|ENSG00000132155|102724915,589…
BMP2 signaling	16264	INOH	9606	22	64	5.229e-05	0.000450419	ACVR2A; BAMBI; BMP3; BMPR2; GDF11; MAP2K3; MAP2K6; MAP3K7; MAPK11; MAPK14; NODAL; SMAD2; SMAD3; SMAD4; SMAD5; SMAD7; STAT3; TGFB1; TGFB2; TGFBR1; TGFBR2; ZNF423;	ACVR2A|IDBG-71761|ENSG00000121989|92|; BAMBI|IDBG-66015|ENSG00000095739|25805|; BMP3|IDBG-26583|ENSG00000152785|651|; BMPR2|IDBG-78880|ENSG00000204217|659|; GDF11|IDBG-39057|ENSG00000135414|10220|; MAP2K3|IDBG-35553|ENSG00000034152|100996792,5606|; MAP2K6|IDBG-66516|ENSG00000108984|5608|; MAP3K7|IDBG-94374|ENSG00000135341|6885|; MAPK11|IDBG-13123|ENSG00000185386|5600|; MAPK14|IDBG-84613|ENSG00000…
IL2 signaling events mediated by STAT5	15584	PID NCI	9606	13	28	5.21394e-05	0.000451356	BCL2; BCL2L1; CCNA2; CCND2; CCND3; CDK6; GRB2; IL2RA; MYC; PIK3CA; PIK3R1; PTPN11; SP1;	BCL2|IDBG-4354|ENSG00000171791|596|; BCL2L1|IDBG-63673|ENSG00000171552|598|; CCNA2|IDBG-36372|ENSG00000145386|890|; CCND2|IDBG-12912|ENSG00000118971|894|; CCND3|IDBG-86973|ENSG00000112576|896|; CDK6|IDBG-26773|ENSG00000105810|1021|; GRB2|IDBG-68262|ENSG00000177885|2885|; IL2RA|IDBG-50566|ENSG00000134460|3559|; MYC|IDBG-35442|ENSG00000136997|4609|; PIK3CA|IDBG-66003|ENSG00000121879|5290|; PIK3R1|I…
SHC1 events in ERBB2 signaling	13289	REACTOME	9606	13	28	5.21394e-05	0.000451356	CDK1; EGFR; EREG; HBEGF; HRAS; JAK2; KRAS; MAP2K1; MAPK1; NRAS; PTPN11; RAF1; YWHAB;	CDK1|IDBG-75344|ENSG00000170312|983|; EGFR|IDBG-16933|ENSG00000146648|1956|; EREG|IDBG-24370|ENSG00000124882|2069|; HBEGF|IDBG-48445|ENSG00000113070|1839|; HRAS|IDBG-16878|ENSG00000174775|3265|; JAK2|IDBG-47039|ENSG00000096968|3717|; KRAS|IDBG-23889|ENSG00000133703|3845|; MAP2K1|IDBG-18019|ENSG00000169032|5604|; MAPK1|IDBG-2147|ENSG00000100030|5594|; NRAS|IDBG-243969|ENSG00000213281|4893|; PTPN11…
TCR	15915	NETPATH	9606	61	259	5.62035e-05	0.000474729	AKT1; ANXA11; CD28; CD2AP; CD4; CDC42; CDK1; CHUK; CREB1; CRK; CRKL; CTNNB1; DDX3X; DIAPH1; DNAJB1; DPYSL2; DYRK1A; EGR1; ENAH; ENO2; FOS; GIT2; GRB2; GSK3B; ITPR1; LDHA; LYN; MALT1; MAP2K1; MAP3K1; MAP3K14; MAPK11; MAPK1; MAPK14; MUC1; NEDD9; NFATC1; PAG1; PAK1; PIK3R1; PKM2; PRKCD; PTPN11; PTPN22; PXN; RAF1; RAN; RAP1A; RASA1; REL; RPS6KA5; RPS6KB1; STAT1; STAT5B; STK4; TFRC; TSG101; TUBB; VAV2…	AKT1|IDBG-22709|ENSG00000142208|207|; ANXA11|IDBG-80290|ENSG00000122359|311|; CD28|IDBG-79183|ENSG00000178562|940|; CD2AP|IDBG-90083|ENSG00000198087|23607|; CD4|IDBG-15034|ENSG00000010610|920|; CDC42|IDBG-93614|ENSG00000070831|998|; CDK1|IDBG-75344|ENSG00000170312|983|; CHUK|IDBG-243385|ENSG00000213341|1147|; CREB1|IDBG-79573|ENSG00000118260|1385|; CRK|IDBG-14664|ENSG00000167193|1398|; CRKL|IDBG-…
MEK activation	12999	REACTOME	9606	6	7	5.6161e-05	0.000476684	HRAS; KRAS; MAP2K1; NRAS; RAF1; YWHAB;	HRAS|IDBG-16878|ENSG00000174775|3265|; KRAS|IDBG-23889|ENSG00000133703|3845|; MAP2K1|IDBG-18019|ENSG00000169032|5604|; NRAS|IDBG-243969|ENSG00000213281|4893|; RAF1|IDBG-19277|ENSG00000132155|102724915,5894|; YWHAB|IDBG-76944|ENSG00000166913|7529|;
Post-transcriptional silencing by small RNAs	13758	REACTOME	9606	6	7	5.6161e-05	0.000476684	EIF2C1; EIF2C2; EIF2C3; EIF2C4; TNRC6A; TNRC6B;	EIF2C1|IDBG-96234|ENSG00000092847|26523|; EIF2C2|IDBG-37096|ENSG00000123908|27161|; EIF2C3|IDBG-96250|ENSG00000126070|192669|; EIF2C4|IDBG-96231|ENSG00000134698|192670|; TNRC6A|IDBG-21227|ENSG00000090905|102724266,27327|; TNRC6B|IDBG-8635|ENSG00000100354|23112|;
RAF phosphorylates MEK	12998	REACTOME	9606	6	7	5.6161e-05	0.000476684	HRAS; KRAS; MAP2K1; NRAS; RAF1; YWHAB;	HRAS|IDBG-16878|ENSG00000174775|3265|; KRAS|IDBG-23889|ENSG00000133703|3845|; MAP2K1|IDBG-18019|ENSG00000169032|5604|; NRAS|IDBG-243969|ENSG00000213281|4893|; RAF1|IDBG-19277|ENSG00000132155|102724915,5894|; YWHAB|IDBG-76944|ENSG00000166913|7529|;
RAF activation	12997	REACTOME	9606	5	5	6.33978e-05	0.000532909	HRAS; KRAS; NRAS; RAF1; YWHAB;	HRAS|IDBG-16878|ENSG00000174775|3265|; KRAS|IDBG-23889|ENSG00000133703|3845|; NRAS|IDBG-243969|ENSG00000213281|4893|; RAF1|IDBG-19277|ENSG00000132155|102724915,5894|; YWHAB|IDBG-76944|ENSG00000166913|7529|;
Role of Calcineurin-dependent NFAT signaling in lymphocytes	15595	PID NCI	9606	15	36	6.63946e-05	0.000555416	AKAP5; BCL2; BCL2L1; CSNK1A1; CSNK2A1; FKBP1A; GSK3B; MAP3K1; MAPK14; MEF2D; NFATC1; PIM1; RAN; RCAN2; YWHAQ;	AKAP5|IDBG-9126|ENSG00000179841|9495|; BCL2|IDBG-4354|ENSG00000171791|596|; BCL2L1|IDBG-63673|ENSG00000171552|598|; CSNK1A1|IDBG-52965|ENSG00000113712|1452|; CSNK2A1|IDBG-37787|ENSG00000101266|1457|; FKBP1A|IDBG-39495|ENSG00000088832|101929368,2280|; GSK3B|IDBG-51663|ENSG00000082701|2932|; MAP3K1|IDBG-22000|ENSG00000095015|4214|; MAPK14|IDBG-84613|ENSG00000112062|1432|; MEF2D|IDBG-103519|ENSG0000…
Chemokine signaling pathway	4389	KEGG	9606	46	181	6.69977e-05	0.00055778	ADCY2; ADCY9; ADRBK1; ADRBK2; AKT1; AKT3; ARRB2; BRAF; CCL22; CDC42; CHUK; CRK; CRKL; FOXO3; GNAI3; GNB1; GNG12; GRB2; GRK6; GSK3B; HRAS; JAK2; KRAS; LYN; MAP2K1; MAPK1; NRAS; PAK1; PIK3CA; PIK3R1; PIK3R3; PRKACB; PRKCB; PRKCD; PXN; RAC1; RAF1; RAP1A; RAP1B; RHOA; ROCK1; STAT1; STAT3; STAT5B; VAV2; WASL;	ADCY2|IDBG-11792|ENSG00000078295|108|; ADCY9|IDBG-12514|ENSG00000162104|115|; ADRBK1|IDBG-59896|ENSG00000173020|156|; ADRBK2|IDBG-3038|ENSG00000100077|157|; AKT1|IDBG-22709|ENSG00000142208|207|; AKT3|IDBG-107751|ENSG00000117020|10000|; ARRB2|IDBG-19263|ENSG00000141480|409|; BRAF|IDBG-44351|ENSG00000157764|673|; CCL22|IDBG-33170|ENSG00000102962|6367|; CDC42|IDBG-93614|ENSG00000070831|998|; CHUK|ID…
SHC1 events in ERBB4 signaling	13261	REACTOME	9606	12	25	6.76622e-05	0.000557972	CDK1; EREG; HBEGF; HRAS; JAK2; KRAS; MAP2K1; MAPK1; NRAS; PTPN11; RAF1; YWHAB;	CDK1|IDBG-75344|ENSG00000170312|983|; EREG|IDBG-24370|ENSG00000124882|2069|; HBEGF|IDBG-48445|ENSG00000113070|1839|; HRAS|IDBG-16878|ENSG00000174775|3265|; JAK2|IDBG-47039|ENSG00000096968|3717|; KRAS|IDBG-23889|ENSG00000133703|3845|; MAP2K1|IDBG-18019|ENSG00000169032|5604|; MAPK1|IDBG-2147|ENSG00000100030|5594|; NRAS|IDBG-243969|ENSG00000213281|4893|; PTPN11|IDBG-58105|ENSG00000179295|5781|; RAF1…
Trk receptor signaling mediated by the MAPK pathway	14953	PID NCI	9606	12	25	6.76622e-05	0.000557972	BRAF; CREB1; EGR1; FOS; MAP2K1; MAP3K2; MAPK14; MAPKAPK2; PRKCD; RAF1; RPS6KA5; SRF;	BRAF|IDBG-44351|ENSG00000157764|673|; CREB1|IDBG-79573|ENSG00000118260|1385|; EGR1|IDBG-47191|ENSG00000120738|1958|; FOS|IDBG-12957|ENSG00000170345|2353|; MAP2K1|IDBG-18019|ENSG00000169032|5604|; MAP3K2|IDBG-69031|ENSG00000169967|10746|; MAPK14|IDBG-84613|ENSG00000112062|1432|; MAPKAPK2|IDBG-106265|ENSG00000162889|9261|; PRKCD|IDBG-40082|ENSG00000163932|5580|; RAF1|IDBG-19277|ENSG00000132155|1027…
mTOR signaling pathway	15244	PID NCI	9606	16	40	6.90912e-05	0.000567069	AKT1; BNIP3; CCNE1; CLIP1; DDIT4; EEF2; EEF2K; EIF4E; IRS1; MTOR; PDCD4; POLDIP3; RPS6KB1; RRN3; SGK1; YY1;	AKT1|IDBG-22709|ENSG00000142208|207|; BNIP3|IDBG-93314|ENSG00000176171|664|; CCNE1|IDBG-41865|ENSG00000105173|898|; CLIP1|IDBG-62398|ENSG00000130779|6249|; DDIT4|IDBG-77884|ENSG00000168209|54541|; EEF2|IDBG-18151|ENSG00000167658|1938|; EEF2K|IDBG-19885|ENSG00000103319|101930123,29904|; EIF4E|IDBG-30970|ENSG00000151247|1977|; IRS1|IDBG-82407|ENSG00000169047|3667|; MTOR|IDBG-89258|ENSG00000198793|2…
B cell receptor signaling pathway	532	KEGG	9606	24	74	7.09193e-05	0.000579341	AKT1; AKT3; CD22; CHUK; FOS; GRB2; GSK3B; HRAS; IFITM1; KRAS; LYN; MALT1; MAP2K1; MAPK1; NFATC1; NRAS; PIK3CA; PIK3R1; PIK3R3; PPP3CA; PRKCB; RAC1; RAF1; VAV2;	AKT1|IDBG-22709|ENSG00000142208|207|; AKT3|IDBG-107751|ENSG00000117020|10000|; CD22|IDBG-44001|ENSG00000012124|933|; CHUK|IDBG-243385|ENSG00000213341|1147|; FOS|IDBG-12957|ENSG00000170345|2353|; GRB2|IDBG-68262|ENSG00000177885|2885|; GSK3B|IDBG-51663|ENSG00000082701|2932|; HRAS|IDBG-16878|ENSG00000174775|3265|; IFITM1|IDBG-16232|ENSG00000185885|8519|; KRAS|IDBG-23889|ENSG00000133703|3845|; LYN|ID…
Cytokine Signaling in Immune system	17418	REACTOME	9606	62	267	7.61503e-05	0.000619166	ADAM17; ARIH1; B2M; BTRC; CD44; CDK1; CHUK; CRK; CRKL; EGR1; EIF4A2; EIF4A3; EIF4E; HRAS; IFIT3; IFITM1; IFNA1; IFNB1; IFNG; IL1A; IL2RA; IL6ST; IL7R; IRF4; IRS1; IRS2; JAK2; KPNA1; KPNA3; KRAS; LYN; MAP2K1; MAP2K4; MAP2K6; MAP3K3; MAP3K7; MAPK1; NCAM1; NOD2; NRAS; NUP43; NUP50; NUP54; PIK3CA; PIK3R1; PIK3R3; PRKCD; PRLR; PTPN11; PTPN1; RAF1; SOCS1; SOCS3; STAT1; STAT3; STAT5B; SUMO1; TAB3; TNIP2…	ADAM17|IDBG-27788|ENSG00000151694|6868|; ARIH1|IDBG-20750|ENSG00000166233|25820|; B2M|IDBG-9902|ENSG00000166710|567|; BTRC|IDBG-87102|ENSG00000166167|8945|; CD44|IDBG-39556|ENSG00000026508|960|; CDK1|IDBG-75344|ENSG00000170312|983|; CHUK|IDBG-243385|ENSG00000213341|1147|; CRK|IDBG-14664|ENSG00000167193|1398|; CRKL|IDBG-1833|ENSG00000099942|1399|; EGR1|IDBG-47191|ENSG00000120738|1958|; EIF4A2|IDBG…
Innate Immune System	17476	REACTOME	9606	114	563	7.75202e-05	0.000627373	ACTG1; ACTR2; ADCY2; ADCY9; ADRBK1; AGER; AKT1; AKT3; APP; ATG5; B2M; BCL2; BCL2L1; C3; C8A; CAPZA1; CAPZA2; CD180; CD28; CD4; CD46; CD55; CDC42; CDK1; CDKN1A; CDKN1B; CFI; CHUK; CREB1; CRK; CTNNB1; CYLD; DUSP6; EGFR; EIF2C1; EIF2C2; EIF2C3; EIF2C4; EREG; FGF2; FGFR4; FOS; FOXO3; FRS2; GSK3B; HBEGF; HRAS; HSP90B1; IFNA1; IFNB1; IRS1; IRS2; ITPR1; JAK2; KIT; KRAS; LYN; MALT1; MAP2K1; MAP2K3; MAP2K…	ACTG1|IDBG-72264|ENSG00000184009|60,71|; ACTR2|IDBG-54239|ENSG00000138071|10097|; ADCY2|IDBG-11792|ENSG00000078295|108|; ADCY9|IDBG-12514|ENSG00000162104|115|; ADRBK1|IDBG-59896|ENSG00000173020|156|; AGER|IDBG-80463|ENSG00000204305|177|; AKT1|IDBG-22709|ENSG00000142208|207|; AKT3|IDBG-107751|ENSG00000117020|10000|; APP|IDBG-1100|ENSG00000142192|351|; ATG5|IDBG-94856|ENSG00000057663|9474|; B2M|IDB…
Signaling by Insulin receptor	13281	REACTOME	9606	31	107	7.85099e-05	0.000632441	ATP6V0E1; ATP6V1B2; CAB39; CDK1; CRK; EEF2K; EIF4E; FGF2; FGFR4; FRS2; GRB10; HRAS; INSR; IRS1; IRS2; JAK2; KRAS; MAP2K1; MAPK1; MTOR; NRAS; PIK3CA; PIK3R1; PPM1A; PRKAA1; PRKAB1; PTPN11; RAF1; RPS6KB1; STRADB; YWHAB;	ATP6V0E1|IDBG-57918|ENSG00000113732|8992|; ATP6V1B2|IDBG-9757|ENSG00000147416|526|; CAB39|IDBG-82966|ENSG00000135932|51719|; CDK1|IDBG-75344|ENSG00000170312|983|; CRK|IDBG-14664|ENSG00000167193|1398|; EEF2K|IDBG-19885|ENSG00000103319|101930123,29904|; EIF4E|IDBG-30970|ENSG00000151247|1977|; FGF2|IDBG-37039|ENSG00000138685|2247|; FGFR4|IDBG-59460|ENSG00000160867|2264|; FRS2|IDBG-47144|ENSG00000166…
IL1	15917	NETPATH	9606	23	70	7.95621e-05	0.000637964	ACAN; AKT1; CHUK; GSK3B; IL1A; IRS1; MAP2K1; MAP2K3; MAP2K4; MAP2K6; MAP3K14; MAP3K2; MAP3K3; MAP3K7; MAPK1; MAPK14; PIK3R1; PPP6C; PTPN11; REL; STAT3; TAB3; TMEM189-UBE2V1;	ACAN|IDBG-28773|ENSG00000157766|176|; AKT1|IDBG-22709|ENSG00000142208|207|; CHUK|IDBG-243385|ENSG00000213341|1147|; GSK3B|IDBG-51663|ENSG00000082701|2932|; IL1A|IDBG-66482|ENSG00000115008|3552|; IRS1|IDBG-82407|ENSG00000169047|3667|; MAP2K1|IDBG-18019|ENSG00000169032|5604|; MAP2K3|IDBG-35553|ENSG00000034152|100996792,5606|; MAP2K4|IDBG-31021|ENSG00000065559|6416|; MAP2K6|IDBG-66516|ENSG0000010898…
Fc epsilon receptor i signaling in mast cells	4183	PID BIOCARTA	9606	13	29	8.20444e-05	0.000648896	FOS; GRB2; HRAS; LYN; MAP2K1; MAP2K4; MAP3K1; MAPK1; PAK2; PIK3CA; PIK3R1; PRKCB; RAF1;	FOS|IDBG-12957|ENSG00000170345|2353|; GRB2|IDBG-68262|ENSG00000177885|2885|; HRAS|IDBG-16878|ENSG00000174775|3265|; LYN|IDBG-408826|ENSG00000254087|4067|; MAP2K1|IDBG-18019|ENSG00000169032|5604|; MAP2K4|IDBG-31021|ENSG00000065559|6416|; MAP3K1|IDBG-22000|ENSG00000095015|4214|; MAPK1|IDBG-2147|ENSG00000100030|5594|; PAK2|IDBG-71333|ENSG00000180370|5062|; PIK3CA|IDBG-66003|ENSG00000121879|5290|; PI…
FoxO family signaling	15266	PID NCI	9606	13	29	8.20444e-05	0.000648896	AKT1; BCL2L11; CDKN1B; CHUK; CTNNB1; FOXO3; G6PC; KAT2B; RAN; SGK1; SIRT1; SOD2; ZFAND5;	AKT1|IDBG-22709|ENSG00000142208|207|; BCL2L11|IDBG-65821|ENSG00000153094|10018|; CDKN1B|IDBG-20317|ENSG00000111276|1027|; CHUK|IDBG-243385|ENSG00000213341|1147|; CTNNB1|IDBG-27347|ENSG00000168036|1499|; FOXO3|IDBG-95024|ENSG00000118689|2309|; G6PC|IDBG-51938|ENSG00000131482|2538|; KAT2B|IDBG-21805|ENSG00000114166|8850|; RAN|IDBG-64798|ENSG00000132341|5901|; SGK1|IDBG-96775|ENSG00000118515|6446|; …
Thyroid cancer	500	KEGG	9606	13	29	8.20444e-05	0.000648896	BRAF; CCDC6; CCND1; CTNNB1; HRAS; KRAS; MAP2K1; MAPK1; MYC; NRAS; RET; TP53; TPM3;	BRAF|IDBG-44351|ENSG00000157764|673|; CCDC6|IDBG-75157|ENSG00000108091|8030|; CCND1|IDBG-61868|ENSG00000110092|595|; CTNNB1|IDBG-27347|ENSG00000168036|1499|; HRAS|IDBG-16878|ENSG00000174775|3265|; KRAS|IDBG-23889|ENSG00000133703|3845|; MAP2K1|IDBG-18019|ENSG00000169032|5604|; MAPK1|IDBG-2147|ENSG00000100030|5594|; MYC|IDBG-35442|ENSG00000136997|4609|; NRAS|IDBG-243969|ENSG00000213281|4893|; RET|I…
MicroRNA (miRNA) biogenesis	13757	REACTOME	9606	11	22	8.55584e-05	0.000673628	DICER1; EIF2C1; EIF2C2; EIF2C3; EIF2C4; POLR2D; POLR2E; PRKRA; RAN; TARBP2; XPO5;	DICER1|IDBG-18522|ENSG00000100697|23405|; EIF2C1|IDBG-96234|ENSG00000092847|26523|; EIF2C2|IDBG-37096|ENSG00000123908|27161|; EIF2C3|IDBG-96250|ENSG00000126070|192669|; EIF2C4|IDBG-96231|ENSG00000134698|192670|; POLR2D|IDBG-69340|ENSG00000144231|5433|; POLR2E|IDBG-13793|ENSG00000099817|5434|; PRKRA|IDBG-76030|ENSG00000180228|8575|; RAN|IDBG-64798|ENSG00000132341|5901|; TARBP2|IDBG-36938|ENSG00000…
Signaling by the B Cell Receptor (BCR)	19561	REACTOME	9606	47	188	8.65862e-05	0.000678649	AKT1; AKT3; BTRC; CD28; CDKN1A; CDKN1B; CHUK; CREB1; EGFR; EIF2C1; EIF2C2; EIF2C3; EIF2C4; EREG; FGF2; FGFR4; FOXO3; FRS2; GSK3B; HBEGF; HRAS; IRS1; IRS2; ITPR1; KIT; KRAS; LYN; MALT1; MAP3K7; MDM2; MTOR; NRAS; PDGFRA; PHLPP1; PHLPP2; PIK3CA; PIK3R1; PIK3R3; PRKCB; PSMB5; PSMD10; PTEN; PTPN11; REL; SH3KBP1; TNRC6A; TNRC6B;	AKT1|IDBG-22709|ENSG00000142208|207|; AKT3|IDBG-107751|ENSG00000117020|10000|; BTRC|IDBG-87102|ENSG00000166167|8945|; CD28|IDBG-79183|ENSG00000178562|940|; CDKN1A|IDBG-85033|ENSG00000124762|1026|; CDKN1B|IDBG-20317|ENSG00000111276|1027|; CHUK|IDBG-243385|ENSG00000213341|1147|; CREB1|IDBG-79573|ENSG00000118260|1385|; EGFR|IDBG-16933|ENSG00000146648|1956|; EIF2C1|IDBG-96234|ENSG00000092847|26523|; …
FCERI mediated MAPK activation	19852	REACTOME	9606	18	49	9.2927e-05	0.000725081	CDK1; FOS; HRAS; JAK2; KRAS; LYN; MAP2K1; MAP2K4; MAP3K1; MAPK1; NRAS; PAK1; PAK2; PTPN11; RAC1; RAF1; VAV2; YWHAB;	CDK1|IDBG-75344|ENSG00000170312|983|; FOS|IDBG-12957|ENSG00000170345|2353|; HRAS|IDBG-16878|ENSG00000174775|3265|; JAK2|IDBG-47039|ENSG00000096968|3717|; KRAS|IDBG-23889|ENSG00000133703|3845|; LYN|IDBG-408826|ENSG00000254087|4067|; MAP2K1|IDBG-18019|ENSG00000169032|5604|; MAP2K4|IDBG-31021|ENSG00000065559|6416|; MAP3K1|IDBG-22000|ENSG00000095015|4214|; MAPK1|IDBG-2147|ENSG00000100030|5594|; NRAS|…
Shigellosis	10374	KEGG	9606	21	62	9.8243e-05	0.000763138	ACTG1; ATG5; BTRC; CD44; CDC42; CHUK; CRK; CRKL; DIAPH1; MAPK11; MAPK1; MAPK14; NOD2; PFN1; PFN2; RAC1; RHOG; ROCK1; VCL; WASF1; WASL;	ACTG1|IDBG-72264|ENSG00000184009|60,71|; ATG5|IDBG-94856|ENSG00000057663|9474|; BTRC|IDBG-87102|ENSG00000166167|8945|; CD44|IDBG-39556|ENSG00000026508|960|; CDC42|IDBG-93614|ENSG00000070831|998|; CHUK|IDBG-243385|ENSG00000213341|1147|; CRK|IDBG-14664|ENSG00000167193|1398|; CRKL|IDBG-1833|ENSG00000099942|1399|; DIAPH1|IDBG-50631|ENSG00000131504|1729|; MAPK11|IDBG-13123|ENSG00000185386|5600|; MAPK1…
Hemostasis	19856	REACTOME	9606	104	508	0.000102826	0.000795185	A2M; ACTN4; AK3; AKT1; AKT3; ALDOA; ANGPT2; APP; ARRB2; ATP2B1; BSG; CALU; CAPZA1; CAPZA2; CBX5; CD44; CD47; CDC42; CEACAM8; CLU; CRK; DGKE; DGKH; DOCK11; EHD1; F11R; F2; GATA6; GNAI3; GNB1; GNG12; HDAC2; HRAS; IFNA1; IFNB1; IGF1; IL2RA; ITGA2; ITPR1; JAK2; KCNMB4; KIF23; KIF2C; KIF3A; KIF3B; KIF5B; KLC2; KRAS; LAMP2; LYN; MAFF; MAFG; MAFK; MAPK1; MAPK14; MFN2; MMP1; MYB; NRAS; OLR1; PFN1; PIK3CA…	A2M|IDBG-17623|ENSG00000175899|2|; ACTN4|IDBG-49384|ENSG00000130402|81|; AK3|IDBG-46603|ENSG00000147853|50808|; AKT1|IDBG-22709|ENSG00000142208|207|; AKT3|IDBG-107751|ENSG00000117020|10000|; ALDOA|IDBG-25500|ENSG00000149925|226|; ANGPT2|IDBG-5893|ENSG00000091879|285|; APP|IDBG-1100|ENSG00000142192|351|; ARRB2|IDBG-19263|ENSG00000141480|409|; ATP2B1|IDBG-50612|ENSG00000070961|490|; BSG|IDBG-12353|…
Nongenotropic Androgen signaling	14920	PID NCI	9606	9	16	0.000119451	0.000919666	AKT1; CREB1; FOS; GNB1; HRAS; MAPK1; PIK3CA; PIK3R1; RAF1;	AKT1|IDBG-22709|ENSG00000142208|207|; CREB1|IDBG-79573|ENSG00000118260|1385|; FOS|IDBG-12957|ENSG00000170345|2353|; GNB1|IDBG-85988|ENSG00000078369|2782|; HRAS|IDBG-16878|ENSG00000174775|3265|; MAPK1|IDBG-2147|ENSG00000100030|5594|; PIK3CA|IDBG-66003|ENSG00000121879|5290|; PIK3R1|IDBG-25037|ENSG00000145675|5295|; RAF1|IDBG-19277|ENSG00000132155|102724915,5894|;
Melanocyte development and pigmentation pathway	4062	PID BIOCARTA	9606	8	13	0.000123904	0.000937363	BCL2; CREB1; HRAS; KIT; KITLG; MAP2K1; MAPK1; RAF1;	BCL2|IDBG-4354|ENSG00000171791|596|; CREB1|IDBG-79573|ENSG00000118260|1385|; HRAS|IDBG-16878|ENSG00000174775|3265|; KIT|IDBG-18980|ENSG00000157404|3815|; KITLG|IDBG-50398|ENSG00000049130|4254|; MAP2K1|IDBG-18019|ENSG00000169032|5604|; MAPK1|IDBG-2147|ENSG00000100030|5594|; RAF1|IDBG-19277|ENSG00000132155|102724915,5894|;
Rb tumor suppressor/checkpoint signaling in response to dna damage	3939	PID BIOCARTA	9606	8	13	0.000123904	0.000937363	ATM; CDK1; CDK4; CDKN1A; CHEK1; TP53; WEE1; YWHAH;	ATM|IDBG-70193|ENSG00000149311|472|; CDK1|IDBG-75344|ENSG00000170312|983|; CDK4|IDBG-43642|ENSG00000135446|1019|; CDKN1A|IDBG-85033|ENSG00000124762|1026|; CHEK1|IDBG-75536|ENSG00000149554|1111|; TP53|IDBG-26364|ENSG00000141510|7157|; WEE1|IDBG-31415|ENSG00000166483|7465|; YWHAH|IDBG-4947|ENSG00000128245|7533|;
Fmlp induced chemokine gene expression in hmc-1 cells	4092	PID BIOCARTA	9606	13	30	0.000125716	0.00093882	GNB1; HRAS; MAP2K1; MAP2K3; MAP2K6; MAPK1; MAPK14; NFATC1; PAK1; PPP3CA; PRKCB; RAC1; RAF1;	GNB1|IDBG-85988|ENSG00000078369|2782|; HRAS|IDBG-16878|ENSG00000174775|3265|; MAP2K1|IDBG-18019|ENSG00000169032|5604|; MAP2K3|IDBG-35553|ENSG00000034152|100996792,5606|; MAP2K6|IDBG-66516|ENSG00000108984|5608|; MAPK1|IDBG-2147|ENSG00000100030|5594|; MAPK14|IDBG-84613|ENSG00000112062|1432|; NFATC1|IDBG-5452|ENSG00000131196|4772|; PAK1|IDBG-65610|ENSG00000149269|5058|; PPP3CA|IDBG-31818|ENSG0000013…
Oncogene Induced Senescence	16811	REACTOME	9606	13	30	0.000125716	0.00093882	CDK4; CDK6; E2F3; EIF2C1; EIF2C3; EIF2C4; ETS1; MAPK1; MDM2; SP1; TNRC6A; TNRC6B; TP53;	CDK4|IDBG-43642|ENSG00000135446|1019|; CDK6|IDBG-26773|ENSG00000105810|1021|; E2F3|IDBG-64143|ENSG00000112242|1871|; EIF2C1|IDBG-96234|ENSG00000092847|26523|; EIF2C3|IDBG-96250|ENSG00000126070|192669|; EIF2C4|IDBG-96231|ENSG00000134698|192670|; ETS1|IDBG-75897|ENSG00000134954|2113|; MAPK1|IDBG-2147|ENSG00000100030|5594|; MDM2|IDBG-46431|ENSG00000135679|4193|; SP1|IDBG-36616|ENSG00000185591|6667|;…
Pre-NOTCH Transcription and Translation	13300	REACTOME	9606	13	30	0.000125716	0.00093882	CCND1; E2F3; EIF2C1; EIF2C2; EIF2C3; EIF2C4; KAT2B; NOTCH1; NOTCH2; RBPJ; TNRC6A; TNRC6B; TP53;	CCND1|IDBG-61868|ENSG00000110092|595|; E2F3|IDBG-64143|ENSG00000112242|1871|; EIF2C1|IDBG-96234|ENSG00000092847|26523|; EIF2C2|IDBG-37096|ENSG00000123908|27161|; EIF2C3|IDBG-96250|ENSG00000126070|192669|; EIF2C4|IDBG-96231|ENSG00000134698|192670|; KAT2B|IDBG-21805|ENSG00000114166|8850|; NOTCH1|IDBG-92445|ENSG00000148400|4851|; NOTCH2|IDBG-101546|ENSG00000134250|4853|; RBPJ|IDBG-12527|ENSG00000168…
Toll Like Receptor 2 (TLR2) Cascade	17710	REACTOME	9606	28	95	0.00012376	0.000944481	AGER; APP; CDK1; CHUK; CREB1; DUSP6; FOS; JAK2; MAP2K1; MAP2K3; MAP2K4; MAP2K6; MAP3K1; MAP3K7; MAPK11; MAPK1; MAPK14; MAPKAPK2; MEF2A; NOD2; PTPN11; RPS6KA3; RPS6KA5; SFTPA1; SOCS1; TAB3; TIRAP; TLR2;	AGER|IDBG-80463|ENSG00000204305|177|; APP|IDBG-1100|ENSG00000142192|351|; CDK1|IDBG-75344|ENSG00000170312|983|; CHUK|IDBG-243385|ENSG00000213341|1147|; CREB1|IDBG-79573|ENSG00000118260|1385|; DUSP6|IDBG-50524|ENSG00000139318|1848|; FOS|IDBG-12957|ENSG00000170345|2353|; JAK2|IDBG-47039|ENSG00000096968|3717|; MAP2K1|IDBG-18019|ENSG00000169032|5604|; MAP2K3|IDBG-35553|ENSG00000034152|100996792,5606|…
Toll Like Receptor TLR1:TLR2 Cascade	13035	REACTOME	9606	28	95	0.00012376	0.000944481	AGER; APP; CDK1; CHUK; CREB1; DUSP6; FOS; JAK2; MAP2K1; MAP2K3; MAP2K4; MAP2K6; MAP3K1; MAP3K7; MAPK11; MAPK1; MAPK14; MAPKAPK2; MEF2A; NOD2; PTPN11; RPS6KA3; RPS6KA5; SFTPA1; SOCS1; TAB3; TIRAP; TLR2;	AGER|IDBG-80463|ENSG00000204305|177|; APP|IDBG-1100|ENSG00000142192|351|; CDK1|IDBG-75344|ENSG00000170312|983|; CHUK|IDBG-243385|ENSG00000213341|1147|; CREB1|IDBG-79573|ENSG00000118260|1385|; DUSP6|IDBG-50524|ENSG00000139318|1848|; FOS|IDBG-12957|ENSG00000170345|2353|; JAK2|IDBG-47039|ENSG00000096968|3717|; MAP2K1|IDBG-18019|ENSG00000169032|5604|; MAP2K3|IDBG-35553|ENSG00000034152|100996792,5606|…
MAP kinase activation in TLR cascade	18088	REACTOME	9606	20	59	0.000141255	0.00105036	CDK1; CREB1; DUSP6; FOS; JAK2; MAP2K1; MAP2K3; MAP2K4; MAP2K6; MAP3K7; MAPK11; MAPK1; MAPK14; MAPKAPK2; MEF2A; NOD2; PTPN11; RPS6KA3; RPS6KA5; TAB3;	CDK1|IDBG-75344|ENSG00000170312|983|; CREB1|IDBG-79573|ENSG00000118260|1385|; DUSP6|IDBG-50524|ENSG00000139318|1848|; FOS|IDBG-12957|ENSG00000170345|2353|; JAK2|IDBG-47039|ENSG00000096968|3717|; MAP2K1|IDBG-18019|ENSG00000169032|5604|; MAP2K3|IDBG-35553|ENSG00000034152|100996792,5606|; MAP2K4|IDBG-31021|ENSG00000065559|6416|; MAP2K6|IDBG-66516|ENSG00000108984|5608|; MAP3K7|IDBG-94374|ENSG00000135…
Canonical NF-kappaB pathway	15469	PID NCI	9606	11	23	0.000142616	0.00105149	ATM; BTRC; CHUK; CYLD; ERC1; MALT1; NOD2; RAN; TNF; TNFAIP3; UBE2D3;	ATM|IDBG-70193|ENSG00000149311|472|; BTRC|IDBG-87102|ENSG00000166167|8945|; CHUK|IDBG-243385|ENSG00000213341|1147|; CYLD|IDBG-30697|ENSG00000083799|102724054,1540|; ERC1|IDBG-11681|ENSG00000082805|23085|; MALT1|IDBG-3930|ENSG00000172175|10892|; NOD2|IDBG-30654|ENSG00000167207|64127|; RAN|IDBG-64798|ENSG00000132341|5901|; TNF|IDBG-300259|ENSG00000232810|7124|; TNFAIP3|IDBG-97033|ENSG00000118503|71…
Cyclins and cell cycle regulation	4145	PID BIOCARTA	9606	11	23	0.000142616	0.00105149	CCND1; CCND2; CCND3; CCNE1; CDC25A; CDK1; CDK4; CDK6; CDKN1A; CDKN1B; RBL1;	CCND1|IDBG-61868|ENSG00000110092|595|; CCND2|IDBG-12912|ENSG00000118971|894|; CCND3|IDBG-86973|ENSG00000112576|896|; CCNE1|IDBG-41865|ENSG00000105173|898|; CDC25A|IDBG-32204|ENSG00000164045|993|; CDK1|IDBG-75344|ENSG00000170312|983|; CDK4|IDBG-43642|ENSG00000135446|1019|; CDK6|IDBG-26773|ENSG00000105810|1021|; CDKN1A|IDBG-85033|ENSG00000124762|1026|; CDKN1B|IDBG-20317|ENSG00000111276|1027|; RBL1|…
Progesterone-mediated oocyte maturation	5712	KEGG	9606	27	91	0.000143652	0.00105466	ADCY2; ADCY9; AKT1; AKT3; ANAPC13; BRAF; CCNA2; CDC25A; CDK1; CPEB2; CPEB3; CPEB4; GNAI3; IGF1; IGF1R; KRAS; MAP2K1; MAPK11; MAPK1; MAPK14; PGR; PIK3CA; PIK3R1; PIK3R3; PRKACB; RAF1; RPS6KA3;	ADCY2|IDBG-11792|ENSG00000078295|108|; ADCY9|IDBG-12514|ENSG00000162104|115|; AKT1|IDBG-22709|ENSG00000142208|207|; AKT3|IDBG-107751|ENSG00000117020|10000|; ANAPC13|IDBG-57556|ENSG00000129055|25847|; BRAF|IDBG-44351|ENSG00000157764|673|; CCNA2|IDBG-36372|ENSG00000145386|890|; CDC25A|IDBG-32204|ENSG00000164045|993|; CDK1|IDBG-75344|ENSG00000170312|983|; CPEB2|IDBG-10295|ENSG00000137449|132864|; CP…
Transcription factor creb and its extracellular signals	4014	PID BIOCARTA	9606	12	27	0.000170783	0.00124858	AKT1; CREB1; GRB2; HRAS; MAPK1; MAPK14; PIK3CA; PIK3R1; PRKACB; PRKAR2A; PRKCB; RPS6KA5;	AKT1|IDBG-22709|ENSG00000142208|207|; CREB1|IDBG-79573|ENSG00000118260|1385|; GRB2|IDBG-68262|ENSG00000177885|2885|; HRAS|IDBG-16878|ENSG00000174775|3265|; MAPK1|IDBG-2147|ENSG00000100030|5594|; MAPK14|IDBG-84613|ENSG00000112062|1432|; PIK3CA|IDBG-66003|ENSG00000121879|5290|; PIK3R1|IDBG-25037|ENSG00000145675|5295|; PRKACB|IDBG-99931|ENSG00000142875|5567|; PRKAR2A|IDBG-33721|ENSG00000114302|5576|…
GnRH signaling pathway	412	KEGG	9606	27	92	0.00017575	0.0012689	ADCY2; ADCY9; CDC42; EGFR; GRB2; HBEGF; HRAS; ITPR1; KRAS; MAP2K1; MAP2K3; MAP2K4; MAP2K6; MAP3K1; MAP3K2; MAP3K3; MAPK11; MAPK1; MAPK14; MMP14; NRAS; PLA2G4C; PLA2G4F; PRKACB; PRKCB; PRKCD; RAF1;	ADCY2|IDBG-11792|ENSG00000078295|108|; ADCY9|IDBG-12514|ENSG00000162104|115|; CDC42|IDBG-93614|ENSG00000070831|998|; EGFR|IDBG-16933|ENSG00000146648|1956|; GRB2|IDBG-68262|ENSG00000177885|2885|; HBEGF|IDBG-48445|ENSG00000113070|1839|; HRAS|IDBG-16878|ENSG00000174775|3265|; ITPR1|IDBG-14187|ENSG00000150995|3708|; KRAS|IDBG-23889|ENSG00000133703|3845|; MAP2K1|IDBG-18019|ENSG00000169032|5604|; MAP2K…
MyD88:Mal cascade initiated on plasma membrane	13034	REACTOME	9606	27	92	0.00017575	0.0012689	AGER; APP; CDK1; CHUK; CREB1; DUSP6; FOS; JAK2; MAP2K1; MAP2K3; MAP2K4; MAP2K6; MAP3K1; MAP3K7; MAPK11; MAPK1; MAPK14; MAPKAPK2; MEF2A; NOD2; PTPN11; RPS6KA3; RPS6KA5; SOCS1; TAB3; TIRAP; TLR2;	AGER|IDBG-80463|ENSG00000204305|177|; APP|IDBG-1100|ENSG00000142192|351|; CDK1|IDBG-75344|ENSG00000170312|983|; CHUK|IDBG-243385|ENSG00000213341|1147|; CREB1|IDBG-79573|ENSG00000118260|1385|; DUSP6|IDBG-50524|ENSG00000139318|1848|; FOS|IDBG-12957|ENSG00000170345|2353|; JAK2|IDBG-47039|ENSG00000096968|3717|; MAP2K1|IDBG-18019|ENSG00000169032|5604|; MAP2K3|IDBG-35553|ENSG00000034152|100996792,5606|…
Toll Like Receptor TLR6:TLR2 Cascade	13036	REACTOME	9606	27	92	0.00017575	0.0012689	AGER; APP; CDK1; CHUK; CREB1; DUSP6; FOS; JAK2; MAP2K1; MAP2K3; MAP2K4; MAP2K6; MAP3K1; MAP3K7; MAPK11; MAPK1; MAPK14; MAPKAPK2; MEF2A; NOD2; PTPN11; RPS6KA3; RPS6KA5; SOCS1; TAB3; TIRAP; TLR2;	AGER|IDBG-80463|ENSG00000204305|177|; APP|IDBG-1100|ENSG00000142192|351|; CDK1|IDBG-75344|ENSG00000170312|983|; CHUK|IDBG-243385|ENSG00000213341|1147|; CREB1|IDBG-79573|ENSG00000118260|1385|; DUSP6|IDBG-50524|ENSG00000139318|1848|; FOS|IDBG-12957|ENSG00000170345|2353|; JAK2|IDBG-47039|ENSG00000096968|3717|; MAP2K1|IDBG-18019|ENSG00000169032|5604|; MAP2K3|IDBG-35553|ENSG00000034152|100996792,5606|…
SHC-mediated signalling	13279	REACTOME	9606	10	20	0.000181335	0.00129845	CDK1; HRAS; JAK2; KRAS; MAP2K1; MAPK1; NRAS; PTPN11; RAF1; YWHAB;	CDK1|IDBG-75344|ENSG00000170312|983|; HRAS|IDBG-16878|ENSG00000174775|3265|; JAK2|IDBG-47039|ENSG00000096968|3717|; KRAS|IDBG-23889|ENSG00000133703|3845|; MAP2K1|IDBG-18019|ENSG00000169032|5604|; MAPK1|IDBG-2147|ENSG00000100030|5594|; NRAS|IDBG-243969|ENSG00000213281|4893|; PTPN11|IDBG-58105|ENSG00000179295|5781|; RAF1|IDBG-19277|ENSG00000132155|102724915,5894|; YWHAB|IDBG-76944|ENSG00000166913|7…
Sprouty regulation of tyrosine kinase signals	4142	PID BIOCARTA	9606	10	20	0.000181335	0.00129845	EGFR; GRB2; HRAS; MAP2K1; MAPK1; PTPRB; RAF1; RASA1; SH3KBP1; SPRY2;	EGFR|IDBG-16933|ENSG00000146648|1956|; GRB2|IDBG-68262|ENSG00000177885|2885|; HRAS|IDBG-16878|ENSG00000174775|3265|; MAP2K1|IDBG-18019|ENSG00000169032|5604|; MAPK1|IDBG-2147|ENSG00000100030|5594|; PTPRB|IDBG-47655|ENSG00000127329|5787|; RAF1|IDBG-19277|ENSG00000132155|102724915,5894|; RASA1|IDBG-32785|ENSG00000145715|5921|; SH3KBP1|IDBG-49936|ENSG00000147010|30011|; SPRY2|IDBG-41306|ENSG000001361…
Validated targets of C-MYC transcriptional repression	15263	PID NCI	9606	20	60	0.000183434	0.00130809	ALDH9A1; BCL2; BRCA1; CCND1; CDKN1A; CDKN1B; CEBPA; CLU; CREB1; CSDE1; FOXO3; GTF2H2; MYC; NDRG1; NDRG2; NFYB; RBL1; SMAD4; SP1; ZFP36L1;	ALDH9A1|IDBG-104484|ENSG00000143149|223|; BCL2|IDBG-4354|ENSG00000171791|596|; BRCA1|IDBG-52172|ENSG00000012048|672|; CCND1|IDBG-61868|ENSG00000110092|595|; CDKN1A|IDBG-85033|ENSG00000124762|1026|; CDKN1B|IDBG-20317|ENSG00000111276|1027|; CEBPA|IDBG-409028|ENSG00000245848|1050|; CLU|IDBG-14287|ENSG00000120885|1191|; CREB1|IDBG-79573|ENSG00000118260|1385|; CSDE1|IDBG-101304|ENSG00000009307|7812|; …
Bcr signaling pathway	4023	PID BIOCARTA	9606	13	31	0.000188023	0.00133535	CSNK2A1; FOS; GRB2; HRAS; LYN; MAP2K1; MAP3K1; MAPK14; NFATC1; PPP3CA; PRKCB; RAC1; RAF1;	CSNK2A1|IDBG-37787|ENSG00000101266|1457|; FOS|IDBG-12957|ENSG00000170345|2353|; GRB2|IDBG-68262|ENSG00000177885|2885|; HRAS|IDBG-16878|ENSG00000174775|3265|; LYN|IDBG-408826|ENSG00000254087|4067|; MAP2K1|IDBG-18019|ENSG00000169032|5604|; MAP3K1|IDBG-22000|ENSG00000095015|4214|; MAPK14|IDBG-84613|ENSG00000112062|1432|; NFATC1|IDBG-5452|ENSG00000131196|4772|; PPP3CA|IDBG-31818|ENSG00000138814|5530|…
Notch-mediated HES/HEY network	15284	PID NCI	9606	16	43	0.000189919	0.00134333	CD4; CDKN1B; GATA6; HEY2; HIF1A; JAK2; KDR; MYB; NOTCH1; RBBP8; RBPJ; RUNX2; STAT3; TCF3; TWIST1; YY1;	CD4|IDBG-15034|ENSG00000010610|920|; CDKN1B|IDBG-20317|ENSG00000111276|1027|; GATA6|IDBG-1469|ENSG00000141448|2627|; HEY2|IDBG-96125|ENSG00000135547|23493|; HIF1A|IDBG-8510|ENSG00000100644|3091|; JAK2|IDBG-47039|ENSG00000096968|3717|; KDR|IDBG-19161|ENSG00000128052|3791|; MYB|IDBG-96852|ENSG00000118513|4602|; NOTCH1|IDBG-92445|ENSG00000148400|4851|; RBBP8|IDBG-1496|ENSG00000101773|5932|; RBPJ|IDB…
Regulation of Telomerase	15864	PID NCI	9606	21	65	0.000210042	0.00147965	AKT1; ATM; CCND1; CDKN1B; EGFR; ESR1; FOS; HDAC2; IFNAR2; IFNG; MTOR; MXD1; MYC; RPS6KB1; SMAD3; SP1; TERF2; TERT; TGFB1; TNKS; ZNFX1;	AKT1|IDBG-22709|ENSG00000142208|207|; ATM|IDBG-70193|ENSG00000149311|472|; CCND1|IDBG-61868|ENSG00000110092|595|; CDKN1B|IDBG-20317|ENSG00000111276|1027|; EGFR|IDBG-16933|ENSG00000146648|1956|; ESR1|IDBG-97997|ENSG00000091831|2099|; FOS|IDBG-12957|ENSG00000170345|2353|; HDAC2|IDBG-95591|ENSG00000196591|3066|; IFNAR2|IDBG-1973|ENSG00000159110|3455|; IFNG|IDBG-45916|ENSG00000111537|3458|; MTOR|IDBG…
Role of pi3k subunit p85 in regulation of actin organization and cell migration	4121	PID BIOCARTA	9606	9	17	0.000221272	0.00155247	ACTR2; CDC42; PAK1; PDGFRA; PIK3CA; PIK3R1; RAC1; RHOA; WASL;	ACTR2|IDBG-54239|ENSG00000138071|10097|; CDC42|IDBG-93614|ENSG00000070831|998|; PAK1|IDBG-65610|ENSG00000149269|5058|; PDGFRA|IDBG-18854|ENSG00000134853|5156|; PIK3CA|IDBG-66003|ENSG00000121879|5290|; PIK3R1|IDBG-25037|ENSG00000145675|5295|; RAC1|IDBG-8115|ENSG00000136238|5879|; RHOA|IDBG-34732|ENSG00000067560|387|; WASL|IDBG-38956|ENSG00000106299|8976|;
IL9	15924	NETPATH	9606	11	24	0.000229021	0.00159399	AKT1; GRB2; IRS1; IRS2; MAP2K1; MAPK1; PIK3R1; PTPN11; STAT1; STAT3; STAT5B;	AKT1|IDBG-22709|ENSG00000142208|207|; GRB2|IDBG-68262|ENSG00000177885|2885|; IRS1|IDBG-82407|ENSG00000169047|3667|; IRS2|IDBG-50213|ENSG00000185950|8660|; MAP2K1|IDBG-18019|ENSG00000169032|5604|; MAPK1|IDBG-2147|ENSG00000100030|5594|; PIK3R1|IDBG-25037|ENSG00000145675|5295|; PTPN11|IDBG-58105|ENSG00000179295|5781|; STAT1|IDBG-77617|ENSG00000115415|6772|; STAT3|IDBG-50702|ENSG00000168610|6774|; ST…
Plasma membrane estrogen receptor signaling	15557	PID NCI	9606	11	24	0.000229021	0.00159399	AKT1; ESR1; GNB1; GRB2; HBEGF; IGF1R; MAPK11; MSN; PIK3CA; PIK3R1; RHOA;	AKT1|IDBG-22709|ENSG00000142208|207|; ESR1|IDBG-97997|ENSG00000091831|2099|; GNB1|IDBG-85988|ENSG00000078369|2782|; GRB2|IDBG-68262|ENSG00000177885|2885|; HBEGF|IDBG-48445|ENSG00000113070|1839|; IGF1R|IDBG-31432|ENSG00000140443|3480|; MAPK11|IDBG-13123|ENSG00000185386|5600|; MSN|IDBG-73422|ENSG00000147065|4478|; PIK3CA|IDBG-66003|ENSG00000121879|5290|; PIK3R1|IDBG-25037|ENSG00000145675|5295|; RHO…
TRAF6 mediated induction of NFkB and MAP kinases upon TLR7/8 or 9 activation	13040	REACTOME	9606	25	84	0.000237079	0.00164349	AGER; APP; CDK1; CHUK; CREB1; DUSP6; FOS; JAK2; MAP2K1; MAP2K3; MAP2K4; MAP2K6; MAP3K1; MAP3K7; MAPK11; MAPK1; MAPK14; MAPKAPK2; MEF2A; NOD2; PTPN11; RPS6KA3; RPS6KA5; TAB3; TLR7;	AGER|IDBG-80463|ENSG00000204305|177|; APP|IDBG-1100|ENSG00000142192|351|; CDK1|IDBG-75344|ENSG00000170312|983|; CHUK|IDBG-243385|ENSG00000213341|1147|; CREB1|IDBG-79573|ENSG00000118260|1385|; DUSP6|IDBG-50524|ENSG00000139318|1848|; FOS|IDBG-12957|ENSG00000170345|2353|; JAK2|IDBG-47039|ENSG00000096968|3717|; MAP2K1|IDBG-18019|ENSG00000169032|5604|; MAP2K3|IDBG-35553|ENSG00000034152|100996792,5606|…
Il-10 anti-inflammatory signaling pathway	4128	PID BIOCARTA	9606	8	14	0.000252405	0.0017428	HMOX1; IFNAR2; IL10; IL1A; MAP2K6; MAP3K5; MAPK14; TNF;	HMOX1|IDBG-5374|ENSG00000100292|3162|; IFNAR2|IDBG-1973|ENSG00000159110|3455|; IL10|IDBG-106270|ENSG00000136634|3586|; IL1A|IDBG-66482|ENSG00000115008|3552|; MAP2K6|IDBG-66516|ENSG00000108984|5608|; MAP3K5|IDBG-96934|ENSG00000197442|4217|; MAPK14|IDBG-84613|ENSG00000112062|1432|; TNF|IDBG-300259|ENSG00000232810|7124|;
Insulin signaling pathway	4078	PID BIOCARTA	9606	7	11	0.000254697	0.00175167	GRB2; HRAS; INSR; IRS1; PIK3CA; PIK3R1; PTPN11;	GRB2|IDBG-68262|ENSG00000177885|2885|; HRAS|IDBG-16878|ENSG00000174775|3265|; INSR|IDBG-22529|ENSG00000171105|3643|; IRS1|IDBG-82407|ENSG00000169047|3667|; PIK3CA|IDBG-66003|ENSG00000121879|5290|; PIK3R1|IDBG-25037|ENSG00000145675|5295|; PTPN11|IDBG-58105|ENSG00000179295|5781|;
IL-7	15923	NETPATH	9606	12	28	0.000259766	0.00177252	AKT1; FOXO3; GSK3B; IL7R; IRS1; IRS2; MAP2K1; MAPK1; PIK3R1; STAT1; STAT3; STAT5B;	AKT1|IDBG-22709|ENSG00000142208|207|; FOXO3|IDBG-95024|ENSG00000118689|2309|; GSK3B|IDBG-51663|ENSG00000082701|2932|; IL7R|IDBG-16161|ENSG00000168685|3575|; IRS1|IDBG-82407|ENSG00000169047|3667|; IRS2|IDBG-50213|ENSG00000185950|8660|; MAP2K1|IDBG-18019|ENSG00000169032|5604|; MAPK1|IDBG-2147|ENSG00000100030|5594|; PIK3R1|IDBG-25037|ENSG00000145675|5295|; STAT1|IDBG-77617|ENSG00000115415|6772|; STA…
FSH	15929	NETPATH	9606	16	44	0.000258783	0.00177276	ADRBK1; AKT1; ARRB2; CREB1; EGFR; FOXO3; GRK6; MAP2K1; MAPK1; MAPK14; MDM2; MTOR; RAF1; RPS6KA3; SGK1; YWHAQ;	ADRBK1|IDBG-59896|ENSG00000173020|156|; AKT1|IDBG-22709|ENSG00000142208|207|; ARRB2|IDBG-19263|ENSG00000141480|409|; CREB1|IDBG-79573|ENSG00000118260|1385|; EGFR|IDBG-16933|ENSG00000146648|1956|; FOXO3|IDBG-95024|ENSG00000118689|2309|; GRK6|IDBG-60027|ENSG00000198055|2870|; MAP2K1|IDBG-18019|ENSG00000169032|5604|; MAPK1|IDBG-2147|ENSG00000100030|5594|; MAPK14|IDBG-84613|ENSG00000112062|1432|; MDM…
TNF receptor signaling pathway	15154	PID NCI	9606	14	36	0.000277882	0.00188138	ADAM17; BAG4; CHUK; CYLD; MADD; MAP2K3; MAP3K1; MAP3K3; MAP3K5; MAP3K7; STAT1; TNF; TNFAIP3; TNFRSF1B;	ADAM17|IDBG-27788|ENSG00000151694|6868|; BAG4|IDBG-17465|ENSG00000156735|9530|; CHUK|IDBG-243385|ENSG00000213341|1147|; CYLD|IDBG-30697|ENSG00000083799|102724054,1540|; MADD|IDBG-42977|ENSG00000110514|8567|; MAP2K3|IDBG-35553|ENSG00000034152|100996792,5606|; MAP3K1|IDBG-22000|ENSG00000095015|4214|; MAP3K3|IDBG-63432|ENSG00000198909|4215|; MAP3K5|IDBG-96934|ENSG00000197442|4217|; MAP3K7|IDBG-94374…
Direct p53 effectors	15209	PID NCI	9606	34	129	0.000276932	0.00188227	ARID3A; BAX; BCL2; BTG2; CARM1; CCNG1; CCNK; CDKN1A; CSE1L; DDIT4; DDX5; DUSP5; EGFR; FAS; HDAC2; HIC1; MAP4K4; MCL1; MDM2; NDRG1; NFYB; PMAIP1; PRKAB1; PTEN; RFWD2; SERPINE1; SNAI2; SP1; TADA2B; TNFRSF10A; TNFRSF10B; TP53; TP53INP1; VDR;	ARID3A|IDBG-13387|ENSG00000116017|1820|; BAX|IDBG-61459|ENSG00000087088|581|; BCL2|IDBG-4354|ENSG00000171791|596|; BTG2|IDBG-105945|ENSG00000159388|7832|; CARM1|IDBG-28472|ENSG00000142453|10498|; CCNG1|IDBG-56515|ENSG00000113328|900|; CCNK|IDBG-19541|ENSG00000090061|8812|; CDKN1A|IDBG-85033|ENSG00000124762|1026|; CSE1L|IDBG-80125|ENSG00000124207|1434|; DDIT4|IDBG-77884|ENSG00000168209|54541|; DDX…
EGF signaling pathway	16203	INOH	9606	10	21	0.000301459	0.00202525	EGFR; GRB2; HRAS; KRAS; MAP2K1; MAP2K4; MAP3K1; MAPK1; NRAS; RAF1;	EGFR|IDBG-16933|ENSG00000146648|1956|; GRB2|IDBG-68262|ENSG00000177885|2885|; HRAS|IDBG-16878|ENSG00000174775|3265|; KRAS|IDBG-23889|ENSG00000133703|3845|; MAP2K1|IDBG-18019|ENSG00000169032|5604|; MAP2K4|IDBG-31021|ENSG00000065559|6416|; MAP3K1|IDBG-22000|ENSG00000095015|4214|; MAPK1|IDBG-2147|ENSG00000100030|5594|; NRAS|IDBG-243969|ENSG00000213281|4893|; RAF1|IDBG-19277|ENSG00000132155|102724915…
Signaling events mediated by PRL	15434	PID NCI	9606	10	21	0.000301459	0.00202525	CCNA2; CCNE1; CDKN1A; EGR1; PTP4A1; PTP4A2; RAC1; RHOA; RHOC; ROCK1;	CCNA2|IDBG-36372|ENSG00000145386|890|; CCNE1|IDBG-41865|ENSG00000105173|898|; CDKN1A|IDBG-85033|ENSG00000124762|1026|; EGR1|IDBG-47191|ENSG00000120738|1958|; PTP4A1|IDBG-91692|ENSG00000112245|7803|; PTP4A2|IDBG-95523|ENSG00000184007|8073|; RAC1|IDBG-8115|ENSG00000136238|5879|; RHOA|IDBG-34732|ENSG00000067560|387|; RHOC|IDBG-101162|ENSG00000155366|389|; ROCK1|IDBG-1371|ENSG00000067900|6093|;
Integrin-linked kinase signaling	15296	PID NCI	9606	16	45	0.000348235	0.0023305	AKT1; CCND1; CDC42; CREB1; CTNNB1; DIAPH1; GIT2; GSK3B; ILK; LIMS1; PARVB; PXN; RAC1; RHOG; TNS1; ZEB1;	AKT1|IDBG-22709|ENSG00000142208|207|; CCND1|IDBG-61868|ENSG00000110092|595|; CDC42|IDBG-93614|ENSG00000070831|998|; CREB1|IDBG-79573|ENSG00000118260|1385|; CTNNB1|IDBG-27347|ENSG00000168036|1499|; DIAPH1|IDBG-50631|ENSG00000131504|1729|; GIT2|IDBG-56520|ENSG00000139436|9815|; GSK3B|IDBG-51663|ENSG00000082701|2932|; ILK|IDBG-29381|ENSG00000166333|3611|; LIMS1|IDBG-65056|ENSG00000169756|100288695,3…
Signaling events mediated by HDAC Class III	15506	PID NCI	9606	11	25	0.000355803	0.00234506	BAX; CDKN1A; FHL2; FOXO3; HDAC4; HOXA10; KAT2B; MEF2D; SIRT1; TP53; TUBB2A;	BAX|IDBG-61459|ENSG00000087088|581|; CDKN1A|IDBG-85033|ENSG00000124762|1026|; FHL2|IDBG-64511|ENSG00000115641|2274|; FOXO3|IDBG-95024|ENSG00000118689|2309|; HDAC4|IDBG-84594|ENSG00000068024|9759|; HOXA10|IDBG-404968|ENSG00000253293|3206|; KAT2B|IDBG-21805|ENSG00000114166|8850|; MEF2D|IDBG-103519|ENSG00000116604|4209|; SIRT1|IDBG-75847|ENSG00000096717|23411|; TP53|IDBG-26364|ENSG00000141510|7157|;…
Skeletal muscle hypertrophy is regulated via akt-mtor pathway	4155	PID BIOCARTA	9606	11	25	0.000355803	0.00234506	AKT1; EIF4E; GSK3B; IGF1; IGF1R; MTOR; PABPC1; PIK3CA; PIK3R1; PTEN; RPS6KB1;	AKT1|IDBG-22709|ENSG00000142208|207|; EIF4E|IDBG-30970|ENSG00000151247|1977|; GSK3B|IDBG-51663|ENSG00000082701|2932|; IGF1|IDBG-53609|ENSG00000017427|3479|; IGF1R|IDBG-31432|ENSG00000140443|3480|; MTOR|IDBG-89258|ENSG00000198793|2475|; PABPC1|IDBG-30847|ENSG00000070756|26986|; PIK3CA|IDBG-66003|ENSG00000121879|5290|; PIK3R1|IDBG-25037|ENSG00000145675|5295|; PTEN|IDBG-81409|ENSG00000171862|5728|; …
MyD88 dependent cascade initiated on endosome	13041	REACTOME	9606	25	86	0.000354169	0.00235211	AGER; APP; CDK1; CHUK; CREB1; DUSP6; FOS; JAK2; MAP2K1; MAP2K3; MAP2K4; MAP2K6; MAP3K1; MAP3K7; MAPK11; MAPK1; MAPK14; MAPKAPK2; MEF2A; NOD2; PTPN11; RPS6KA3; RPS6KA5; TAB3; TLR7;	AGER|IDBG-80463|ENSG00000204305|177|; APP|IDBG-1100|ENSG00000142192|351|; CDK1|IDBG-75344|ENSG00000170312|983|; CHUK|IDBG-243385|ENSG00000213341|1147|; CREB1|IDBG-79573|ENSG00000118260|1385|; DUSP6|IDBG-50524|ENSG00000139318|1848|; FOS|IDBG-12957|ENSG00000170345|2353|; JAK2|IDBG-47039|ENSG00000096968|3717|; MAP2K1|IDBG-18019|ENSG00000169032|5604|; MAP2K3|IDBG-35553|ENSG00000034152|100996792,5606|…
Toll Like Receptor 7/8 (TLR7/8) Cascade	16831	REACTOME	9606	25	86	0.000354169	0.00235211	AGER; APP; CDK1; CHUK; CREB1; DUSP6; FOS; JAK2; MAP2K1; MAP2K3; MAP2K4; MAP2K6; MAP3K1; MAP3K7; MAPK11; MAPK1; MAPK14; MAPKAPK2; MEF2A; NOD2; PTPN11; RPS6KA3; RPS6KA5; TAB3; TLR7;	AGER|IDBG-80463|ENSG00000204305|177|; APP|IDBG-1100|ENSG00000142192|351|; CDK1|IDBG-75344|ENSG00000170312|983|; CHUK|IDBG-243385|ENSG00000213341|1147|; CREB1|IDBG-79573|ENSG00000118260|1385|; DUSP6|IDBG-50524|ENSG00000139318|1848|; FOS|IDBG-12957|ENSG00000170345|2353|; JAK2|IDBG-47039|ENSG00000096968|3717|; MAP2K1|IDBG-18019|ENSG00000169032|5604|; MAP2K3|IDBG-35553|ENSG00000034152|100996792,5606|…
p38 MAPK signaling pathway	15901	PID NCI	9606	9	18	0.000385871	0.00253364	ATM; MAP2K3; MAP2K6; MAP3K10; MAP3K1; MAP3K3; MAP3K5; MAP3K7; RAC1;	ATM|IDBG-70193|ENSG00000149311|472|; MAP2K3|IDBG-35553|ENSG00000034152|100996792,5606|; MAP2K6|IDBG-66516|ENSG00000108984|5608|; MAP3K10|IDBG-51212|ENSG00000130758|4294|; MAP3K1|IDBG-22000|ENSG00000095015|4214|; MAP3K3|IDBG-63432|ENSG00000198909|4215|; MAP3K5|IDBG-96934|ENSG00000197442|4217|; MAP3K7|IDBG-94374|ENSG00000135341|6885|; RAC1|IDBG-8115|ENSG00000136238|5879|;
Pten dependent cell cycle arrest and apoptosis	4181	PID BIOCARTA	9606	8	15	0.000472338	0.00307816	AKT1; CDKN1B; FOXO3; GRB2; ILK; PIK3CA; PIK3R1; PTEN;	AKT1|IDBG-22709|ENSG00000142208|207|; CDKN1B|IDBG-20317|ENSG00000111276|1027|; FOXO3|IDBG-95024|ENSG00000118689|2309|; GRB2|IDBG-68262|ENSG00000177885|2885|; ILK|IDBG-29381|ENSG00000166333|3611|; PIK3CA|IDBG-66003|ENSG00000121879|5290|; PIK3R1|IDBG-25037|ENSG00000145675|5295|; PTEN|IDBG-81409|ENSG00000171862|5728|;
Telomeres telomerase cellular aging and immortality	4017	PID BIOCARTA	9606	8	15	0.000472338	0.00307816	AKT1; BCL2; KRAS; MYC; TEP1; TERT; TNKS; TP53;	AKT1|IDBG-22709|ENSG00000142208|207|; BCL2|IDBG-4354|ENSG00000171791|596|; KRAS|IDBG-23889|ENSG00000133703|3845|; MYC|IDBG-35442|ENSG00000136997|4609|; TEP1|IDBG-2183|ENSG00000129566|7011|; TERT|IDBG-10998|ENSG00000164362|7015|; TNKS|IDBG-6906|ENSG00000173273|8658|; TP53|IDBG-26364|ENSG00000141510|7157|;
[truncated: 1,473 more rows]
