# Supplementary material for: MicroRNA Profiling in Oesophageal Adenocarcinoma Cell Lines and Patient Serum Samples Reveals a Role for miR-451a in Radiation Resistance
Source: Int J Mol Sci. 2020 Nov 24;21(23):8898. doi: 10.3390/ijms21238898 (PMC7727862; doi:10.3390/ijms21238898)
Supplement: Supplementary file 1 [file ijms-21-08898-s001.zip › supply/Supplementary file 4 -- miRNAs unique to 5-FU .xlsx]

## Sheet: unique to 5-FU increased miRNAs
miRNAs unique to 5-FU; increased in resistant cell lines
Increased
hsa-miR-152-3p
hsa-miR-138-5p
hsa-miR-23a-5p
hsa-miR-130a-3p
hsa-miR-126-3p
hsa-miR-328-3p
hsa-miR-766-3p

## Sheet: uniq to 5-FU incr miR targets
miRTarBase ID	miRNA	Species (miRNA)	Target Gene	Target Gene (Entrez Gene ID)	Species (Target Gene)	Experiments	Support Type	References (PMID)
MIRT000293	hsa-miR-152-3p	Homo sapiens	HLA-G	3135	Homo sapiens	Luciferase reporter assay	Functional MTI	17847008
MIRT000293	hsa-miR-152-3p	Homo sapiens	HLA-G	3135	Homo sapiens	ELISA//Luciferase reporter assay//qRT-PCR	Functional MTI	26627200
MIRT004456	hsa-miR-152-3p	Homo sapiens	DNMT1	1786	Homo sapiens	Luciferase reporter assay	Functional MTI	20146264
MIRT004456	hsa-miR-152-3p	Homo sapiens	DNMT1	1786	Homo sapiens	Luciferase reporter assay//Microarray//qRT-PCR//Western blot	Functional MTI	20841484
MIRT004456	hsa-miR-152-3p	Homo sapiens	DNMT1	1786	Homo sapiens	Luciferase reporter assay//qRT-PCR//Western blot//Reporter assay;Western blot;qRT-PCR	Functional MTI	20578129
MIRT004456	hsa-miR-152-3p	Homo sapiens	DNMT1	1786	Homo sapiens	Immunoblot//Immunoprecipitaion//Luciferase reporter assay//qRT-PCR//Western blot	Functional MTI	23125218
MIRT004456	hsa-miR-152-3p	Homo sapiens	DNMT1	1786	Homo sapiens	qRT-PCR//Luciferase reporter assay//Western blot	Functional MTI	23318422
MIRT006860	hsa-miR-152-3p	Homo sapiens	IRS1	3667	Homo sapiens	Luciferase reporter assay//Western blot	Functional MTI	22935141
MIRT006861	hsa-miR-152-3p	Homo sapiens	IGF1R	3480	Homo sapiens	Luciferase reporter assay//Western blot	Functional MTI	22935141
MIRT035552	hsa-miR-152-3p	Homo sapiens	TGFA	7039	Homo sapiens	Luciferase reporter assay	Functional MTI	23460133
MIRT045818	hsa-miR-152-3p	Homo sapiens	SETDB1	9869	Homo sapiens	CLASH	Functional MTI (Weak)	23622248
MIRT045819	hsa-miR-152-3p	Homo sapiens	ECHS1	1892	Homo sapiens	CLASH	Functional MTI (Weak)	23622248
MIRT045820	hsa-miR-152-3p	Homo sapiens	R3HCC1L	27291	Homo sapiens	CLASH	Functional MTI (Weak)	23622248
MIRT045821	hsa-miR-152-3p	Homo sapiens	HS6ST2	90161	Homo sapiens	CLASH	Functional MTI (Weak)	23622248
MIRT053040	hsa-miR-152-3p	Homo sapiens	ITGA5	3678	Homo sapiens	Luciferase reporter assay//qRT-PCR//Western blot	Functional MTI	23238588
MIRT053188	hsa-miR-152-3p	Homo sapiens	CSF1	1435	Homo sapiens	Immunoblot//Luciferase reporter assay//qRT-PCR	Functional MTI	22909061
MIRT053380	hsa-miR-152-3p	Homo sapiens	CCKBR	887	Homo sapiens	qRT-PCR//Western blot	Functional MTI	20422307
MIRT053524	hsa-miR-152-3p	Homo sapiens	KRAS	3845	Homo sapiens	qRT-PCR//Western blot	Functional MTI	23667495
MIRT054136	hsa-miR-152-3p	Homo sapiens	CD151	977	Homo sapiens	Luciferase reporter assay//qRT-PCR//Western blot	Functional MTI	25119599
MIRT054376	hsa-miR-152-3p	Homo sapiens	WNT1	7471	Homo sapiens	Luciferase reporter assay//qRT-PCR//Western blot	Functional MTI	24416131
MIRT054717	hsa-miR-152-3p	Homo sapiens	ADAM17	6868	Homo sapiens	ELISA//Luciferase reporter assay/qRT-PCR//Western blot	Functional MTI	24813629
MIRT054717	hsa-miR-152-3p	Homo sapiens	ADAM17	6868	Homo sapiens	Luciferase reporter assay//qRT-PCR//Western blot	Functional MTI	24780186
MIRT057495	hsa-miR-152-3p	Homo sapiens	CEP55	55165	Homo sapiens	PAR-CLIP	Functional MTI (Weak)	21572407
MIRT057495	hsa-miR-152-3p	Homo sapiens	CEP55	55165	Homo sapiens	PAR-CLIP	Functional MTI (Weak)	20371350
MIRT062710	hsa-miR-152-3p	Homo sapiens	MLEC	9761	Homo sapiens	PAR-CLIP	Functional MTI (Weak)	21572407
MIRT062710	hsa-miR-152-3p	Homo sapiens	MLEC	9761	Homo sapiens	PAR-CLIP	Functional MTI (Weak)	20371350
MIRT074396	hsa-miR-152-3p	Homo sapiens	TNRC6A	27327	Homo sapiens	PAR-CLIP	Functional MTI (Weak)	22012620
MIRT080877	hsa-miR-152-3p	Homo sapiens	RAB12	201475	Homo sapiens	PAR-CLIP	Functional MTI (Weak)	21572407
MIRT083128	hsa-miR-152-3p	Homo sapiens	BTBD3	22903	Homo sapiens	PAR-CLIP	Functional MTI (Weak)	23592263
MIRT083128	hsa-miR-152-3p	Homo sapiens	BTBD3	22903	Homo sapiens	PAR-CLIP	Functional MTI (Weak)	24398324
MIRT083128	hsa-miR-152-3p	Homo sapiens	BTBD3	22903	Homo sapiens	PAR-CLIP	Functional MTI (Weak)	23446348
MIRT083128	hsa-miR-152-3p	Homo sapiens	BTBD3	22903	Homo sapiens	PAR-CLIP	Functional MTI (Weak)	22012620
MIRT083128	hsa-miR-152-3p	Homo sapiens	BTBD3	22903	Homo sapiens	PAR-CLIP//HITS-CLIP	Functional MTI (Weak)	21572407
MIRT083128	hsa-miR-152-3p	Homo sapiens	BTBD3	22903	Homo sapiens	PAR-CLIP	Functional MTI (Weak)	20371350
MIRT083128	hsa-miR-152-3p	Homo sapiens	BTBD3	22903	Homo sapiens	PAR-CLIP	Functional MTI (Weak)	27292025
MIRT097461	hsa-miR-152-3p	Homo sapiens	PAPD4	167153	Homo sapiens	PAR-CLIP	Functional MTI (Weak)	21572407
MIRT105306	hsa-miR-152-3p	Homo sapiens	VPS37A	137492	Homo sapiens	PAR-CLIP	Functional MTI (Weak)	21572407
MIRT130085	hsa-miR-152-3p	Homo sapiens	TXNIP	10628	Homo sapiens	PAR-CLIP	Functional MTI (Weak)	24398324
MIRT130085	hsa-miR-152-3p	Homo sapiens	TXNIP	10628	Homo sapiens	PAR-CLIP	Functional MTI (Weak)	23446348
MIRT138430	hsa-miR-152-3p	Homo sapiens	KIF2C	11004	Homo sapiens	PAR-CLIP	Functional MTI (Weak)	23592263
MIRT152417	hsa-miR-152-3p	Homo sapiens	ARID3A	1820	Homo sapiens	PAR-CLIP	Functional MTI (Weak)	23592263
MIRT155756	hsa-miR-152-3p	Homo sapiens	SIK1	150094	Homo sapiens	PAR-CLIP	Functional MTI (Weak)	23592263
MIRT155756	hsa-miR-152-3p	Homo sapiens	SIK1	150094	Homo sapiens	PAR-CLIP	Functional MTI (Weak)	23446348
MIRT155756	hsa-miR-152-3p	Homo sapiens	SIK1	150094	Homo sapiens	PAR-CLIP	Functional MTI (Weak)	21572407
MIRT210298	hsa-miR-152-3p	Homo sapiens	ARL8B	55207	Homo sapiens	PAR-CLIP	Functional MTI (Weak)	23592263
MIRT218523	hsa-miR-152-3p	Homo sapiens	HLA-A	3105	Homo sapiens	PAR-CLIP	Functional MTI (Weak)	23592263
MIRT218523	hsa-miR-152-3p	Homo sapiens	HLA-A	3105	Homo sapiens	PAR-CLIP	Functional MTI (Weak)	26701625
MIRT222272	hsa-miR-152-3p	Homo sapiens	CCT6A	908	Homo sapiens	PAR-CLIP	Functional MTI (Weak)	21572407
MIRT270938	hsa-miR-152-3p	Homo sapiens	GPRC5A	9052	Homo sapiens	PAR-CLIP	Functional MTI (Weak)	23592263
MIRT270938	hsa-miR-152-3p	Homo sapiens	GPRC5A	9052	Homo sapiens	PAR-CLIP	Functional MTI (Weak)	26701625
MIRT280557	hsa-miR-152-3p	Homo sapiens	GLRX5	51218	Homo sapiens	PAR-CLIP	Functional MTI (Weak)	21572407
MIRT296528	hsa-miR-152-3p	Homo sapiens	STX16	8675	Homo sapiens	PAR-CLIP	Functional MTI (Weak)	23592263
MIRT301574	hsa-miR-152-3p	Homo sapiens	TNRC6B	23112	Homo sapiens	PAR-CLIP	Functional MTI (Weak)	23592263
MIRT320177	hsa-miR-152-3p	Homo sapiens	ITGB8	3696	Homo sapiens	PAR-CLIP	Functional MTI (Weak)	23592263
MIRT347401	hsa-miR-152-3p	Homo sapiens	CEBPG	1054	Homo sapiens	PAR-CLIP	Functional MTI (Weak)	20371350
MIRT354161	hsa-miR-152-3p	Homo sapiens	RMND5A	64795	Homo sapiens	Microarray//qRT-PCR	Functional MTI (Weak)	22815788
MIRT382245	hsa-miR-152-3p	Homo sapiens	SH3PXD2A	9644	Homo sapiens	PAR-CLIP	Functional MTI (Weak)	23592263
MIRT399585	hsa-miR-152-3p	Homo sapiens	RBM38	55544	Homo sapiens	PAR-CLIP	Functional MTI (Weak)	23592263
MIRT437636	hsa-miR-152-3p	Homo sapiens	PHACTR2	9749	Homo sapiens	HITS-CLIP	Functional MTI (Weak)	23824327
MIRT437636	hsa-miR-152-3p	Homo sapiens	PHACTR2	9749	Homo sapiens	Microarray//qRT-PCR	Functional MTI (Weak)	22815788
MIRT437637	hsa-miR-152-3p	Homo sapiens	EMP1	2012	Homo sapiens	Microarray//qRT-PCR	Functional MTI (Weak)	22815788
MIRT437638	hsa-miR-152-3p	Homo sapiens	MXD1	4084	Homo sapiens	Microarray//qRT-PCR	Functional MTI (Weak)	22815788
MIRT437639	hsa-miR-152-3p	Homo sapiens	STRADB	55437	Homo sapiens	Microarray//qRT-PCR	Functional MTI (Weak)	22815788
MIRT437640	hsa-miR-152-3p	Homo sapiens	B4GALT5	9334	Homo sapiens	Microarray//qRT-PCR	Functional MTI (Weak)	22815788
MIRT437641	hsa-miR-152-3p	Homo sapiens	MOSPD1	56180	Homo sapiens	Microarray//qRT-PCR	Functional MTI (Weak)	22815788
MIRT437642	hsa-miR-152-3p	Homo sapiens	C18orf25	147339	Homo sapiens	Microarray//qRT-PCR	Functional MTI (Weak)	22815788
MIRT437643	hsa-miR-152-3p	Homo sapiens	CLOCK	9575	Homo sapiens	Microarray//qRT-PCR	Functional MTI (Weak)	22815788
MIRT437644	hsa-miR-152-3p	Homo sapiens	KIAA0232	9778	Homo sapiens	Microarray//qRT-PCR	Functional MTI (Weak)	22815788
MIRT438305	hsa-miR-152-3p	Homo sapiens	KLF4	9314	Homo sapiens	Immunoprecipitaion//qRT-PCR//Western blot//Luciferase reporter assay	Functional MTI	25218589
MIRT438378	hsa-miR-152-3p	Homo sapiens	FGF2	2247	Homo sapiens	Luciferase reporter assay//Western blot	Functional MTI	25190353
MIRT438419	hsa-miR-152-3p	Homo sapiens	FGFR3	2261	Homo sapiens	Luciferase reporter assay//Microarray//qRT-PCR//Western blot	Functional MTI	23174883
MIRT438422	hsa-miR-152-3p	Homo sapiens	TACC3	10460	Homo sapiens	Luciferase reporter assay//Microarray//qRT-PCR//Western blot	Functional MTI	23174883
MIRT438425	hsa-miR-152-3p	Homo sapiens	MAFB	9935	Homo sapiens	Luciferase reporter assay//Microarray//qRT-PCR//Western blot	Functional MTI	23174883
MIRT438428	hsa-miR-152-3p	Homo sapiens	CCND1	595	Homo sapiens	Luciferase reporter assay//Microarray//qRT-PCR//Western blot	Functional MTI	23174883
MIRT448955	hsa-miR-152-3p	Homo sapiens	CDK19	23097	Homo sapiens	PAR-CLIP	Functional MTI (Weak)	22100165
MIRT453162	hsa-miR-152-3p	Homo sapiens	CNOT4	4850	Homo sapiens	PAR-CLIP	Functional MTI (Weak)	23592263
MIRT453162	hsa-miR-152-3p	Homo sapiens	CNOT4	4850	Homo sapiens	PAR-CLIP	Functional MTI (Weak)	21572407
MIRT453162	hsa-miR-152-3p	Homo sapiens	CNOT4	4850	Homo sapiens	PAR-CLIP	Functional MTI (Weak)	20371350
MIRT453162	hsa-miR-152-3p	Homo sapiens	CNOT4	4850	Homo sapiens	PAR-CLIP	Functional MTI (Weak)	27292025
MIRT456194	hsa-miR-152-3p	Homo sapiens	ZDHHC6	64429	Homo sapiens	PAR-CLIP	Functional MTI (Weak)	23592263
MIRT458101	hsa-miR-152-3p	Homo sapiens	TTLL1	25809	Homo sapiens	PAR-CLIP	Functional MTI (Weak)	23592263
MIRT459956	hsa-miR-152-3p	Homo sapiens	POC1A	25886	Homo sapiens	PAR-CLIP	Functional MTI (Weak)	23592263
MIRT461327	hsa-miR-152-3p	Homo sapiens	MRPS27	23107	Homo sapiens	PAR-CLIP	Functional MTI (Weak)	23592263
MIRT462846	hsa-miR-152-3p	Homo sapiens	B4GALT7	11285	Homo sapiens	PAR-CLIP	Functional MTI (Weak)	23592263
MIRT463245	hsa-miR-152-3p	Homo sapiens	ZIC5	85416	Homo sapiens	PAR-CLIP	Functional MTI (Weak)	23592263
MIRT464039	hsa-miR-152-3p	Homo sapiens	WASL	8976	Homo sapiens	PAR-CLIP	Functional MTI (Weak)	23592263
MIRT466870	hsa-miR-152-3p	Homo sapiens	STX6	10228	Homo sapiens	PAR-CLIP	Functional MTI (Weak)	23592263
MIRT467452	hsa-miR-152-3p	Homo sapiens	SNAPIN	23557	Homo sapiens	PAR-CLIP	Functional MTI (Weak)	23592263
MIRT467695	hsa-miR-152-3p	Homo sapiens	SLC38A2	54407	Homo sapiens	PAR-CLIP	Functional MTI (Weak)	23592263
MIRT467695	hsa-miR-152-3p	Homo sapiens	SLC38A2	54407	Homo sapiens	PAR-CLIP	Functional MTI (Weak)	21572407
MIRT468657	hsa-miR-152-3p	Homo sapiens	SECISBP2L	9728	Homo sapiens	PAR-CLIP	Functional MTI (Weak)	23592263
MIRT468657	hsa-miR-152-3p	Homo sapiens	SECISBP2L	9728	Homo sapiens	PAR-CLIP	Functional MTI (Weak)	21572407
MIRT468657	hsa-miR-152-3p	Homo sapiens	SECISBP2L	9728	Homo sapiens	PAR-CLIP	Functional MTI (Weak)	20371350
MIRT468657	hsa-miR-152-3p	Homo sapiens	SECISBP2L	9728	Homo sapiens	PAR-CLIP	Functional MTI (Weak)	26701625
MIRT468657	hsa-miR-152-3p	Homo sapiens	SECISBP2L	9728	Homo sapiens	PAR-CLIP	Functional MTI (Weak)	27292025
MIRT468919	hsa-miR-152-3p	Homo sapiens	RPS6KA4	8986	Homo sapiens	PAR-CLIP	Functional MTI (Weak)	23592263
MIRT469505	hsa-miR-152-3p	Homo sapiens	RCC2	55920	Homo sapiens	PAR-CLIP	Functional MTI (Weak)	23592263
MIRT469817	hsa-miR-152-3p	Homo sapiens	RAB14	51552	Homo sapiens	PAR-CLIP	Functional MTI (Weak)	23592263
MIRT470327	hsa-miR-152-3p	Homo sapiens	PPP6R1	22870	Homo sapiens	PAR-CLIP	Functional MTI (Weak)	23592263
MIRT470327	hsa-miR-152-3p	Homo sapiens	PPP6R1	22870	Homo sapiens	PAR-CLIP	Functional MTI (Weak)	27292025
MIRT473768	hsa-miR-152-3p	Homo sapiens	MAP3K9	4293	Homo sapiens	PAR-CLIP	Functional MTI (Weak)	23592263
MIRT477361	hsa-miR-152-3p	Homo sapiens	EOGT	285203	Homo sapiens	PAR-CLIP	Functional MTI (Weak)	23592263
MIRT477361	hsa-miR-152-3p	Homo sapiens	EOGT	285203	Homo sapiens	PAR-CLIP	Functional MTI (Weak)	21572407
MIRT477361	hsa-miR-152-3p	Homo sapiens	EOGT	285203	Homo sapiens	PAR-CLIP	Functional MTI (Weak)	27292025
MIRT478216	hsa-miR-152-3p	Homo sapiens	DDX6	1656	Homo sapiens	PAR-CLIP	Functional MTI (Weak)	23592263
MIRT478216	hsa-miR-152-3p	Homo sapiens	DDX6	1656	Homo sapiens	PAR-CLIP	Functional MTI (Weak)	26701625
MIRT479813	hsa-miR-152-3p	Homo sapiens	CCNA2	890	Homo sapiens	PAR-CLIP	Functional MTI (Weak)	23592263
MIRT479813	hsa-miR-152-3p	Homo sapiens	CCNA2	890	Homo sapiens	PAR-CLIP	Functional MTI (Weak)	21572407
MIRT479813	hsa-miR-152-3p	Homo sapiens	CCNA2	890	Homo sapiens	PAR-CLIP	Functional MTI (Weak)	20371350
MIRT484937	hsa-miR-152-3p	Homo sapiens	ZFYVE26	23503	Homo sapiens	PAR-CLIP	Functional MTI (Weak)	23592263
MIRT484937	hsa-miR-152-3p	Homo sapiens	ZFYVE26	23503	Homo sapiens	PAR-CLIP	Functional MTI (Weak)	22012620
MIRT485434	hsa-miR-152-3p	Homo sapiens	KLF6	1316	Homo sapiens	PAR-CLIP	Functional MTI (Weak)	23592263
MIRT485646	hsa-miR-152-3p	Homo sapiens	DICER1	23405	Homo sapiens	PAR-CLIP	Functional MTI (Weak)	23592263
MIRT485646	hsa-miR-152-3p	Homo sapiens	DICER1	23405	Homo sapiens	PAR-CLIP	Functional MTI (Weak)	21572407
MIRT487936	hsa-miR-152-3p	Homo sapiens	HLA-C	3107	Homo sapiens	PAR-CLIP	Functional MTI (Weak)	23592263
MIRT487936	hsa-miR-152-3p	Homo sapiens	HLA-C	3107	Homo sapiens	PAR-CLIP	Functional MTI (Weak)	26701625
MIRT488935	hsa-miR-152-3p	Homo sapiens	ETV7	51513	Homo sapiens	PAR-CLIP	Functional MTI (Weak)	23592263
MIRT492822	hsa-miR-152-3p	Homo sapiens	PATL1	219988	Homo sapiens	PAR-CLIP	Functional MTI (Weak)	23592263
MIRT494318	hsa-miR-152-3p	Homo sapiens	CDKN1B	1027	Homo sapiens	PAR-CLIP	Functional MTI (Weak)	23592263
MIRT494318	hsa-miR-152-3p	Homo sapiens	CDKN1B	1027	Homo sapiens	PAR-CLIP	Functional MTI (Weak)	21572407
MIRT496747	hsa-miR-152-3p	Homo sapiens	PDIK1L	149420	Homo sapiens	PAR-CLIP	Functional MTI (Weak)	22291592
MIRT497882	hsa-miR-152-3p	Homo sapiens	SLC12A7	10723	Homo sapiens	PAR-CLIP	Functional MTI (Weak)	22291592
MIRT500917	hsa-miR-152-3p	Homo sapiens	STARD13	90627	Homo sapiens	PAR-CLIP	Functional MTI (Weak)	24398324
MIRT500917	hsa-miR-152-3p	Homo sapiens	STARD13	90627	Homo sapiens	PAR-CLIP	Functional MTI (Weak)	20371350
MIRT503175	hsa-miR-152-3p	Homo sapiens	AGO2	27161	Homo sapiens	PAR-CLIP	Functional MTI (Weak)	24398324
MIRT503175	hsa-miR-152-3p	Homo sapiens	AGO2	27161	Homo sapiens	PAR-CLIP	Functional MTI (Weak)	21572407
MIRT505103	hsa-miR-152-3p	Homo sapiens	YWHAB	7529	Homo sapiens	PAR-CLIP	Functional MTI (Weak)	23446348
MIRT505254	hsa-miR-152-3p	Homo sapiens	UBE2D3	7323	Homo sapiens	PAR-CLIP	Functional MTI (Weak)	23446348
MIRT511219	hsa-miR-152-3p	Homo sapiens	LNPEP	4012	Homo sapiens	PAR-CLIP	Functional MTI (Weak)	23446348
MIRT511219	hsa-miR-152-3p	Homo sapiens	LNPEP	4012	Homo sapiens	PAR-CLIP	Functional MTI (Weak)	20371350
MIRT511895	hsa-miR-152-3p	Homo sapiens	GAS1	2619	Homo sapiens	PAR-CLIP	Functional MTI (Weak)	23446348
MIRT511895	hsa-miR-152-3p	Homo sapiens	GAS1	2619	Homo sapiens	PAR-CLIP	Functional MTI (Weak)	21572407
MIRT511895	hsa-miR-152-3p	Homo sapiens	GAS1	2619	Homo sapiens	PAR-CLIP	Functional MTI (Weak)	20371350
MIRT513207	hsa-miR-152-3p	Homo sapiens	RFT1	91869	Homo sapiens	PAR-CLIP	Functional MTI (Weak)	23446348
MIRT513615	hsa-miR-152-3p	Homo sapiens	VPS37B	79720	Homo sapiens	PAR-CLIP	Functional MTI (Weak)	23446348
MIRT522802	hsa-miR-152-3p	Homo sapiens	KPNA4	3840	Homo sapiens	PAR-CLIP	Functional MTI (Weak)	23446348
MIRT522802	hsa-miR-152-3p	Homo sapiens	KPNA4	3840	Homo sapiens	HITS-CLIP	Functional MTI (Weak)	21572407
MIRT525441	hsa-miR-152-3p	Homo sapiens	RBM23	55147	Homo sapiens	PAR-CLIP	Functional MTI (Weak)	22012620
MIRT530300	hsa-miR-152-3p	Homo sapiens	AKAP17A	8227	Homo sapiens	PAR-CLIP	Functional MTI (Weak)	22012620
MIRT531687	hsa-miR-152-3p	Homo sapiens	MYO3A	53904	Homo sapiens	PAR-CLIP	Functional MTI (Weak)	22012620
MIRT537298	hsa-miR-152-3p	Homo sapiens	FZD5	7855	Homo sapiens	PAR-CLIP	Functional MTI (Weak)	22012620
MIRT541129	hsa-miR-152-3p	Homo sapiens	RAB34	83871	Homo sapiens	PAR-CLIP	Functional MTI (Weak)	21572407
MIRT541197	hsa-miR-152-3p	Homo sapiens	HSP90AA1	3320	Homo sapiens	PAR-CLIP	Functional MTI (Weak)	21572407
MIRT544730	hsa-miR-152-3p	Homo sapiens	NDRG1	10397	Homo sapiens	PAR-CLIP	Functional MTI (Weak)	21572407
MIRT549175	hsa-miR-152-3p	Homo sapiens	BMP3	651	Homo sapiens	PAR-CLIP	Functional MTI (Weak)	21572407
MIRT549229	hsa-miR-152-3p	Homo sapiens	BAZ2B	29994	Homo sapiens	PAR-CLIP	Functional MTI (Weak)	21572407
MIRT551862	hsa-miR-152-3p	Homo sapiens	ASB6	140459	Homo sapiens	PAR-CLIP	Functional MTI (Weak)	21572407
MIRT559685	hsa-miR-152-3p	Homo sapiens	AGO3	192669	Homo sapiens	PAR-CLIP	Functional MTI (Weak)	21572407
MIRT561659	hsa-miR-152-3p	Homo sapiens	RNF219	79596	Homo sapiens	PAR-CLIP	Functional MTI (Weak)	20371350
MIRT561857	hsa-miR-152-3p	Homo sapiens	NPTX1	4884	Homo sapiens	PAR-CLIP	Functional MTI (Weak)	20371350
MIRT565735	hsa-miR-152-3p	Homo sapiens	SESN3	143686	Homo sapiens	PAR-CLIP	Functional MTI (Weak)	20371350
MIRT566566	hsa-miR-152-3p	Homo sapiens	OTUD4	54726	Homo sapiens	PAR-CLIP	Functional MTI (Weak)	20371350
MIRT567184	hsa-miR-152-3p	Homo sapiens	IGFBP5	3488	Homo sapiens	PAR-CLIP	Functional MTI (Weak)	20371350
MIRT567836	hsa-miR-152-3p	Homo sapiens	DCUN1D3	123879	Homo sapiens	PAR-CLIP	Functional MTI (Weak)	20371350
MIRT574796	hsa-miR-152-3p	Homo sapiens	FAM104A	84923	Homo sapiens	PAR-CLIP	Functional MTI (Weak)	20371350
MIRT610543	hsa-miR-152-3p	Homo sapiens	WNT2B	7482	Homo sapiens	HITS-CLIP	Functional MTI (Weak)	23824327
MIRT610543	hsa-miR-152-3p	Homo sapiens	WNT2B	7482	Homo sapiens	HITS-CLIP	Functional MTI (Weak)	19536157
MIRT613040	hsa-miR-152-3p	Homo sapiens	FOXP1	27086	Homo sapiens	HITS-CLIP	Functional MTI (Weak)	23824327
MIRT615071	hsa-miR-152-3p	Homo sapiens	COLEC12	81035	Homo sapiens	HITS-CLIP	Functional MTI (Weak)	23824327
MIRT617479	hsa-miR-152-3p	Homo sapiens	AP5B1	91056	Homo sapiens	HITS-CLIP	Functional MTI (Weak)	23824327
MIRT625514	hsa-miR-152-3p	Homo sapiens	PLPP4	196051	Homo sapiens	HITS-CLIP	Functional MTI (Weak)	23824327
MIRT628639	hsa-miR-152-3p	Homo sapiens	ABLIM1	3983	Homo sapiens	HITS-CLIP	Functional MTI (Weak)	23824327
MIRT628639	hsa-miR-152-3p	Homo sapiens	ABLIM1	3983	Homo sapiens	HITS-CLIP	Functional MTI (Weak)	27418678
MIRT630232	hsa-miR-152-3p	Homo sapiens	SORD	6652	Homo sapiens	HITS-CLIP	Functional MTI (Weak)	23824327
MIRT635944	hsa-miR-152-3p	Homo sapiens	PLA2G12A	81579	Homo sapiens	HITS-CLIP	Functional MTI (Weak)	23824327
MIRT643722	hsa-miR-152-3p	Homo sapiens	MCMDC2	157777	Homo sapiens	HITS-CLIP	Functional MTI (Weak)	23824327
MIRT646774	hsa-miR-152-3p	Homo sapiens	IL23R	149233	Homo sapiens	HITS-CLIP	Functional MTI (Weak)	23824327
MIRT648161	hsa-miR-152-3p	Homo sapiens	CHRFAM7A	89832	Homo sapiens	HITS-CLIP	Functional MTI (Weak)	23824327
MIRT653242	hsa-miR-152-3p	Homo sapiens	SOS2	6655	Homo sapiens	HITS-CLIP	Functional MTI (Weak)	23824327
MIRT661180	hsa-miR-152-3p	Homo sapiens	S1PR2	9294	Homo sapiens	HITS-CLIP	Functional MTI (Weak)	23824327
MIRT693232	hsa-miR-152-3p	Homo sapiens	KIAA0907	22889	Homo sapiens	HITS-CLIP	Functional MTI (Weak)	23313552
MIRT693232	hsa-miR-152-3p	Homo sapiens	KIAA0907	22889	Homo sapiens	HITS-CLIP	Functional MTI (Weak)	21572407
MIRT693774	hsa-miR-152-3p	Homo sapiens	VGLL2	245806	Homo sapiens	HITS-CLIP	Functional MTI (Weak)	23313552
MIRT702591	hsa-miR-152-3p	Homo sapiens	JARID2	3720	Homo sapiens	HITS-CLIP	Functional MTI (Weak)	23313552
MIRT715173	hsa-miR-152-3p	Homo sapiens	DTX4	23220	Homo sapiens	HITS-CLIP	Functional MTI (Weak)	19536157
MIRT722869	hsa-miR-152-3p	Homo sapiens	FAM212B	55924	Homo sapiens	HITS-CLIP	Functional MTI (Weak)	19536157
MIRT723138	hsa-miR-152-3p	Homo sapiens	YPEL1	29799	Homo sapiens	HITS-CLIP	Functional MTI (Weak)	19536157
MIRT723184	hsa-miR-152-3p	Homo sapiens	OVOL1	5017	Homo sapiens	HITS-CLIP	Functional MTI (Weak)	19536157
MIRT731182	hsa-miR-152-3p	Homo sapiens	XIST	7503	Homo sapiens	qRT-PCR/Luciferase reporter assay//Western blot	Functional MTI	25578780
MIRT732663	hsa-miR-152-3p	Homo sapiens	ALCAM	214	Homo sapiens	Luciferase reporter assay//qRT-PCR//Western blot	Functional MTI	28063929
MIRT734227	hsa-miR-152-3p	Homo sapiens	CD274	29126	Homo sapiens	Luciferase reporter assay//qRT-PCR//Western blot	Functional MTI	28427226
MIRT734591	hsa-miR-152-3p	Homo sapiens	ATG14	22863	Homo sapiens	Luciferase reporter assay	Functional MTI	25650716
MIRT734824	hsa-miR-152-3p	Homo sapiens	DKK1	22943	Homo sapiens	Immunohistochemistry//Luciferase reporter assay//qRT-PCR//Western blot	Functional MTI	26400224
MIRT735447	hsa-miR-152-3p	Homo sapiens	PIK3R3	8503	Homo sapiens	Luciferase reporter assay//qRT-PCR//Western blot	Functional MTI	26820128
MIRT735475	hsa-miR-152-3p	Homo sapiens	NRP1	8829	Homo sapiens	Luciferase reporter assay//qRT-PCR//Western blot	Functional MTI	26823738
MIRT735478	hsa-miR-152-3p	Homo sapiens	PTEN	5728	Homo sapiens	Flow//Luciferase reporter assay//qRT-PCR//Western blot	Functional MTI	27508033
MIRT737866	hsa-miR-152-3p	Homo sapiens	APLP2	334	Homo sapiens	PAR-CLIP	Functional MTI (Weak)	26701625
MIRT737867	hsa-miR-152-3p	Homo sapiens	CDKN1A	1026	Homo sapiens	PAR-CLIP	Functional MTI (Weak)	26701625
MIRT737868	hsa-miR-152-3p	Homo sapiens	CSNK2A1	1457	Homo sapiens	PAR-CLIP	Functional MTI (Weak)	26701625
MIRT737869	hsa-miR-152-3p	Homo sapiens	FURIN	5045	Homo sapiens	PAR-CLIP	Functional MTI (Weak)	26701625
MIRT737870	hsa-miR-152-3p	Homo sapiens	FXR1	8087	Homo sapiens	PAR-CLIP	Functional MTI (Weak)	26701625
MIRT737871	hsa-miR-152-3p	Homo sapiens	HSP90B1	7184	Homo sapiens	PAR-CLIP	Functional MTI (Weak)	26701625
MIRT737872	hsa-miR-152-3p	Homo sapiens	KIAA1456	57604	Homo sapiens	PAR-CLIP	Functional MTI (Weak)	26701625
MIRT737873	hsa-miR-152-3p	Homo sapiens	PHLDB2	90102	Homo sapiens	PAR-CLIP	Functional MTI (Weak)	26701625
MIRT737874	hsa-miR-152-3p	Homo sapiens	PPARD	5467	Homo sapiens	PAR-CLIP	Functional MTI (Weak)	26701625
MIRT737875	hsa-miR-152-3p	Homo sapiens	RAB1B	81876	Homo sapiens	PAR-CLIP	Functional MTI (Weak)	26701625
MIRT737876	hsa-miR-152-3p	Homo sapiens	RALY	22913	Homo sapiens	PAR-CLIP	Functional MTI (Weak)	26701625
MIRT762888	hsa-miR-152-3p	Homo sapiens	ARL6IP1	23204	Homo sapiens	PAR-CLIP	Functional MTI (Weak)	27292025
MIRT762889	hsa-miR-152-3p	Homo sapiens	HCCS	3052	Homo sapiens	PAR-CLIP	Functional MTI (Weak)	27292025
MIRT762890	hsa-miR-152-3p	Homo sapiens	KDM6B	23135	Homo sapiens	PAR-CLIP	Functional MTI (Weak)	27292025
MIRT762891	hsa-miR-152-3p	Homo sapiens	LDLR	3949	Homo sapiens	PAR-CLIP	Functional MTI (Weak)	27292025
MIRT762892	hsa-miR-152-3p	Homo sapiens	MCFD2	90411	Homo sapiens	PAR-CLIP	Functional MTI (Weak)	27292025
MIRT762893	hsa-miR-152-3p	Homo sapiens	NEURL4	84461	Homo sapiens	PAR-CLIP	Functional MTI (Weak)	27292025
MIRT762894	hsa-miR-152-3p	Homo sapiens	TMEM246	84302	Homo sapiens	PAR-CLIP	Functional MTI (Weak)	27292025
MIRT790125	hsa-miR-152-3p	Homo sapiens	APLN	8862	Homo sapiens	HITS-CLIP	Functional MTI (Weak)	28735896
MIRT000493	hsa-miR-138-5p	Homo sapiens	ARHGEF3	50650	Homo sapiens	qRT-PCR//Luciferase reporter assay//Western blot	Non-Functional MTI	20232393
MIRT000494	hsa-miR-138-5p	Homo sapiens	ROCK2	9475	Homo sapiens	qRT-PCR//Luciferase reporter assay//Western blot//Reporter assay;Other	Functional MTI	20232393
MIRT000495	hsa-miR-138-5p	Homo sapiens	RHOC	389	Homo sapiens	qRT-PCR//Luciferase reporter assay//Western blot//Reporter assay	Functional MTI	20232393
MIRT000495	hsa-miR-138-5p	Homo sapiens	RHOC	389	Homo sapiens	qRT-PCR	Functional MTI (Weak)	21770894
MIRT000495	hsa-miR-138-5p	Homo sapiens	RHOC	389	Homo sapiens	Luciferase reporter assay	Functional MTI	23007504
MIRT000495	hsa-miR-138-5p	Homo sapiens	RHOC	389	Homo sapiens	PAR-CLIP	Functional MTI (Weak)	21572407
MIRT000495	hsa-miR-138-5p	Homo sapiens	RHOC	389	Homo sapiens	PAR-CLIP	Functional MTI (Weak)	26701625
MIRT000495	hsa-miR-138-5p	Homo sapiens	RHOC	389	Homo sapiens	PAR-CLIP	Functional MTI (Weak)	27292025
MIRT000797	hsa-miR-138-5p	Homo sapiens	SLC45A3	85414	Homo sapiens	Western blot//Luciferase reporter assay//Reporter assay;Other	Non-Functional MTI	18193184
MIRT003991	hsa-miR-138-5p	Homo sapiens	TERT	7015	Homo sapiens	qRT-PCR//Luciferase reporter assay//Western blot//Reporter assay;Other	Functional MTI	18201269
MIRT003991	hsa-miR-138-5p	Homo sapiens	TERT	7015	Homo sapiens	qRT-PCR	Functional MTI (Weak)	25845814
MIRT005487	hsa-miR-138-5p	Homo sapiens	EID1	23741	Homo sapiens	Luciferase reporter assay//qRT-PCR//Western blot//Quantitative proteomic approach	Functional MTI	20486779
MIRT005488	hsa-miR-138-5p	Homo sapiens	CEBPA	1050	Homo sapiens	qRT-PCR	Functional MTI (Weak)	20486779
MIRT005489	hsa-miR-138-5p	Homo sapiens	PPARG	5468	Homo sapiens	qRT-PCR	Functional MTI (Weak)	20486779
MIRT005490	hsa-miR-138-5p	Homo sapiens	FABP4	2167	Homo sapiens	qRT-PCR	Functional MTI (Weak)	20486779
MIRT005491	hsa-miR-138-5p	Homo sapiens	LPL	4023	Homo sapiens	qRT-PCR	Functional MTI (Weak)	20486779
MIRT005491	hsa-miR-138-5p	Homo sapiens	LPL	4023	Homo sapiens	Next Generation Sequencing (NGS)//qRT-PCR	Functional MTI (Weak)	27762728
MIRT005691	hsa-miR-138-5p	Homo sapiens	IGF1R	3480	Homo sapiens	Luciferase reporter assay	Non-Functional MTI	20819078
MIRT006020	hsa-miR-138-5p	Homo sapiens	GNAI2	2771	Homo sapiens	Microarray//qRT-PCR//Western blot	Functional MTI	21079996
MIRT006142	hsa-miR-138-5p	Homo sapiens	FOSL1	8061	Homo sapiens	Luciferase reporter assay//Western blot	Functional MTI	21969367
MIRT006271	hsa-miR-138-5p	Homo sapiens	SIRT1	23411	Homo sapiens	Luciferase reporter assay	Functional MTI	22228303
MIRT006271	hsa-miR-138-5p	Homo sapiens	SIRT1	23411	Homo sapiens	In situ hybridization//Luciferase reporter assay//Western blot	Functional MTI	28052003
MIRT006271	hsa-miR-138-5p	Homo sapiens	SIRT1	23411	Homo sapiens	Luciferase reporter assay//Western blot	Functional MTI	28236278
MIRT006271	hsa-miR-138-5p	Homo sapiens	SIRT1	23411	Homo sapiens	Luciferase reporter assay//qRT-PCR//Western blot	Functional MTI	27207584
MIRT006299	hsa-miR-138-5p	Homo sapiens	CCND3	896	Homo sapiens	Luciferase reporter assay//qRT-PCR//Western blot	Functional MTI	22362728
MIRT006299	hsa-miR-138-5p	Homo sapiens	CCND3	896	Homo sapiens	Immunoblot//Luciferase reporter assay//qRT-PCR	Functional MTI	23208504
MIRT006299	hsa-miR-138-5p	Homo sapiens	CCND3	896	Homo sapiens	qRT-PCR	Functional MTI (Weak)	25439221
MIRT006299	hsa-miR-138-5p	Homo sapiens	CCND3	896	Homo sapiens	Western blot	Functional MTI	26823826
MIRT006388	hsa-miR-138-5p	Homo sapiens	PTK2	5747	Homo sapiens	Luciferase reporter assay//Western blot	Functional MTI	21444814
MIRT006493	hsa-miR-138-5p	Homo sapiens	H2AFX	3014	Homo sapiens	Luciferase reporter assay//Western blot	Functional MTI	21693595
MIRT006493	hsa-miR-138-5p	Homo sapiens	H2AFX	3014	Homo sapiens	PAR-CLIP	Functional MTI (Weak)	23446348
MIRT006493	hsa-miR-138-5p	Homo sapiens	H2AFX	3014	Homo sapiens	PAR-CLIP	Functional MTI (Weak)	20371350
MIRT006744	hsa-miR-138-5p	Homo sapiens	HIF1A	3091	Homo sapiens	Luciferase reporter assay	Functional MTI	21875287
MIRT006744	hsa-miR-138-5p	Homo sapiens	HIF1A	3091	Homo sapiens	Luciferase reporter assay	Functional MTI	23389731
MIRT006864	hsa-miR-138-5p	Homo sapiens	CASP3	836	Homo sapiens	Luciferase reporter assay	Functional MTI	22921398
MIRT006865	hsa-miR-138-5p	Homo sapiens	BLCAP	10904	Homo sapiens	Luciferase reporter assay//Microarray	Functional MTI	22921398
MIRT006866	hsa-miR-138-5p	Homo sapiens	MXD1	4084	Homo sapiens	Luciferase reporter assay//Microarray	Functional MTI	22921398
MIRT007273	hsa-miR-138-5p	Homo sapiens	RELN	5649	Homo sapiens	Luciferase reporter assay	Functional MTI	23438760
MIRT007300	hsa-miR-138-5p	Homo sapiens	EZH2	2146	Homo sapiens	Luciferase reporter assay//qRT-PCR//Western blot	Functional MTI	23343715
MIRT007300	hsa-miR-138-5p	Homo sapiens	EZH2	2146	Homo sapiens	Reporter assay;Western blot;qRT-PCR;Other	Functional MTI	21770894
MIRT007300	hsa-miR-138-5p	Homo sapiens	EZH2	2146	Homo sapiens	Immunohistochemistry//Luciferase reporter assay//qRT-PCR//Western blot	Functional MTI	23707559
MIRT007300	hsa-miR-138-5p	Homo sapiens	EZH2	2146	Homo sapiens	ELISA//Immunoblot//Luciferase reporter assay	Functional MTI	25339353
MIRT007300	hsa-miR-138-5p	Homo sapiens	EZH2	2146	Homo sapiens	//qRT-PCR//Western blot	Functional MTI	27019355
MIRT007300	hsa-miR-138-5p	Homo sapiens	EZH2	2146	Homo sapiens	Luciferase reporter assay//Microarray//qRT-PCR//Western blot	Functional MTI	27266699
MIRT007335	hsa-miR-138-5p	Homo sapiens	SOX4	6659	Homo sapiens	Luciferase reporter assay	Functional MTI	23389731
MIRT021683	hsa-miR-138-5p	Homo sapiens	MMP3	4314	Homo sapiens	qRT-PCR	Functional MTI (Weak)	21770894
MIRT021684	hsa-miR-138-5p	Homo sapiens	CDH2	1000	Homo sapiens	qRT-PCR	Functional MTI (Weak)	21770894
MIRT021685	hsa-miR-138-5p	Homo sapiens	PLEK2	26499	Homo sapiens	qRT-PCR	Functional MTI (Weak)	21770894
MIRT021686	hsa-miR-138-5p	Homo sapiens	CDH1	999	Homo sapiens	Western blot	Functional MTI	21770894
MIRT021687	hsa-miR-138-5p	Homo sapiens	SNAI2	6591	Homo sapiens	Western blot;qRT-PCR	Functional MTI	21770894
MIRT021688	hsa-miR-138-5p	Homo sapiens	SERPINE1	5054	Homo sapiens	qRT-PCR	Functional MTI (Weak)	21770894
MIRT021689	hsa-miR-138-5p	Homo sapiens	EED	8726	Homo sapiens	Western blot;qRT-PCR	Non-Functional MTI	21770894
MIRT021690	hsa-miR-138-5p	Homo sapiens	SUZ12	23512	Homo sapiens	Western blot;qRT-PCR	Functional MTI	21770894
MIRT021691	hsa-miR-138-5p	Homo sapiens	ZEB2	9839	Homo sapiens	Reporter assay;qRT-PCR	Functional MTI	21770894
MIRT021692	hsa-miR-138-5p	Homo sapiens	VIM	7431	Homo sapiens	Reporter assay;Western blot;qRT-PCR;Other	Functional MTI	21770894
MIRT021692	hsa-miR-138-5p	Homo sapiens	VIM	7431	Homo sapiens	qRT-PCR//Western blot	Functional MTI	22766839
MIRT021692	hsa-miR-138-5p	Homo sapiens	VIM	7431	Homo sapiens	Luciferase reporter assay//qRT-PCR//Western blot	Functional MTI	26796277
MIRT045827	hsa-miR-138-5p	Homo sapiens	PHKG2	5261	Homo sapiens	CLASH	Functional MTI (Weak)	23622248
MIRT045828	hsa-miR-138-5p	Homo sapiens	PPP1R13B	23368	Homo sapiens	CLASH	Functional MTI (Weak)	23622248
MIRT045829	hsa-miR-138-5p	Homo sapiens	RARA	5914	Homo sapiens	CLASH	Functional MTI (Weak)	23622248
MIRT045829	hsa-miR-138-5p	Homo sapiens	RARA	5914	Homo sapiens	Luciferase reporter assay//Western blot	Functional MTI	25680531
MIRT045830	hsa-miR-138-5p	Homo sapiens	RGS12	6002	Homo sapiens	CLASH	Functional MTI (Weak)	23622248
MIRT045831	hsa-miR-138-5p	Homo sapiens	TOR2A	27433	Homo sapiens	CLASH	Functional MTI (Weak)	23622248
MIRT045832	hsa-miR-138-5p	Homo sapiens	AGO1	26523	Homo sapiens	CLASH	Functional MTI (Weak)	23622248
MIRT045833	hsa-miR-138-5p	Homo sapiens	NVL	4931	Homo sapiens	CLASH	Functional MTI (Weak)	23622248
MIRT045834	hsa-miR-138-5p	Homo sapiens	DMKN	93099	Homo sapiens	CLASH	Functional MTI (Weak)	23622248
MIRT045835	hsa-miR-138-5p	Homo sapiens	HIST1H2BK	85236	Homo sapiens	CLASH	Functional MTI (Weak)	23622248
MIRT045836	hsa-miR-138-5p	Homo sapiens	HIST1H2BJ	8970	Homo sapiens	CLASH	Functional MTI (Weak)	23622248
MIRT052908	hsa-miR-138-5p	Homo sapiens	S100A1	6271	Homo sapiens	Immunoblot//Luciferase reporter assay	Functional MTI	24244340
MIRT053080	hsa-miR-138-5p	Homo sapiens	CCND1	595	Homo sapiens	Immunohistochemistry//Luciferase reporter assay//Microarray//qRT-PCR//Western blot	Functional MTI	22739938
MIRT053080	hsa-miR-138-5p	Homo sapiens	CCND1	595	Homo sapiens	qRT-PCR	Functional MTI (Weak)	28275859
MIRT053168	hsa-miR-138-5p	Homo sapiens	SENP1	29843	Homo sapiens	Luciferase reporter assay//qRT-PCR//Western blot	Functional MTI	24691972
MIRT054578	hsa-miR-138-5p	Homo sapiens	ADGRA2	25960	Homo sapiens	Immunohistochemistry//Luciferase reporter assay//Microarray//qRT-PCR//Western blot	Functional MTI	24582749
MIRT054682	hsa-miR-138-5p	Homo sapiens	RMND5A	64795	Homo sapiens	Immunofluorescence//Immunoprecipitaion//Luciferase reporter assay//Microarray//qRT-PCR//Western blot	Functional MTI	24057215
MIRT077621	hsa-miR-138-5p	Homo sapiens	IGF2BP1	10642	Homo sapiens	PAR-CLIP	Functional MTI (Weak)	23446348
MIRT077621	hsa-miR-138-5p	Homo sapiens	IGF2BP1	10642	Homo sapiens	PAR-CLIP	Functional MTI (Weak)	21572407
MIRT077621	hsa-miR-138-5p	Homo sapiens	IGF2BP1	10642	Homo sapiens	PAR-CLIP	Functional MTI (Weak)	20371350
MIRT077621	hsa-miR-138-5p	Homo sapiens	IGF2BP1	10642	Homo sapiens	PAR-CLIP	Functional MTI (Weak)	26701625
MIRT077621	hsa-miR-138-5p	Homo sapiens	IGF2BP1	10642	Homo sapiens	PAR-CLIP	Functional MTI (Weak)	27292025
MIRT087849	hsa-miR-138-5p	Homo sapiens	CBY1	25776	Homo sapiens	PAR-CLIP	Functional MTI (Weak)	21572407
MIRT087849	hsa-miR-138-5p	Homo sapiens	CBY1	25776	Homo sapiens	PAR-CLIP	Functional MTI (Weak)	20371350
MIRT168540	hsa-miR-138-5p	Homo sapiens	HMGA1	3159	Homo sapiens	PAR-CLIP	Functional MTI (Weak)	22012620
MIRT177393	hsa-miR-138-5p	Homo sapiens	ZMYND11	10771	Homo sapiens	PAR-CLIP	Functional MTI (Weak)	20371350
MIRT221379	hsa-miR-138-5p	Homo sapiens	DNAJB6	10049	Homo sapiens	PAR-CLIP	Functional MTI (Weak)	23446348
MIRT221379	hsa-miR-138-5p	Homo sapiens	DNAJB6	10049	Homo sapiens	PAR-CLIP	Functional MTI (Weak)	21572407
MIRT221379	hsa-miR-138-5p	Homo sapiens	DNAJB6	10049	Homo sapiens	PAR-CLIP	Functional MTI (Weak)	20371350
MIRT363746	hsa-miR-138-5p	Homo sapiens	EIF4EBP1	1978	Homo sapiens	Luciferase reporter assay	Functional MTI	26891291
MIRT363746	hsa-miR-138-5p	Homo sapiens	EIF4EBP1	1978	Homo sapiens	Luciferase reporter assay//qRT-PCR	Functional MTI	28075468
MIRT367645	hsa-miR-138-5p	Homo sapiens	ARHGAP42	143872	Homo sapiens	PAR-CLIP	Functional MTI (Weak)	23446348
MIRT367645	hsa-miR-138-5p	Homo sapiens	ARHGAP42	143872	Homo sapiens	PAR-CLIP	Functional MTI (Weak)	21572407
MIRT367645	hsa-miR-138-5p	Homo sapiens	ARHGAP42	143872	Homo sapiens	PAR-CLIP	Functional MTI (Weak)	26701625
MIRT438201	hsa-miR-138-5p	Homo sapiens	TWIST2	117581	Homo sapiens	Luciferase reporter assay	Functional MTI	24171926
MIRT438462	hsa-miR-138-5p	Homo sapiens	MAP3K11	4296	Homo sapiens	Luciferase reporter assay	Functional MTI	24211202
MIRT438755	hsa-miR-138-5p	Homo sapiens	LCN2	3934	Homo sapiens	Luciferase reporter assay//qRT-PCR//Western blot	Functional MTI	23300839
MIRT445060	hsa-miR-138-5p	Homo sapiens	C16orf87	388272	Homo sapiens	PAR-CLIP	Functional MTI (Weak)	22100165
MIRT452243	hsa-miR-138-5p	Homo sapiens	TRAM1	23471	Homo sapiens	PAR-CLIP	Functional MTI (Weak)	23592263
MIRT478683	hsa-miR-138-5p	Homo sapiens	CSRP2	1466	Homo sapiens	PAR-CLIP	Functional MTI (Weak)	23592263
MIRT478683	hsa-miR-138-5p	Homo sapiens	CSRP2	1466	Homo sapiens	PAR-CLIP	Functional MTI (Weak)	21572407
MIRT484897	hsa-miR-138-5p	Homo sapiens	ZNF607	84775	Homo sapiens	PAR-CLIP	Functional MTI (Weak)	23592263
MIRT487900	hsa-miR-138-5p	Homo sapiens	CST9	128822	Homo sapiens	PAR-CLIP	Functional MTI (Weak)	23592263
MIRT488907	hsa-miR-138-5p	Homo sapiens	TSTD2	158427	Homo sapiens	PAR-CLIP	Functional MTI (Weak)	23592263
MIRT491518	hsa-miR-138-5p	Homo sapiens	IL10RA	3587	Homo sapiens	PAR-CLIP	Functional MTI (Weak)	23592263
MIRT493244	hsa-miR-138-5p	Homo sapiens	MEX3A	92312	Homo sapiens	PAR-CLIP	Functional MTI (Weak)	23592263
MIRT501251	hsa-miR-138-5p	Homo sapiens	SEMA4C	54910	Homo sapiens	PAR-CLIP	Functional MTI (Weak)	24398324
MIRT501251	hsa-miR-138-5p	Homo sapiens	SEMA4C	54910	Homo sapiens	PAR-CLIP	Functional MTI (Weak)	23446348
MIRT501251	hsa-miR-138-5p	Homo sapiens	SEMA4C	54910	Homo sapiens	PAR-CLIP	Functional MTI (Weak)	20371350
MIRT507277	hsa-miR-138-5p	Homo sapiens	FERMT2	10979	Homo sapiens	PAR-CLIP	Functional MTI (Weak)	23446348
MIRT507277	hsa-miR-138-5p	Homo sapiens	FERMT2	10979	Homo sapiens	Luciferase reporter assay//qRT-PCR//Western blot	Functional MTI	26474967
MIRT507289	hsa-miR-138-5p	Homo sapiens	FEM1B	10116	Homo sapiens	PAR-CLIP	Functional MTI (Weak)	23446348
MIRT510063	hsa-miR-138-5p	Homo sapiens	C12orf49	79794	Homo sapiens	PAR-CLIP	Functional MTI (Weak)	23446348
MIRT510063	hsa-miR-138-5p	Homo sapiens	C12orf49	79794	Homo sapiens	PAR-CLIP	Functional MTI (Weak)	20371350
MIRT510977	hsa-miR-138-5p	Homo sapiens	PFN2	5217	Homo sapiens	PAR-CLIP	Functional MTI (Weak)	23446348
MIRT510977	hsa-miR-138-5p	Homo sapiens	PFN2	5217	Homo sapiens	PAR-CLIP	Functional MTI (Weak)	21572407
MIRT510977	hsa-miR-138-5p	Homo sapiens	PFN2	5217	Homo sapiens	PAR-CLIP	Functional MTI (Weak)	20371350
MIRT511221	hsa-miR-138-5p	Homo sapiens	LNPEP	4012	Homo sapiens	PAR-CLIP	Functional MTI (Weak)	23446348
MIRT511221	hsa-miR-138-5p	Homo sapiens	LNPEP	4012	Homo sapiens	PAR-CLIP	Functional MTI (Weak)	20371350
MIRT512070	hsa-miR-138-5p	Homo sapiens	DEK	7913	Homo sapiens	PAR-CLIP	Functional MTI (Weak)	23446348
MIRT512070	hsa-miR-138-5p	Homo sapiens	DEK	7913	Homo sapiens	PAR-CLIP	Functional MTI (Weak)	21572407
MIRT512070	hsa-miR-138-5p	Homo sapiens	DEK	7913	Homo sapiens	PAR-CLIP	Functional MTI (Weak)	20371350
MIRT513641	hsa-miR-138-5p	Homo sapiens	TP53INP2	58476	Homo sapiens	PAR-CLIP	Functional MTI (Weak)	23446348
MIRT513641	hsa-miR-138-5p	Homo sapiens	TP53INP2	58476	Homo sapiens	PAR-CLIP	Functional MTI (Weak)	27292025
MIRT524859	hsa-miR-138-5p	Homo sapiens	ARL5B	221079	Homo sapiens	PAR-CLIP	Functional MTI (Weak)	23446348
MIRT524859	hsa-miR-138-5p	Homo sapiens	ARL5B	221079	Homo sapiens	PAR-CLIP	Functional MTI (Weak)	20371350
MIRT530599	hsa-miR-138-5p	Homo sapiens	C7orf33	202865	Homo sapiens	PAR-CLIP	Functional MTI (Weak)	22012620
MIRT530599	hsa-miR-138-5p	Homo sapiens	C7orf33	202865	Homo sapiens	PAR-CLIP	Functional MTI (Weak)	20371350
MIRT531344	hsa-miR-138-5p	Homo sapiens	PLEKHG4B	153478	Homo sapiens	PAR-CLIP	Functional MTI (Weak)	22012620
MIRT531680	hsa-miR-138-5p	Homo sapiens	MYO3A	53904	Homo sapiens	PAR-CLIP	Functional MTI (Weak)	22012620
MIRT556545	hsa-miR-138-5p	Homo sapiens	LIN52	91750	Homo sapiens	PAR-CLIP	Functional MTI (Weak)	21572407
MIRT559268	hsa-miR-138-5p	Homo sapiens	BAG4	9530	Homo sapiens	PAR-CLIP	Functional MTI (Weak)	21572407
MIRT560956	hsa-miR-138-5p	Homo sapiens	FAM35A	54537	Homo sapiens	PAR-CLIP	Functional MTI (Weak)	20371350
MIRT560956	hsa-miR-138-5p	Homo sapiens	FAM35A	54537	Homo sapiens	PAR-CLIP	Functional MTI (Weak)	26701625
MIRT570371	hsa-miR-138-5p	Homo sapiens	UBE2V1	7335	Homo sapiens	PAR-CLIP	Functional MTI (Weak)	20371350
MIRT570414	hsa-miR-138-5p	Homo sapiens	TMEM189-UBE2V1	387522	Homo sapiens	PAR-CLIP	Functional MTI (Weak)	20371350
MIRT570447	hsa-miR-138-5p	Homo sapiens	TMEM189	387521	Homo sapiens	PAR-CLIP	Functional MTI (Weak)	20371350
MIRT609068	hsa-miR-138-5p	Homo sapiens	IGLON5	402665	Homo sapiens	HITS-CLIP	Functional MTI (Weak)	24906430
MIRT609068	hsa-miR-138-5p	Homo sapiens	IGLON5	402665	Homo sapiens	HITS-CLIP	Functional MTI (Weak)	23824327
MIRT609068	hsa-miR-138-5p	Homo sapiens	IGLON5	402665	Homo sapiens	HITS-CLIP	Functional MTI (Weak)	27418678
MIRT623752	hsa-miR-138-5p	Homo sapiens	GRID1	2894	Homo sapiens	HITS-CLIP	Functional MTI (Weak)	23824327
MIRT623752	hsa-miR-138-5p	Homo sapiens	GRID1	2894	Homo sapiens	HITS-CLIP	Functional MTI (Weak)	27418678
MIRT637683	hsa-miR-138-5p	Homo sapiens	PPM1D	8493	Homo sapiens	HITS-CLIP	Functional MTI (Weak)	23824327
MIRT638712	hsa-miR-138-5p	Homo sapiens	FUT11	170384	Homo sapiens	HITS-CLIP	Functional MTI (Weak)	23824327
MIRT672803	hsa-miR-138-5p	Homo sapiens	PPM1L	151742	Homo sapiens	HITS-CLIP	Functional MTI (Weak)	23824327
MIRT673864	hsa-miR-138-5p	Homo sapiens	CAPN7	23473	Homo sapiens	HITS-CLIP	Functional MTI (Weak)	23824327
MIRT685769	hsa-miR-138-5p	Homo sapiens	ZNF426	79088	Homo sapiens	HITS-CLIP	Functional MTI (Weak)	23313552
MIRT687233	hsa-miR-138-5p	Homo sapiens	PLAGL2	5326	Homo sapiens	HITS-CLIP	Functional MTI (Weak)	23313552
MIRT687449	hsa-miR-138-5p	Homo sapiens	NR3C1	2908	Homo sapiens	HITS-CLIP	Functional MTI (Weak)	23313552
MIRT692709	hsa-miR-138-5p	Homo sapiens	MEAF6	64769	Homo sapiens	HITS-CLIP	Functional MTI (Weak)	23313552
MIRT707403	hsa-miR-138-5p	Homo sapiens	KCNK12	56660	Homo sapiens	HITS-CLIP	Functional MTI (Weak)	21572407
MIRT710148	hsa-miR-138-5p	Homo sapiens	MTHFD1L	25902	Homo sapiens	HITS-CLIP	Functional MTI (Weak)	19536157
MIRT725343	hsa-miR-138-5p	Homo sapiens	NEUROD1	4760	Homo sapiens	HITS-CLIP	Functional MTI (Weak)	19536157
MIRT731845	hsa-miR-138-5p	Homo sapiens	FOXC1	2296	Homo sapiens	Luciferase reporter assay//qRT-PCR//Western blot	Functional MTI	27799147
MIRT731890	hsa-miR-138-5p	Homo sapiens	BCL11A	53335	Homo sapiens	Luciferase reporter assay//Next Generation Sequencing (NGS)//qRT-PCR//RNA-binding protein immunoprecipitation//Western blot	Functional MTI	28303002
MIRT732233	hsa-miR-138-5p	Homo sapiens	CD274	29126	Homo sapiens	Luciferase reporter assay//Western blot	Functional MTI	27248318
MIRT732565	hsa-miR-138-5p	Homo sapiens	NFKB1	4790	Homo sapiens	Western blot	Functional MTI	26823826
MIRT732839	hsa-miR-138-5p	Homo sapiens	AKT1	207	Homo sapiens	Immunohistochemistry//Luciferase reporter assay//Western blot	Functional MTI	28122142
MIRT733885	hsa-miR-138-5p	Homo sapiens	SOX9	6662	Homo sapiens	Mass spectrometry//qRT-PCR//Western blot	Functional MTI	27347323
MIRT734612	hsa-miR-138-5p	Homo sapiens	KDM5C	8242	Homo sapiens	Luciferase reporter assay//qRT-PCR//Western blot	Functional MTI	26621457
MIRT734731	hsa-miR-138-5p	Homo sapiens	YAP1	10413	Homo sapiens	Luciferase reporter assay//qRT-PCR//Western blot	Functional MTI	26239136
MIRT735065	hsa-miR-138-5p	Homo sapiens	CYTOR	112597	Homo sapiens	Immunofluorescence//Luciferase reporter assay//qRT-PCR//Western blot	Functional MTI	28077595
MIRT735301	hsa-miR-138-5p	Homo sapiens	BAG1	573	Homo sapiens	Luciferase reporter assay//qRT-PCR//Western blot	Functional MTI	25962180
MIRT737530	hsa-miR-138-5p	Homo sapiens	CASTOR2	729438	Homo sapiens	PAR-CLIP	Functional MTI (Weak)	26701625
MIRT737531	hsa-miR-138-5p	Homo sapiens	CCAR2	57805	Homo sapiens	PAR-CLIP	Functional MTI (Weak)	26701625
MIRT737531	hsa-miR-138-5p	Homo sapiens	CCAR2	57805	Homo sapiens	PAR-CLIP	Functional MTI (Weak)	27292025
MIRT737532	hsa-miR-138-5p	Homo sapiens	CELF1	10658	Homo sapiens	PAR-CLIP	Functional MTI (Weak)	26701625
MIRT737533	hsa-miR-138-5p	Homo sapiens	FGF19	9965	Homo sapiens	PAR-CLIP	Functional MTI (Weak)	26701625
MIRT737534	hsa-miR-138-5p	Homo sapiens	HNRNPUL1	11100	Homo sapiens	PAR-CLIP	Functional MTI (Weak)	26701625
MIRT737535	hsa-miR-138-5p	Homo sapiens	MAP2K7	5609	Homo sapiens	PAR-CLIP	Functional MTI (Weak)	26701625
MIRT737536	hsa-miR-138-5p	Homo sapiens	NACC1	112939	Homo sapiens	PAR-CLIP	Functional MTI (Weak)	26701625
MIRT737537	hsa-miR-138-5p	Homo sapiens	NPLOC4	55666	Homo sapiens	PAR-CLIP	Functional MTI (Weak)	26701625
MIRT737538	hsa-miR-138-5p	Homo sapiens	PLEKHM1	9842	Homo sapiens	PAR-CLIP	Functional MTI (Weak)	26701625
MIRT737539	hsa-miR-138-5p	Homo sapiens	POLR2E	5434	Homo sapiens	PAR-CLIP	Functional MTI (Weak)	26701625
MIRT737540	hsa-miR-138-5p	Homo sapiens	VASH1	22846	Homo sapiens	PAR-CLIP	Functional MTI (Weak)	26701625
MIRT762602	hsa-miR-138-5p	Homo sapiens	MYBL2	4605	Homo sapiens	PAR-CLIP	Functional MTI (Weak)	27292025
MIRT762603	hsa-miR-138-5p	Homo sapiens	RPA1	6117	Homo sapiens	PAR-CLIP	Functional MTI (Weak)	27292025
MIRT762604	hsa-miR-138-5p	Homo sapiens	YPEL4	219539	Homo sapiens	PAR-CLIP	Functional MTI (Weak)	27292025
MIRT783774	hsa-miR-138-5p	Homo sapiens	ACTR1A	10121	Homo sapiens	HITS-CLIP	Functional MTI (Weak)	27418678
MIRT783775	hsa-miR-138-5p	Homo sapiens	FAM109A	144717	Homo sapiens	HITS-CLIP	Functional MTI (Weak)	27418678
MIRT790112	hsa-miR-138-5p	Homo sapiens	ARHGAP31	57514	Homo sapiens	HITS-CLIP	Functional MTI (Weak)	28735896
MIRT038958	hsa-miR-23a-5p	Homo sapiens	ATF1	466	Homo sapiens	CLASH	Functional MTI (Weak)	23622248
MIRT057661	hsa-miR-23a-5p	Homo sapiens	LCOR	84458	Homo sapiens	PAR-CLIP	Functional MTI (Weak)	21572407
MIRT057661	hsa-miR-23a-5p	Homo sapiens	LCOR	84458	Homo sapiens	PAR-CLIP	Functional MTI (Weak)	27292025
MIRT395438	hsa-miR-23a-5p	Homo sapiens	NFKBID	84807	Homo sapiens	HITS-CLIP	Functional MTI (Weak)	23824327
MIRT463884	hsa-miR-23a-5p	Homo sapiens	WNT7B	7477	Homo sapiens	PAR-CLIP	Functional MTI (Weak)	23592263
MIRT463884	hsa-miR-23a-5p	Homo sapiens	WNT7B	7477	Homo sapiens	HITS-CLIP	Functional MTI (Weak)	19536157
MIRT463884	hsa-miR-23a-5p	Homo sapiens	WNT7B	7477	Homo sapiens	PAR-CLIP	Functional MTI (Weak)	26701625
MIRT475804	hsa-miR-23a-5p	Homo sapiens	HDGF	3068	Homo sapiens	PAR-CLIP	Functional MTI (Weak)	23592263
MIRT478528	hsa-miR-23a-5p	Homo sapiens	CTNS	1497	Homo sapiens	PAR-CLIP	Functional MTI (Weak)	23592263
MIRT479278	hsa-miR-23a-5p	Homo sapiens	CHD4	1108	Homo sapiens	PAR-CLIP	Functional MTI (Weak)	23592263
MIRT479278	hsa-miR-23a-5p	Homo sapiens	CHD4	1108	Homo sapiens	PAR-CLIP	Functional MTI (Weak)	23446348
MIRT479278	hsa-miR-23a-5p	Homo sapiens	CHD4	1108	Homo sapiens	PAR-CLIP	Functional MTI (Weak)	20371350
MIRT492564	hsa-miR-23a-5p	Homo sapiens	PPM1L	151742	Homo sapiens	PAR-CLIP	Functional MTI (Weak)	23592263
MIRT500353	hsa-miR-23a-5p	Homo sapiens	ZNF385A	25946	Homo sapiens	PAR-CLIP	Functional MTI (Weak)	24398324
MIRT509788	hsa-miR-23a-5p	Homo sapiens	CHAF1B	8208	Homo sapiens	PAR-CLIP	Functional MTI (Weak)	23446348
MIRT509788	hsa-miR-23a-5p	Homo sapiens	CHAF1B	8208	Homo sapiens	PAR-CLIP	Functional MTI (Weak)	20371350
MIRT511566	hsa-miR-23a-5p	Homo sapiens	HIST3H2BB	128312	Homo sapiens	PAR-CLIP	Functional MTI (Weak)	23446348
MIRT511566	hsa-miR-23a-5p	Homo sapiens	HIST3H2BB	128312	Homo sapiens	PAR-CLIP	Functional MTI (Weak)	20371350
MIRT525450	hsa-miR-23a-5p	Homo sapiens	GPATCH2L	55668	Homo sapiens	PAR-CLIP	Functional MTI (Weak)	22012620
MIRT539558	hsa-miR-23a-5p	Homo sapiens	CNKSR3	154043	Homo sapiens	PAR-CLIP	Functional MTI (Weak)	21572407
MIRT539558	hsa-miR-23a-5p	Homo sapiens	CNKSR3	154043	Homo sapiens	HITS-CLIP	Functional MTI (Weak)	23824327
MIRT539558	hsa-miR-23a-5p	Homo sapiens	CNKSR3	154043	Homo sapiens	PAR-CLIP	Functional MTI (Weak)	27292025
MIRT540034	hsa-miR-23a-5p	Homo sapiens	DNAJC28	54943	Homo sapiens	PAR-CLIP	Functional MTI (Weak)	21572407
MIRT540034	hsa-miR-23a-5p	Homo sapiens	DNAJC28	54943	Homo sapiens	HITS-CLIP	Functional MTI (Weak)	23824327
MIRT540225	hsa-miR-23a-5p	Homo sapiens	SAMD5	389432	Homo sapiens	PAR-CLIP	Functional MTI (Weak)	21572407
MIRT540242	hsa-miR-23a-5p	Homo sapiens	RGS17	26575	Homo sapiens	PAR-CLIP	Functional MTI (Weak)	21572407
MIRT540871	hsa-miR-23a-5p	Homo sapiens	ZBTB24	9841	Homo sapiens	PAR-CLIP	Functional MTI (Weak)	21572407
MIRT559065	hsa-miR-23a-5p	Homo sapiens	C19orf47	126526	Homo sapiens	PAR-CLIP	Functional MTI (Weak)	21572407
MIRT559065	hsa-miR-23a-5p	Homo sapiens	C19orf47	126526	Homo sapiens	PAR-CLIP	Functional MTI (Weak)	20371350
MIRT560685	hsa-miR-23a-5p	Homo sapiens	HIST1H1T	3010	Homo sapiens	PAR-CLIP	Functional MTI (Weak)	20371350
MIRT565593	hsa-miR-23a-5p	Homo sapiens	SLC35G1	159371	Homo sapiens	PAR-CLIP	Functional MTI (Weak)	20371350
MIRT565642	hsa-miR-23a-5p	Homo sapiens	SKI	6497	Homo sapiens	PAR-CLIP	Functional MTI (Weak)	20371350
MIRT607712	hsa-miR-23a-5p	Homo sapiens	LIMS1	3987	Homo sapiens	HITS-CLIP	Functional MTI (Weak)	24906430
MIRT615682	hsa-miR-23a-5p	Homo sapiens	NAV2	89797	Homo sapiens	HITS-CLIP	Functional MTI (Weak)	23824327
MIRT617337	hsa-miR-23a-5p	Homo sapiens	ZSCAN2	54993	Homo sapiens	HITS-CLIP	Functional MTI (Weak)	23824327
MIRT617378	hsa-miR-23a-5p	Homo sapiens	FAM227A	646851	Homo sapiens	HITS-CLIP	Functional MTI (Weak)	23824327
MIRT620855	hsa-miR-23a-5p	Homo sapiens	SERPING1	710	Homo sapiens	HITS-CLIP	Functional MTI (Weak)	23824327
MIRT625112	hsa-miR-23a-5p	Homo sapiens	SLC1A5	6510	Homo sapiens	HITS-CLIP	Functional MTI (Weak)	23824327
MIRT625124	hsa-miR-23a-5p	Homo sapiens	NUP93	9688	Homo sapiens	HITS-CLIP	Functional MTI (Weak)	23824327
MIRT625898	hsa-miR-23a-5p	Homo sapiens	LINC00632	286411	Homo sapiens	HITS-CLIP	Functional MTI (Weak)	23824327
MIRT626016	hsa-miR-23a-5p	Homo sapiens	XRCC2	7516	Homo sapiens	HITS-CLIP	Functional MTI (Weak)	23824327
MIRT626481	hsa-miR-23a-5p	Homo sapiens	ADAT1	23536	Homo sapiens	HITS-CLIP	Functional MTI (Weak)	23824327
MIRT626573	hsa-miR-23a-5p	Homo sapiens	MED7	9443	Homo sapiens	HITS-CLIP	Functional MTI (Weak)	23824327
MIRT626814	hsa-miR-23a-5p	Homo sapiens	PRR11	55771	Homo sapiens	HITS-CLIP	Functional MTI (Weak)	23824327
MIRT628136	hsa-miR-23a-5p	Homo sapiens	HM13	81502	Homo sapiens	HITS-CLIP	Functional MTI (Weak)	23824327
MIRT630771	hsa-miR-23a-5p	Homo sapiens	MSANTD3	91283	Homo sapiens	HITS-CLIP	Functional MTI (Weak)	23824327
MIRT633133	hsa-miR-23a-5p	Homo sapiens	C6orf132	647024	Homo sapiens	HITS-CLIP	Functional MTI (Weak)	23824327
MIRT636950	hsa-miR-23a-5p	Homo sapiens	APTX	54840	Homo sapiens	HITS-CLIP	Functional MTI (Weak)	23824327
MIRT637802	hsa-miR-23a-5p	Homo sapiens	GGPS1	9453	Homo sapiens	HITS-CLIP	Functional MTI (Weak)	23824327
MIRT638622	hsa-miR-23a-5p	Homo sapiens	GSR	2936	Homo sapiens	HITS-CLIP	Functional MTI (Weak)	23824327
MIRT638622	hsa-miR-23a-5p	Homo sapiens	GSR	2936	Homo sapiens	HITS-CLIP	Functional MTI (Weak)	19536157
MIRT642196	hsa-miR-23a-5p	Homo sapiens	SMAGP	57228	Homo sapiens	HITS-CLIP	Functional MTI (Weak)	23824327
MIRT645121	hsa-miR-23a-5p	Homo sapiens	HES2	54626	Homo sapiens	HITS-CLIP	Functional MTI (Weak)	23824327
MIRT645344	hsa-miR-23a-5p	Homo sapiens	AGTPBP1	23287	Homo sapiens	HITS-CLIP	Functional MTI (Weak)	23824327
MIRT645344	hsa-miR-23a-5p	Homo sapiens	AGTPBP1	23287	Homo sapiens	PAR-CLIP	Functional MTI (Weak)	27292025
MIRT646564	hsa-miR-23a-5p	Homo sapiens	ALDH5A1	7915	Homo sapiens	HITS-CLIP	Functional MTI (Weak)	23824327
MIRT649243	hsa-miR-23a-5p	Homo sapiens	TRIM65	201292	Homo sapiens	HITS-CLIP	Functional MTI (Weak)	23824327
MIRT651810	hsa-miR-23a-5p	Homo sapiens	USP49	25862	Homo sapiens	HITS-CLIP	Functional MTI (Weak)	23824327
MIRT652137	hsa-miR-23a-5p	Homo sapiens	TRPM7	54822	Homo sapiens	HITS-CLIP	Functional MTI (Weak)	23824327
MIRT652668	hsa-miR-23a-5p	Homo sapiens	TIMELESS	8914	Homo sapiens	HITS-CLIP	Functional MTI (Weak)	23824327
MIRT655894	hsa-miR-23a-5p	Homo sapiens	NEK9	91754	Homo sapiens	HITS-CLIP	Functional MTI (Weak)	23824327
MIRT656564	hsa-miR-23a-5p	Homo sapiens	LYRM7	90624	Homo sapiens	HITS-CLIP	Functional MTI (Weak)	23824327
MIRT657194	hsa-miR-23a-5p	Homo sapiens	IKZF3	22806	Homo sapiens	HITS-CLIP	Functional MTI (Weak)	23824327
MIRT657907	hsa-miR-23a-5p	Homo sapiens	GDE1	51573	Homo sapiens	HITS-CLIP	Functional MTI (Weak)	23824327
MIRT660207	hsa-miR-23a-5p	Homo sapiens	BMPR1A	657	Homo sapiens	HITS-CLIP	Functional MTI (Weak)	23824327
MIRT660207	hsa-miR-23a-5p	Homo sapiens	BMPR1A	657	Homo sapiens	PAR-CLIP	Functional MTI (Weak)	27292025
MIRT660619	hsa-miR-23a-5p	Homo sapiens	ANKS4B	257629	Homo sapiens	HITS-CLIP	Functional MTI (Weak)	23824327
MIRT660826	hsa-miR-23a-5p	Homo sapiens	AGO3	192669	Homo sapiens	HITS-CLIP	Functional MTI (Weak)	23824327
MIRT660986	hsa-miR-23a-5p	Homo sapiens	ABHD2	11057	Homo sapiens	HITS-CLIP	Functional MTI (Weak)	23824327
MIRT662232	hsa-miR-23a-5p	Homo sapiens	PGBD4	161779	Homo sapiens	HITS-CLIP	Functional MTI (Weak)	23824327
MIRT663691	hsa-miR-23a-5p	Homo sapiens	ZNF347	84671	Homo sapiens	HITS-CLIP	Functional MTI (Weak)	23824327
MIRT665577	hsa-miR-23a-5p	Homo sapiens	TUBD1	51174	Homo sapiens	HITS-CLIP	Functional MTI (Weak)	23824327
MIRT666149	hsa-miR-23a-5p	Homo sapiens	SP2	6668	Homo sapiens	HITS-CLIP	Functional MTI (Weak)	23824327
MIRT666310	hsa-miR-23a-5p	Homo sapiens	SLC22A3	6581	Homo sapiens	HITS-CLIP	Functional MTI (Weak)	23824327
MIRT666457	hsa-miR-23a-5p	Homo sapiens	SCRG1	11341	Homo sapiens	HITS-CLIP	Functional MTI (Weak)	23824327
MIRT667716	hsa-miR-23a-5p	Homo sapiens	KIAA1468	57614	Homo sapiens	HITS-CLIP	Functional MTI (Weak)	23824327
MIRT668329	hsa-miR-23a-5p	Homo sapiens	FKBP5	2289	Homo sapiens	HITS-CLIP	Functional MTI (Weak)	23824327
MIRT668370	hsa-miR-23a-5p	Homo sapiens	FBXO47	494188	Homo sapiens	HITS-CLIP	Functional MTI (Weak)	23824327
MIRT669304	hsa-miR-23a-5p	Homo sapiens	C17orf75	64149	Homo sapiens	HITS-CLIP	Functional MTI (Weak)	23824327
MIRT669538	hsa-miR-23a-5p	Homo sapiens	ALG9	79796	Homo sapiens	HITS-CLIP	Functional MTI (Weak)	23824327
MIRT671681	hsa-miR-23a-5p	Homo sapiens	ADK	132	Homo sapiens	HITS-CLIP	Functional MTI (Weak)	23824327
MIRT672177	hsa-miR-23a-5p	Homo sapiens	MRE11	4361	Homo sapiens	HITS-CLIP	Functional MTI (Weak)	23824327
MIRT673604	hsa-miR-23a-5p	Homo sapiens	HPSE	10855	Homo sapiens	HITS-CLIP	Functional MTI (Weak)	23824327
MIRT673749	hsa-miR-23a-5p	Homo sapiens	ZNF333	84449	Homo sapiens	HITS-CLIP	Functional MTI (Weak)	23824327
MIRT674807	hsa-miR-23a-5p	Homo sapiens	FAM229B	619208	Homo sapiens	HITS-CLIP	Functional MTI (Weak)	23824327
MIRT675286	hsa-miR-23a-5p	Homo sapiens	ARL10	285598	Homo sapiens	HITS-CLIP	Functional MTI (Weak)	23824327
MIRT675391	hsa-miR-23a-5p	Homo sapiens	SVOP	55530	Homo sapiens	HITS-CLIP	Functional MTI (Weak)	23824327
MIRT675788	hsa-miR-23a-5p	Homo sapiens	MED28	80306	Homo sapiens	HITS-CLIP	Functional MTI (Weak)	23824327
MIRT676151	hsa-miR-23a-5p	Homo sapiens	OGFOD1	55239	Homo sapiens	HITS-CLIP	Functional MTI (Weak)	23824327
MIRT676499	hsa-miR-23a-5p	Homo sapiens	GJD3	125111	Homo sapiens	HITS-CLIP	Functional MTI (Weak)	23824327
MIRT676621	hsa-miR-23a-5p	Homo sapiens	CSNK1E	1454	Homo sapiens	HITS-CLIP	Functional MTI (Weak)	23824327
MIRT676644	hsa-miR-23a-5p	Homo sapiens	GTDC1	79712	Homo sapiens	HITS-CLIP	Functional MTI (Weak)	23824327
MIRT676711	hsa-miR-23a-5p	Homo sapiens	METTL14	57721	Homo sapiens	HITS-CLIP	Functional MTI (Weak)	23824327
MIRT676809	hsa-miR-23a-5p	Homo sapiens	SHROOM4	57477	Homo sapiens	HITS-CLIP	Functional MTI (Weak)	23824327
MIRT677036	hsa-miR-23a-5p	Homo sapiens	FOXO3	2309	Homo sapiens	HITS-CLIP	Functional MTI (Weak)	23824327
MIRT677062	hsa-miR-23a-5p	Homo sapiens	NT5C2	22978	Homo sapiens	HITS-CLIP	Functional MTI (Weak)	23824327
MIRT677086	hsa-miR-23a-5p	Homo sapiens	SMIM15	643155	Homo sapiens	HITS-CLIP	Functional MTI (Weak)	23824327
MIRT677193	hsa-miR-23a-5p	Homo sapiens	CAVIN4	347273	Homo sapiens	HITS-CLIP	Functional MTI (Weak)	23824327
MIRT677273	hsa-miR-23a-5p	Homo sapiens	SNRPD1	6632	Homo sapiens	HITS-CLIP	Functional MTI (Weak)	23824327
MIRT677345	hsa-miR-23a-5p	Homo sapiens	POC1A	25886	Homo sapiens	HITS-CLIP	Functional MTI (Weak)	23824327
MIRT677504	hsa-miR-23a-5p	Homo sapiens	SLC10A6	345274	Homo sapiens	HITS-CLIP	Functional MTI (Weak)	23824327
MIRT677526	hsa-miR-23a-5p	Homo sapiens	OCIAD2	132299	Homo sapiens	HITS-CLIP	Functional MTI (Weak)	23824327
MIRT677661	hsa-miR-23a-5p	Homo sapiens	UGGT1	56886	Homo sapiens	HITS-CLIP	Functional MTI (Weak)	23824327
MIRT677727	hsa-miR-23a-5p	Homo sapiens	SSR1	6745	Homo sapiens	HITS-CLIP	Functional MTI (Weak)	23824327
MIRT677803	hsa-miR-23a-5p	Homo sapiens	PNPLA3	80339	Homo sapiens	HITS-CLIP	Functional MTI (Weak)	23824327
MIRT678144	hsa-miR-23a-5p	Homo sapiens	SLC4A4	8671	Homo sapiens	HITS-CLIP	Functional MTI (Weak)	23824327
MIRT678376	hsa-miR-23a-5p	Homo sapiens	VTA1	51534	Homo sapiens	HITS-CLIP	Functional MTI (Weak)	23824327
MIRT678708	hsa-miR-23a-5p	Homo sapiens	DHTKD1	55526	Homo sapiens	HITS-CLIP	Functional MTI (Weak)	23824327
MIRT678868	hsa-miR-23a-5p	Homo sapiens	FAM118A	55007	Homo sapiens	HITS-CLIP	Functional MTI (Weak)	23824327
MIRT679039	hsa-miR-23a-5p	Homo sapiens	LACTB	114294	Homo sapiens	HITS-CLIP	Functional MTI (Weak)	23824327
MIRT679081	hsa-miR-23a-5p	Homo sapiens	PURB	5814	Homo sapiens	HITS-CLIP	Functional MTI (Weak)	23824327
MIRT679137	hsa-miR-23a-5p	Homo sapiens	SYK	6850	Homo sapiens	HITS-CLIP	Functional MTI (Weak)	23824327
MIRT679299	hsa-miR-23a-5p	Homo sapiens	SSBP2	23635	Homo sapiens	HITS-CLIP	Functional MTI (Weak)	23824327
MIRT679741	hsa-miR-23a-5p	Homo sapiens	CABP4	57010	Homo sapiens	HITS-CLIP	Functional MTI (Weak)	23824327
MIRT679946	hsa-miR-23a-5p	Homo sapiens	AS3MT	57412	Homo sapiens	HITS-CLIP	Functional MTI (Weak)	23824327
MIRT679946	hsa-miR-23a-5p	Homo sapiens	AS3MT	57412	Homo sapiens	PAR-CLIP	Functional MTI (Weak)	27292025
MIRT679976	hsa-miR-23a-5p	Homo sapiens	E2F2	1870	Homo sapiens	HITS-CLIP	Functional MTI (Weak)	23824327
MIRT683628	hsa-miR-23a-5p	Homo sapiens	MTO1	25821	Homo sapiens	HITS-CLIP	Functional MTI (Weak)	23313552
MIRT683901	hsa-miR-23a-5p	Homo sapiens	PSMB9	5698	Homo sapiens	HITS-CLIP	Functional MTI (Weak)	23313552
MIRT684172	hsa-miR-23a-5p	Homo sapiens	MOG	4340	Homo sapiens	HITS-CLIP	Functional MTI (Weak)	23313552
MIRT684231	hsa-miR-23a-5p	Homo sapiens	C20orf144	128864	Homo sapiens	HITS-CLIP	Functional MTI (Weak)	23313552
MIRT685403	hsa-miR-23a-5p	Homo sapiens	C1orf158	93190	Homo sapiens	HITS-CLIP	Functional MTI (Weak)	23313552
MIRT686253	hsa-miR-23a-5p	Homo sapiens	ZBTB8B	728116	Homo sapiens	HITS-CLIP	Functional MTI (Weak)	23313552
MIRT687513	hsa-miR-23a-5p	Homo sapiens	NCKAP1	10787	Homo sapiens	HITS-CLIP	Functional MTI (Weak)	23313552
MIRT688243	hsa-miR-23a-5p	Homo sapiens	FITM2	128486	Homo sapiens	HITS-CLIP	Functional MTI (Weak)	23313552
MIRT688315	hsa-miR-23a-5p	Homo sapiens	FAM151B	167555	Homo sapiens	HITS-CLIP	Functional MTI (Weak)	23313552
MIRT688733	hsa-miR-23a-5p	Homo sapiens	CNDP1	84735	Homo sapiens	HITS-CLIP	Functional MTI (Weak)	23313552
MIRT689031	hsa-miR-23a-5p	Homo sapiens	ANGPTL3	27329	Homo sapiens	HITS-CLIP	Functional MTI (Weak)	23313552
MIRT698207	hsa-miR-23a-5p	Homo sapiens	TMEM248	55069	Homo sapiens	HITS-CLIP	Functional MTI (Weak)	23313552
MIRT699859	hsa-miR-23a-5p	Homo sapiens	SAR1A	56681	Homo sapiens	HITS-CLIP	Functional MTI (Weak)	23313552
MIRT709954	hsa-miR-23a-5p	Homo sapiens	TRUB2	26995	Homo sapiens	HITS-CLIP	Functional MTI (Weak)	19536157
MIRT711541	hsa-miR-23a-5p	Homo sapiens	MSH3	4437	Homo sapiens	HITS-CLIP	Functional MTI (Weak)	19536157
MIRT712077	hsa-miR-23a-5p	Homo sapiens	WDR37	22884	Homo sapiens	HITS-CLIP	Functional MTI (Weak)	19536157
MIRT715312	hsa-miR-23a-5p	Homo sapiens	POLR2E	5434	Homo sapiens	HITS-CLIP	Functional MTI (Weak)	19536157
MIRT715725	hsa-miR-23a-5p	Homo sapiens	PIAS2	9063	Homo sapiens	HITS-CLIP	Functional MTI (Weak)	19536157
MIRT715725	hsa-miR-23a-5p	Homo sapiens	PIAS2	9063	Homo sapiens	PAR-CLIP	Functional MTI (Weak)	27292025
MIRT715748	hsa-miR-23a-5p	Homo sapiens	HSD11B1L	374875	Homo sapiens	HITS-CLIP	Functional MTI (Weak)	19536157
MIRT717604	hsa-miR-23a-5p	Homo sapiens	DSTYK	25778	Homo sapiens	HITS-CLIP	Functional MTI (Weak)	19536157
MIRT717875	hsa-miR-23a-5p	Homo sapiens	CYP20A1	57404	Homo sapiens	HITS-CLIP	Functional MTI (Weak)	19536157
MIRT718042	hsa-miR-23a-5p	Homo sapiens	NIPAL2	79815	Homo sapiens	HITS-CLIP	Functional MTI (Weak)	19536157
MIRT718829	hsa-miR-23a-5p	Homo sapiens	CDT1	81620	Homo sapiens	HITS-CLIP	Functional MTI (Weak)	19536157
MIRT724037	hsa-miR-23a-5p	Homo sapiens	CAMK2N2	94032	Homo sapiens	HITS-CLIP	Functional MTI (Weak)	19536157
MIRT733419	hsa-miR-23a-5p	Homo sapiens	APAF1	317	Homo sapiens	Luciferase reporter assay//qRT-PCR//Western blot	Functional MTI	26171041
MIRT733462	hsa-miR-23a-5p	Homo sapiens	LAMP1	3916	Homo sapiens	Luciferase reporter assay//qRT-PCR//Western blot	Functional MTI	27141372
MIRT734092	hsa-miR-23a-5p	Homo sapiens	GJA1	2697	Homo sapiens	Luciferase reporter assay//Western blot//miRNA-masking antisense ODN (miR-Mask) assay	Functional MTI	25798059
MIRT735093	hsa-miR-23a-5p	Homo sapiens	TGFB2	7042	Homo sapiens	Luciferase reporter assay	Functional MTI	27388239
MIRT735134	hsa-miR-23a-5p	Homo sapiens	TLR2	7097	Homo sapiens	Luciferase reporter assay//qRT-PCR//Western blot	Functional MTI	28327409
MIRT739186	hsa-miR-23a-5p	Homo sapiens	AMBRA1	55626	Homo sapiens	PAR-CLIP	Functional MTI (Weak)	26701625
MIRT739187	hsa-miR-23a-5p	Homo sapiens	DDR1	780	Homo sapiens	PAR-CLIP	Functional MTI (Weak)	26701625
MIRT739188	hsa-miR-23a-5p	Homo sapiens	FZR1	51343	Homo sapiens	PAR-CLIP	Functional MTI (Weak)	26701625
MIRT739189	hsa-miR-23a-5p	Homo sapiens	IFFO2	126917	Homo sapiens	PAR-CLIP	Functional MTI (Weak)	26701625
MIRT739190	hsa-miR-23a-5p	Homo sapiens	MIDN	90007	Homo sapiens	PAR-CLIP	Functional MTI (Weak)	26701625
MIRT739191	hsa-miR-23a-5p	Homo sapiens	SBK1	388228	Homo sapiens	PAR-CLIP	Functional MTI (Weak)	26701625
MIRT739192	hsa-miR-23a-5p	Homo sapiens	ZBTB46	140685	Homo sapiens	PAR-CLIP	Functional MTI (Weak)	26701625
MIRT764013	hsa-miR-23a-5p	Homo sapiens	AGO4	192670	Homo sapiens	PAR-CLIP	Functional MTI (Weak)	27292025
MIRT764014	hsa-miR-23a-5p	Homo sapiens	C11orf1	64776	Homo sapiens	PAR-CLIP	Functional MTI (Weak)	27292025
MIRT764015	hsa-miR-23a-5p	Homo sapiens	C9orf3	84909	Homo sapiens	PAR-CLIP	Functional MTI (Weak)	27292025
MIRT764016	hsa-miR-23a-5p	Homo sapiens	CLDN16	10686	Homo sapiens	PAR-CLIP	Functional MTI (Weak)	27292025
MIRT764017	hsa-miR-23a-5p	Homo sapiens	GJC1	10052	Homo sapiens	PAR-CLIP	Functional MTI (Weak)	27292025
MIRT764018	hsa-miR-23a-5p	Homo sapiens	KDSR	2531	Homo sapiens	PAR-CLIP	Functional MTI (Weak)	27292025
MIRT764019	hsa-miR-23a-5p	Homo sapiens	LMAN2L	81562	Homo sapiens	PAR-CLIP	Functional MTI (Weak)	27292025
MIRT764020	hsa-miR-23a-5p	Homo sapiens	PEX26	55670	Homo sapiens	PAR-CLIP	Functional MTI (Weak)	27292025
MIRT764021	hsa-miR-23a-5p	Homo sapiens	RAB5C	5878	Homo sapiens	PAR-CLIP	Functional MTI (Weak)	27292025
MIRT764022	hsa-miR-23a-5p	Homo sapiens	RABGAP1L	9910	Homo sapiens	PAR-CLIP	Functional MTI (Weak)	27292025
MIRT764023	hsa-miR-23a-5p	Homo sapiens	RFC2	5982	Homo sapiens	PAR-CLIP	Functional MTI (Weak)	27292025
MIRT764024	hsa-miR-23a-5p	Homo sapiens	SEC22A	26984	Homo sapiens	PAR-CLIP	Functional MTI (Weak)	27292025
MIRT764025	hsa-miR-23a-5p	Homo sapiens	TXK	7294	Homo sapiens	PAR-CLIP	Functional MTI (Weak)	27292025
MIRT764026	hsa-miR-23a-5p	Homo sapiens	ZFP14	57677	Homo sapiens	PAR-CLIP	Functional MTI (Weak)	27292025
MIRT784303	hsa-miR-23a-5p	Homo sapiens	CCDC69	26112	Homo sapiens	HITS-CLIP	Functional MTI (Weak)	27418678
MIRT784304	hsa-miR-23a-5p	Homo sapiens	HAUS3	79441	Homo sapiens	HITS-CLIP	Functional MTI (Weak)	27418678
MIRT784305	hsa-miR-23a-5p	Homo sapiens	TSPAN14	81619	Homo sapiens	HITS-CLIP	Functional MTI (Weak)	27418678
MIRT000958	hsa-miR-130a-3p	Homo sapiens	HOXA5	3202	Homo sapiens	Luciferase reporter assay//qRT-PCR//Western blot//Northern blot//Reporter assay;Other	Functional MTI	17957028
MIRT000958	hsa-miR-130a-3p	Homo sapiens	HOXA5	3202	Homo sapiens	PAR-CLIP	Functional MTI (Weak)	21572407
MIRT001141	hsa-miR-130a-3p	Homo sapiens	MAFB	9935	Homo sapiens	Luciferase reporter assay//Reporter assay	Functional MTI	16549775
MIRT003005	hsa-miR-130a-3p	Homo sapiens	TAC1	6863	Homo sapiens	Luciferase reporter assay//Reporter assay;Other	Functional MTI	17855557
MIRT003782	hsa-miR-130a-3p	Homo sapiens	ATXN1	6310	Homo sapiens	Luciferase reporter assay//qRT-PCR//Western blot	Functional MTI	18758459
MIRT003900	hsa-miR-130a-3p	Homo sapiens	APP	351	Homo sapiens	Luciferase reporter assay	Non-Functional MTI	19110058
MIRT004358	hsa-miR-130a-3p	Homo sapiens	MEOX2	4223	Homo sapiens	Luciferase reporter assay//qRT-PCR//Western blot//Northern blot//Reporter assay;Other	Functional MTI	17957028
MIRT004575	hsa-miR-130a-3p	Homo sapiens	CSF1	1435	Homo sapiens	Luciferase reporter assay//Reporter assay	Functional MTI	14697198
MIRT004575	hsa-miR-130a-3p	Homo sapiens	CSF1	1435	Homo sapiens	Luciferase reporter assay//Western blot	Functional MTI	18823650
MIRT005441	hsa-miR-130a-3p	Homo sapiens	HOXA10	3206	Homo sapiens	Luciferase reporter assay//Microarray//qRT-PCR	Functional MTI	20981674
MIRT005674	hsa-miR-130a-3p	Homo sapiens	KLF4	9314	Homo sapiens	Luciferase reporter assay//Microarray//qRT-PCR	Functional MTI	20981674
MIRT005957	hsa-miR-130a-3p	Homo sapiens	PPARG	5468	Homo sapiens	GFP reporter assay//qRT-PCR//Western blot	Functional MTI	21135128
MIRT005957	hsa-miR-130a-3p	Homo sapiens	PPARG	5468	Homo sapiens	Microarray	Functional MTI (Weak)	22942087
MIRT005957	hsa-miR-130a-3p	Homo sapiens	PPARG	5468	Homo sapiens	Microarray//qRT-PCR//Western blot	Functional MTI	26692941
MIRT005957	hsa-miR-130a-3p	Homo sapiens	PPARG	5468	Homo sapiens	ChIP-seq//ELISA//EMSA//Immunofluorescence//Luciferase reporter assay//Microarray//qRT-PCR//Western blot	Functional MTI	26436920
MIRT005957	hsa-miR-130a-3p	Homo sapiens	PPARG	5468	Homo sapiens	Luciferase reporter assay//qRT-PCR//Western blot	Functional MTI	26398698
MIRT006258	hsa-miR-130a-3p	Homo sapiens	DICER1	23405	Homo sapiens	Luciferase reporter assay	Functional MTI	22350415
MIRT006258	hsa-miR-130a-3p	Homo sapiens	DICER1	23405	Homo sapiens	PAR-CLIP	Functional MTI (Weak)	23592263
MIRT006258	hsa-miR-130a-3p	Homo sapiens	DICER1	23405	Homo sapiens	PAR-CLIP	Functional MTI (Weak)	21572407
MIRT006258	hsa-miR-130a-3p	Homo sapiens	DICER1	23405	Homo sapiens	HITS-CLIP	Functional MTI (Weak)	23824327
MIRT006258	hsa-miR-130a-3p	Homo sapiens	DICER1	23405	Homo sapiens	HITS-CLIP	Functional MTI (Weak)	19536157
MIRT006259	hsa-miR-130a-3p	Homo sapiens	ATG2B	55102	Homo sapiens	Luciferase reporter assay	Functional MTI	22350415
MIRT006356	hsa-miR-130a-3p	Homo sapiens	ESR1	2099	Homo sapiens	GFP reporter assay	Functional MTI	21712254
MIRT006356	hsa-miR-130a-3p	Homo sapiens	ESR1	2099	Homo sapiens	PAR-CLIP	Functional MTI (Weak)	24398324
MIRT006992	hsa-miR-130a-3p	Homo sapiens	IFITM1	8519	Homo sapiens	Luciferase reporter assay	Functional MTI	22787204
MIRT006992	hsa-miR-130a-3p	Homo sapiens	IFITM1	8519	Homo sapiens	PAR-CLIP	Functional MTI (Weak)	27292025
MIRT007055	hsa-miR-130a-3p	Homo sapiens	RUNX3	864	Homo sapiens	Luciferase reporter assay//Western blot	Functional MTI	22846564
MIRT007055	hsa-miR-130a-3p	Homo sapiens	RUNX3	864	Homo sapiens	Luciferase reporter assay	Functional MTI	23874686
MIRT007055	hsa-miR-130a-3p	Homo sapiens	RUNX3	864	Homo sapiens	LacZ reporter assay//Microarray//qRT-PCR//Western blot//Luciferase reporter assay	Functional MTI	26375442
MIRT007055	hsa-miR-130a-3p	Homo sapiens	RUNX3	864	Homo sapiens	Luciferase reporter assay//qRT-PCR//Western blot	Functional MTI	26134263
MIRT007137	hsa-miR-130a-3p	Homo sapiens	MET	4233	Homo sapiens	qRT-PCR	Functional MTI (Weak)	23418453
MIRT007138	hsa-miR-130a-3p	Homo sapiens	RAB5A	5868	Homo sapiens	qRT-PCR	Functional MTI (Weak)	23418453
MIRT007138	hsa-miR-130a-3p	Homo sapiens	RAB5A	5868	Homo sapiens	Luciferase reporter assay//qRT-PCR//Western blot	Functional MTI	25755726
MIRT007139	hsa-miR-130a-3p	Homo sapiens	DNM2	1785	Homo sapiens	qRT-PCR	Functional MTI (Weak)	23418453
MIRT007140	hsa-miR-130a-3p	Homo sapiens	LDLR	3949	Homo sapiens	qRT-PCR	Functional MTI (Weak)	23418453
MIRT007140	hsa-miR-130a-3p	Homo sapiens	LDLR	3949	Homo sapiens	PAR-CLIP	Functional MTI (Weak)	22012620
MIRT007140	hsa-miR-130a-3p	Homo sapiens	LDLR	3949	Homo sapiens	PAR-CLIP	Functional MTI (Weak)	21572407
MIRT007140	hsa-miR-130a-3p	Homo sapiens	LDLR	3949	Homo sapiens	PAR-CLIP	Functional MTI (Weak)	20371350
MIRT007140	hsa-miR-130a-3p	Homo sapiens	LDLR	3949	Homo sapiens	PAR-CLIP	Functional MTI (Weak)	27292025
MIRT007141	hsa-miR-130a-3p	Homo sapiens	ACVR1	90	Homo sapiens	qRT-PCR	Functional MTI (Weak)	23418453
MIRT007141	hsa-miR-130a-3p	Homo sapiens	ACVR1	90	Homo sapiens	PAR-CLIP	Functional MTI (Weak)	21572407
MIRT007142	hsa-miR-130a-3p	Homo sapiens	BMPR2	659	Homo sapiens	qRT-PCR	Functional MTI (Weak)	23418453
MIRT007142	hsa-miR-130a-3p	Homo sapiens	BMPR2	659	Homo sapiens	Microarray	Functional MTI (Weak)	22942087
MIRT007143	hsa-miR-130a-3p	Homo sapiens	SMAD5	4090	Homo sapiens	qRT-PCR	Functional MTI (Weak)	23418453
MIRT007143	hsa-miR-130a-3p	Homo sapiens	SMAD5	4090	Homo sapiens	Microarray	Functional MTI (Weak)	22942087
MIRT007144	hsa-miR-130a-3p	Homo sapiens	SMAD4	4089	Homo sapiens	qRT-PCR	Functional MTI (Weak)	23418453
MIRT007144	hsa-miR-130a-3p	Homo sapiens	SMAD4	4089	Homo sapiens	Luciferase reporter assay	Functional MTI	23393589
MIRT007144	hsa-miR-130a-3p	Homo sapiens	SMAD4	4089	Homo sapiens	Microarray	Functional MTI (Weak)	22942087
MIRT007144	hsa-miR-130a-3p	Homo sapiens	SMAD4	4089	Homo sapiens	PAR-CLIP	Functional MTI (Weak)	23446348
MIRT007144	hsa-miR-130a-3p	Homo sapiens	SMAD4	4089	Homo sapiens	PAR-CLIP	Functional MTI (Weak)	21572407
MIRT007144	hsa-miR-130a-3p	Homo sapiens	SMAD4	4089	Homo sapiens	PAR-CLIP	Functional MTI (Weak)	20371350
MIRT007144	hsa-miR-130a-3p	Homo sapiens	SMAD4	4089	Homo sapiens	Luciferase reporter assay	Functional MTI	26817584
MIRT045849	hsa-miR-130a-3p	Homo sapiens	STK38L	23012	Homo sapiens	CLASH	Functional MTI (Weak)	23622248
MIRT045850	hsa-miR-130a-3p	Homo sapiens	CTSA	5476	Homo sapiens	CLASH	Functional MTI (Weak)	23622248
MIRT053132	hsa-miR-130a-3p	Homo sapiens	GJA1	2697	Homo sapiens	Immunofluorescence//In situ hybridization//Luciferase reporter assay//Western blot	Functional MTI	24819345
MIRT053635	hsa-miR-130a-3p	Homo sapiens	TGFBR1	7046	Homo sapiens	Microarray	Functional MTI (Weak)	22942087
MIRT053636	hsa-miR-130a-3p	Homo sapiens	WNT10A	80326	Homo sapiens	Microarray	Functional MTI (Weak)	22942087
MIRT053637	hsa-miR-130a-3p	Homo sapiens	PDGFRA	5156	Homo sapiens	Microarray	Functional MTI (Weak)	22942087
MIRT053637	hsa-miR-130a-3p	Homo sapiens	PDGFRA	5156	Homo sapiens	Luciferase reporter assay	Functional MTI	26565905
MIRT053638	hsa-miR-130a-3p	Homo sapiens	SOX5	6660	Homo sapiens	Microarray	Functional MTI (Weak)	22942087
MIRT054762	hsa-miR-130a-3p	Homo sapiens	TNF	7124	Homo sapiens	Luciferase reporter assay//qRT-PCR//Western blotting	Functional MTI	24885472
MIRT054762	hsa-miR-130a-3p	Homo sapiens	TNF	7124	Homo sapiens	qRT-PCR//Western blot	Non-Functional MTI	26045761
MIRT054762	hsa-miR-130a-3p	Homo sapiens	TNF	7124	Homo sapiens	ChIP//Luciferase reporter assay//qRT-PCR//Western blot	Functional MTI	26435691
MIRT057494	hsa-miR-130a-3p	Homo sapiens	CEP55	55165	Homo sapiens	PAR-CLIP	Functional MTI (Weak)	21572407
MIRT057494	hsa-miR-130a-3p	Homo sapiens	CEP55	55165	Homo sapiens	PAR-CLIP	Functional MTI (Weak)	20371350
MIRT060500	hsa-miR-130a-3p	Homo sapiens	PPP6R3	55291	Homo sapiens	PAR-CLIP	Functional MTI (Weak)	21572407
MIRT061516	hsa-miR-130a-3p	Homo sapiens	OTUD3	23252	Homo sapiens	PAR-CLIP	Functional MTI (Weak)	21572407
MIRT061791	hsa-miR-130a-3p	Homo sapiens	PPP1R15B	84919	Homo sapiens	PAR-CLIP	Functional MTI (Weak)	24398324
MIRT061791	hsa-miR-130a-3p	Homo sapiens	PPP1R15B	84919	Homo sapiens	PAR-CLIP	Functional MTI (Weak)	23446348
MIRT061791	hsa-miR-130a-3p	Homo sapiens	PPP1R15B	84919	Homo sapiens	PAR-CLIP	Functional MTI (Weak)	22012620
MIRT061791	hsa-miR-130a-3p	Homo sapiens	PPP1R15B	84919	Homo sapiens	PAR-CLIP	Functional MTI (Weak)	21572407
MIRT061791	hsa-miR-130a-3p	Homo sapiens	PPP1R15B	84919	Homo sapiens	PAR-CLIP	Functional MTI (Weak)	20371350
MIRT062709	hsa-miR-130a-3p	Homo sapiens	MLEC	9761	Homo sapiens	PAR-CLIP	Functional MTI (Weak)	21572407
MIRT062709	hsa-miR-130a-3p	Homo sapiens	MLEC	9761	Homo sapiens	PAR-CLIP	Functional MTI (Weak)	20371350
MIRT063595	hsa-miR-130a-3p	Homo sapiens	FBXO28	23219	Homo sapiens	PAR-CLIP	Functional MTI (Weak)	21572407
MIRT064800	hsa-miR-130a-3p	Homo sapiens	ZBTB18	10472	Homo sapiens	PAR-CLIP	Functional MTI (Weak)	20371350
MIRT065620	hsa-miR-130a-3p	Homo sapiens	CLIC4	25932	Homo sapiens	PAR-CLIP	Functional MTI (Weak)	23446348
MIRT065620	hsa-miR-130a-3p	Homo sapiens	CLIC4	25932	Homo sapiens	PAR-CLIP	Functional MTI (Weak)	22012620
MIRT065888	hsa-miR-130a-3p	Homo sapiens	RAB5B	5869	Homo sapiens	PAR-CLIP	Functional MTI (Weak)	23592263
MIRT065888	hsa-miR-130a-3p	Homo sapiens	RAB5B	5869	Homo sapiens	PAR-CLIP	Functional MTI (Weak)	23446348
MIRT065888	hsa-miR-130a-3p	Homo sapiens	RAB5B	5869	Homo sapiens	PAR-CLIP	Functional MTI (Weak)	21572407
MIRT065888	hsa-miR-130a-3p	Homo sapiens	RAB5B	5869	Homo sapiens	PAR-CLIP	Functional MTI (Weak)	20371350
MIRT065888	hsa-miR-130a-3p	Homo sapiens	RAB5B	5869	Homo sapiens	PAR-CLIP	Functional MTI (Weak)	27292025
MIRT069118	hsa-miR-130a-3p	Homo sapiens	SLAIN1	122060	Homo sapiens	Luciferase reporter assay//Microarray//qRT-PCR	Functional MTI	26074357
MIRT070999	hsa-miR-130a-3p	Homo sapiens	SMOC1	64093	Homo sapiens	PAR-CLIP	Functional MTI (Weak)	21572407
MIRT071907	hsa-miR-130a-3p	Homo sapiens	ZFYVE9	9372	Homo sapiens	PAR-CLIP	Functional MTI (Weak)	23592263
MIRT071907	hsa-miR-130a-3p	Homo sapiens	ZFYVE9	9372	Homo sapiens	PAR-CLIP	Functional MTI (Weak)	26701625
MIRT071907	hsa-miR-130a-3p	Homo sapiens	ZFYVE9	9372	Homo sapiens	PAR-CLIP	Functional MTI (Weak)	27292025
MIRT075114	hsa-miR-130a-3p	Homo sapiens	C16orf70	80262	Homo sapiens	PAR-CLIP	Functional MTI (Weak)	21572407
MIRT075114	hsa-miR-130a-3p	Homo sapiens	C16orf70	80262	Homo sapiens	PAR-CLIP	Functional MTI (Weak)	20371350
MIRT076025	hsa-miR-130a-3p	Homo sapiens	COX10	1352	Homo sapiens	PAR-CLIP	Functional MTI (Weak)	23592263
MIRT076025	hsa-miR-130a-3p	Homo sapiens	COX10	1352	Homo sapiens	PAR-CLIP	Functional MTI (Weak)	22012620
MIRT076025	hsa-miR-130a-3p	Homo sapiens	COX10	1352	Homo sapiens	PAR-CLIP	Functional MTI (Weak)	21572407
MIRT079264	hsa-miR-130a-3p	Homo sapiens	NPTX1	4884	Homo sapiens	PAR-CLIP	Functional MTI (Weak)	20371350
MIRT079347	hsa-miR-130a-3p	Homo sapiens	CCDC137	339230	Homo sapiens	PAR-CLIP	Functional MTI (Weak)	20371350
MIRT083127	hsa-miR-130a-3p	Homo sapiens	BTBD3	22903	Homo sapiens	PAR-CLIP	Functional MTI (Weak)	23592263
MIRT083127	hsa-miR-130a-3p	Homo sapiens	BTBD3	22903	Homo sapiens	PAR-CLIP	Functional MTI (Weak)	24398324
MIRT083127	hsa-miR-130a-3p	Homo sapiens	BTBD3	22903	Homo sapiens	PAR-CLIP	Functional MTI (Weak)	23446348
MIRT083127	hsa-miR-130a-3p	Homo sapiens	BTBD3	22903	Homo sapiens	PAR-CLIP	Functional MTI (Weak)	22012620
MIRT083127	hsa-miR-130a-3p	Homo sapiens	BTBD3	22903	Homo sapiens	PAR-CLIP//HITS-CLIP	Functional MTI (Weak)	21572407
MIRT083127	hsa-miR-130a-3p	Homo sapiens	BTBD3	22903	Homo sapiens	PAR-CLIP	Functional MTI (Weak)	20371350
MIRT083127	hsa-miR-130a-3p	Homo sapiens	BTBD3	22903	Homo sapiens	PAR-CLIP	Functional MTI (Weak)	27292025
MIRT083152	hsa-miR-130a-3p	Homo sapiens	SEC23B	10483	Homo sapiens	PAR-CLIP	Functional MTI (Weak)	21572407
MIRT083152	hsa-miR-130a-3p	Homo sapiens	SEC23B	10483	Homo sapiens	PAR-CLIP	Functional MTI (Weak)	20371350
MIRT086430	hsa-miR-130a-3p	Homo sapiens	NABP1	64859	Homo sapiens	PAR-CLIP	Functional MTI (Weak)	23446348
MIRT086430	hsa-miR-130a-3p	Homo sapiens	NABP1	64859	Homo sapiens	PAR-CLIP	Functional MTI (Weak)	20371350
MIRT086430	hsa-miR-130a-3p	Homo sapiens	NABP1	64859	Homo sapiens	HITS-CLIP	Functional MTI (Weak)	21572407
MIRT086430	hsa-miR-130a-3p	Homo sapiens	NABP1	64859	Homo sapiens	PAR-CLIP	Functional MTI (Weak)	26701625
MIRT087864	hsa-miR-130a-3p	Homo sapiens	CBY1	25776	Homo sapiens	PAR-CLIP	Functional MTI (Weak)	21572407
MIRT087864	hsa-miR-130a-3p	Homo sapiens	CBY1	25776	Homo sapiens	PAR-CLIP	Functional MTI (Weak)	20371350
MIRT088339	hsa-miR-130a-3p	Homo sapiens	MAPRE3	22924	Homo sapiens	PAR-CLIP	Functional MTI (Weak)	24398324
MIRT088339	hsa-miR-130a-3p	Homo sapiens	MAPRE3	22924	Homo sapiens	PAR-CLIP	Functional MTI (Weak)	23446348
MIRT088339	hsa-miR-130a-3p	Homo sapiens	MAPRE3	22924	Homo sapiens	PAR-CLIP	Functional MTI (Weak)	21572407
MIRT088339	hsa-miR-130a-3p	Homo sapiens	MAPRE3	22924	Homo sapiens	PAR-CLIP	Functional MTI (Weak)	20371350
MIRT088339	hsa-miR-130a-3p	Homo sapiens	MAPRE3	22924	Homo sapiens	PAR-CLIP	Functional MTI (Weak)	27292025
MIRT090802	hsa-miR-130a-3p	Homo sapiens	MBNL1	4154	Homo sapiens	PAR-CLIP	Functional MTI (Weak)	22012620
MIRT090802	hsa-miR-130a-3p	Homo sapiens	MBNL1	4154	Homo sapiens	PAR-CLIP	Functional MTI (Weak)	21572407
MIRT090898	hsa-miR-130a-3p	Homo sapiens	ARHGEF26	26084	Homo sapiens	PAR-CLIP	Functional MTI (Weak)	21572407
MIRT091213	hsa-miR-130a-3p	Homo sapiens	USP13	8975	Homo sapiens	PAR-CLIP	Functional MTI (Weak)	21572407
MIRT091687	hsa-miR-130a-3p	Homo sapiens	TGFBR2	7048	Homo sapiens	PAR-CLIP	Functional MTI (Weak)	22012620
MIRT091687	hsa-miR-130a-3p	Homo sapiens	TGFBR2	7048	Homo sapiens	PAR-CLIP	Functional MTI (Weak)	21572407
MIRT091687	hsa-miR-130a-3p	Homo sapiens	TGFBR2	7048	Homo sapiens	PAR-CLIP	Functional MTI (Weak)	20371350
MIRT091687	hsa-miR-130a-3p	Homo sapiens	TGFBR2	7048	Homo sapiens	Immunohistochemistry//Luciferase reporter assay//qRT-PCR//Western blot	Functional MTI	27304191
MIRT092488	hsa-miR-130a-3p	Homo sapiens	PTPRG	5793	Homo sapiens	PAR-CLIP	Functional MTI (Weak)	21572407
MIRT095378	hsa-miR-130a-3p	Homo sapiens	UBE2D2	7322	Homo sapiens	PAR-CLIP	Functional MTI (Weak)	21572407
MIRT096894	hsa-miR-130a-3p	Homo sapiens	ERBIN	55914	Homo sapiens	PAR-CLIP	Functional MTI (Weak)	22012620
MIRT097418	hsa-miR-130a-3p	Homo sapiens	JMY	133746	Homo sapiens	PAR-CLIP	Functional MTI (Weak)	21572407
MIRT097460	hsa-miR-130a-3p	Homo sapiens	PAPD4	167153	Homo sapiens	PAR-CLIP	Functional MTI (Weak)	21572407
MIRT099313	hsa-miR-130a-3p	Homo sapiens	QKI	9444	Homo sapiens	PAR-CLIP	Functional MTI (Weak)	23446348
MIRT099313	hsa-miR-130a-3p	Homo sapiens	QKI	9444	Homo sapiens	PAR-CLIP	Functional MTI (Weak)	21572407
MIRT099828	hsa-miR-130a-3p	Homo sapiens	SOX4	6659	Homo sapiens	PAR-CLIP	Functional MTI (Weak)	23592263
MIRT099828	hsa-miR-130a-3p	Homo sapiens	SOX4	6659	Homo sapiens	PAR-CLIP	Functional MTI (Weak)	24398324
MIRT099828	hsa-miR-130a-3p	Homo sapiens	SOX4	6659	Homo sapiens	PAR-CLIP	Functional MTI (Weak)	23446348
MIRT099828	hsa-miR-130a-3p	Homo sapiens	SOX4	6659	Homo sapiens	PAR-CLIP	Functional MTI (Weak)	21572407
MIRT099828	hsa-miR-130a-3p	Homo sapiens	SOX4	6659	Homo sapiens	PAR-CLIP	Functional MTI (Weak)	20371350
MIRT100768	hsa-miR-130a-3p	Homo sapiens	ENPP4	22875	Homo sapiens	PAR-CLIP	Functional MTI (Weak)	21572407
MIRT101818	hsa-miR-130a-3p	Homo sapiens	PNRC1	10957	Homo sapiens	PAR-CLIP	Functional MTI (Weak)	23592263
MIRT102151	hsa-miR-130a-3p	Homo sapiens	POP7	10248	Homo sapiens	PAR-CLIP//HITS-CLIP	Functional MTI (Weak)	21572407
MIRT102151	hsa-miR-130a-3p	Homo sapiens	POP7	10248	Homo sapiens	PAR-CLIP	Functional MTI (Weak)	20371350
MIRT102151	hsa-miR-130a-3p	Homo sapiens	POP7	10248	Homo sapiens	PAR-CLIP	Functional MTI (Weak)	27292025
MIRT102224	hsa-miR-130a-3p	Homo sapiens	HBP1	26959	Homo sapiens	PAR-CLIP	Functional MTI (Weak)	23592263
MIRT102617	hsa-miR-130a-3p	Homo sapiens	UBN2	254048	Homo sapiens	PAR-CLIP	Functional MTI (Weak)	23446348
MIRT102617	hsa-miR-130a-3p	Homo sapiens	UBN2	254048	Homo sapiens	PAR-CLIP	Functional MTI (Weak)	22012620
MIRT102617	hsa-miR-130a-3p	Homo sapiens	UBN2	254048	Homo sapiens	PAR-CLIP	Functional MTI (Weak)	21572407
MIRT102617	hsa-miR-130a-3p	Homo sapiens	UBN2	254048	Homo sapiens	PAR-CLIP	Functional MTI (Weak)	20371350
MIRT102617	hsa-miR-130a-3p	Homo sapiens	UBN2	254048	Homo sapiens	PAR-CLIP	Functional MTI (Weak)	27292025
MIRT105305	hsa-miR-130a-3p	Homo sapiens	VPS37A	137492	Homo sapiens	PAR-CLIP	Functional MTI (Weak)	21572407
MIRT105431	hsa-miR-130a-3p	Homo sapiens	ATP6V1B2	526	Homo sapiens	PAR-CLIP	Functional MTI (Weak)	23592263
MIRT105431	hsa-miR-130a-3p	Homo sapiens	ATP6V1B2	526	Homo sapiens	PAR-CLIP	Functional MTI (Weak)	23446348
MIRT105431	hsa-miR-130a-3p	Homo sapiens	ATP6V1B2	526	Homo sapiens	PAR-CLIP	Functional MTI (Weak)	22012620
MIRT105431	hsa-miR-130a-3p	Homo sapiens	ATP6V1B2	526	Homo sapiens	PAR-CLIP	Functional MTI (Weak)	21572407
MIRT105431	hsa-miR-130a-3p	Homo sapiens	ATP6V1B2	526	Homo sapiens	PAR-CLIP	Functional MTI (Weak)	20371350
MIRT105797	hsa-miR-130a-3p	Homo sapiens	RAB11FIP1	80223	Homo sapiens	HITS-CLIP	Functional MTI (Weak)	23824327
MIRT107276	hsa-miR-130a-3p	Homo sapiens	MIGA2	84895	Homo sapiens	PAR-CLIP	Functional MTI (Weak)	23592263
MIRT107276	hsa-miR-130a-3p	Homo sapiens	MIGA2	84895	Homo sapiens	PAR-CLIP	Functional MTI (Weak)	27292025
MIRT108261	hsa-miR-130a-3p	Homo sapiens	HABP4	22927	Homo sapiens	PAR-CLIP	Functional MTI (Weak)	22012620
MIRT108261	hsa-miR-130a-3p	Homo sapiens	HABP4	22927	Homo sapiens	PAR-CLIP	Functional MTI (Weak)	21572407
MIRT108877	hsa-miR-130a-3p	Homo sapiens	HPRT1	3251	Homo sapiens	PAR-CLIP	Functional MTI (Weak)	20371350
MIRT109827	hsa-miR-130a-3p	Homo sapiens	MID1IP1	58526	Homo sapiens	PAR-CLIP	Functional MTI (Weak)	24398324
MIRT109827	hsa-miR-130a-3p	Homo sapiens	MID1IP1	58526	Homo sapiens	PAR-CLIP	Functional MTI (Weak)	23446348
MIRT109827	hsa-miR-130a-3p	Homo sapiens	MID1IP1	58526	Homo sapiens	PAR-CLIP//HITS-CLIP	Functional MTI (Weak)	21572407
MIRT109827	hsa-miR-130a-3p	Homo sapiens	MID1IP1	58526	Homo sapiens	PAR-CLIP	Functional MTI (Weak)	20371350
MIRT123859	hsa-miR-130a-3p	Homo sapiens	FZD6	8323	Homo sapiens	PAR-CLIP	Functional MTI (Weak)	23592263
MIRT123859	hsa-miR-130a-3p	Homo sapiens	FZD6	8323	Homo sapiens	PAR-CLIP	Functional MTI (Weak)	24398324
MIRT123859	hsa-miR-130a-3p	Homo sapiens	FZD6	8323	Homo sapiens	PAR-CLIP	Functional MTI (Weak)	21572407
MIRT123859	hsa-miR-130a-3p	Homo sapiens	FZD6	8323	Homo sapiens	PAR-CLIP	Functional MTI (Weak)	20371350
MIRT126555	hsa-miR-130a-3p	Homo sapiens	MASTL	84930	Homo sapiens	HITS-CLIP	Functional MTI (Weak)	23824327
MIRT130081	hsa-miR-130a-3p	Homo sapiens	TXNIP	10628	Homo sapiens	PAR-CLIP	Functional MTI (Weak)	24398324
MIRT130081	hsa-miR-130a-3p	Homo sapiens	TXNIP	10628	Homo sapiens	PAR-CLIP	Functional MTI (Weak)	23446348
MIRT130081	hsa-miR-130a-3p	Homo sapiens	TXNIP	10628	Homo sapiens	PAR-CLIP	Functional MTI (Weak)	20371350
MIRT132490	hsa-miR-130a-3p	Homo sapiens	DSTYK	25778	Homo sapiens	PAR-CLIP	Functional MTI (Weak)	22012620
MIRT132490	hsa-miR-130a-3p	Homo sapiens	DSTYK	25778	Homo sapiens	PAR-CLIP	Functional MTI (Weak)	27292025
MIRT134746	hsa-miR-130a-3p	Homo sapiens	CCND2	894	Homo sapiens	PAR-CLIP	Functional MTI (Weak)	22012620
MIRT139875	hsa-miR-130a-3p	Homo sapiens	BTF3L4	91408	Homo sapiens	PAR-CLIP	Functional MTI (Weak)	23592263
MIRT139875	hsa-miR-130a-3p	Homo sapiens	BTF3L4	91408	Homo sapiens	PAR-CLIP	Functional MTI (Weak)	21572407
MIRT139875	hsa-miR-130a-3p	Homo sapiens	BTF3L4	91408	Homo sapiens	PAR-CLIP	Functional MTI (Weak)	20371350
MIRT142395	hsa-miR-130a-3p	Homo sapiens	TNRC6A	27327	Homo sapiens	PAR-CLIP	Functional MTI (Weak)	23592263
MIRT142395	hsa-miR-130a-3p	Homo sapiens	TNRC6A	27327	Homo sapiens	PAR-CLIP	Functional MTI (Weak)	24398324
MIRT142395	hsa-miR-130a-3p	Homo sapiens	TNRC6A	27327	Homo sapiens	PAR-CLIP	Functional MTI (Weak)	20371350
MIRT153974	hsa-miR-130a-3p	Homo sapiens	PRNP	5621	Homo sapiens	PAR-CLIP	Functional MTI (Weak)	22100165
MIRT162264	hsa-miR-130a-3p	Homo sapiens	LMLN	89782	Homo sapiens	PAR-CLIP	Functional MTI (Weak)	23446348
MIRT162264	hsa-miR-130a-3p	Homo sapiens	LMLN	89782	Homo sapiens	PAR-CLIP	Functional MTI (Weak)	21572407
MIRT164528	hsa-miR-130a-3p	Homo sapiens	MSMO1	6307	Homo sapiens	PAR-CLIP	Functional MTI (Weak)	21572407
MIRT178064	hsa-miR-130a-3p	Homo sapiens	SAMD8	142891	Homo sapiens	PAR-CLIP	Functional MTI (Weak)	21572407
MIRT178926	hsa-miR-130a-3p	Homo sapiens	C11orf57	55216	Homo sapiens	PAR-CLIP	Functional MTI (Weak)	23592263
MIRT179067	hsa-miR-130a-3p	Homo sapiens	PAFAH1B2	5049	Homo sapiens	PAR-CLIP	Functional MTI (Weak)	22012620
MIRT179067	hsa-miR-130a-3p	Homo sapiens	PAFAH1B2	5049	Homo sapiens	PAR-CLIP	Functional MTI (Weak)	21572407
MIRT179067	hsa-miR-130a-3p	Homo sapiens	PAFAH1B2	5049	Homo sapiens	PAR-CLIP	Functional MTI (Weak)	20371350
MIRT180843	hsa-miR-130a-3p	Homo sapiens	RPRD2	23248	Homo sapiens	PAR-CLIP	Functional MTI (Weak)	22012620
MIRT180843	hsa-miR-130a-3p	Homo sapiens	RPRD2	23248	Homo sapiens	PAR-CLIP	Functional MTI (Weak)	20371350
MIRT182970	hsa-miR-130a-3p	Homo sapiens	TROVE2	6738	Homo sapiens	PAR-CLIP	Functional MTI (Weak)	20371350
MIRT193023	hsa-miR-130a-3p	Homo sapiens	TMOD3	29766	Homo sapiens	PAR-CLIP	Functional MTI (Weak)	23592263
MIRT193023	hsa-miR-130a-3p	Homo sapiens	TMOD3	29766	Homo sapiens	PAR-CLIP	Functional MTI (Weak)	24398324
MIRT193023	hsa-miR-130a-3p	Homo sapiens	TMOD3	29766	Homo sapiens	PAR-CLIP	Functional MTI (Weak)	21572407
MIRT193023	hsa-miR-130a-3p	Homo sapiens	TMOD3	29766	Homo sapiens	PAR-CLIP	Functional MTI (Weak)	20371350
MIRT195753	hsa-miR-130a-3p	Homo sapiens	ATMIN	23300	Homo sapiens	PAR-CLIP	Functional MTI (Weak)	22012620
MIRT195753	hsa-miR-130a-3p	Homo sapiens	ATMIN	23300	Homo sapiens	PAR-CLIP	Functional MTI (Weak)	21572407
MIRT195753	hsa-miR-130a-3p	Homo sapiens	ATMIN	23300	Homo sapiens	PAR-CLIP	Functional MTI (Weak)	20371350
MIRT196620	hsa-miR-130a-3p	Homo sapiens	TAOK1	57551	Homo sapiens	PAR-CLIP	Functional MTI (Weak)	23592263
MIRT196620	hsa-miR-130a-3p	Homo sapiens	TAOK1	57551	Homo sapiens	PAR-CLIP	Functional MTI (Weak)	23446348
MIRT196620	hsa-miR-130a-3p	Homo sapiens	TAOK1	57551	Homo sapiens	PAR-CLIP	Functional MTI (Weak)	21572407
MIRT212150	hsa-miR-130a-3p	Homo sapiens	CLCN3	1182	Homo sapiens	PAR-CLIP	Functional MTI (Weak)	22012620
MIRT212150	hsa-miR-130a-3p	Homo sapiens	CLCN3	1182	Homo sapiens	PAR-CLIP	Functional MTI (Weak)	21572407
MIRT217602	hsa-miR-130a-3p	Homo sapiens	NUS1	116150	Homo sapiens	PAR-CLIP	Functional MTI (Weak)	22291592
MIRT220697	hsa-miR-130a-3p	Homo sapiens	MTPN	136319	Homo sapiens	PAR-CLIP	Functional MTI (Weak)	23446348
MIRT220697	hsa-miR-130a-3p	Homo sapiens	MTPN	136319	Homo sapiens	PAR-CLIP	Functional MTI (Weak)	21572407
MIRT222271	hsa-miR-130a-3p	Homo sapiens	CCT6A	908	Homo sapiens	PAR-CLIP	Functional MTI (Weak)	21572407
MIRT223634	hsa-miR-130a-3p	Homo sapiens	ATP6V1C1	528	Homo sapiens	PAR-CLIP	Functional MTI (Weak)	22012620
MIRT223634	hsa-miR-130a-3p	Homo sapiens	ATP6V1C1	528	Homo sapiens	PAR-CLIP	Functional MTI (Weak)	21572407
MIRT224751	hsa-miR-130a-3p	Homo sapiens	DPYSL2	1808	Homo sapiens	PAR-CLIP	Functional MTI (Weak)	22012620
MIRT227993	hsa-miR-130a-3p	Homo sapiens	NFIB	4781	Homo sapiens	PAR-CLIP	Functional MTI (Weak)	23592263
MIRT227993	hsa-miR-130a-3p	Homo sapiens	NFIB	4781	Homo sapiens	PAR-CLIP	Functional MTI (Weak)	21572407
MIRT230968	hsa-miR-130a-3p	Homo sapiens	PRRG4	79056	Homo sapiens	PAR-CLIP	Functional MTI (Weak)	20371350
MIRT242660	hsa-miR-130a-3p	Homo sapiens	SALL3	27164	Homo sapiens	PAR-CLIP	Functional MTI (Weak)	22012620
MIRT242660	hsa-miR-130a-3p	Homo sapiens	SALL3	27164	Homo sapiens	PAR-CLIP	Functional MTI (Weak)	21572407
MIRT243092	hsa-miR-130a-3p	Homo sapiens	LCLAT1	253558	Homo sapiens	PAR-CLIP	Functional MTI (Weak)	21572407
MIRT243092	hsa-miR-130a-3p	Homo sapiens	LCLAT1	253558	Homo sapiens	PAR-CLIP	Functional MTI (Weak)	20371350
MIRT244076	hsa-miR-130a-3p	Homo sapiens	EDN1	1906	Homo sapiens	PAR-CLIP	Functional MTI (Weak)	23592263
MIRT246459	hsa-miR-130a-3p	Homo sapiens	ZBTB7B	51043	Homo sapiens	PAR-CLIP	Functional MTI (Weak)	23592263
MIRT246459	hsa-miR-130a-3p	Homo sapiens	ZBTB7B	51043	Homo sapiens	PAR-CLIP	Functional MTI (Weak)	26701625
MIRT246459	hsa-miR-130a-3p	Homo sapiens	ZBTB7B	51043	Homo sapiens	PAR-CLIP	Functional MTI (Weak)	27292025
MIRT248073	hsa-miR-130a-3p	Homo sapiens	SLC38A2	54407	Homo sapiens	PAR-CLIP	Functional MTI (Weak)	23592263
MIRT248073	hsa-miR-130a-3p	Homo sapiens	SLC38A2	54407	Homo sapiens	PAR-CLIP	Functional MTI (Weak)	21572407
MIRT270937	hsa-miR-130a-3p	Homo sapiens	GPRC5A	9052	Homo sapiens	PAR-CLIP	Functional MTI (Weak)	23592263
MIRT270937	hsa-miR-130a-3p	Homo sapiens	GPRC5A	9052	Homo sapiens	PAR-CLIP	Functional MTI (Weak)	26701625
MIRT295175	hsa-miR-130a-3p	Homo sapiens	ZNF317	57693	Homo sapiens	PAR-CLIP	Functional MTI (Weak)	23446348
MIRT295175	hsa-miR-130a-3p	Homo sapiens	ZNF317	57693	Homo sapiens	PAR-CLIP	Functional MTI (Weak)	20371350
MIRT296527	hsa-miR-130a-3p	Homo sapiens	STX16	8675	Homo sapiens	PAR-CLIP	Functional MTI (Weak)	23592263
MIRT301573	hsa-miR-130a-3p	Homo sapiens	TNRC6B	23112	Homo sapiens	PAR-CLIP	Functional MTI (Weak)	23592263
MIRT316373	hsa-miR-130a-3p	Homo sapiens	PPP1R14C	81706	Homo sapiens	PAR-CLIP	Functional MTI (Weak)	21572407
MIRT323694	hsa-miR-130a-3p	Homo sapiens	PLEKHF2	79666	Homo sapiens	PAR-CLIP	Functional MTI (Weak)	24398324
MIRT323694	hsa-miR-130a-3p	Homo sapiens	PLEKHF2	79666	Homo sapiens	PAR-CLIP	Functional MTI (Weak)	21572407
MIRT327911	hsa-miR-130a-3p	Homo sapiens	CHIC1	53344	Homo sapiens	PAR-CLIP	Functional MTI (Weak)	21572407
MIRT367107	hsa-miR-130a-3p	Homo sapiens	ZNF711	7552	Homo sapiens	PAR-CLIP	Functional MTI (Weak)	23446348
MIRT367107	hsa-miR-130a-3p	Homo sapiens	ZNF711	7552	Homo sapiens	PAR-CLIP	Functional MTI (Weak)	20371350
MIRT368752	hsa-miR-130a-3p	Homo sapiens	CDADC1	81602	Homo sapiens	PAR-CLIP	Functional MTI (Weak)	22100165
MIRT407331	hsa-miR-130a-3p	Homo sapiens	IGFBP5	3488	Homo sapiens	PAR-CLIP	Functional MTI (Weak)	20371350
MIRT438510	hsa-miR-130a-3p	Homo sapiens	XIAP	331	Homo sapiens	HITS-CLIP	Functional MTI (Weak)	23824327
MIRT438510	hsa-miR-130a-3p	Homo sapiens	XIAP	331	Homo sapiens	Luciferase reporter assay	Functional MTI	24145606
MIRT438606	hsa-miR-130a-3p	Homo sapiens	Acvr1	11477	Homo sapiens	Luciferase reporter assay//qRT-PCR//	Functional MTI	25002578
MIRT438748	hsa-miR-130a-3p	Homo sapiens	IL18	3606	Homo sapiens	ELISA//Luciferase reporter assay//qRT-PCR	Functional MTI	24801815
MIRT438749	hsa-miR-130a-3p	Homo sapiens	TGFB1	7040	Homo sapiens	ELISA//Luciferase reporter assay//qRT-PCR	Functional MTI	24801815
MIRT438762	hsa-miR-130a-3p	Homo sapiens	PPARA	5465	Homo sapiens	Luciferase reporter assay	Functional MTI	24960162
MIRT448326	hsa-miR-130a-3p	Homo sapiens	WNK3	65267	Homo sapiens	PAR-CLIP	Functional MTI (Weak)	22100165
MIRT448958	hsa-miR-130a-3p	Homo sapiens	CDK19	23097	Homo sapiens	PAR-CLIP	Functional MTI (Weak)	22100165
MIRT448958	hsa-miR-130a-3p	Homo sapiens	CDK19	23097	Homo sapiens	PAR-CLIP	Functional MTI (Weak)	22012620
MIRT449151	hsa-miR-130a-3p	Homo sapiens	UQCRB	7381	Homo sapiens	PAR-CLIP	Functional MTI (Weak)	22100165
MIRT454123	hsa-miR-130a-3p	Homo sapiens	MRPL52	122704	Homo sapiens	PAR-CLIP	Functional MTI (Weak)	23592263
MIRT459839	hsa-miR-130a-3p	Homo sapiens	TPP1	1200	Homo sapiens	PAR-CLIP	Functional MTI (Weak)	23592263
MIRT460424	hsa-miR-130a-3p	Homo sapiens	TNFRSF10B	8795	Homo sapiens	PAR-CLIP	Functional MTI (Weak)	23592263
MIRT460424	hsa-miR-130a-3p	Homo sapiens	TNFRSF10B	8795	Homo sapiens	PAR-CLIP	Functional MTI (Weak)	23446348
MIRT460424	hsa-miR-130a-3p	Homo sapiens	TNFRSF10B	8795	Homo sapiens	PAR-CLIP	Functional MTI (Weak)	26701625
MIRT461664	hsa-miR-130a-3p	Homo sapiens	G6PC	2538	Homo sapiens	PAR-CLIP	Functional MTI (Weak)	23592263
MIRT462950	hsa-miR-130a-3p	Homo sapiens	ZNF800	168850	Homo sapiens	PAR-CLIP	Functional MTI (Weak)	23592263
MIRT462950	hsa-miR-130a-3p	Homo sapiens	ZNF800	168850	Homo sapiens	PAR-CLIP	Functional MTI (Weak)	24398324
MIRT462950	hsa-miR-130a-3p	Homo sapiens	ZNF800	168850	Homo sapiens	PAR-CLIP	Functional MTI (Weak)	23446348
MIRT462950	hsa-miR-130a-3p	Homo sapiens	ZNF800	168850	Homo sapiens	PAR-CLIP	Functional MTI (Weak)	22012620
MIRT462950	hsa-miR-130a-3p	Homo sapiens	ZNF800	168850	Homo sapiens	PAR-CLIP	Functional MTI (Weak)	21572407
MIRT462950	hsa-miR-130a-3p	Homo sapiens	ZNF800	168850	Homo sapiens	PAR-CLIP	Functional MTI (Weak)	20371350
MIRT462950	hsa-miR-130a-3p	Homo sapiens	ZNF800	168850	Homo sapiens	PAR-CLIP	Functional MTI (Weak)	26701625
MIRT462950	hsa-miR-130a-3p	Homo sapiens	ZNF800	168850	Homo sapiens	PAR-CLIP	Functional MTI (Weak)	27292025
MIRT463648	hsa-miR-130a-3p	Homo sapiens	YY1	7528	Homo sapiens	PAR-CLIP	Functional MTI (Weak)	23592263
MIRT463648	hsa-miR-130a-3p	Homo sapiens	YY1	7528	Homo sapiens	PAR-CLIP	Functional MTI (Weak)	23446348
MIRT463648	hsa-miR-130a-3p	Homo sapiens	YY1	7528	Homo sapiens	PAR-CLIP	Functional MTI (Weak)	21572407
MIRT463648	hsa-miR-130a-3p	Homo sapiens	YY1	7528	Homo sapiens	PAR-CLIP	Functional MTI (Weak)	20371350
MIRT464859	hsa-miR-130a-3p	Homo sapiens	RPS27A	6233	Homo sapiens	PAR-CLIP	Functional MTI (Weak)	23592263
MIRT464859	hsa-miR-130a-3p	Homo sapiens	RPS27A	6233	Homo sapiens	PAR-CLIP	Functional MTI (Weak)	24398324
MIRT464859	hsa-miR-130a-3p	Homo sapiens	RPS27A	6233	Homo sapiens	PAR-CLIP	Functional MTI (Weak)	23446348
MIRT464859	hsa-miR-130a-3p	Homo sapiens	RPS27A	6233	Homo sapiens	PAR-CLIP	Functional MTI (Weak)	22012620
MIRT464859	hsa-miR-130a-3p	Homo sapiens	RPS27A	6233	Homo sapiens	PAR-CLIP//HITS-CLIP	Functional MTI (Weak)	21572407
MIRT464859	hsa-miR-130a-3p	Homo sapiens	RPS27A	6233	Homo sapiens	PAR-CLIP	Functional MTI (Weak)	20371350
MIRT464871	hsa-miR-130a-3p	Homo sapiens	UBB	7314	Homo sapiens	PAR-CLIP	Functional MTI (Weak)	23592263
MIRT464871	hsa-miR-130a-3p	Homo sapiens	UBB	7314	Homo sapiens	PAR-CLIP	Functional MTI (Weak)	23446348
MIRT464871	hsa-miR-130a-3p	Homo sapiens	UBB	7314	Homo sapiens	PAR-CLIP	Functional MTI (Weak)	21572407
MIRT464871	hsa-miR-130a-3p	Homo sapiens	UBB	7314	Homo sapiens	PAR-CLIP	Functional MTI (Weak)	20371350
MIRT466327	hsa-miR-130a-3p	Homo sapiens	THRA	7067	Homo sapiens	PAR-CLIP	Functional MTI (Weak)	23592263
MIRT466834	hsa-miR-130a-3p	Homo sapiens	STX6	10228	Homo sapiens	PAR-CLIP	Functional MTI (Weak)	23592263
MIRT466834	hsa-miR-130a-3p	Homo sapiens	STX6	10228	Homo sapiens	PAR-CLIP	Functional MTI (Weak)	23446348
MIRT466834	hsa-miR-130a-3p	Homo sapiens	STX6	10228	Homo sapiens	PAR-CLIP	Functional MTI (Weak)	21572407
MIRT467421	hsa-miR-130a-3p	Homo sapiens	SNTB1	6641	Homo sapiens	PAR-CLIP	Functional MTI (Weak)	23592263
MIRT467421	hsa-miR-130a-3p	Homo sapiens	SNTB1	6641	Homo sapiens	PAR-CLIP	Functional MTI (Weak)	21572407
MIRT467461	hsa-miR-130a-3p	Homo sapiens	SNAPIN	23557	Homo sapiens	PAR-CLIP	Functional MTI (Weak)	23592263
MIRT468562	hsa-miR-130a-3p	Homo sapiens	SERINC3	10955	Homo sapiens	PAR-CLIP	Functional MTI (Weak)	23592263
MIRT468562	hsa-miR-130a-3p	Homo sapiens	SERINC3	10955	Homo sapiens	PAR-CLIP	Functional MTI (Weak)	24398324
MIRT468562	hsa-miR-130a-3p	Homo sapiens	SERINC3	10955	Homo sapiens	PAR-CLIP	Functional MTI (Weak)	23446348
MIRT468562	hsa-miR-130a-3p	Homo sapiens	SERINC3	10955	Homo sapiens	PAR-CLIP	Functional MTI (Weak)	21572407
MIRT468562	hsa-miR-130a-3p	Homo sapiens	SERINC3	10955	Homo sapiens	PAR-CLIP	Functional MTI (Weak)	20371350
MIRT469810	hsa-miR-130a-3p	Homo sapiens	RAB14	51552	Homo sapiens	PAR-CLIP	Functional MTI (Weak)	23592263
MIRT469867	hsa-miR-130a-3p	Homo sapiens	PXK	54899	Homo sapiens	PAR-CLIP	Functional MTI (Weak)	23592263
MIRT469867	hsa-miR-130a-3p	Homo sapiens	PXK	54899	Homo sapiens	PAR-CLIP	Functional MTI (Weak)	23446348
MIRT469867	hsa-miR-130a-3p	Homo sapiens	PXK	54899	Homo sapiens	PAR-CLIP//HITS-CLIP	Functional MTI (Weak)	21572407
MIRT469867	hsa-miR-130a-3p	Homo sapiens	PXK	54899	Homo sapiens	PAR-CLIP	Functional MTI (Weak)	20371350
MIRT470330	hsa-miR-130a-3p	Homo sapiens	PPP6R1	22870	Homo sapiens	PAR-CLIP	Functional MTI (Weak)	23592263
MIRT470330	hsa-miR-130a-3p	Homo sapiens	PPP6R1	22870	Homo sapiens	PAR-CLIP	Functional MTI (Weak)	27292025
MIRT473771	hsa-miR-130a-3p	Homo sapiens	MAP3K9	4293	Homo sapiens	PAR-CLIP	Functional MTI (Weak)	23592263
MIRT474739	hsa-miR-130a-3p	Homo sapiens	KIF13A	63971	Homo sapiens	PAR-CLIP	Functional MTI (Weak)	23592263
MIRT474739	hsa-miR-130a-3p	Homo sapiens	KIF13A	63971	Homo sapiens	PAR-CLIP	Functional MTI (Weak)	24398324
MIRT474739	hsa-miR-130a-3p	Homo sapiens	KIF13A	63971	Homo sapiens	PAR-CLIP	Functional MTI (Weak)	21572407
MIRT474739	hsa-miR-130a-3p	Homo sapiens	KIF13A	63971	Homo sapiens	PAR-CLIP	Functional MTI (Weak)	26701625
MIRT474962	hsa-miR-130a-3p	Homo sapiens	KCTD10	83892	Homo sapiens	PAR-CLIP	Functional MTI (Weak)	23592263
MIRT474962	hsa-miR-130a-3p	Homo sapiens	KCTD10	83892	Homo sapiens	PAR-CLIP	Functional MTI (Weak)	24398324
MIRT474962	hsa-miR-130a-3p	Homo sapiens	KCTD10	83892	Homo sapiens	PAR-CLIP	Functional MTI (Weak)	26701625
MIRT475485	hsa-miR-130a-3p	Homo sapiens	HSPA8	3312	Homo sapiens	PAR-CLIP	Functional MTI (Weak)	23592263
MIRT475485	hsa-miR-130a-3p	Homo sapiens	HSPA8	3312	Homo sapiens	PAR-CLIP	Functional MTI (Weak)	23446348
MIRT475485	hsa-miR-130a-3p	Homo sapiens	HSPA8	3312	Homo sapiens	PAR-CLIP	Functional MTI (Weak)	20371350
MIRT475485	hsa-miR-130a-3p	Homo sapiens	HSPA8	3312	Homo sapiens	PAR-CLIP	Functional MTI (Weak)	26701625
MIRT476296	hsa-miR-130a-3p	Homo sapiens	GMFB	2764	Homo sapiens	PAR-CLIP	Functional MTI (Weak)	23592263
MIRT476296	hsa-miR-130a-3p	Homo sapiens	GMFB	2764	Homo sapiens	PAR-CLIP	Functional MTI (Weak)	24398324
MIRT476296	hsa-miR-130a-3p	Homo sapiens	GMFB	2764	Homo sapiens	PAR-CLIP	Functional MTI (Weak)	23446348
MIRT476296	hsa-miR-130a-3p	Homo sapiens	GMFB	2764	Homo sapiens	PAR-CLIP	Functional MTI (Weak)	21572407
MIRT476296	hsa-miR-130a-3p	Homo sapiens	GMFB	2764	Homo sapiens	PAR-CLIP	Functional MTI (Weak)	20371350
MIRT477368	hsa-miR-130a-3p	Homo sapiens	EOGT	285203	Homo sapiens	PAR-CLIP	Functional MTI (Weak)	23592263
MIRT477368	hsa-miR-130a-3p	Homo sapiens	EOGT	285203	Homo sapiens	PAR-CLIP	Functional MTI (Weak)	21572407
MIRT477368	hsa-miR-130a-3p	Homo sapiens	EOGT	285203	Homo sapiens	PAR-CLIP	Functional MTI (Weak)	27292025
MIRT477497	hsa-miR-130a-3p	Homo sapiens	ELL2	22936	Homo sapiens	PAR-CLIP	Functional MTI (Weak)	23592263
MIRT478107	hsa-miR-130a-3p	Homo sapiens	DLG5	9231	Homo sapiens	PAR-CLIP	Functional MTI (Weak)	23592263
MIRT478107	hsa-miR-130a-3p	Homo sapiens	DLG5	9231	Homo sapiens	PAR-CLIP	Functional MTI (Weak)	21572407
MIRT478107	hsa-miR-130a-3p	Homo sapiens	DLG5	9231	Homo sapiens	PAR-CLIP	Functional MTI (Weak)	20371350
MIRT479816	hsa-miR-130a-3p	Homo sapiens	CCNA2	890	Homo sapiens	PAR-CLIP	Functional MTI (Weak)	23592263
MIRT479816	hsa-miR-130a-3p	Homo sapiens	CCNA2	890	Homo sapiens	PAR-CLIP	Functional MTI (Weak)	21572407
MIRT479816	hsa-miR-130a-3p	Homo sapiens	CCNA2	890	Homo sapiens	PAR-CLIP	Functional MTI (Weak)	20371350
MIRT480014	hsa-miR-130a-3p	Homo sapiens	CAPRIN2	65981	Homo sapiens	PAR-CLIP	Functional MTI (Weak)	23592263
MIRT480014	hsa-miR-130a-3p	Homo sapiens	CAPRIN2	65981	Homo sapiens	PAR-CLIP	Functional MTI (Weak)	20371350
MIRT480840	hsa-miR-130a-3p	Homo sapiens	BLCAP	10904	Homo sapiens	PAR-CLIP	Functional MTI (Weak)	23592263
MIRT480840	hsa-miR-130a-3p	Homo sapiens	BLCAP	10904	Homo sapiens	PAR-CLIP	Functional MTI (Weak)	24398324
MIRT480840	hsa-miR-130a-3p	Homo sapiens	BLCAP	10904	Homo sapiens	PAR-CLIP	Functional MTI (Weak)	23446348
MIRT480840	hsa-miR-130a-3p	Homo sapiens	BLCAP	10904	Homo sapiens	PAR-CLIP//HITS-CLIP	Functional MTI (Weak)	21572407
MIRT480840	hsa-miR-130a-3p	Homo sapiens	BLCAP	10904	Homo sapiens	PAR-CLIP	Functional MTI (Weak)	20371350
MIRT481611	hsa-miR-130a-3p	Homo sapiens	ARHGAP1	392	Homo sapiens	PAR-CLIP	Functional MTI (Weak)	23592263
MIRT481611	hsa-miR-130a-3p	Homo sapiens	ARHGAP1	392	Homo sapiens	PAR-CLIP	Functional MTI (Weak)	21572407
MIRT481611	hsa-miR-130a-3p	Homo sapiens	ARHGAP1	392	Homo sapiens	PAR-CLIP	Functional MTI (Weak)	20371350
MIRT481876	hsa-miR-130a-3p	Homo sapiens	ANKRD50	57182	Homo sapiens	PAR-CLIP	Functional MTI (Weak)	23592263
MIRT484942	hsa-miR-130a-3p	Homo sapiens	ZFYVE26	23503	Homo sapiens	PAR-CLIP	Functional MTI (Weak)	23592263
MIRT484942	hsa-miR-130a-3p	Homo sapiens	ZFYVE26	23503	Homo sapiens	PAR-CLIP	Functional MTI (Weak)	22012620
MIRT485125	hsa-miR-130a-3p	Homo sapiens	SECISBP2L	9728	Homo sapiens	PAR-CLIP	Functional MTI (Weak)	23592263
MIRT485125	hsa-miR-130a-3p	Homo sapiens	SECISBP2L	9728	Homo sapiens	PAR-CLIP	Functional MTI (Weak)	20371350
MIRT485125	hsa-miR-130a-3p	Homo sapiens	SECISBP2L	9728	Homo sapiens	PAR-CLIP	Functional MTI (Weak)	26701625
MIRT485441	hsa-miR-130a-3p	Homo sapiens	KLF6	1316	Homo sapiens	PAR-CLIP	Functional MTI (Weak)	23592263
MIRT485578	hsa-miR-130a-3p	Homo sapiens	FOXQ1	94234	Homo sapiens	PAR-CLIP	Functional MTI (Weak)	23592263
MIRT485578	hsa-miR-130a-3p	Homo sapiens	FOXQ1	94234	Homo sapiens	PAR-CLIP	Functional MTI (Weak)	27292025
MIRT486749	hsa-miR-130a-3p	Homo sapiens	CNOT4	4850	Homo sapiens	PAR-CLIP	Functional MTI (Weak)	23592263
MIRT486749	hsa-miR-130a-3p	Homo sapiens	CNOT4	4850	Homo sapiens	PAR-CLIP	Functional MTI (Weak)	21572407
MIRT486749	hsa-miR-130a-3p	Homo sapiens	CNOT4	4850	Homo sapiens	PAR-CLIP	Functional MTI (Weak)	20371350
MIRT490891	hsa-miR-130a-3p	Homo sapiens	OSBP	5007	Homo sapiens	PAR-CLIP	Functional MTI (Weak)	23592263
MIRT491429	hsa-miR-130a-3p	Homo sapiens	PDZD11	51248	Homo sapiens	PAR-CLIP	Functional MTI (Weak)	23592263
MIRT491429	hsa-miR-130a-3p	Homo sapiens	PDZD11	51248	Homo sapiens	PAR-CLIP	Functional MTI (Weak)	21572407
MIRT491651	hsa-miR-130a-3p	Homo sapiens	PDRG1	81572	Homo sapiens	PAR-CLIP	Functional MTI (Weak)	23592263
MIRT491651	hsa-miR-130a-3p	Homo sapiens	PDRG1	81572	Homo sapiens	PAR-CLIP	Functional MTI (Weak)	24398324
MIRT491651	hsa-miR-130a-3p	Homo sapiens	PDRG1	81572	Homo sapiens	PAR-CLIP	Functional MTI (Weak)	23446348
MIRT491651	hsa-miR-130a-3p	Homo sapiens	PDRG1	81572	Homo sapiens	PAR-CLIP	Functional MTI (Weak)	21572407
MIRT491651	hsa-miR-130a-3p	Homo sapiens	PDRG1	81572	Homo sapiens	PAR-CLIP	Functional MTI (Weak)	20371350
MIRT491798	hsa-miR-130a-3p	Homo sapiens	ZNF24	7572	Homo sapiens	PAR-CLIP	Functional MTI (Weak)	23592263
MIRT492264	hsa-miR-130a-3p	Homo sapiens	SIK1	150094	Homo sapiens	PAR-CLIP	Functional MTI (Weak)	23592263
MIRT492264	hsa-miR-130a-3p	Homo sapiens	SIK1	150094	Homo sapiens	PAR-CLIP	Functional MTI (Weak)	23446348
MIRT492264	hsa-miR-130a-3p	Homo sapiens	SIK1	150094	Homo sapiens	PAR-CLIP	Functional MTI (Weak)	21572407
MIRT493094	hsa-miR-130a-3p	Homo sapiens	MMGT1	93380	Homo sapiens	PAR-CLIP	Functional MTI (Weak)	23592263
MIRT493094	hsa-miR-130a-3p	Homo sapiens	MMGT1	93380	Homo sapiens	PAR-CLIP	Functional MTI (Weak)	24398324
MIRT493094	hsa-miR-130a-3p	Homo sapiens	MMGT1	93380	Homo sapiens	PAR-CLIP	Functional MTI (Weak)	23446348
MIRT493094	hsa-miR-130a-3p	Homo sapiens	MMGT1	93380	Homo sapiens	PAR-CLIP	Functional MTI (Weak)	22012620
MIRT493094	hsa-miR-130a-3p	Homo sapiens	MMGT1	93380	Homo sapiens	PAR-CLIP	Functional MTI (Weak)	21572407
MIRT493094	hsa-miR-130a-3p	Homo sapiens	MMGT1	93380	Homo sapiens	PAR-CLIP	Functional MTI (Weak)	20371350
MIRT498063	hsa-miR-130a-3p	Homo sapiens	SNX5	27131	Homo sapiens	PAR-CLIP	Functional MTI (Weak)	22291592
MIRT498063	hsa-miR-130a-3p	Homo sapiens	SNX5	27131	Homo sapiens	PAR-CLIP	Functional MTI (Weak)	22012620
MIRT498063	hsa-miR-130a-3p	Homo sapiens	SNX5	27131	Homo sapiens	PAR-CLIP	Functional MTI (Weak)	20371350
MIRT498881	hsa-miR-130a-3p	Homo sapiens	ZNF12	7559	Homo sapiens	PAR-CLIP	Functional MTI (Weak)	24398324
MIRT498881	hsa-miR-130a-3p	Homo sapiens	ZNF12	7559	Homo sapiens	PAR-CLIP	Functional MTI (Weak)	23446348
MIRT498881	hsa-miR-130a-3p	Homo sapiens	ZNF12	7559	Homo sapiens	PAR-CLIP	Functional MTI (Weak)	22012620
MIRT498881	hsa-miR-130a-3p	Homo sapiens	ZNF12	7559	Homo sapiens	PAR-CLIP	Functional MTI (Weak)	21572407
MIRT498881	hsa-miR-130a-3p	Homo sapiens	ZNF12	7559	Homo sapiens	PAR-CLIP	Functional MTI (Weak)	20371350
MIRT498881	hsa-miR-130a-3p	Homo sapiens	ZNF12	7559	Homo sapiens	PAR-CLIP	Functional MTI (Weak)	27292025
MIRT499900	hsa-miR-130a-3p	Homo sapiens	KIAA1191	57179	Homo sapiens	PAR-CLIP	Functional MTI (Weak)	24398324
MIRT499900	hsa-miR-130a-3p	Homo sapiens	KIAA1191	57179	Homo sapiens	PAR-CLIP	Functional MTI (Weak)	20371350
MIRT500399	hsa-miR-130a-3p	Homo sapiens	ZMAT3	64393	Homo sapiens	PAR-CLIP	Functional MTI (Weak)	24398324
MIRT500399	hsa-miR-130a-3p	Homo sapiens	ZMAT3	64393	Homo sapiens	PAR-CLIP	Functional MTI (Weak)	23446348
MIRT500399	hsa-miR-130a-3p	Homo sapiens	ZMAT3	64393	Homo sapiens	PAR-CLIP	Functional MTI (Weak)	22012620
MIRT500399	hsa-miR-130a-3p	Homo sapiens	ZMAT3	64393	Homo sapiens	PAR-CLIP	Functional MTI (Weak)	21572407
MIRT500399	hsa-miR-130a-3p	Homo sapiens	ZMAT3	64393	Homo sapiens	PAR-CLIP	Functional MTI (Weak)	20371350
MIRT500502	hsa-miR-130a-3p	Homo sapiens	ZBTB4	57659	Homo sapiens	PAR-CLIP	Functional MTI (Weak)	24398324
MIRT500502	hsa-miR-130a-3p	Homo sapiens	ZBTB4	57659	Homo sapiens	PAR-CLIP	Functional MTI (Weak)	21572407
MIRT500502	hsa-miR-130a-3p	Homo sapiens	ZBTB4	57659	Homo sapiens	PAR-CLIP	Functional MTI (Weak)	20371350
MIRT500727	hsa-miR-130a-3p	Homo sapiens	TRIM37	4591	Homo sapiens	PAR-CLIP	Functional MTI (Weak)	24398324
MIRT500924	hsa-miR-130a-3p	Homo sapiens	STARD13	90627	Homo sapiens	PAR-CLIP	Functional MTI (Weak)	24398324
MIRT500924	hsa-miR-130a-3p	Homo sapiens	STARD13	90627	Homo sapiens	PAR-CLIP	Functional MTI (Weak)	20371350
MIRT501473	hsa-miR-130a-3p	Homo sapiens	PTPN4	5775	Homo sapiens	PAR-CLIP	Functional MTI (Weak)	24398324
MIRT501473	hsa-miR-130a-3p	Homo sapiens	PTPN4	5775	Homo sapiens	PAR-CLIP	Functional MTI (Weak)	23446348
MIRT501473	hsa-miR-130a-3p	Homo sapiens	PTPN4	5775	Homo sapiens	PAR-CLIP	Functional MTI (Weak)	21572407
MIRT501473	hsa-miR-130a-3p	Homo sapiens	PTPN4	5775	Homo sapiens	PAR-CLIP	Functional MTI (Weak)	20371350
MIRT501473	hsa-miR-130a-3p	Homo sapiens	PTPN4	5775	Homo sapiens	PAR-CLIP	Functional MTI (Weak)	26701625
MIRT501558	hsa-miR-130a-3p	Homo sapiens	POC1B-GALNT4	100528030	Homo sapiens	PAR-CLIP	Functional MTI (Weak)	24398324
MIRT501786	hsa-miR-130a-3p	Homo sapiens	NRBF2	29982	Homo sapiens	PAR-CLIP	Functional MTI (Weak)	24398324
MIRT501786	hsa-miR-130a-3p	Homo sapiens	NRBF2	29982	Homo sapiens	PAR-CLIP	Functional MTI (Weak)	21572407
MIRT501786	hsa-miR-130a-3p	Homo sapiens	NRBF2	29982	Homo sapiens	PAR-CLIP	Functional MTI (Weak)	20371350
MIRT501987	hsa-miR-130a-3p	Homo sapiens	MAPK1	5594	Homo sapiens	PAR-CLIP	Functional MTI (Weak)	24398324
MIRT501987	hsa-miR-130a-3p	Homo sapiens	MAPK1	5594	Homo sapiens	PAR-CLIP	Functional MTI (Weak)	23446348
MIRT501987	hsa-miR-130a-3p	Homo sapiens	MAPK1	5594	Homo sapiens	PAR-CLIP	Functional MTI (Weak)	22012620
MIRT501987	hsa-miR-130a-3p	Homo sapiens	MAPK1	5594	Homo sapiens	PAR-CLIP	Functional MTI (Weak)	21572407
MIRT501987	hsa-miR-130a-3p	Homo sapiens	MAPK1	5594	Homo sapiens	PAR-CLIP	Functional MTI (Weak)	20371350
MIRT502011	hsa-miR-130a-3p	Homo sapiens	MAP7	9053	Homo sapiens	PAR-CLIP	Functional MTI (Weak)	24398324
MIRT502011	hsa-miR-130a-3p	Homo sapiens	MAP7	9053	Homo sapiens	PAR-CLIP	Functional MTI (Weak)	23446348
MIRT502011	hsa-miR-130a-3p	Homo sapiens	MAP7	9053	Homo sapiens	PAR-CLIP	Functional MTI (Weak)	22012620
MIRT502011	hsa-miR-130a-3p	Homo sapiens	MAP7	9053	Homo sapiens	PAR-CLIP	Functional MTI (Weak)	20371350
MIRT502422	hsa-miR-130a-3p	Homo sapiens	GALNT4	8693	Homo sapiens	PAR-CLIP	Functional MTI (Weak)	24398324
MIRT502762	hsa-miR-130a-3p	Homo sapiens	CLIP1	6249	Homo sapiens	PAR-CLIP	Functional MTI (Weak)	24398324
MIRT502762	hsa-miR-130a-3p	Homo sapiens	CLIP1	6249	Homo sapiens	PAR-CLIP	Functional MTI (Weak)	23446348
MIRT502762	hsa-miR-130a-3p	Homo sapiens	CLIP1	6249	Homo sapiens	PAR-CLIP	Functional MTI (Weak)	21572407
MIRT502762	hsa-miR-130a-3p	Homo sapiens	CLIP1	6249	Homo sapiens	PAR-CLIP	Functional MTI (Weak)	20371350
MIRT503048	hsa-miR-130a-3p	Homo sapiens	CAMSAP2	23271	Homo sapiens	PAR-CLIP	Functional MTI (Weak)	24398324
MIRT503479	hsa-miR-130a-3p	Homo sapiens	ZNF154	7710	Homo sapiens	PAR-CLIP	Functional MTI (Weak)	23446348
MIRT503479	hsa-miR-130a-3p	Homo sapiens	ZNF154	7710	Homo sapiens	PAR-CLIP//HITS-CLIP	Functional MTI (Weak)	21572407
MIRT503479	hsa-miR-130a-3p	Homo sapiens	ZNF154	7710	Homo sapiens	PAR-CLIP	Functional MTI (Weak)	20371350
MIRT503682	hsa-miR-130a-3p	Homo sapiens	SLC46A1	113235	Homo sapiens	PAR-CLIP	Functional MTI (Weak)	23446348
MIRT504276	hsa-miR-130a-3p	Homo sapiens	PARP1	142	Homo sapiens	PAR-CLIP	Functional MTI (Weak)	23446348
MIRT504276	hsa-miR-130a-3p	Homo sapiens	PARP1	142	Homo sapiens	PAR-CLIP	Functional MTI (Weak)	22012620
MIRT504276	hsa-miR-130a-3p	Homo sapiens	PARP1	142	Homo sapiens	PAR-CLIP	Functional MTI (Weak)	20371350
MIRT504559	hsa-miR-130a-3p	Homo sapiens	ZNF417	147687	Homo sapiens	PAR-CLIP	Functional MTI (Weak)	23446348
MIRT504559	hsa-miR-130a-3p	Homo sapiens	ZNF417	147687	Homo sapiens	PAR-CLIP	Functional MTI (Weak)	21572407
MIRT504559	hsa-miR-130a-3p	Homo sapiens	ZNF417	147687	Homo sapiens	PAR-CLIP	Functional MTI (Weak)	20371350
MIRT504689	hsa-miR-130a-3p	Homo sapiens	ATP6V0D1	9114	Homo sapiens	PAR-CLIP	Functional MTI (Weak)	23446348
MIRT504689	hsa-miR-130a-3p	Homo sapiens	ATP6V0D1	9114	Homo sapiens	PAR-CLIP	Functional MTI (Weak)	21572407
MIRT504689	hsa-miR-130a-3p	Homo sapiens	ATP6V0D1	9114	Homo sapiens	HITS-CLIP	Functional MTI (Weak)	23824327
MIRT505251	hsa-miR-130a-3p	Homo sapiens	UBE2D3	7323	Homo sapiens	PAR-CLIP	Functional MTI (Weak)	23446348
MIRT505871	hsa-miR-130a-3p	Homo sapiens	POLR1B	84172	Homo sapiens	PAR-CLIP	Functional MTI (Weak)	23446348
MIRT505871	hsa-miR-130a-3p	Homo sapiens	POLR1B	84172	Homo sapiens	PAR-CLIP	Functional MTI (Weak)	20371350
MIRT506225	hsa-miR-130a-3p	Homo sapiens	PHF12	57649	Homo sapiens	PAR-CLIP	Functional MTI (Weak)	23446348
MIRT506469	hsa-miR-130a-3p	Homo sapiens	NACC2	138151	Homo sapiens	PAR-CLIP	Functional MTI (Weak)	23446348
MIRT506469	hsa-miR-130a-3p	Homo sapiens	NACC2	138151	Homo sapiens	PAR-CLIP	Functional MTI (Weak)	20371350
MIRT506511	hsa-miR-130a-3p	Homo sapiens	MSANTD4	84437	Homo sapiens	PAR-CLIP	Functional MTI (Weak)	23446348
MIRT506511	hsa-miR-130a-3p	Homo sapiens	MSANTD4	84437	Homo sapiens	PAR-CLIP	Functional MTI (Weak)	21572407
MIRT506695	hsa-miR-130a-3p	Homo sapiens	LZIC	84328	Homo sapiens	PAR-CLIP	Functional MTI (Weak)	23446348
MIRT506695	hsa-miR-130a-3p	Homo sapiens	LZIC	84328	Homo sapiens	PAR-CLIP	Functional MTI (Weak)	20371350
MIRT507911	hsa-miR-130a-3p	Homo sapiens	CALM2	805	Homo sapiens	PAR-CLIP	Functional MTI (Weak)	23446348
MIRT507911	hsa-miR-130a-3p	Homo sapiens	CALM2	805	Homo sapiens	PAR-CLIP	Functional MTI (Weak)	20371350
MIRT507911	hsa-miR-130a-3p	Homo sapiens	CALM2	805	Homo sapiens	HITS-CLIP	Functional MTI (Weak)	21572407
MIRT509665	hsa-miR-130a-3p	Homo sapiens	ZNF354B	117608	Homo sapiens	PAR-CLIP	Functional MTI (Weak)	23446348
MIRT509665	hsa-miR-130a-3p	Homo sapiens	ZNF354B	117608	Homo sapiens	PAR-CLIP	Functional MTI (Weak)	22012620
MIRT509665	hsa-miR-130a-3p	Homo sapiens	ZNF354B	117608	Homo sapiens	PAR-CLIP	Functional MTI (Weak)	21572407
MIRT509665	hsa-miR-130a-3p	Homo sapiens	ZNF354B	117608	Homo sapiens	PAR-CLIP	Functional MTI (Weak)	20371350
MIRT509665	hsa-miR-130a-3p	Homo sapiens	ZNF354B	117608	Homo sapiens	HITS-CLIP	Functional MTI (Weak)	23706177
MIRT510719	hsa-miR-130a-3p	Homo sapiens	SPART	23111	Homo sapiens	PAR-CLIP	Functional MTI (Weak)	23446348
MIRT510719	hsa-miR-130a-3p	Homo sapiens	SPART	23111	Homo sapiens	PAR-CLIP	Functional MTI (Weak)	21572407
MIRT510719	hsa-miR-130a-3p	Homo sapiens	SPART	23111	Homo sapiens	PAR-CLIP	Functional MTI (Weak)	20371350
MIRT510869	hsa-miR-130a-3p	Homo sapiens	RAN	5901	Homo sapiens	PAR-CLIP	Functional MTI (Weak)	23446348
MIRT510869	hsa-miR-130a-3p	Homo sapiens	RAN	5901	Homo sapiens	PAR-CLIP	Functional MTI (Weak)	22012620
MIRT510869	hsa-miR-130a-3p	Homo sapiens	RAN	5901	Homo sapiens	PAR-CLIP//HITS-CLIP	Functional MTI (Weak)	21572407
MIRT510869	hsa-miR-130a-3p	Homo sapiens	RAN	5901	Homo sapiens	PAR-CLIP	Functional MTI (Weak)	20371350
MIRT510869	hsa-miR-130a-3p	Homo sapiens	RAN	5901	Homo sapiens	PAR-CLIP	Functional MTI (Weak)	27292025
MIRT511095	hsa-miR-130a-3p	Homo sapiens	NIPA1	123606	Homo sapiens	PAR-CLIP	Functional MTI (Weak)	23446348
MIRT511095	hsa-miR-130a-3p	Homo sapiens	NIPA1	123606	Homo sapiens	PAR-CLIP	Functional MTI (Weak)	20371350
MIRT511253	hsa-miR-130a-3p	Homo sapiens	KLHL36	79786	Homo sapiens	PAR-CLIP	Functional MTI (Weak)	23446348
MIRT511253	hsa-miR-130a-3p	Homo sapiens	KLHL36	79786	Homo sapiens	PAR-CLIP	Functional MTI (Weak)	21572407
MIRT511253	hsa-miR-130a-3p	Homo sapiens	KLHL36	79786	Homo sapiens	PAR-CLIP	Functional MTI (Weak)	20371350
MIRT513218	hsa-miR-130a-3p	Homo sapiens	RFT1	91869	Homo sapiens	PAR-CLIP	Functional MTI (Weak)	23446348
MIRT513624	hsa-miR-130a-3p	Homo sapiens	VPS37B	79720	Homo sapiens	PAR-CLIP	Functional MTI (Weak)	23446348
MIRT513713	hsa-miR-130a-3p	Homo sapiens	RBM20	282996	Homo sapiens	PAR-CLIP	Functional MTI (Weak)	23446348
MIRT513713	hsa-miR-130a-3p	Homo sapiens	RBM20	282996	Homo sapiens	PAR-CLIP	Functional MTI (Weak)	22012620
MIRT513912	hsa-miR-130a-3p	Homo sapiens	GRB10	2887	Homo sapiens	PAR-CLIP	Functional MTI (Weak)	23446348
MIRT513912	hsa-miR-130a-3p	Homo sapiens	GRB10	2887	Homo sapiens	PAR-CLIP	Functional MTI (Weak)	21572407
MIRT513912	hsa-miR-130a-3p	Homo sapiens	GRB10	2887	Homo sapiens	PAR-CLIP	Functional MTI (Weak)	20371350
MIRT514372	hsa-miR-130a-3p	Homo sapiens	UBBP4	23666	Homo sapiens	PAR-CLIP	Functional MTI (Weak)	23446348
MIRT514372	hsa-miR-130a-3p	Homo sapiens	UBBP4	23666	Homo sapiens	PAR-CLIP	Functional MTI (Weak)	21572407
MIRT514372	hsa-miR-130a-3p	Homo sapiens	UBBP4	23666	Homo sapiens	PAR-CLIP	Functional MTI (Weak)	20371350
MIRT517871	hsa-miR-130a-3p	Homo sapiens	NCAPD2	9918	Homo sapiens	PAR-CLIP	Functional MTI (Weak)	23446348
MIRT517871	hsa-miR-130a-3p	Homo sapiens	NCAPD2	9918	Homo sapiens	PAR-CLIP	Functional MTI (Weak)	21572407
MIRT521313	hsa-miR-130a-3p	Homo sapiens	RRAGD	58528	Homo sapiens	PAR-CLIP	Functional MTI (Weak)	23446348
MIRT521313	hsa-miR-130a-3p	Homo sapiens	RRAGD	58528	Homo sapiens	PAR-CLIP	Functional MTI (Weak)	20371350
MIRT521701	hsa-miR-130a-3p	Homo sapiens	PRKAA1	5562	Homo sapiens	PAR-CLIP	Functional MTI (Weak)	23446348
MIRT521701	hsa-miR-130a-3p	Homo sapiens	PRKAA1	5562	Homo sapiens	PAR-CLIP	Functional MTI (Weak)	22012620
MIRT521701	hsa-miR-130a-3p	Homo sapiens	PRKAA1	5562	Homo sapiens	PAR-CLIP//HITS-CLIP	Functional MTI (Weak)	21572407
MIRT521701	hsa-miR-130a-3p	Homo sapiens	PRKAA1	5562	Homo sapiens	PAR-CLIP	Functional MTI (Weak)	20371350
MIRT521777	hsa-miR-130a-3p	Homo sapiens	PPIG	9360	Homo sapiens	PAR-CLIP	Functional MTI (Weak)	23446348
MIRT521777	hsa-miR-130a-3p	Homo sapiens	PPIG	9360	Homo sapiens	PAR-CLIP	Functional MTI (Weak)	22012620
MIRT521777	hsa-miR-130a-3p	Homo sapiens	PPIG	9360	Homo sapiens	PAR-CLIP	Functional MTI (Weak)	21572407
MIRT521777	hsa-miR-130a-3p	Homo sapiens	PPIG	9360	Homo sapiens	PAR-CLIP	Functional MTI (Weak)	20371350
MIRT524506	hsa-miR-130a-3p	Homo sapiens	CEP170	9859	Homo sapiens	PAR-CLIP	Functional MTI (Weak)	23446348
MIRT524506	hsa-miR-130a-3p	Homo sapiens	CEP170	9859	Homo sapiens	PAR-CLIP	Functional MTI (Weak)	20371350
MIRT527465	hsa-miR-130a-3p	Homo sapiens	CLEC12B	387837	Homo sapiens	PAR-CLIP	Functional MTI (Weak)	22012620
MIRT530131	hsa-miR-130a-3p	Homo sapiens	HADHB	3032	Homo sapiens	PAR-CLIP	Functional MTI (Weak)	22012620
MIRT530850	hsa-miR-130a-3p	Homo sapiens	RAG1	5896	Homo sapiens	PAR-CLIP	Functional MTI (Weak)	22012620
MIRT530850	hsa-miR-130a-3p	Homo sapiens	RAG1	5896	Homo sapiens	HITS-CLIP	Functional MTI (Weak)	19536157
MIRT531105	hsa-miR-130a-3p	Homo sapiens	PEX13	5194	Homo sapiens	PAR-CLIP	Functional MTI (Weak)	22012620
MIRT533496	hsa-miR-130a-3p	Homo sapiens	TRIM71	131405	Homo sapiens	PAR-CLIP	Functional MTI (Weak)	22012620
MIRT534272	hsa-miR-130a-3p	Homo sapiens	SLC12A7	10723	Homo sapiens	PAR-CLIP	Functional MTI (Weak)	22012620
MIRT534723	hsa-miR-130a-3p	Homo sapiens	RFX7	64864	Homo sapiens	PAR-CLIP	Functional MTI (Weak)	22012620
MIRT535266	hsa-miR-130a-3p	Homo sapiens	PIGA	5277	Homo sapiens	PAR-CLIP	Functional MTI (Weak)	22012620
MIRT535266	hsa-miR-130a-3p	Homo sapiens	PIGA	5277	Homo sapiens	PAR-CLIP	Functional MTI (Weak)	20371350
MIRT536343	hsa-miR-130a-3p	Homo sapiens	LEFTY1	10637	Homo sapiens	PAR-CLIP	Functional MTI (Weak)	22012620
MIRT536411	hsa-miR-130a-3p	Homo sapiens	KREMEN1	83999	Homo sapiens	PAR-CLIP	Functional MTI (Weak)	22012620
MIRT538272	hsa-miR-130a-3p	Homo sapiens	CUL3	8452	Homo sapiens	PAR-CLIP	Functional MTI (Weak)	22012620
MIRT538272	hsa-miR-130a-3p	Homo sapiens	CUL3	8452	Homo sapiens	PAR-CLIP	Functional MTI (Weak)	21572407
MIRT538417	hsa-miR-130a-3p	Homo sapiens	COX20	116228	Homo sapiens	PAR-CLIP	Functional MTI (Weak)	22012620
MIRT539460	hsa-miR-130a-3p	Homo sapiens	ADARB2	105	Homo sapiens	PAR-CLIP	Functional MTI (Weak)	22012620
MIRT540451	hsa-miR-130a-3p	Homo sapiens	RBM43	375287	Homo sapiens	PAR-CLIP	Functional MTI (Weak)	21572407
MIRT541133	hsa-miR-130a-3p	Homo sapiens	RAB34	83871	Homo sapiens	PAR-CLIP	Functional MTI (Weak)	21572407
MIRT543574	hsa-miR-130a-3p	Homo sapiens	RPF2	84154	Homo sapiens	PAR-CLIP	Functional MTI (Weak)	21572407
MIRT543574	hsa-miR-130a-3p	Homo sapiens	RPF2	84154	Homo sapiens	PAR-CLIP	Functional MTI (Weak)	20371350
MIRT544111	hsa-miR-130a-3p	Homo sapiens	IPMK	253430	Homo sapiens	PAR-CLIP	Functional MTI (Weak)	21572407
MIRT544492	hsa-miR-130a-3p	Homo sapiens	TRIM4	89122	Homo sapiens	PAR-CLIP	Functional MTI (Weak)	21572407
MIRT544696	hsa-miR-130a-3p	Homo sapiens	ZNF224	7767	Homo sapiens	PAR-CLIP	Functional MTI (Weak)	21572407
MIRT544696	hsa-miR-130a-3p	Homo sapiens	ZNF224	7767	Homo sapiens	PAR-CLIP	Functional MTI (Weak)	20371350
MIRT544991	hsa-miR-130a-3p	Homo sapiens	MFF	56947	Homo sapiens	PAR-CLIP	Functional MTI (Weak)	21572407
MIRT544991	hsa-miR-130a-3p	Homo sapiens	MFF	56947	Homo sapiens	PAR-CLIP	Functional MTI (Weak)	20371350
MIRT546279	hsa-miR-130a-3p	Homo sapiens	TMEM30A	55754	Homo sapiens	PAR-CLIP	Functional MTI (Weak)	21572407
MIRT546279	hsa-miR-130a-3p	Homo sapiens	TMEM30A	55754	Homo sapiens	PAR-CLIP	Functional MTI (Weak)	20371350
MIRT546568	hsa-miR-130a-3p	Homo sapiens	SATB2	23314	Homo sapiens	PAR-CLIP	Functional MTI (Weak)	21572407
MIRT546657	hsa-miR-130a-3p	Homo sapiens	RPS6KA5	9252	Homo sapiens	PAR-CLIP	Functional MTI (Weak)	21572407
MIRT546770	hsa-miR-130a-3p	Homo sapiens	RLIM	51132	Homo sapiens	PAR-CLIP	Functional MTI (Weak)	21572407
MIRT546954	hsa-miR-130a-3p	Homo sapiens	SFTPA1	653509	Homo sapiens	PAR-CLIP	Functional MTI (Weak)	21572407
MIRT547045	hsa-miR-130a-3p	Homo sapiens	POGZ	23126	Homo sapiens	PAR-CLIP	Functional MTI (Weak)	21572407
MIRT547495	hsa-miR-130a-3p	Homo sapiens	MBNL3	55796	Homo sapiens	PAR-CLIP	Functional MTI (Weak)	21572407
MIRT547495	hsa-miR-130a-3p	Homo sapiens	MBNL3	55796	Homo sapiens	PAR-CLIP	Functional MTI (Weak)	20371350
MIRT548403	hsa-miR-130a-3p	Homo sapiens	ENPP5	59084	Homo sapiens	PAR-CLIP	Functional MTI (Weak)	21572407
MIRT548403	hsa-miR-130a-3p	Homo sapiens	ENPP5	59084	Homo sapiens	PAR-CLIP	Functional MTI (Weak)	20371350
MIRT548477	hsa-miR-130a-3p	Homo sapiens	EGLN3	112399	Homo sapiens	PAR-CLIP	Functional MTI (Weak)	21572407
MIRT548652	hsa-miR-130a-3p	Homo sapiens	DAPK1	1612	Homo sapiens	PAR-CLIP	Functional MTI (Weak)	21572407
MIRT548856	hsa-miR-130a-3p	Homo sapiens	CERCAM	51148	Homo sapiens	PAR-CLIP	Functional MTI (Weak)	21572407
MIRT548895	hsa-miR-130a-3p	Homo sapiens	CHEK2	11200	Homo sapiens	PAR-CLIP	Functional MTI (Weak)	21572407
MIRT548895	hsa-miR-130a-3p	Homo sapiens	CHEK2	11200	Homo sapiens	PAR-CLIP	Functional MTI (Weak)	20371350
MIRT549136	hsa-miR-130a-3p	Homo sapiens	BRWD1	54014	Homo sapiens	PAR-CLIP	Functional MTI (Weak)	21572407
MIRT549136	hsa-miR-130a-3p	Homo sapiens	BRWD1	54014	Homo sapiens	HITS-CLIP	Functional MTI (Weak)	23313552
MIRT549181	hsa-miR-130a-3p	Homo sapiens	BMP3	651	Homo sapiens	PAR-CLIP	Functional MTI (Weak)	21572407
MIRT549332	hsa-miR-130a-3p	Homo sapiens	ARHGAP12	94134	Homo sapiens	PAR-CLIP	Functional MTI (Weak)	21572407
MIRT549332	hsa-miR-130a-3p	Homo sapiens	ARHGAP12	94134	Homo sapiens	PAR-CLIP	Functional MTI (Weak)	20371350
MIRT549460	hsa-miR-130a-3p	Homo sapiens	ACSL4	2182	Homo sapiens	PAR-CLIP//HITS-CLIP	Functional MTI (Weak)	21572407
MIRT549486	hsa-miR-130a-3p	Homo sapiens	ACBD5	91452	Homo sapiens	PAR-CLIP	Functional MTI (Weak)	21572407
MIRT550218	hsa-miR-130a-3p	Homo sapiens	MAVS	57506	Homo sapiens	PAR-CLIP	Functional MTI (Weak)	21572407
MIRT550218	hsa-miR-130a-3p	Homo sapiens	MAVS	57506	Homo sapiens	PAR-CLIP	Functional MTI (Weak)	20371350
MIRT551708	hsa-miR-130a-3p	Homo sapiens	ASB16	92591	Homo sapiens	PAR-CLIP	Functional MTI (Weak)	21572407
MIRT552158	hsa-miR-130a-3p	Homo sapiens	DAD1	1603	Homo sapiens	PAR-CLIP	Functional MTI (Weak)	21572407
MIRT552158	hsa-miR-130a-3p	Homo sapiens	DAD1	1603	Homo sapiens	PAR-CLIP	Functional MTI (Weak)	27292025
MIRT552364	hsa-miR-130a-3p	Homo sapiens	ZNF620	253639	Homo sapiens	PAR-CLIP	Functional MTI (Weak)	21572407
MIRT552523	hsa-miR-130a-3p	Homo sapiens	ZIC5	85416	Homo sapiens	PAR-CLIP	Functional MTI (Weak)	21572407
MIRT552854	hsa-miR-130a-3p	Homo sapiens	WIPF2	147179	Homo sapiens	PAR-CLIP	Functional MTI (Weak)	21572407
MIRT552854	hsa-miR-130a-3p	Homo sapiens	WIPF2	147179	Homo sapiens	PAR-CLIP	Functional MTI (Weak)	27292025
MIRT552854	hsa-miR-130a-3p	Homo sapiens	WIPF2	147179	Homo sapiens	HITS-CLIP	Functional MTI (Weak)	27418678
MIRT552891	hsa-miR-130a-3p	Homo sapiens	WASL	8976	Homo sapiens	PAR-CLIP	Functional MTI (Weak)	21572407
MIRT552891	hsa-miR-130a-3p	Homo sapiens	WASL	8976	Homo sapiens	PAR-CLIP	Functional MTI (Weak)	20371350
MIRT553312	hsa-miR-130a-3p	Homo sapiens	TSPAN3	10099	Homo sapiens	PAR-CLIP	Functional MTI (Weak)	21572407
MIRT553352	hsa-miR-130a-3p	Homo sapiens	TRPC3	7222	Homo sapiens	PAR-CLIP	Functional MTI (Weak)	21572407
MIRT553352	hsa-miR-130a-3p	Homo sapiens	TRPC3	7222	Homo sapiens	PAR-CLIP	Functional MTI (Weak)	20371350
MIRT553717	hsa-miR-130a-3p	Homo sapiens	TCF7L2	6934	Homo sapiens	PAR-CLIP	Functional MTI (Weak)	21572407
MIRT553900	hsa-miR-130a-3p	Homo sapiens	SUN2	25777	Homo sapiens	PAR-CLIP	Functional MTI (Weak)	21572407
MIRT553900	hsa-miR-130a-3p	Homo sapiens	SUN2	25777	Homo sapiens	PAR-CLIP	Functional MTI (Weak)	20371350
MIRT554856	hsa-miR-130a-3p	Homo sapiens	RDH11	51109	Homo sapiens	PAR-CLIP	Functional MTI (Weak)	21572407
MIRT554856	hsa-miR-130a-3p	Homo sapiens	RDH11	51109	Homo sapiens	PAR-CLIP	Functional MTI (Weak)	27292025
MIRT555083	hsa-miR-130a-3p	Homo sapiens	PURG	29942	Homo sapiens	PAR-CLIP	Functional MTI (Weak)	21572407
MIRT555197	hsa-miR-130a-3p	Homo sapiens	PRUNE2	158471	Homo sapiens	PAR-CLIP	Functional MTI (Weak)	21572407
MIRT556195	hsa-miR-130a-3p	Homo sapiens	MCC	4163	Homo sapiens	PAR-CLIP	Functional MTI (Weak)	21572407
MIRT556228	hsa-miR-130a-3p	Homo sapiens	MB21D2	151963	Homo sapiens	PAR-CLIP	Functional MTI (Weak)	21572407
MIRT556488	hsa-miR-130a-3p	Homo sapiens	LIPA	3988	Homo sapiens	PAR-CLIP	Functional MTI (Weak)	21572407
MIRT556970	hsa-miR-130a-3p	Homo sapiens	IER3IP1	51124	Homo sapiens	PAR-CLIP	Functional MTI (Weak)	21572407
MIRT557028	hsa-miR-130a-3p	Homo sapiens	HOXD11	3237	Homo sapiens	PAR-CLIP	Functional MTI (Weak)	21572407
MIRT557073	hsa-miR-130a-3p	Homo sapiens	HOXB3	3213	Homo sapiens	PAR-CLIP	Functional MTI (Weak)	21572407
MIRT557586	hsa-miR-130a-3p	Homo sapiens	GNPTAB	79158	Homo sapiens	PAR-CLIP	Functional MTI (Weak)	21572407
MIRT558277	hsa-miR-130a-3p	Homo sapiens	DYNC1LI2	1783	Homo sapiens	PAR-CLIP	Functional MTI (Weak)	21572407
MIRT558411	hsa-miR-130a-3p	Homo sapiens	DEPDC1	55635	Homo sapiens	PAR-CLIP	Functional MTI (Weak)	21572407
MIRT558775	hsa-miR-130a-3p	Homo sapiens	CFL2	1073	Homo sapiens	PAR-CLIP	Functional MTI (Weak)	21572407
MIRT559626	hsa-miR-130a-3p	Homo sapiens	AKIRIN2	55122	Homo sapiens	PAR-CLIP	Functional MTI (Weak)	21572407
MIRT560235	hsa-miR-130a-3p	Homo sapiens	KLHL21	9903	Homo sapiens	PAR-CLIP	Functional MTI (Weak)	20371350
MIRT560235	hsa-miR-130a-3p	Homo sapiens	KLHL21	9903	Homo sapiens	HITS-CLIP	Functional MTI (Weak)	21572407
MIRT560655	hsa-miR-130a-3p	Homo sapiens	ZNF107	51427	Homo sapiens	PAR-CLIP	Functional MTI (Weak)	20371350
MIRT560937	hsa-miR-130a-3p	Homo sapiens	CDK2AP2	10263	Homo sapiens	PAR-CLIP	Functional MTI (Weak)	20371350
MIRT563760	hsa-miR-130a-3p	Homo sapiens	ZNF678	339500	Homo sapiens	PAR-CLIP	Functional MTI (Weak)	20371350
MIRT566008	hsa-miR-130a-3p	Homo sapiens	RNF11	26994	Homo sapiens	PAR-CLIP	Functional MTI (Weak)	20371350
MIRT566155	hsa-miR-130a-3p	Homo sapiens	RACGAP1	29127	Homo sapiens	PAR-CLIP	Functional MTI (Weak)	20371350
MIRT566698	hsa-miR-130a-3p	Homo sapiens	MYLIP	29116	Homo sapiens	PAR-CLIP	Functional MTI (Weak)	20371350
MIRT567067	hsa-miR-130a-3p	Homo sapiens	KCNB1	3745	Homo sapiens	PAR-CLIP	Functional MTI (Weak)	20371350
MIRT567538	hsa-miR-130a-3p	Homo sapiens	FGFR1OP	11116	Homo sapiens	PAR-CLIP	Functional MTI (Weak)	20371350
MIRT567771	hsa-miR-130a-3p	Homo sapiens	DLC1	10395	Homo sapiens	PAR-CLIP	Functional MTI (Weak)	20371350
MIRT567828	hsa-miR-130a-3p	Homo sapiens	DCUN1D3	123879	Homo sapiens	PAR-CLIP	Functional MTI (Weak)	20371350
MIRT571623	hsa-miR-130a-3p	Homo sapiens	SRSF2	6427	Homo sapiens	PAR-CLIP	Functional MTI (Weak)	20371350
MIRT573082	hsa-miR-130a-3p	Homo sapiens	ABCD2	225	Homo sapiens	PAR-CLIP	Functional MTI (Weak)	20371350
MIRT610914	hsa-miR-130a-3p	Homo sapiens	NF2	4771	Homo sapiens	HITS-CLIP	Functional MTI (Weak)	23824327
MIRT620062	hsa-miR-130a-3p	Homo sapiens	ODF4	146852	Homo sapiens	HITS-CLIP	Functional MTI (Weak)	23824327
MIRT623183	hsa-miR-130a-3p	Homo sapiens	NAA50	80218	Homo sapiens	HITS-CLIP	Functional MTI (Weak)	23824327
MIRT627022	hsa-miR-130a-3p	Homo sapiens	FIG4	9896	Homo sapiens	HITS-CLIP	Functional MTI (Weak)	23824327
MIRT627088	hsa-miR-130a-3p	Homo sapiens	SF3A1	10291	Homo sapiens	HITS-CLIP	Functional MTI (Weak)	23824327
MIRT628286	hsa-miR-130a-3p	Homo sapiens	CYB5D1	124637	Homo sapiens	HITS-CLIP	Functional MTI (Weak)	23824327
MIRT629105	hsa-miR-130a-3p	Homo sapiens	F2RL1	2150	Homo sapiens	HITS-CLIP	Functional MTI (Weak)	23824327
MIRT629245	hsa-miR-130a-3p	Homo sapiens	CINP	51550	Homo sapiens	HITS-CLIP	Functional MTI (Weak)	23824327
MIRT629421	hsa-miR-130a-3p	Homo sapiens	ADM2	79924	Homo sapiens	HITS-CLIP	Functional MTI (Weak)	23824327
MIRT629596	hsa-miR-130a-3p	Homo sapiens	RFC2	5982	Homo sapiens	HITS-CLIP	Functional MTI (Weak)	23824327
MIRT629649	hsa-miR-130a-3p	Homo sapiens	WDR31	114987	Homo sapiens	HITS-CLIP	Functional MTI (Weak)	23824327
MIRT629810	hsa-miR-130a-3p	Homo sapiens	GPR82	27197	Homo sapiens	HITS-CLIP	Functional MTI (Weak)	23824327
MIRT629884	hsa-miR-130a-3p	Homo sapiens	NOM1	64434	Homo sapiens	HITS-CLIP	Functional MTI (Weak)	23824327
MIRT629928	hsa-miR-130a-3p	Homo sapiens	POLR2D	5433	Homo sapiens	HITS-CLIP	Functional MTI (Weak)	23824327
MIRT629993	hsa-miR-130a-3p	Homo sapiens	NARS	4677	Homo sapiens	HITS-CLIP	Functional MTI (Weak)	23824327
MIRT630054	hsa-miR-130a-3p	Homo sapiens	TERF2	7014	Homo sapiens	HITS-CLIP	Functional MTI (Weak)	23824327
MIRT630072	hsa-miR-130a-3p	Homo sapiens	NIP7	51388	Homo sapiens	HITS-CLIP	Functional MTI (Weak)	23824327
MIRT630166	hsa-miR-130a-3p	Homo sapiens	ZBTB8A	653121	Homo sapiens	HITS-CLIP	Functional MTI (Weak)	23824327
MIRT630262	hsa-miR-130a-3p	Homo sapiens	SMTNL2	342527	Homo sapiens	HITS-CLIP	Functional MTI (Weak)	23824327
MIRT630292	hsa-miR-130a-3p	Homo sapiens	PSMB5	5693	Homo sapiens	HITS-CLIP	Functional MTI (Weak)	23824327
MIRT630356	hsa-miR-130a-3p	Homo sapiens	NKAP	79576	Homo sapiens	HITS-CLIP	Functional MTI (Weak)	23824327
MIRT630506	hsa-miR-130a-3p	Homo sapiens	CYP20A1	57404	Homo sapiens	HITS-CLIP	Functional MTI (Weak)	23824327
MIRT632057	hsa-miR-130a-3p	Homo sapiens	ATF7IP	55729	Homo sapiens	HITS-CLIP	Functional MTI (Weak)	23824327
MIRT632482	hsa-miR-130a-3p	Homo sapiens	RPS15A	6210	Homo sapiens	HITS-CLIP	Functional MTI (Weak)	23824327
MIRT632609	hsa-miR-130a-3p	Homo sapiens	PDP2	57546	Homo sapiens	HITS-CLIP	Functional MTI (Weak)	23824327
MIRT633005	hsa-miR-130a-3p	Homo sapiens	DUSP18	150290	Homo sapiens	HITS-CLIP	Functional MTI (Weak)	23824327
MIRT633092	hsa-miR-130a-3p	Homo sapiens	CXorf21	80231	Homo sapiens	HITS-CLIP	Functional MTI (Weak)	23824327
MIRT635062	hsa-miR-130a-3p	Homo sapiens	MYH11	4629	Homo sapiens	HITS-CLIP	Functional MTI (Weak)	23824327
MIRT635955	hsa-miR-130a-3p	Homo sapiens	PLA2G12A	81579	Homo sapiens	HITS-CLIP	Functional MTI (Weak)	23824327
MIRT636666	hsa-miR-130a-3p	Homo sapiens	CDK4	1019	Homo sapiens	HITS-CLIP	Functional MTI (Weak)	23824327
MIRT637197	hsa-miR-130a-3p	Homo sapiens	ROMO1	140823	Homo sapiens	HITS-CLIP	Functional MTI (Weak)	23824327
MIRT637197	hsa-miR-130a-3p	Homo sapiens	ROMO1	140823	Homo sapiens	PAR-CLIP	Functional MTI (Weak)	27292025
MIRT637936	hsa-miR-130a-3p	Homo sapiens	LILRA2	11027	Homo sapiens	HITS-CLIP	Functional MTI (Weak)	23824327
MIRT641812	hsa-miR-130a-3p	Homo sapiens	USP32	84669	Homo sapiens	HITS-CLIP	Functional MTI (Weak)	23824327
MIRT642654	hsa-miR-130a-3p	Homo sapiens	PTGR2	145482	Homo sapiens	HITS-CLIP	Functional MTI (Weak)	23824327
MIRT644246	hsa-miR-130a-3p	Homo sapiens	SLC35E3	55508	Homo sapiens	HITS-CLIP	Functional MTI (Weak)	23824327
MIRT644676	hsa-miR-130a-3p	Homo sapiens	TMCO1	54499	Homo sapiens	HITS-CLIP	Functional MTI (Weak)	23824327
MIRT645103	hsa-miR-130a-3p	Homo sapiens	SLC35E2B	728661	Homo sapiens	HITS-CLIP	Functional MTI (Weak)	23824327
MIRT646003	hsa-miR-130a-3p	Homo sapiens	ACP6	51205	Homo sapiens	HITS-CLIP	Functional MTI (Weak)	23824327
MIRT646518	hsa-miR-130a-3p	Homo sapiens	FAM217B	63939	Homo sapiens	HITS-CLIP	Functional MTI (Weak)	23824327
MIRT646785	hsa-miR-130a-3p	Homo sapiens	IL23R	149233	Homo sapiens	HITS-CLIP	Functional MTI (Weak)	23824327
MIRT648525	hsa-miR-130a-3p	Homo sapiens	PIGG	54872	Homo sapiens	HITS-CLIP	Functional MTI (Weak)	23824327
MIRT654359	hsa-miR-130a-3p	Homo sapiens	RBM27	54439	Homo sapiens	HITS-CLIP	Functional MTI (Weak)	23824327
MIRT660837	hsa-miR-130a-3p	Homo sapiens	AGO3	192669	Homo sapiens	HITS-CLIP	Functional MTI (Weak)	23824327
MIRT660837	hsa-miR-130a-3p	Homo sapiens	AGO3	192669	Homo sapiens	PAR-CLIP	Functional MTI (Weak)	27292025
MIRT661189	hsa-miR-130a-3p	Homo sapiens	S1PR2	9294	Homo sapiens	HITS-CLIP	Functional MTI (Weak)	23824327
MIRT661250	hsa-miR-130a-3p	Homo sapiens	ARL17B	100506084	Homo sapiens	HITS-CLIP	Functional MTI (Weak)	23824327
MIRT662853	hsa-miR-130a-3p	Homo sapiens	OMD	4958	Homo sapiens	HITS-CLIP	Functional MTI (Weak)	23824327
MIRT662928	hsa-miR-130a-3p	Homo sapiens	MED18	54797	Homo sapiens	HITS-CLIP	Functional MTI (Weak)	23824327
MIRT663555	hsa-miR-130a-3p	Homo sapiens	CCR6	1235	Homo sapiens	HITS-CLIP	Functional MTI (Weak)	23824327
MIRT664366	hsa-miR-130a-3p	Homo sapiens	C16orf45	89927	Homo sapiens	HITS-CLIP	Functional MTI (Weak)	23824327
MIRT666091	hsa-miR-130a-3p	Homo sapiens	SSTR2	6752	Homo sapiens	HITS-CLIP	Functional MTI (Weak)	23824327
MIRT666267	hsa-miR-130a-3p	Homo sapiens	SLC31A1	1317	Homo sapiens	HITS-CLIP	Functional MTI (Weak)	23824327
MIRT666687	hsa-miR-130a-3p	Homo sapiens	RBM23	55147	Homo sapiens	HITS-CLIP	Functional MTI (Weak)	23824327
MIRT667239	hsa-miR-130a-3p	Homo sapiens	NFE2L1	4779	Homo sapiens	HITS-CLIP	Functional MTI (Weak)	23824327
MIRT667766	hsa-miR-130a-3p	Homo sapiens	KDELR1	10945	Homo sapiens	HITS-CLIP	Functional MTI (Weak)	23824327
MIRT669259	hsa-miR-130a-3p	Homo sapiens	C4orf36	132989	Homo sapiens	HITS-CLIP	Functional MTI (Weak)	23824327
MIRT671486	hsa-miR-130a-3p	Homo sapiens	FLYWCH2	114984	Homo sapiens	HITS-CLIP	Functional MTI (Weak)	23824327
MIRT671508	hsa-miR-130a-3p	Homo sapiens	SLC38A9	153129	Homo sapiens	HITS-CLIP	Functional MTI (Weak)	23824327
MIRT671936	hsa-miR-130a-3p	Homo sapiens	PLEKHS1	79949	Homo sapiens	HITS-CLIP	Functional MTI (Weak)	23824327
MIRT671936	hsa-miR-130a-3p	Homo sapiens	PLEKHS1	79949	Homo sapiens	HITS-CLIP	Functional MTI (Weak)	23313552
MIRT671936	hsa-miR-130a-3p	Homo sapiens	PLEKHS1	79949	Homo sapiens	PAR-CLIP	Functional MTI (Weak)	27292025
MIRT672303	hsa-miR-130a-3p	Homo sapiens	GP2	2813	Homo sapiens	HITS-CLIP	Functional MTI (Weak)	23824327
MIRT672303	hsa-miR-130a-3p	Homo sapiens	GP2	2813	Homo sapiens	PAR-CLIP	Functional MTI (Weak)	27292025
MIRT672615	hsa-miR-130a-3p	Homo sapiens	IRF1	3659	Homo sapiens	HITS-CLIP	Functional MTI (Weak)	23824327
MIRT674039	hsa-miR-130a-3p	Homo sapiens	ANKRD9	122416	Homo sapiens	HITS-CLIP	Functional MTI (Weak)	23824327
MIRT674231	hsa-miR-130a-3p	Homo sapiens	FAM120AOS	158293	Homo sapiens	HITS-CLIP	Functional MTI (Weak)	23824327
MIRT674541	hsa-miR-130a-3p	Homo sapiens	PRR23A	729627	Homo sapiens	HITS-CLIP	Functional MTI (Weak)	23824327
MIRT674541	hsa-miR-130a-3p	Homo sapiens	PRR23A	729627	Homo sapiens	PAR-CLIP	Functional MTI (Weak)	27292025
MIRT675113	hsa-miR-130a-3p	Homo sapiens	SNTB2	6645	Homo sapiens	HITS-CLIP	Functional MTI (Weak)	23824327
MIRT675279	hsa-miR-130a-3p	Homo sapiens	ZNF431	170959	Homo sapiens	HITS-CLIP	Functional MTI (Weak)	23824327
MIRT684276	hsa-miR-130a-3p	Homo sapiens	PRPF4	9128	Homo sapiens	HITS-CLIP	Functional MTI (Weak)	23313552
MIRT694286	hsa-miR-130a-3p	Homo sapiens	ZNF529	57711	Homo sapiens	HITS-CLIP	Functional MTI (Weak)	23313552
MIRT694286	hsa-miR-130a-3p	Homo sapiens	ZNF529	57711	Homo sapiens	HITS-CLIP	Functional MTI (Weak)	21572407
MIRT698259	hsa-miR-130a-3p	Homo sapiens	TMEM2	23670	Homo sapiens	HITS-CLIP	Functional MTI (Weak)	23313552
MIRT699918	hsa-miR-130a-3p	Homo sapiens	RUNDC1	146923	Homo sapiens	HITS-CLIP	Functional MTI (Weak)	23313552
MIRT702592	hsa-miR-130a-3p	Homo sapiens	JARID2	3720	Homo sapiens	HITS-CLIP	Functional MTI (Weak)	23313552
MIRT705205	hsa-miR-130a-3p	Homo sapiens	BTG1	694	Homo sapiens	HITS-CLIP	Functional MTI (Weak)	23313552
MIRT706933	hsa-miR-130a-3p	Homo sapiens	THAP6	152815	Homo sapiens	HITS-CLIP	Functional MTI (Weak)	21572407
MIRT708884	hsa-miR-130a-3p	Homo sapiens	MOCS2	4338	Homo sapiens	HITS-CLIP	Functional MTI (Weak)	19536157
MIRT709121	hsa-miR-130a-3p	Homo sapiens	C3orf18	51161	Homo sapiens	HITS-CLIP	Functional MTI (Weak)	19536157
MIRT709621	hsa-miR-130a-3p	Homo sapiens	KBTBD6	89890	Homo sapiens	HITS-CLIP	Functional MTI (Weak)	19536157
MIRT710595	hsa-miR-130a-3p	Homo sapiens	CDCA4	55038	Homo sapiens	HITS-CLIP	Functional MTI (Weak)	19536157
MIRT710799	hsa-miR-130a-3p	Homo sapiens	IFNLR1	163702	Homo sapiens	HITS-CLIP	Functional MTI (Weak)	19536157
MIRT711781	hsa-miR-130a-3p	Homo sapiens	RFXAP	5994	Homo sapiens	HITS-CLIP	Functional MTI (Weak)	19536157
MIRT713342	hsa-miR-130a-3p	Homo sapiens	KLRD1	3824	Homo sapiens	HITS-CLIP	Functional MTI (Weak)	19536157
MIRT713639	hsa-miR-130a-3p	Homo sapiens	MED8	112950	Homo sapiens	HITS-CLIP	Functional MTI (Weak)	19536157
MIRT713913	hsa-miR-130a-3p	Homo sapiens	IGF2R	3482	Homo sapiens	HITS-CLIP	Functional MTI (Weak)	19536157
MIRT715067	hsa-miR-130a-3p	Homo sapiens	TMTC1	83857	Homo sapiens	HITS-CLIP	Functional MTI (Weak)	19536157
MIRT715184	hsa-miR-130a-3p	Homo sapiens	DTX4	23220	Homo sapiens	HITS-CLIP	Functional MTI (Weak)	19536157
MIRT715202	hsa-miR-130a-3p	Homo sapiens	FKTN	2218	Homo sapiens	HITS-CLIP	Functional MTI (Weak)	19536157
MIRT715278	hsa-miR-130a-3p	Homo sapiens	RNF125	54941	Homo sapiens	HITS-CLIP	Functional MTI (Weak)	19536157
MIRT717806	hsa-miR-130a-3p	Homo sapiens	FAM114A1	92689	Homo sapiens	HITS-CLIP	Functional MTI (Weak)	19536157
MIRT720542	hsa-miR-130a-3p	Homo sapiens	CHERP	10523	Homo sapiens	HITS-CLIP	Functional MTI (Weak)	19536157
MIRT731172	hsa-miR-130a-3p	Homo sapiens	MYC	4609	Homo sapiens	Luciferase reporter assay	Functional MTI	25544755
MIRT731542	hsa-miR-130a-3p	Homo sapiens	PTEN	5728	Homo sapiens	Luciferase reporter assay	Functional MTI	27040383
MIRT732639	hsa-miR-130a-3p	Homo sapiens	DLL4	54567	Homo sapiens	Luciferase reporter assay	Functional MTI	26872979
MIRT733075	hsa-miR-130a-3p	Homo sapiens	PPARGC1A	10891	Homo sapiens	Luciferase reporter assay//Northern blot//qRT-PCR//Western blot	Functional MTI	25595716
MIRT733110	hsa-miR-130a-3p	Homo sapiens	MAP3K12	7786	Homo sapiens	Luciferase reporter assay//qRT-PCR//Western blot	Functional MTI	25999017
MIRT735534	hsa-miR-130a-3p	Homo sapiens	MECP2	4204	Homo sapiens	Luciferase reporter assay//qRT-PCR//Western blot	Functional MTI	27245166
MIRT737289	hsa-miR-130a-3p	Homo sapiens	CSNK2A1	1457	Homo sapiens	PAR-CLIP	Functional MTI (Weak)	26701625
MIRT737290	hsa-miR-130a-3p	Homo sapiens	DCBLD2	131566	Homo sapiens	PAR-CLIP	Functional MTI (Weak)	26701625
MIRT737291	hsa-miR-130a-3p	Homo sapiens	DDX6	1656	Homo sapiens	PAR-CLIP	Functional MTI (Weak)	26701625
MIRT737292	hsa-miR-130a-3p	Homo sapiens	EREG	2069	Homo sapiens	PAR-CLIP	Functional MTI (Weak)	26701625
MIRT737293	hsa-miR-130a-3p	Homo sapiens	FXR1	8087	Homo sapiens	PAR-CLIP	Functional MTI (Weak)	26701625
MIRT737294	hsa-miR-130a-3p	Homo sapiens	SEC16A	9919	Homo sapiens	PAR-CLIP	Functional MTI (Weak)	26701625
MIRT737295	hsa-miR-130a-3p	Homo sapiens	UBC	7316	Homo sapiens	PAR-CLIP	Functional MTI (Weak)	26701625
MIRT737296	hsa-miR-130a-3p	Homo sapiens	ZBTB7A	51341	Homo sapiens	PAR-CLIP	Functional MTI (Weak)	26701625
MIRT762477	hsa-miR-130a-3p	Homo sapiens	ABCG8	64241	Homo sapiens	PAR-CLIP	Functional MTI (Weak)	27292025
MIRT762478	hsa-miR-130a-3p	Homo sapiens	ARL6IP1	23204	Homo sapiens	PAR-CLIP	Functional MTI (Weak)	27292025
MIRT762479	hsa-miR-130a-3p	Homo sapiens	ARSA	410	Homo sapiens	PAR-CLIP	Functional MTI (Weak)	27292025
MIRT762480	hsa-miR-130a-3p	Homo sapiens	ATP6V0E1	8992	Homo sapiens	PAR-CLIP	Functional MTI (Weak)	27292025
MIRT762481	hsa-miR-130a-3p	Homo sapiens	GPR161	23432	Homo sapiens	PAR-CLIP	Functional MTI (Weak)	27292025
MIRT762482	hsa-miR-130a-3p	Homo sapiens	GPR75	10936	Homo sapiens	PAR-CLIP	Functional MTI (Weak)	27292025
MIRT762483	hsa-miR-130a-3p	Homo sapiens	GRSF1	2926	Homo sapiens	PAR-CLIP	Functional MTI (Weak)	27292025
MIRT762484	hsa-miR-130a-3p	Homo sapiens	MAPKAPK5	8550	Homo sapiens	PAR-CLIP	Functional MTI (Weak)	27292025
MIRT762485	hsa-miR-130a-3p	Homo sapiens	MREG	55686	Homo sapiens	PAR-CLIP	Functional MTI (Weak)	27292025
MIRT762486	hsa-miR-130a-3p	Homo sapiens	ORC1	4998	Homo sapiens	PAR-CLIP	Functional MTI (Weak)	27292025
MIRT762487	hsa-miR-130a-3p	Homo sapiens	PRPF38A	84950	Homo sapiens	PAR-CLIP	Functional MTI (Weak)	27292025
MIRT762488	hsa-miR-130a-3p	Homo sapiens	QSOX1	5768	Homo sapiens	PAR-CLIP	Functional MTI (Weak)	27292025
MIRT762489	hsa-miR-130a-3p	Homo sapiens	SIGLEC9	27180	Homo sapiens	PAR-CLIP	Functional MTI (Weak)	27292025
MIRT762490	hsa-miR-130a-3p	Homo sapiens	SLC10A3	8273	Homo sapiens	PAR-CLIP	Functional MTI (Weak)	27292025
MIRT762491	hsa-miR-130a-3p	Homo sapiens	TIMM50	92609	Homo sapiens	PAR-CLIP	Functional MTI (Weak)	27292025
MIRT783732	hsa-miR-130a-3p	Homo sapiens	FUT11	170384	Homo sapiens	HITS-CLIP	Functional MTI (Weak)	27418678
MIRT783733	hsa-miR-130a-3p	Homo sapiens	RNF149	284996	Homo sapiens	HITS-CLIP	Functional MTI (Weak)	27418678
MIRT000343	hsa-miR-126-3p	Homo sapiens	SPRED1	161742	Homo sapiens	Luciferase reporter assay//Western blot	Functional MTI	18987025
MIRT000343	hsa-miR-126-3p	Homo sapiens	SPRED1	161742	Homo sapiens	Luciferase reporter assay	Functional MTI	18694566
MIRT000343	hsa-miR-126-3p	Homo sapiens	SPRED1	161742	Homo sapiens	Luciferase reporter assay	Non-Functional MTI	18832181
MIRT000343	hsa-miR-126-3p	Homo sapiens	SPRED1	161742	Homo sapiens	Flow//Luciferase reporter assay//qRT-PCR//Western blot	Functional MTI	22525256
MIRT000343	hsa-miR-126-3p	Homo sapiens	SPRED1	161742	Homo sapiens	qRT-PCR//Western blot	Functional MTI	23811937
MIRT000343	hsa-miR-126-3p	Homo sapiens	SPRED1	161742	Homo sapiens	Immunohistochemistry//In situ hybridization//qRT-PCR//Western blot	Functional MTI	26381870
MIRT000344	hsa-miR-126-3p	Homo sapiens	PLK2	10769	Homo sapiens	Luciferase reporter assay//qRT-PCR	Functional MTI	18832181
MIRT000344	hsa-miR-126-3p	Homo sapiens	PLK2	10769	Homo sapiens	Luciferase reporter assay//qRT-PCR//Western blot	Functional MTI	24969300
MIRT000798	hsa-miR-126-3p	Homo sapiens	SLC45A3	85414	Homo sapiens	Western blot//Luciferase reporter assay//Reporter assay;Other	Non-Functional MTI	18193184
MIRT000965	hsa-miR-126-3p	Homo sapiens	CCNE2	9134	Homo sapiens	Luciferase reporter assay	Non-Functional MTI	18834857
MIRT000966	hsa-miR-126-3p	Homo sapiens	RGS3	5998	Homo sapiens	Luciferase reporter assay	Non-Functional MTI	18834857
MIRT000966	hsa-miR-126-3p	Homo sapiens	RGS3	5998	Homo sapiens	Reporter assay	Non-Functional MTI	21249429
MIRT000966	hsa-miR-126-3p	Homo sapiens	RGS3	5998	Homo sapiens	Immunohistochemistry//Luciferase reporter assay//qRT-PCR//Western blot	Functional MTI	27754994
MIRT000967	hsa-miR-126-3p	Homo sapiens	TOM1	10043	Homo sapiens	Luciferase reporter assay	Non-Functional MTI	18834857
MIRT000967	hsa-miR-126-3p	Homo sapiens	TOM1	10043	Homo sapiens	Luciferase reporter assay//qRT-PCR//Western blot//Reporter assay;Western blot	Functional MTI	20083669
MIRT000967	hsa-miR-126-3p	Homo sapiens	TOM1	10043	Homo sapiens	Microarray//qRT-PCR	Functional MTI (Weak)	22815788
MIRT001918	hsa-miR-126-3p	Homo sapiens	HOXA9	3205	Homo sapiens	GFP reporter assay//qRT-PCR//Western blot//Luciferase reporter assay	Functional MTI	18474618
MIRT002993	hsa-miR-126-3p	Homo sapiens	CRK	1398	Homo sapiens	Luciferase reporter assay//Western blot//qRT-PCR	Functional MTI	18602365
MIRT002993	hsa-miR-126-3p	Homo sapiens	CRK	1398	Homo sapiens	Western blot	Functional MTI	19767772
MIRT002993	hsa-miR-126-3p	Homo sapiens	CRK	1398	Homo sapiens	Immunohistochemistry//Luciferase reporter assay//Western blot	Functional MTI	20619534
MIRT002993	hsa-miR-126-3p	Homo sapiens	CRK	1398	Homo sapiens	Sequencing	Functional MTI (Weak)	20371350
MIRT002993	hsa-miR-126-3p	Homo sapiens	CRK	1398	Homo sapiens	qRT-PCR//Western blot	Functional MTI	24969300
MIRT002993	hsa-miR-126-3p	Homo sapiens	CRK	1398	Homo sapiens	qRT-PCR//Western blot	Functional MTI	25027343
MIRT002993	hsa-miR-126-3p	Homo sapiens	CRK	1398	Homo sapiens	qRT-PCR	Functional MTI (Weak)	27785060
MIRT003428	hsa-miR-126-3p	Homo sapiens	VEGFA	7422	Homo sapiens	Luciferase reporter assay//Reporter assay	Functional MTI	19223090
MIRT003428	hsa-miR-126-3p	Homo sapiens	VEGFA	7422	Homo sapiens	Luciferase reporter assay//qRT-PCR//Western blot	Functional MTI	22510476
MIRT003428	hsa-miR-126-3p	Homo sapiens	VEGFA	7422	Homo sapiens	Luciferase reporter assay//Western blot//Reporter assay;Western blot	Functional MTI	21249429
MIRT003428	hsa-miR-126-3p	Homo sapiens	VEGFA	7422	Homo sapiens	Luciferase reporter assay//qRT-PCR//Western blot	Functional MTI	25428912
MIRT003428	hsa-miR-126-3p	Homo sapiens	VEGFA	7422	Homo sapiens	PAR-CLIP	Functional MTI (Weak)	21572407
MIRT003428	hsa-miR-126-3p	Homo sapiens	VEGFA	7422	Homo sapiens	Luciferase reporter assay	Functional MTI	24140635
MIRT003428	hsa-miR-126-3p	Homo sapiens	VEGFA	7422	Homo sapiens	Luciferase reporter assay//qRT-PCR//Western blot	Functional MTI	23900443
MIRT003894	hsa-miR-126-3p	Homo sapiens	PIK3R2	5296	Homo sapiens	Luciferase reporter assay//Western blot	Functional MTI	18987025
MIRT003894	hsa-miR-126-3p	Homo sapiens	PIK3R2	5296	Homo sapiens	Western blot//qRT-PCR//Luciferase reporter assay	Functional MTI	18663744
MIRT003894	hsa-miR-126-3p	Homo sapiens	PIK3R2	5296	Homo sapiens	Luciferase reporter assay//Western blot//Reporter assay;Western blot	Functional MTI	21249429
MIRT003894	hsa-miR-126-3p	Homo sapiens	PIK3R2	5296	Homo sapiens	qRT-PCR//Western blot	Functional MTI	24969300
MIRT003894	hsa-miR-126-3p	Homo sapiens	PIK3R2	5296	Homo sapiens	Immunohistochemistry//In situ hybridization//qRT-PCR//Western blot	Functional MTI	26381870
MIRT003894	hsa-miR-126-3p	Homo sapiens	PIK3R2	5296	Homo sapiens	Luciferase reporter assay//qRT-PCR//Western blot	Functional MTI	27191494
MIRT004081	hsa-miR-126-3p	Homo sapiens	VCAM1	7412	Homo sapiens	Luciferase reporter assay//Western blot//Reporter assay;Other	Functional MTI	18227515
MIRT004355	hsa-miR-126-3p	Homo sapiens	IRS1	3667	Homo sapiens	qRT-PCR//Luciferase reporter assay//Western blot	Functional MTI	18834857
MIRT004355	hsa-miR-126-3p	Homo sapiens	IRS1	3667	Homo sapiens	Luciferase reporter assay	Functional MTI	21464990
MIRT004355	hsa-miR-126-3p	Homo sapiens	IRS1	3667	Homo sapiens	Luciferase reporter assay//Northern blot//qRT-PCR//Western blot	Functional MTI	23603512
MIRT004355	hsa-miR-126-3p	Homo sapiens	IRS1	3667	Homo sapiens	Luciferase reporter assay//qRT-PCR//Western blot	Functional MTI	23893300
MIRT004355	hsa-miR-126-3p	Homo sapiens	IRS1	3667	Homo sapiens	Luciferase reporter assay	Functional MTI	26893711
MIRT004355	hsa-miR-126-3p	Homo sapiens	IRS1	3667	Homo sapiens	Luciferase reporter assay//qRT-PCR//Western blot	Functional MTI	26617742
MIRT004355	hsa-miR-126-3p	Homo sapiens	IRS1	3667	Homo sapiens	Microarray//qRT-PCR//Western blot	Functional MTI	27119351
MIRT005020	hsa-miR-126-3p	Homo sapiens	E2F1	1869	Homo sapiens	qRT-PCR	Non-Functional MTI (Weak)	18521848
MIRT005370	hsa-miR-126-3p	Homo sapiens	SOX2	6657	Homo sapiens	Immunohistochemistry//Luciferase reporter assay//Microarray//qRT-PCR//Western blot	Functional MTI	21304604
MIRT005370	hsa-miR-126-3p	Homo sapiens	SOX2	6657	Homo sapiens	Luciferase reporter assay	Functional MTI	24384842
MIRT005538	hsa-miR-126-3p	Homo sapiens	TWF1	5756	Homo sapiens	Luciferase reporter assay//Microarray//Northern blot//qRT-PCR//Western blot	Non-Functional MTI	20571053
MIRT005540	hsa-miR-126-3p	Homo sapiens	TWF2	11344	Homo sapiens	Luciferase reporter assay//Microarray//Northern blot//qRT-PCR//Western blot	Non-Functional MTI	20571053
MIRT005727	hsa-miR-126-3p	Homo sapiens	PTPN7	5778	Homo sapiens	Flow//Immunoprecipitaion//Luciferase reporter assay//qRT-PCR//Western blot	Functional MTI	21163928
MIRT005729	hsa-miR-126-3p	Homo sapiens	DNMT1	1786	Homo sapiens	Flow//Luciferase reporter assay//Microarray//qRT-PCR//Western blot	Functional MTI	21538319
MIRT006450	hsa-miR-126-3p	Homo sapiens	KRAS	3845	Homo sapiens	Immunohistochemistry//Luciferase reporter assay//Microarray//qRT-PCR//Western blot	Functional MTI	22384141
MIRT006543	hsa-miR-126-3p	Homo sapiens	IGFBP2	3485	Homo sapiens	ELISA//Flow//Immunohistochemistry//Luciferase reporter assay//Microarray//qRT-PCR//Western blot	Functional MTI	22170610
MIRT006544	hsa-miR-126-3p	Homo sapiens	PITPNC1	26207	Homo sapiens	ELISA//Flow//Immunohistochemistry//Luciferase reporter assay//Microarray//qRT-PCR//Western blot	Functional MTI	22170610
MIRT006545	hsa-miR-126-3p	Homo sapiens	MERTK	10461	Homo sapiens	ELISA//Flow//Immunohistochemistry//Luciferase reporter assay//Microarray//qRT-PCR//Western blot	Functional MTI	22170610
MIRT006558	hsa-miR-126-3p	Homo sapiens	EGFL7	51162	Homo sapiens	Flow//Immunoblot//Immunohistochemistry//Luciferase reporter assay//qRT-PCR//Western blot//Western blot;qRT-PCR;Other	Functional MTI	20034472
MIRT006558	hsa-miR-126-3p	Homo sapiens	EGFL7	51162	Homo sapiens	Reporter assay	Non-Functional MTI	21249429
MIRT006679	hsa-miR-126-3p	Homo sapiens	SLC7A5	8140	Homo sapiens	Immunohistochemistry//Luciferase reporter assay//qRT-PCR//Western blot	Functional MTI	21439283
MIRT006679	hsa-miR-126-3p	Homo sapiens	SLC7A5	8140	Homo sapiens	PAR-CLIP	Functional MTI (Weak)	20371350
MIRT006679	hsa-miR-126-3p	Homo sapiens	SLC7A5	8140	Homo sapiens	Flow//Immunohistochemistry//Luciferase reporter assay//qRT-PCR//Western blot	Functional MTI	26054677
MIRT006679	hsa-miR-126-3p	Homo sapiens	SLC7A5	8140	Homo sapiens	Luciferase reporter assay//Western blot	Functional MTI	26244545
MIRT006831	hsa-miR-126-3p	Homo sapiens	PIK3CG	5294	Homo sapiens	Immunocytochemistry//Luciferase reporter assay//qRT-PCR//Western blot	Functional MTI	22900072
MIRT006831	hsa-miR-126-3p	Homo sapiens	PIK3CG	5294	Homo sapiens	Microarray//qRT-PCR//Western blot//SILAC (Stable Isotope Labeling of Amino acids in Culture)	Functional MTI	23142521
MIRT006831	hsa-miR-126-3p	Homo sapiens	PIK3CG	5294	Homo sapiens	Luciferase reporter assay	Functional MTI	27729613
MIRT006831	hsa-miR-126-3p	Homo sapiens	PIK3CG	5294	Homo sapiens	qRT-PCR//Western blot	Functional MTI	26659078
MIRT006883	hsa-miR-126-3p	Homo sapiens	TEK	7010	Homo sapiens	Luciferase reporter assay//qRT-PCR//Western blot	Functional MTI	22867989
MIRT007266	hsa-miR-126-3p	Homo sapiens	ADAM9	8754	Homo sapiens	Luciferase reporter assay	Functional MTI	23437250
MIRT007266	hsa-miR-126-3p	Homo sapiens	ADAM9	8754	Homo sapiens	Immunohistochemistry//In situ hybridization//Microarray//qRT-PCR//Western blot	Functional MTI	22064652
MIRT007266	hsa-miR-126-3p	Homo sapiens	ADAM9	8754	Homo sapiens	Western blot	Functional MTI	24823697
MIRT007266	hsa-miR-126-3p	Homo sapiens	ADAM9	8754	Homo sapiens	In situ hybridization//Microarray//Luciferase reporter assay	Functional MTI	25512445
MIRT007266	hsa-miR-126-3p	Homo sapiens	ADAM9	8754	Homo sapiens	Luciferase reporter assay//Western blot	Functional MTI	26244545
MIRT007266	hsa-miR-126-3p	Homo sapiens	ADAM9	8754	Homo sapiens	Luciferase reporter assay//qRT-PCR//Western blot	Functional MTI	28260063
MIRT007269	hsa-miR-126-3p	Homo sapiens	MMP7	4316	Homo sapiens	Luciferase reporter assay	Functional MTI	23437250
MIRT007381	hsa-miR-126-3p	Homo sapiens	CXCL12	6387	Homo sapiens	Luciferase reporter assay	Functional MTI	23396050
MIRT021281	hsa-miR-126-3p	Homo sapiens	CRKL	1399	Homo sapiens	Immunohistochemistry//Luciferase reporter assay//qRT-PCR//Western blot	Functional MTI	24055140
MIRT021282	hsa-miR-126-3p	Homo sapiens	PGR	5241	Homo sapiens	Reporter assay;Western blot	Functional MTI	21526342
MIRT045695	hsa-miR-126-3p	Homo sapiens	RBMX	27316	Homo sapiens	CLASH	Functional MTI (Weak)	23622248
MIRT053249	hsa-miR-126-3p	Homo sapiens	FOXO3	2309	Homo sapiens	In situ hybridization//Luciferase reporter assay//Northern blot//qRT-PCR//Western blot	Functional MTI	23603512
MIRT053253	hsa-miR-126-3p	Homo sapiens	BCL2	596	Homo sapiens	In situ hybridization//Luciferase reporter assay//Microarray//Northern blot//qRT-PCR//Western blot	Functional MTI	23603512
MIRT054425	hsa-miR-126-3p	Homo sapiens	CXCR4	7852	Homo sapiens	qRT-PCR//Western blot	Functional MTI	24532280
MIRT054425	hsa-miR-126-3p	Homo sapiens	CXCR4	7852	Homo sapiens	Luciferase reporter assay	Functional MTI	24189753
MIRT054425	hsa-miR-126-3p	Homo sapiens	CXCR4	7852	Homo sapiens	Luciferase reporter assay//Western blot	Functional MTI	23744532
MIRT438175	hsa-miR-126-3p	Homo sapiens	ADGRE5	976	Homo sapiens	FACS//Flow//GFP reporter assay//Luciferase reporter assay//qRT-PCR	Functional MTI	24274104
MIRT438192	hsa-miR-126-3p	Homo sapiens	TCF4	6925	Homo sapiens	Luciferase reporter assay	Functional MTI	24190507
MIRT438412	hsa-miR-126-3p	Homo sapiens	Cdkn1b	83571	Homo sapiens	Immunoblot//qRT-PCR	Functional MTI (Weak)	25133421
MIRT438574	hsa-miR-126-3p	Homo sapiens	RHOU	58480	Homo sapiens	Luciferase reporter assay//qRT-PCR//Western blot	Functional MTI	23811937
MIRT438575	hsa-miR-126-3p	Homo sapiens	LRP6	4040	Homo sapiens	Luciferase reporter assay//qRT-PCR//Western blot	Functional MTI	23811937
MIRT438575	hsa-miR-126-3p	Homo sapiens	LRP6	4040	Homo sapiens	Luciferase reporter assay//qRT-PCR//Western blot	Functional MTI	26239517
MIRT438600	hsa-miR-126-3p	Homo sapiens	ADM	133	Homo sapiens	Luciferase reporter assay	Functional MTI	24037526
MIRT438651	hsa-miR-126-3p	Homo sapiens	SIRT1	23411	Homo sapiens	Luciferase reporter assay//qRT-PCR//Western blot	Functional MTI	23877372
MIRT438759	hsa-miR-126-3p	Homo sapiens	NFKBIA	4792	Homo sapiens	Immunofluorescence//Luciferase reporter assay//qRT-PCR//Western blot	Functional MTI	23285182
MIRT527649	hsa-miR-126-3p	Homo sapiens	KCNJ1	3758	Homo sapiens	PAR-CLIP	Functional MTI (Weak)	22012620
MIRT545417	hsa-miR-126-3p	Homo sapiens	SLC39A6	25800	Homo sapiens	PAR-CLIP	Functional MTI (Weak)	21572407
MIRT568554	hsa-miR-126-3p	Homo sapiens	AKT2	208	Homo sapiens	PAR-CLIP	Functional MTI (Weak)	20371350
MIRT613368	hsa-miR-126-3p	Homo sapiens	ACVR2B	93	Homo sapiens	HITS-CLIP	Functional MTI (Weak)	23824327
MIRT614772	hsa-miR-126-3p	Homo sapiens	SLC41A2	84102	Homo sapiens	HITS-CLIP	Functional MTI (Weak)	23824327
MIRT614772	hsa-miR-126-3p	Homo sapiens	SLC41A2	84102	Homo sapiens	HITS-CLIP	Functional MTI (Weak)	19536157
MIRT614772	hsa-miR-126-3p	Homo sapiens	SLC41A2	84102	Homo sapiens	HITS-CLIP	Functional MTI (Weak)	27418678
MIRT623746	hsa-miR-126-3p	Homo sapiens	GRIN2B	2904	Homo sapiens	HITS-CLIP	Functional MTI (Weak)	23824327
MIRT732065	hsa-miR-126-3p	Homo sapiens	CADM1	23705	Homo sapiens	Luciferase reporter assay//qRT-PCR//Western blot	Functional MTI	26464628
MIRT733311	hsa-miR-126-3p	Homo sapiens	EZH2	2146	Homo sapiens	Luciferase reporter assay//qRT-PCR//Western blot	Functional MTI	27622325
MIRT734471	hsa-miR-126-3p	Homo sapiens	ROCK1	6093	Homo sapiens	Luciferase reporter assay//qRT-PCR//Western blot	Functional MTI	27108693
MIRT735543	hsa-miR-126-3p	Homo sapiens	AKT1	207	Homo sapiens	qRT-PCR//Western blot	Functional MTI	26659078
MIRT736681	hsa-miR-126-3p	Homo sapiens	EVI5	7813	Homo sapiens	PAR-CLIP	Functional MTI (Weak)	26701625
MIRT736682	hsa-miR-126-3p	Homo sapiens	PIK3R1	5295	Homo sapiens	PAR-CLIP	Functional MTI (Weak)	26701625
MIRT736683	hsa-miR-126-3p	Homo sapiens	SZRD1	26099	Homo sapiens	PAR-CLIP	Functional MTI (Weak)	26701625
MIRT761730	hsa-miR-126-3p	Homo sapiens	L2HGDH	79944	Homo sapiens	PAR-CLIP	Functional MTI (Weak)	27292025
MIRT761731	hsa-miR-126-3p	Homo sapiens	PLAGL2	5326	Homo sapiens	PAR-CLIP	Functional MTI (Weak)	27292025
MIRT000080	hsa-miR-328-3p	Homo sapiens	BACE1	23621	Homo sapiens	Luciferase reporter assay	Functional MTI	18716028
MIRT000081	hsa-miR-328-3p	Homo sapiens	ABCG2	9429	Homo sapiens	Luciferase reporter assay//qRT-PCR//Western blot//Reporter assay;Western blot;qRT-PCR;Other	Functional MTI	19270061
MIRT000081	hsa-miR-328-3p	Homo sapiens	ABCG2	9429	Homo sapiens	Immunoblot//Luciferase reporter assay//qRT-PCR	Functional MTI	21219875
MIRT000081	hsa-miR-328-3p	Homo sapiens	ABCG2	9429	Homo sapiens	Luciferase reporter assay//qRT-PCR//Western blot	Functional MTI	22453125
MIRT000989	hsa-miR-328-3p	Homo sapiens	CD44	960	Homo sapiens	Luciferase reporter assay//Reporter assay;Other	Functional MTI	18560585
MIRT000989	hsa-miR-328-3p	Homo sapiens	CD44	960	Homo sapiens	Immunohistochemistry//Luciferase reporter assay//qRT-PCR//Western blot	Functional MTI	24318997
MIRT000989	hsa-miR-328-3p	Homo sapiens	CD44	960	Homo sapiens	Immunohistochemistry//qRT-PCR	Functional MTI (Weak)	25479940
MIRT006477	hsa-miR-328-3p	Homo sapiens	PTPRJ	5795	Homo sapiens	qRT-PCR//Western blot	Functional MTI	22564856
MIRT019531	hsa-miR-328-3p	Homo sapiens	H2AFX	3014	Homo sapiens	Reporter assay;Western blot;qRT-PCR	Functional MTI	19377482
MIRT043741	hsa-miR-328-3p	Homo sapiens	AEBP2	121536	Homo sapiens	CLASH	Functional MTI (Weak)	23622248
MIRT043742	hsa-miR-328-3p	Homo sapiens	GMPPB	29925	Homo sapiens	CLASH	Functional MTI (Weak)	23622248
MIRT043743	hsa-miR-328-3p	Homo sapiens	FGF3	2248	Homo sapiens	CLASH	Functional MTI (Weak)	23622248
MIRT043744	hsa-miR-328-3p	Homo sapiens	RPL5	6125	Homo sapiens	CLASH	Functional MTI (Weak)	23622248
MIRT043745	hsa-miR-328-3p	Homo sapiens	HSDL2	84263	Homo sapiens	CLASH	Functional MTI (Weak)	23622248
MIRT043746	hsa-miR-328-3p	Homo sapiens	SLC7A1	6541	Homo sapiens	CLASH	Functional MTI (Weak)	23622248
MIRT043747	hsa-miR-328-3p	Homo sapiens	TCERG1	10915	Homo sapiens	CLASH	Functional MTI (Weak)	23622248
MIRT043748	hsa-miR-328-3p	Homo sapiens	SCD	6319	Homo sapiens	CLASH	Functional MTI (Weak)	23622248
MIRT043749	hsa-miR-328-3p	Homo sapiens	RNASEH2B	79621	Homo sapiens	CLASH	Functional MTI (Weak)	23622248
MIRT043750	hsa-miR-328-3p	Homo sapiens	RCBTB1	55213	Homo sapiens	CLASH	Functional MTI (Weak)	23622248
MIRT043751	hsa-miR-328-3p	Homo sapiens	NUP214	8021	Homo sapiens	CLASH	Functional MTI (Weak)	23622248
MIRT043752	hsa-miR-328-3p	Homo sapiens	SMARCE1	6605	Homo sapiens	CLASH	Functional MTI (Weak)	23622248
MIRT043753	hsa-miR-328-3p	Homo sapiens	EWSR1	2130	Homo sapiens	CLASH	Functional MTI (Weak)	23622248
MIRT043754	hsa-miR-328-3p	Homo sapiens	PKM	5315	Homo sapiens	CLASH	Functional MTI (Weak)	23622248
MIRT043755	hsa-miR-328-3p	Homo sapiens	ABT1	29777	Homo sapiens	CLASH	Functional MTI (Weak)	23622248
MIRT043756	hsa-miR-328-3p	Homo sapiens	SPEN	23013	Homo sapiens	CLASH	Functional MTI (Weak)	23622248
MIRT043757	hsa-miR-328-3p	Homo sapiens	RPL36A	6173	Homo sapiens	CLASH	Functional MTI (Weak)	23622248
MIRT043758	hsa-miR-328-3p	Homo sapiens	RALGAPB	57148	Homo sapiens	CLASH	Functional MTI (Weak)	23622248
MIRT043759	hsa-miR-328-3p	Homo sapiens	GDI2	2665	Homo sapiens	CLASH	Functional MTI (Weak)	23622248
MIRT043760	hsa-miR-328-3p	Homo sapiens	APP	351	Homo sapiens	CLASH	Functional MTI (Weak)	23622248
MIRT043761	hsa-miR-328-3p	Homo sapiens	VPS28	51160	Homo sapiens	CLASH	Functional MTI (Weak)	23622248
MIRT043762	hsa-miR-328-3p	Homo sapiens	SNAPIN	23557	Homo sapiens	CLASH	Functional MTI (Weak)	23622248
MIRT043763	hsa-miR-328-3p	Homo sapiens	ADNP	23394	Homo sapiens	CLASH	Functional MTI (Weak)	23622248
MIRT043764	hsa-miR-328-3p	Homo sapiens	MAP4	4134	Homo sapiens	CLASH	Functional MTI (Weak)	23622248
MIRT043765	hsa-miR-328-3p	Homo sapiens	BTBD10	84280	Homo sapiens	CLASH	Functional MTI (Weak)	23622248
MIRT043766	hsa-miR-328-3p	Homo sapiens	TMEM33	55161	Homo sapiens	CLASH	Functional MTI (Weak)	23622248
MIRT043767	hsa-miR-328-3p	Homo sapiens	HNRNPF	3185	Homo sapiens	CLASH	Functional MTI (Weak)	23622248
MIRT043768	hsa-miR-328-3p	Homo sapiens	KATNB1	10300	Homo sapiens	CLASH	Functional MTI (Weak)	23622248
MIRT043769	hsa-miR-328-3p	Homo sapiens	SKA1	220134	Homo sapiens	CLASH	Functional MTI (Weak)	23622248
MIRT043770	hsa-miR-328-3p	Homo sapiens	RPS9	6203	Homo sapiens	CLASH	Functional MTI (Weak)	23622248
MIRT043771	hsa-miR-328-3p	Homo sapiens	CEP164	22897	Homo sapiens	CLASH	Functional MTI (Weak)	23622248
MIRT043772	hsa-miR-328-3p	Homo sapiens	AGO1	26523	Homo sapiens	CLASH	Functional MTI (Weak)	23622248
MIRT043773	hsa-miR-328-3p	Homo sapiens	FKBP4	2288	Homo sapiens	CLASH	Functional MTI (Weak)	23622248
MIRT043773	hsa-miR-328-3p	Homo sapiens	FKBP4	2288	Homo sapiens	Microarray//Next Generation Sequencing (NGS)	Functional MTI (Weak)	28026009
MIRT043774	hsa-miR-328-3p	Homo sapiens	MRFAP1	93621	Homo sapiens	CLASH	Functional MTI (Weak)	23622248
MIRT043775	hsa-miR-328-3p	Homo sapiens	ND6	4541	Homo sapiens	CLASH	Functional MTI (Weak)	23622248
MIRT043776	hsa-miR-328-3p	Homo sapiens	FKBP5	2289	Homo sapiens	CLASH	Functional MTI (Weak)	23622248
MIRT043777	hsa-miR-328-3p	Homo sapiens	DDX56	54606	Homo sapiens	CLASH	Functional MTI (Weak)	23622248
MIRT043778	hsa-miR-328-3p	Homo sapiens	DNAJA3	9093	Homo sapiens	CLASH	Functional MTI (Weak)	23622248
MIRT043779	hsa-miR-328-3p	Homo sapiens	UBTF	7343	Homo sapiens	CLASH	Functional MTI (Weak)	23622248
MIRT043780	hsa-miR-328-3p	Homo sapiens	DCDC2	51473	Homo sapiens	CLASH	Functional MTI (Weak)	23622248
MIRT043781	hsa-miR-328-3p	Homo sapiens	VPS53	55275	Homo sapiens	CLASH	Functional MTI (Weak)	23622248
MIRT043782	hsa-miR-328-3p	Homo sapiens	COPS6	10980	Homo sapiens	CLASH	Functional MTI (Weak)	23622248
MIRT043783	hsa-miR-328-3p	Homo sapiens	SERBP1	26135	Homo sapiens	CLASH	Functional MTI (Weak)	23622248
MIRT043784	hsa-miR-328-3p	Homo sapiens	SZRD1	26099	Homo sapiens	CLASH	Functional MTI (Weak)	23622248
MIRT043785	hsa-miR-328-3p	Homo sapiens	MED13L	23389	Homo sapiens	CLASH	Functional MTI (Weak)	23622248
MIRT043786	hsa-miR-328-3p	Homo sapiens	SMC1A	8243	Homo sapiens	CLASH	Functional MTI (Weak)	23622248
MIRT043787	hsa-miR-328-3p	Homo sapiens	HNRNPK	3190	Homo sapiens	CLASH	Functional MTI (Weak)	23622248
MIRT043788	hsa-miR-328-3p	Homo sapiens	RRP12	23223	Homo sapiens	CLASH	Functional MTI (Weak)	23622248
MIRT043789	hsa-miR-328-3p	Homo sapiens	BSG	682	Homo sapiens	CLASH	Functional MTI (Weak)	23622248
MIRT043790	hsa-miR-328-3p	Homo sapiens	POM121	9883	Homo sapiens	CLASH	Functional MTI (Weak)	23622248
MIRT043791	hsa-miR-328-3p	Homo sapiens	SNX12	29934	Homo sapiens	CLASH	Functional MTI (Weak)	23622248
MIRT043792	hsa-miR-328-3p	Homo sapiens	NDUFA1	4694	Homo sapiens	CLASH	Functional MTI (Weak)	23622248
MIRT043793	hsa-miR-328-3p	Homo sapiens	OTUD5	55593	Homo sapiens	CLASH	Functional MTI (Weak)	23622248
MIRT043794	hsa-miR-328-3p	Homo sapiens	HIF1AN	55662	Homo sapiens	CLASH	Functional MTI (Weak)	23622248
MIRT043795	hsa-miR-328-3p	Homo sapiens	TYW3	127253	Homo sapiens	CLASH	Functional MTI (Weak)	23622248
MIRT043796	hsa-miR-328-3p	Homo sapiens	HNRNPL	3191	Homo sapiens	CLASH	Functional MTI (Weak)	23622248
MIRT043797	hsa-miR-328-3p	Homo sapiens	EZR	7430	Homo sapiens	CLASH	Functional MTI (Weak)	23622248
MIRT043798	hsa-miR-328-3p	Homo sapiens	HMGB1	3146	Homo sapiens	CLASH	Functional MTI (Weak)	23622248
MIRT043799	hsa-miR-328-3p	Homo sapiens	SLC25A40	55972	Homo sapiens	CLASH	Functional MTI (Weak)	23622248
MIRT043800	hsa-miR-328-3p	Homo sapiens	POLR2I	5438	Homo sapiens	CLASH	Functional MTI (Weak)	23622248
MIRT043801	hsa-miR-328-3p	Homo sapiens	SLC25A44	9673	Homo sapiens	CLASH	Functional MTI (Weak)	23622248
MIRT043802	hsa-miR-328-3p	Homo sapiens	RPS2	6187	Homo sapiens	CLASH	Functional MTI (Weak)	23622248
MIRT043803	hsa-miR-328-3p	Homo sapiens	ARHGEF25	115557	Homo sapiens	CLASH	Functional MTI (Weak)	23622248
MIRT043804	hsa-miR-328-3p	Homo sapiens	CBX4	8535	Homo sapiens	CLASH	Functional MTI (Weak)	23622248
MIRT043805	hsa-miR-328-3p	Homo sapiens	GMEB2	26205	Homo sapiens	CLASH	Functional MTI (Weak)	23622248
MIRT043806	hsa-miR-328-3p	Homo sapiens	YWHAQ	10971	Homo sapiens	CLASH	Functional MTI (Weak)	23622248
MIRT043807	hsa-miR-328-3p	Homo sapiens	DIAPH1	1729	Homo sapiens	CLASH	Functional MTI (Weak)	23622248
MIRT043808	hsa-miR-328-3p	Homo sapiens	PIKFYVE	200576	Homo sapiens	CLASH	Functional MTI (Weak)	23622248
MIRT043809	hsa-miR-328-3p	Homo sapiens	BAZ2A	11176	Homo sapiens	CLASH	Functional MTI (Weak)	23622248
MIRT043810	hsa-miR-328-3p	Homo sapiens	IRAK1	3654	Homo sapiens	CLASH	Functional MTI (Weak)	23622248
MIRT043811	hsa-miR-328-3p	Homo sapiens	UBE2O	63893	Homo sapiens	CLASH	Functional MTI (Weak)	23622248
MIRT043812	hsa-miR-328-3p	Homo sapiens	MKI67	4288	Homo sapiens	CLASH	Functional MTI (Weak)	23622248
MIRT043813	hsa-miR-328-3p	Homo sapiens	CBX6	23466	Homo sapiens	CLASH	Functional MTI (Weak)	23622248
MIRT043814	hsa-miR-328-3p	Homo sapiens	HIST2H4B	554313	Homo sapiens	CLASH	Functional MTI (Weak)	23622248
MIRT043815	hsa-miR-328-3p	Homo sapiens	ATRAID	51374	Homo sapiens	CLASH	Functional MTI (Weak)	23622248
MIRT043816	hsa-miR-328-3p	Homo sapiens	BCOR	54880	Homo sapiens	CLASH	Functional MTI (Weak)	23622248
MIRT043817	hsa-miR-328-3p	Homo sapiens	STT3A	3703	Homo sapiens	CLASH	Functional MTI (Weak)	23622248
MIRT043818	hsa-miR-328-3p	Homo sapiens	SYNE3	161176	Homo sapiens	CLASH	Functional MTI (Weak)	23622248
MIRT043819	hsa-miR-328-3p	Homo sapiens	GCN1	10985	Homo sapiens	CLASH	Functional MTI (Weak)	23622248
MIRT043820	hsa-miR-328-3p	Homo sapiens	MTFP1	51537	Homo sapiens	CLASH	Functional MTI (Weak)	23622248
MIRT043821	hsa-miR-328-3p	Homo sapiens	ADGRL1	22859	Homo sapiens	CLASH	Functional MTI (Weak)	23622248
MIRT043822	hsa-miR-328-3p	Homo sapiens	COPS3	8533	Homo sapiens	CLASH	Functional MTI (Weak)	23622248
MIRT043823	hsa-miR-328-3p	Homo sapiens	CDC42EP1	11135	Homo sapiens	CLASH	Functional MTI (Weak)	23622248
MIRT043824	hsa-miR-328-3p	Homo sapiens	HSPA1B	3304	Homo sapiens	CLASH	Functional MTI (Weak)	23622248
MIRT043825	hsa-miR-328-3p	Homo sapiens	HIST1H4D	8360	Homo sapiens	CLASH	Functional MTI (Weak)	23622248
MIRT043826	hsa-miR-328-3p	Homo sapiens	ALDH1B1	219	Homo sapiens	CLASH	Functional MTI (Weak)	23622248
MIRT052989	hsa-miR-328-3p	Homo sapiens	MMP16	4325	Homo sapiens	Luciferase reporter assay//qRT-PCR//Western blot	Functional MTI	22453125
MIRT054681	hsa-miR-328-3p	Homo sapiens	SFRP1	6422	Homo sapiens	Immunohistochemistry//Luciferase reporter assay//Western blot	Functional MTI	24305703
MIRT456305	hsa-miR-328-3p	Homo sapiens	ARHGEF2	9181	Homo sapiens	PAR-CLIP	Functional MTI (Weak)	23592263
MIRT464478	hsa-miR-328-3p	Homo sapiens	UGCG	7357	Homo sapiens	PAR-CLIP	Functional MTI (Weak)	23592263
MIRT465780	hsa-miR-328-3p	Homo sapiens	TMOD3	29766	Homo sapiens	PAR-CLIP	Functional MTI (Weak)	23592263
MIRT471745	hsa-miR-328-3p	Homo sapiens	ORMDL1	94101	Homo sapiens	PAR-CLIP	Functional MTI (Weak)	23592263
MIRT482716	hsa-miR-328-3p	Homo sapiens	DYNLL1	8655	Homo sapiens	PAR-CLIP	Functional MTI (Weak)	23592263
MIRT496200	hsa-miR-328-3p	Homo sapiens	EFCAB1	79645	Homo sapiens	PAR-CLIP	Functional MTI (Weak)	22291592
MIRT507934	hsa-miR-328-3p	Homo sapiens	BTG3	10950	Homo sapiens	PAR-CLIP	Functional MTI (Weak)	23446348
MIRT507934	hsa-miR-328-3p	Homo sapiens	BTG3	10950	Homo sapiens	PAR-CLIP	Functional MTI (Weak)	21572407
MIRT507934	hsa-miR-328-3p	Homo sapiens	BTG3	10950	Homo sapiens	PAR-CLIP	Functional MTI (Weak)	20371350
MIRT509314	hsa-miR-328-3p	Homo sapiens	HIST1H2AG	8969	Homo sapiens	PAR-CLIP	Functional MTI (Weak)	23446348
MIRT509923	hsa-miR-328-3p	Homo sapiens	UNK	85451	Homo sapiens	PAR-CLIP	Functional MTI (Weak)	23446348
MIRT516037	hsa-miR-328-3p	Homo sapiens	MED18	54797	Homo sapiens	PAR-CLIP	Functional MTI (Weak)	23446348
MIRT519053	hsa-miR-328-3p	Homo sapiens	KCNK6	9424	Homo sapiens	PAR-CLIP	Functional MTI (Weak)	23446348
MIRT528166	hsa-miR-328-3p	Homo sapiens	C6orf47	57827	Homo sapiens	PAR-CLIP	Functional MTI (Weak)	22012620
MIRT530208	hsa-miR-328-3p	Homo sapiens	NSUN7	79730	Homo sapiens	PAR-CLIP	Functional MTI (Weak)	22012620
MIRT556868	hsa-miR-328-3p	Homo sapiens	IVNS1ABP	10625	Homo sapiens	PAR-CLIP	Functional MTI (Weak)	21572407
MIRT557432	hsa-miR-328-3p	Homo sapiens	GTPBP2	54676	Homo sapiens	PAR-CLIP	Functional MTI (Weak)	21572407
MIRT557432	hsa-miR-328-3p	Homo sapiens	GTPBP2	54676	Homo sapiens	PAR-CLIP	Functional MTI (Weak)	26701625
MIRT568683	hsa-miR-328-3p	Homo sapiens	TOMM40	10452	Homo sapiens	PAR-CLIP	Functional MTI (Weak)	20371350
MIRT572416	hsa-miR-328-3p	Homo sapiens	VWA5A	4013	Homo sapiens	PAR-CLIP	Functional MTI (Weak)	20371350
MIRT574871	hsa-miR-328-3p	Homo sapiens	ARL6IP1	23204	Homo sapiens	PAR-CLIP	Functional MTI (Weak)	20371350
MIRT614199	hsa-miR-328-3p	Homo sapiens	LENG9	94059	Homo sapiens	HITS-CLIP	Functional MTI (Weak)	23824327
MIRT635121	hsa-miR-328-3p	Homo sapiens	RAD51	5888	Homo sapiens	HITS-CLIP	Functional MTI (Weak)	23824327
MIRT639142	hsa-miR-328-3p	Homo sapiens	POLR3G	10622	Homo sapiens	HITS-CLIP	Functional MTI (Weak)	23824327
MIRT641327	hsa-miR-328-3p	Homo sapiens	SLX4	84464	Homo sapiens	HITS-CLIP	Functional MTI (Weak)	23824327
MIRT641327	hsa-miR-328-3p	Homo sapiens	SLX4	84464	Homo sapiens	HITS-CLIP	Functional MTI (Weak)	28735896
MIRT649785	hsa-miR-328-3p	Homo sapiens	LPCAT3	10162	Homo sapiens	HITS-CLIP	Functional MTI (Weak)	23824327
MIRT658505	hsa-miR-328-3p	Homo sapiens	ETV3	2117	Homo sapiens	HITS-CLIP	Functional MTI (Weak)	23824327
MIRT665139	hsa-miR-328-3p	Homo sapiens	SPINT3	10816	Homo sapiens	HITS-CLIP	Functional MTI (Weak)	23824327
MIRT685838	hsa-miR-328-3p	Homo sapiens	ANGEL1	23357	Homo sapiens	HITS-CLIP	Functional MTI (Weak)	23313552
MIRT713866	hsa-miR-328-3p	Homo sapiens	FAM212B	55924	Homo sapiens	HITS-CLIP	Functional MTI (Weak)	19536157
MIRT714045	hsa-miR-328-3p	Homo sapiens	NDUFV3	4731	Homo sapiens	HITS-CLIP	Functional MTI (Weak)	19536157
MIRT714826	hsa-miR-328-3p	Homo sapiens	SCAMP2	10066	Homo sapiens	HITS-CLIP	Functional MTI (Weak)	19536157
MIRT715138	hsa-miR-328-3p	Homo sapiens	EHHADH	1962	Homo sapiens	HITS-CLIP	Functional MTI (Weak)	19536157
MIRT734250	hsa-miR-328-3p	Homo sapiens	KCNH2	3757	Homo sapiens	Luciferase reporter assay//Western blot	Functional MTI	25824027
MIRT735519	hsa-miR-328-3p	Homo sapiens	PLCE1	51196	Homo sapiens	//Luciferase reporter assay//qRT-PCR//Western blot	Functional MTI	26773497
MIRT741276	hsa-miR-328-3p	Homo sapiens	RAB43	339122	Homo sapiens	PAR-CLIP	Functional MTI (Weak)	26701625
MIRT741277	hsa-miR-328-3p	Homo sapiens	TRIM67	440730	Homo sapiens	PAR-CLIP	Functional MTI (Weak)	26701625
MIRT741277	hsa-miR-328-3p	Homo sapiens	TRIM67	440730	Homo sapiens	PAR-CLIP	Functional MTI (Weak)	27292025
MIRT741278	hsa-miR-328-3p	Homo sapiens	ZBTB46	140685	Homo sapiens	PAR-CLIP	Functional MTI (Weak)	26701625
MIRT765614	hsa-miR-328-3p	Homo sapiens	FAM193B	54540	Homo sapiens	PAR-CLIP	Functional MTI (Weak)	27292025
MIRT765615	hsa-miR-328-3p	Homo sapiens	TAPBP	6892	Homo sapiens	PAR-CLIP	Functional MTI (Weak)	27292025
MIRT784856	hsa-miR-328-3p	Homo sapiens	ZC3H12D	340152	Homo sapiens	HITS-CLIP	Functional MTI (Weak)	27418678
MIRT790280	hsa-miR-328-3p	Homo sapiens	TMEM132B	114795	Homo sapiens	HITS-CLIP	Functional MTI (Weak)	28735896
MIRT006264	hsa-miR-766-3p	Homo sapiens	HNF4A	3172	Homo sapiens	Luciferase reporter assay	Non-Functional MTI	22232426
MIRT039005	hsa-miR-766-3p	Homo sapiens	XRCC6	2547	Homo sapiens	CLASH	Functional MTI (Weak)	23622248
MIRT039006	hsa-miR-766-3p	Homo sapiens	TMEM120B	144404	Homo sapiens	CLASH	Functional MTI (Weak)	23622248
MIRT039006	hsa-miR-766-3p	Homo sapiens	TMEM120B	144404	Homo sapiens	PAR-CLIP	Functional MTI (Weak)	26701625
MIRT039007	hsa-miR-766-3p	Homo sapiens	NUP205	23165	Homo sapiens	CLASH	Functional MTI (Weak)	23622248
MIRT039008	hsa-miR-766-3p	Homo sapiens	MPZL1	9019	Homo sapiens	CLASH	Functional MTI (Weak)	23622248
MIRT039009	hsa-miR-766-3p	Homo sapiens	WDR45B	56270	Homo sapiens	CLASH	Functional MTI (Weak)	23622248
MIRT039010	hsa-miR-766-3p	Homo sapiens	ARFGEF2	10564	Homo sapiens	CLASH	Functional MTI (Weak)	23622248
MIRT039011	hsa-miR-766-3p	Homo sapiens	ANAPC7	51434	Homo sapiens	CLASH	Functional MTI (Weak)	23622248
MIRT039012	hsa-miR-766-3p	Homo sapiens	ANKRD52	283373	Homo sapiens	CLASH	Functional MTI (Weak)	23622248
MIRT039012	hsa-miR-766-3p	Homo sapiens	ANKRD52	283373	Homo sapiens	HITS-CLIP	Functional MTI (Weak)	23824327
MIRT039013	hsa-miR-766-3p	Homo sapiens	ZNF48	197407	Homo sapiens	CLASH	Functional MTI (Weak)	23622248
MIRT039014	hsa-miR-766-3p	Homo sapiens	RPS9	6203	Homo sapiens	CLASH	Functional MTI (Weak)	23622248
MIRT039015	hsa-miR-766-3p	Homo sapiens	NBPF15	284565	Homo sapiens	CLASH	Functional MTI (Weak)	23622248
MIRT039016	hsa-miR-766-3p	Homo sapiens	COX1	4512	Homo sapiens	CLASH	Functional MTI (Weak)	23622248
MIRT039017	hsa-miR-766-3p	Homo sapiens	GTF2E2	2961	Homo sapiens	CLASH	Functional MTI (Weak)	23622248
MIRT039018	hsa-miR-766-3p	Homo sapiens	RPL28	6158	Homo sapiens	CLASH	Functional MTI (Weak)	23622248
MIRT039019	hsa-miR-766-3p	Homo sapiens	KPNB1	3837	Homo sapiens	CLASH	Functional MTI (Weak)	23622248
MIRT039020	hsa-miR-766-3p	Homo sapiens	DNMBP	23268	Homo sapiens	CLASH	Functional MTI (Weak)	23622248
MIRT039021	hsa-miR-766-3p	Homo sapiens	PPIE	10450	Homo sapiens	CLASH	Functional MTI (Weak)	23622248
MIRT039022	hsa-miR-766-3p	Homo sapiens	BDH2	56898	Homo sapiens	CLASH	Functional MTI (Weak)	23622248
MIRT039023	hsa-miR-766-3p	Homo sapiens	RPL27	6155	Homo sapiens	CLASH	Functional MTI (Weak)	23622248
MIRT039024	hsa-miR-766-3p	Homo sapiens	LDHB	3945	Homo sapiens	CLASH	Functional MTI (Weak)	23622248
MIRT039025	hsa-miR-766-3p	Homo sapiens	ATXN7L3	56970	Homo sapiens	CLASH	Functional MTI (Weak)	23622248
MIRT039026	hsa-miR-766-3p	Homo sapiens	NOMO3	408050	Homo sapiens	CLASH	Functional MTI (Weak)	23622248
MIRT039027	hsa-miR-766-3p	Homo sapiens	CDK4	1019	Homo sapiens	CLASH	Functional MTI (Weak)	23622248
MIRT039028	hsa-miR-766-3p	Homo sapiens	GAPDH	2597	Homo sapiens	CLASH	Functional MTI (Weak)	23622248
MIRT039029	hsa-miR-766-3p	Homo sapiens	HYOU1	10525	Homo sapiens	CLASH	Functional MTI (Weak)	23622248
MIRT039030	hsa-miR-766-3p	Homo sapiens	PARD3	56288	Homo sapiens	CLASH	Functional MTI (Weak)	23622248
MIRT039031	hsa-miR-766-3p	Homo sapiens	AARS	16	Homo sapiens	CLASH	Functional MTI (Weak)	23622248
MIRT039032	hsa-miR-766-3p	Homo sapiens	PKM	5315	Homo sapiens	CLASH	Functional MTI (Weak)	23622248
MIRT039033	hsa-miR-766-3p	Homo sapiens	KAT5	10524	Homo sapiens	CLASH	Functional MTI (Weak)	23622248
MIRT039034	hsa-miR-766-3p	Homo sapiens	RPL35A	6165	Homo sapiens	CLASH	Functional MTI (Weak)	23622248
MIRT039035	hsa-miR-766-3p	Homo sapiens	RPLP2	6181	Homo sapiens	CLASH	Functional MTI (Weak)	23622248
MIRT039036	hsa-miR-766-3p	Homo sapiens	TERF2	7014	Homo sapiens	CLASH	Functional MTI (Weak)	23622248
MIRT039036	hsa-miR-766-3p	Homo sapiens	TERF2	7014	Homo sapiens	PAR-CLIP	Functional MTI (Weak)	27292025
MIRT039037	hsa-miR-766-3p	Homo sapiens	MAPK1	5594	Homo sapiens	CLASH	Functional MTI (Weak)	23622248
MIRT039037	hsa-miR-766-3p	Homo sapiens	MAPK1	5594	Homo sapiens	PAR-CLIP	Functional MTI (Weak)	23592263
MIRT039037	hsa-miR-766-3p	Homo sapiens	MAPK1	5594	Homo sapiens	PAR-CLIP	Functional MTI (Weak)	23446348
MIRT039037	hsa-miR-766-3p	Homo sapiens	MAPK1	5594	Homo sapiens	HITS-CLIP	Functional MTI (Weak)	21572407
MIRT039038	hsa-miR-766-3p	Homo sapiens	CBX7	23492	Homo sapiens	CLASH	Functional MTI (Weak)	23622248
MIRT039039	hsa-miR-766-3p	Homo sapiens	RPL37A	6168	Homo sapiens	CLASH	Functional MTI (Weak)	23622248
MIRT039040	hsa-miR-766-3p	Homo sapiens	BICD2	23299	Homo sapiens	CLASH	Functional MTI (Weak)	23622248
MIRT039041	hsa-miR-766-3p	Homo sapiens	PPP1R13B	23368	Homo sapiens	CLASH	Functional MTI (Weak)	23622248
MIRT039042	hsa-miR-766-3p	Homo sapiens	NOL11	25926	Homo sapiens	CLASH	Functional MTI (Weak)	23622248
MIRT039043	hsa-miR-766-3p	Homo sapiens	EZH1	2145	Homo sapiens	CLASH	Functional MTI (Weak)	23622248
MIRT039044	hsa-miR-766-3p	Homo sapiens	SCRIB	23513	Homo sapiens	CLASH	Functional MTI (Weak)	23622248
MIRT039045	hsa-miR-766-3p	Homo sapiens	KMT2D	8085	Homo sapiens	CLASH	Functional MTI (Weak)	23622248
MIRT039045	hsa-miR-766-3p	Homo sapiens	KMT2D	8085	Homo sapiens	PAR-CLIP	Functional MTI (Weak)	26701625
MIRT039046	hsa-miR-766-3p	Homo sapiens	ICOSLG	23308	Homo sapiens	CLASH	Functional MTI (Weak)	23622248
MIRT039047	hsa-miR-766-3p	Homo sapiens	MED24	9862	Homo sapiens	CLASH	Functional MTI (Weak)	23622248
MIRT039048	hsa-miR-766-3p	Homo sapiens	NUDT3	11165	Homo sapiens	CLASH	Functional MTI (Weak)	23622248
MIRT039049	hsa-miR-766-3p	Homo sapiens	GATAD2B	57459	Homo sapiens	CLASH	Functional MTI (Weak)	23622248
MIRT039050	hsa-miR-766-3p	Homo sapiens	SMUG1	23583	Homo sapiens	CLASH	Functional MTI (Weak)	23622248
MIRT039051	hsa-miR-766-3p	Homo sapiens	PFN1	5216	Homo sapiens	CLASH	Functional MTI (Weak)	23622248
MIRT039052	hsa-miR-766-3p	Homo sapiens	CHPF2	54480	Homo sapiens	CLASH	Functional MTI (Weak)	23622248
MIRT039053	hsa-miR-766-3p	Homo sapiens	LAMTOR4	389541	Homo sapiens	CLASH	Functional MTI (Weak)	23622248
MIRT039054	hsa-miR-766-3p	Homo sapiens	SLC25A12	8604	Homo sapiens	CLASH	Functional MTI (Weak)	23622248
MIRT039055	hsa-miR-766-3p	Homo sapiens	CNOT1	23019	Homo sapiens	CLASH	Functional MTI (Weak)	23622248
MIRT129699	hsa-miR-766-3p	Homo sapiens	AGTRAP	57085	Homo sapiens	HITS-CLIP	Functional MTI (Weak)	23824327
MIRT145323	hsa-miR-766-3p	Homo sapiens	NUFIP2	57532	Homo sapiens	PAR-CLIP	Functional MTI (Weak)	23592263
MIRT296911	hsa-miR-766-3p	Homo sapiens	PDCL3	79031	Homo sapiens	HITS-CLIP	Functional MTI (Weak)	23824327
MIRT296911	hsa-miR-766-3p	Homo sapiens	PDCL3	79031	Homo sapiens	HITS-CLIP	Functional MTI (Weak)	23313552
MIRT303547	hsa-miR-766-3p	Homo sapiens	TET3	200424	Homo sapiens	PAR-CLIP	Functional MTI (Weak)	20371350
MIRT338484	hsa-miR-766-3p	Homo sapiens	SPRYD4	283377	Homo sapiens	HITS-CLIP	Functional MTI (Weak)	24906430
MIRT390101	hsa-miR-766-3p	Homo sapiens	NR1D2	9975	Homo sapiens	PAR-CLIP	Functional MTI (Weak)	23592263
MIRT438137	hsa-miR-766-3p	Homo sapiens	BAX	581	Homo sapiens	Flow//Luciferase reporter assay//Microarray//qRT-PCR//Western blot	Functional MTI	24356076
MIRT451847	hsa-miR-766-3p	Homo sapiens	TXNDC5	81567	Homo sapiens	PAR-CLIP	Functional MTI (Weak)	23592263
MIRT455114	hsa-miR-766-3p	Homo sapiens	RILPL1	353116	Homo sapiens	PAR-CLIP	Functional MTI (Weak)	23592263
MIRT455437	hsa-miR-766-3p	Homo sapiens	ID3	3399	Homo sapiens	PAR-CLIP	Functional MTI (Weak)	23592263
MIRT455437	hsa-miR-766-3p	Homo sapiens	ID3	3399	Homo sapiens	PAR-CLIP	Functional MTI (Weak)	26701625
MIRT456757	hsa-miR-766-3p	Homo sapiens	TMEM239	100288797	Homo sapiens	PAR-CLIP	Functional MTI (Weak)	23592263
MIRT456757	hsa-miR-766-3p	Homo sapiens	TMEM239	100288797	Homo sapiens	PAR-CLIP	Functional MTI (Weak)	23446348
MIRT457033	hsa-miR-766-3p	Homo sapiens	S1PR3	1903	Homo sapiens	PAR-CLIP	Functional MTI (Weak)	23592263
MIRT458174	hsa-miR-766-3p	Homo sapiens	LYRM4	57128	Homo sapiens	PAR-CLIP	Functional MTI (Weak)	23592263
MIRT458174	hsa-miR-766-3p	Homo sapiens	LYRM4	57128	Homo sapiens	PAR-CLIP	Functional MTI (Weak)	21572407
MIRT458246	hsa-miR-766-3p	Homo sapiens	SLC9A7	84679	Homo sapiens	PAR-CLIP	Functional MTI (Weak)	23592263
MIRT461622	hsa-miR-766-3p	Homo sapiens	PTCD3	55037	Homo sapiens	PAR-CLIP	Functional MTI (Weak)	23592263
MIRT469382	hsa-miR-766-3p	Homo sapiens	RER1	11079	Homo sapiens	PAR-CLIP	Functional MTI (Weak)	23592263
MIRT469573	hsa-miR-766-3p	Homo sapiens	RARA	5914	Homo sapiens	PAR-CLIP	Functional MTI (Weak)	23592263
MIRT470928	hsa-miR-766-3p	Homo sapiens	PLAGL2	5326	Homo sapiens	PAR-CLIP	Functional MTI (Weak)	23592263
MIRT473877	hsa-miR-766-3p	Homo sapiens	MAFK	7975	Homo sapiens	PAR-CLIP	Functional MTI (Weak)	23592263
MIRT473877	hsa-miR-766-3p	Homo sapiens	MAFK	7975	Homo sapiens	PAR-CLIP	Functional MTI (Weak)	24398324
MIRT473877	hsa-miR-766-3p	Homo sapiens	MAFK	7975	Homo sapiens	PAR-CLIP	Functional MTI (Weak)	20371350
MIRT473877	hsa-miR-766-3p	Homo sapiens	MAFK	7975	Homo sapiens	PAR-CLIP	Functional MTI (Weak)	26701625
MIRT477019	hsa-miR-766-3p	Homo sapiens	FAM217B	63939	Homo sapiens	PAR-CLIP	Functional MTI (Weak)	23592263
MIRT480297	hsa-miR-766-3p	Homo sapiens	STMP1	647087	Homo sapiens	PAR-CLIP	Functional MTI (Weak)	23592263
MIRT480297	hsa-miR-766-3p	Homo sapiens	STMP1	647087	Homo sapiens	PAR-CLIP	Functional MTI (Weak)	23446348
MIRT480432	hsa-miR-766-3p	Homo sapiens	NCBP3	55421	Homo sapiens	PAR-CLIP	Functional MTI (Weak)	23592263
MIRT480760	hsa-miR-766-3p	Homo sapiens	BMP3	651	Homo sapiens	PAR-CLIP	Functional MTI (Weak)	23592263
MIRT480760	hsa-miR-766-3p	Homo sapiens	BMP3	651	Homo sapiens	HITS-CLIP	Functional MTI (Weak)	23824327
MIRT481157	hsa-miR-766-3p	Homo sapiens	AVL9	23080	Homo sapiens	PAR-CLIP	Functional MTI (Weak)	23592263
MIRT487289	hsa-miR-766-3p	Homo sapiens	GPAT4	137964	Homo sapiens	PAR-CLIP	Functional MTI (Weak)	23592263
MIRT493934	hsa-miR-766-3p	Homo sapiens	RTL8C	8933	Homo sapiens	PAR-CLIP	Functional MTI (Weak)	23592263
MIRT493934	hsa-miR-766-3p	Homo sapiens	RTL8C	8933	Homo sapiens	PAR-CLIP	Functional MTI (Weak)	20371350
MIRT493934	hsa-miR-766-3p	Homo sapiens	RTL8C	8933	Homo sapiens	HITS-CLIP	Functional MTI (Weak)	23313552
MIRT495070	hsa-miR-766-3p	Homo sapiens	PAQR7	164091	Homo sapiens	PAR-CLIP	Functional MTI (Weak)	23708386
MIRT495377	hsa-miR-766-3p	Homo sapiens	RELT	84957	Homo sapiens	PAR-CLIP	Functional MTI (Weak)	23708386
MIRT496536	hsa-miR-766-3p	Homo sapiens	EBI3	10148	Homo sapiens	PAR-CLIP	Functional MTI (Weak)	22291592
MIRT497351	hsa-miR-766-3p	Homo sapiens	SOWAHA	134548	Homo sapiens	PAR-CLIP	Functional MTI (Weak)	22291592
MIRT497880	hsa-miR-766-3p	Homo sapiens	SLC12A7	10723	Homo sapiens	PAR-CLIP	Functional MTI (Weak)	22291592
MIRT498136	hsa-miR-766-3p	Homo sapiens	KIAA1671	85379	Homo sapiens	PAR-CLIP	Functional MTI (Weak)	22291592
MIRT498412	hsa-miR-766-3p	Homo sapiens	TXNDC16	57544	Homo sapiens	PAR-CLIP	Functional MTI (Weak)	22291592
MIRT498412	hsa-miR-766-3p	Homo sapiens	TXNDC16	57544	Homo sapiens	HITS-CLIP	Functional MTI (Weak)	23824327
MIRT499236	hsa-miR-766-3p	Homo sapiens	VAV3	10451	Homo sapiens	PAR-CLIP	Functional MTI (Weak)	24398324
MIRT499236	hsa-miR-766-3p	Homo sapiens	VAV3	10451	Homo sapiens	PAR-CLIP	Functional MTI (Weak)	20371350
MIRT499236	hsa-miR-766-3p	Homo sapiens	VAV3	10451	Homo sapiens	PAR-CLIP	Functional MTI (Weak)	27292025
MIRT499468	hsa-miR-766-3p	Homo sapiens	ZNF669	79862	Homo sapiens	PAR-CLIP	Functional MTI (Weak)	24398324
MIRT499468	hsa-miR-766-3p	Homo sapiens	ZNF669	79862	Homo sapiens	PAR-CLIP	Functional MTI (Weak)	23446348
MIRT499468	hsa-miR-766-3p	Homo sapiens	ZNF669	79862	Homo sapiens	PAR-CLIP	Functional MTI (Weak)	21572407
MIRT499468	hsa-miR-766-3p	Homo sapiens	ZNF669	79862	Homo sapiens	PAR-CLIP	Functional MTI (Weak)	20371350
MIRT503660	hsa-miR-766-3p	Homo sapiens	ZNF138	7697	Homo sapiens	PAR-CLIP	Functional MTI (Weak)	23446348
MIRT503660	hsa-miR-766-3p	Homo sapiens	ZNF138	7697	Homo sapiens	PAR-CLIP	Functional MTI (Weak)	20371350
MIRT504598	hsa-miR-766-3p	Homo sapiens	ZNF440	126070	Homo sapiens	PAR-CLIP	Functional MTI (Weak)	23446348
MIRT504598	hsa-miR-766-3p	Homo sapiens	ZNF440	126070	Homo sapiens	PAR-CLIP	Functional MTI (Weak)	20371350
MIRT506240	hsa-miR-766-3p	Homo sapiens	PEX13	5194	Homo sapiens	PAR-CLIP	Functional MTI (Weak)	23446348
MIRT506240	hsa-miR-766-3p	Homo sapiens	PEX13	5194	Homo sapiens	PAR-CLIP	Functional MTI (Weak)	22012620
MIRT506240	hsa-miR-766-3p	Homo sapiens	PEX13	5194	Homo sapiens	PAR-CLIP	Functional MTI (Weak)	20371350
MIRT506240	hsa-miR-766-3p	Homo sapiens	PEX13	5194	Homo sapiens	PAR-CLIP	Functional MTI (Weak)	26701625
MIRT506240	hsa-miR-766-3p	Homo sapiens	PEX13	5194	Homo sapiens	PAR-CLIP	Functional MTI (Weak)	27292025
MIRT508159	hsa-miR-766-3p	Homo sapiens	ABCC5	10057	Homo sapiens	PAR-CLIP	Functional MTI (Weak)	23446348
MIRT508159	hsa-miR-766-3p	Homo sapiens	ABCC5	10057	Homo sapiens	PAR-CLIP	Functional MTI (Weak)	22012620
MIRT508159	hsa-miR-766-3p	Homo sapiens	ABCC5	10057	Homo sapiens	PAR-CLIP	Functional MTI (Weak)	21572407
MIRT508159	hsa-miR-766-3p	Homo sapiens	ABCC5	10057	Homo sapiens	PAR-CLIP	Functional MTI (Weak)	20371350
MIRT508348	hsa-miR-766-3p	Homo sapiens	HES7	84667	Homo sapiens	PAR-CLIP	Functional MTI (Weak)	23446348
MIRT508348	hsa-miR-766-3p	Homo sapiens	HES7	84667	Homo sapiens	PAR-CLIP	Functional MTI (Weak)	21572407
MIRT508348	hsa-miR-766-3p	Homo sapiens	HES7	84667	Homo sapiens	PAR-CLIP	Functional MTI (Weak)	20371350
MIRT508348	hsa-miR-766-3p	Homo sapiens	HES7	84667	Homo sapiens	HITS-CLIP	Functional MTI (Weak)	23706177
MIRT508348	hsa-miR-766-3p	Homo sapiens	HES7	84667	Homo sapiens	PAR-CLIP	Functional MTI (Weak)	27292025
MIRT512349	hsa-miR-766-3p	Homo sapiens	ZNF83	55769	Homo sapiens	PAR-CLIP	Functional MTI (Weak)	23446348
MIRT512349	hsa-miR-766-3p	Homo sapiens	ZNF83	55769	Homo sapiens	PAR-CLIP	Functional MTI (Weak)	21572407
MIRT512349	hsa-miR-766-3p	Homo sapiens	ZNF83	55769	Homo sapiens	PAR-CLIP	Functional MTI (Weak)	20371350
MIRT512349	hsa-miR-766-3p	Homo sapiens	ZNF83	55769	Homo sapiens	HITS-CLIP	Functional MTI (Weak)	23313552
MIRT512869	hsa-miR-766-3p	Homo sapiens	STAMBPL1	57559	Homo sapiens	PAR-CLIP	Functional MTI (Weak)	23446348
MIRT514685	hsa-miR-766-3p	Homo sapiens	ZNF701	55762	Homo sapiens	PAR-CLIP	Functional MTI (Weak)	23446348
MIRT514685	hsa-miR-766-3p	Homo sapiens	ZNF701	55762	Homo sapiens	PAR-CLIP	Functional MTI (Weak)	20371350
MIRT514909	hsa-miR-766-3p	Homo sapiens	DMKN	93099	Homo sapiens	PAR-CLIP	Functional MTI (Weak)	23446348
MIRT514909	hsa-miR-766-3p	Homo sapiens	DMKN	93099	Homo sapiens	PAR-CLIP	Functional MTI (Weak)	21572407
MIRT514909	hsa-miR-766-3p	Homo sapiens	DMKN	93099	Homo sapiens	PAR-CLIP	Functional MTI (Weak)	27292025
MIRT515152	hsa-miR-766-3p	Homo sapiens	ZNF732	654254	Homo sapiens	PAR-CLIP	Functional MTI (Weak)	23446348
MIRT515152	hsa-miR-766-3p	Homo sapiens	ZNF732	654254	Homo sapiens	PAR-CLIP	Functional MTI (Weak)	21572407
MIRT515152	hsa-miR-766-3p	Homo sapiens	ZNF732	654254	Homo sapiens	PAR-CLIP	Functional MTI (Weak)	20371350
MIRT515162	hsa-miR-766-3p	Homo sapiens	ZNF90	7643	Homo sapiens	PAR-CLIP	Functional MTI (Weak)	23446348
MIRT515303	hsa-miR-766-3p	Homo sapiens	C15orf38-AP3S2	100526783	Homo sapiens	PAR-CLIP	Functional MTI (Weak)	23446348
MIRT515303	hsa-miR-766-3p	Homo sapiens	C15orf38-AP3S2	100526783	Homo sapiens	PAR-CLIP	Functional MTI (Weak)	20371350
MIRT515685	hsa-miR-766-3p	Homo sapiens	TFPI	7035	Homo sapiens	PAR-CLIP	Functional MTI (Weak)	23446348
MIRT517287	hsa-miR-766-3p	Homo sapiens	AP3S2	10239	Homo sapiens	PAR-CLIP	Functional MTI (Weak)	23446348
MIRT517287	hsa-miR-766-3p	Homo sapiens	AP3S2	10239	Homo sapiens	PAR-CLIP	Functional MTI (Weak)	20371350
MIRT517816	hsa-miR-766-3p	Homo sapiens	UGDH	7358	Homo sapiens	PAR-CLIP	Functional MTI (Weak)	23446348
MIRT517816	hsa-miR-766-3p	Homo sapiens	UGDH	7358	Homo sapiens	PAR-CLIP	Functional MTI (Weak)	21572407
MIRT517816	hsa-miR-766-3p	Homo sapiens	UGDH	7358	Homo sapiens	HITS-CLIP	Functional MTI (Weak)	23706177
MIRT517816	hsa-miR-766-3p	Homo sapiens	UGDH	7358	Homo sapiens	PAR-CLIP	Functional MTI (Weak)	27292025
MIRT519649	hsa-miR-766-3p	Homo sapiens	ZNF772	400720	Homo sapiens	PAR-CLIP	Functional MTI (Weak)	23446348
MIRT519649	hsa-miR-766-3p	Homo sapiens	ZNF772	400720	Homo sapiens	PAR-CLIP	Functional MTI (Weak)	20371350
MIRT522672	hsa-miR-766-3p	Homo sapiens	MAGI3	260425	Homo sapiens	PAR-CLIP	Functional MTI (Weak)	23446348
MIRT522672	hsa-miR-766-3p	Homo sapiens	MAGI3	260425	Homo sapiens	PAR-CLIP	Functional MTI (Weak)	21572407
MIRT522672	hsa-miR-766-3p	Homo sapiens	MAGI3	260425	Homo sapiens	PAR-CLIP	Functional MTI (Weak)	27292025
MIRT524322	hsa-miR-766-3p	Homo sapiens	CRLF3	51379	Homo sapiens	PAR-CLIP	Functional MTI (Weak)	23446348
MIRT524322	hsa-miR-766-3p	Homo sapiens	CRLF3	51379	Homo sapiens	PAR-CLIP	Functional MTI (Weak)	21572407
MIRT526852	hsa-miR-766-3p	Homo sapiens	KIFC1	3833	Homo sapiens	PAR-CLIP	Functional MTI (Weak)	22012620
MIRT527819	hsa-miR-766-3p	Homo sapiens	TMEM74B	55321	Homo sapiens	PAR-CLIP	Functional MTI (Weak)	22012620
MIRT529092	hsa-miR-766-3p	Homo sapiens	ZNF100	163227	Homo sapiens	PAR-CLIP	Functional MTI (Weak)	22012620
MIRT529543	hsa-miR-766-3p	Homo sapiens	ZNF678	339500	Homo sapiens	PAR-CLIP	Functional MTI (Weak)	22012620
MIRT529608	hsa-miR-766-3p	Homo sapiens	H1F0	3005	Homo sapiens	PAR-CLIP	Functional MTI (Weak)	22012620
MIRT532664	hsa-miR-766-3p	Homo sapiens	APOBEC3D	140564	Homo sapiens	PAR-CLIP	Functional MTI (Weak)	22012620
MIRT535017	hsa-miR-766-3p	Homo sapiens	PRMT7	54496	Homo sapiens	PAR-CLIP	Functional MTI (Weak)	22012620
MIRT535017	hsa-miR-766-3p	Homo sapiens	PRMT7	54496	Homo sapiens	PAR-CLIP	Functional MTI (Weak)	20371350
MIRT535727	hsa-miR-766-3p	Homo sapiens	N4BP1	9683	Homo sapiens	PAR-CLIP	Functional MTI (Weak)	22012620
MIRT535938	hsa-miR-766-3p	Homo sapiens	MID1	4281	Homo sapiens	PAR-CLIP	Functional MTI (Weak)	22012620
MIRT535938	hsa-miR-766-3p	Homo sapiens	MID1	4281	Homo sapiens	PAR-CLIP	Functional MTI (Weak)	26701625
MIRT535938	hsa-miR-766-3p	Homo sapiens	MID1	4281	Homo sapiens	PAR-CLIP	Functional MTI (Weak)	27292025
MIRT537143	hsa-miR-766-3p	Homo sapiens	GJD2	57369	Homo sapiens	PAR-CLIP	Functional MTI (Weak)	22012620
MIRT538996	hsa-miR-766-3p	Homo sapiens	B3GAT2	135152	Homo sapiens	PAR-CLIP	Functional MTI (Weak)	22012620
MIRT539595	hsa-miR-766-3p	Homo sapiens	SSH2	85464	Homo sapiens	PAR-CLIP	Functional MTI (Weak)	21572407
MIRT539679	hsa-miR-766-3p	Homo sapiens	ZBTB44	29068	Homo sapiens	PAR-CLIP	Functional MTI (Weak)	21572407
MIRT539732	hsa-miR-766-3p	Homo sapiens	DNAH10OS	642797	Homo sapiens	PAR-CLIP	Functional MTI (Weak)	21572407
MIRT539790	hsa-miR-766-3p	Homo sapiens	EMC1	23065	Homo sapiens	PAR-CLIP	Functional MTI (Weak)	21572407
MIRT539790	hsa-miR-766-3p	Homo sapiens	EMC1	23065	Homo sapiens	HITS-CLIP	Functional MTI (Weak)	23313552
MIRT539790	hsa-miR-766-3p	Homo sapiens	EMC1	23065	Homo sapiens	PAR-CLIP	Functional MTI (Weak)	27292025
MIRT539848	hsa-miR-766-3p	Homo sapiens	ZNF766	90321	Homo sapiens	PAR-CLIP	Functional MTI (Weak)	21572407
MIRT540058	hsa-miR-766-3p	Homo sapiens	CEP104	9731	Homo sapiens	PAR-CLIP	Functional MTI (Weak)	21572407
MIRT540058	hsa-miR-766-3p	Homo sapiens	CEP104	9731	Homo sapiens	PAR-CLIP	Functional MTI (Weak)	27292025
MIRT540077	hsa-miR-766-3p	Homo sapiens	SSH3	54961	Homo sapiens	PAR-CLIP	Functional MTI (Weak)	21572407
MIRT540094	hsa-miR-766-3p	Homo sapiens	NPY4R	5540	Homo sapiens	PAR-CLIP	Functional MTI (Weak)	21572407
MIRT540151	hsa-miR-766-3p	Homo sapiens	GTF2B	2959	Homo sapiens	PAR-CLIP	Functional MTI (Weak)	21572407
MIRT540151	hsa-miR-766-3p	Homo sapiens	GTF2B	2959	Homo sapiens	HITS-CLIP	Functional MTI (Weak)	23706177
MIRT540151	hsa-miR-766-3p	Homo sapiens	GTF2B	2959	Homo sapiens	PAR-CLIP	Functional MTI (Weak)	27292025
MIRT540322	hsa-miR-766-3p	Homo sapiens	PIGR	5284	Homo sapiens	PAR-CLIP	Functional MTI (Weak)	21572407
MIRT540534	hsa-miR-766-3p	Homo sapiens	ZNF417	147687	Homo sapiens	PAR-CLIP	Functional MTI (Weak)	21572407
MIRT540587	hsa-miR-766-3p	Homo sapiens	ERCC1	2067	Homo sapiens	PAR-CLIP	Functional MTI (Weak)	21572407
MIRT540587	hsa-miR-766-3p	Homo sapiens	ERCC1	2067	Homo sapiens	HITS-CLIP	Functional MTI (Weak)	23706177
MIRT540760	hsa-miR-766-3p	Homo sapiens	UTP6	55813	Homo sapiens	PAR-CLIP	Functional MTI (Weak)	21572407
MIRT540913	hsa-miR-766-3p	Homo sapiens	PON1	5444	Homo sapiens	PAR-CLIP	Functional MTI (Weak)	21572407
MIRT540913	hsa-miR-766-3p	Homo sapiens	PON1	5444	Homo sapiens	PAR-CLIP	Functional MTI (Weak)	27292025
MIRT540993	hsa-miR-766-3p	Homo sapiens	ZNF460	10794	Homo sapiens	PAR-CLIP	Functional MTI (Weak)	21572407
MIRT540993	hsa-miR-766-3p	Homo sapiens	ZNF460	10794	Homo sapiens	PAR-CLIP	Functional MTI (Weak)	20371350
MIRT540993	hsa-miR-766-3p	Homo sapiens	ZNF460	10794	Homo sapiens	HITS-CLIP	Functional MTI (Weak)	23824327
MIRT541515	hsa-miR-766-3p	Homo sapiens	TOR1AIP1	26092	Homo sapiens	PAR-CLIP	Functional MTI (Weak)	21572407
MIRT541546	hsa-miR-766-3p	Homo sapiens	MFSD14C	84278	Homo sapiens	PAR-CLIP	Functional MTI (Weak)	21572407
MIRT541554	hsa-miR-766-3p	Homo sapiens	SLC35E1	79939	Homo sapiens	PAR-CLIP	Functional MTI (Weak)	21572407
MIRT541568	hsa-miR-766-3p	Homo sapiens	ZNF43	7594	Homo sapiens	PAR-CLIP	Functional MTI (Weak)	21572407
MIRT541568	hsa-miR-766-3p	Homo sapiens	ZNF43	7594	Homo sapiens	HITS-CLIP	Functional MTI (Weak)	23824327
MIRT541668	hsa-miR-766-3p	Homo sapiens	ATP8B3	148229	Homo sapiens	PAR-CLIP	Functional MTI (Weak)	21572407
MIRT541668	hsa-miR-766-3p	Homo sapiens	ATP8B3	148229	Homo sapiens	HITS-CLIP	Functional MTI (Weak)	23824327
MIRT541723	hsa-miR-766-3p	Homo sapiens	TFDP2	7029	Homo sapiens	PAR-CLIP	Functional MTI (Weak)	21572407
MIRT541788	hsa-miR-766-3p	Homo sapiens	TBCCD1	55171	Homo sapiens	PAR-CLIP	Functional MTI (Weak)	21572407
MIRT541817	hsa-miR-766-3p	Homo sapiens	SMU1	55234	Homo sapiens	PAR-CLIP	Functional MTI (Weak)	21572407
MIRT541830	hsa-miR-766-3p	Homo sapiens	SLC24A4	123041	Homo sapiens	PAR-CLIP	Functional MTI (Weak)	21572407
MIRT541830	hsa-miR-766-3p	Homo sapiens	SLC24A4	123041	Homo sapiens	HITS-CLIP	Functional MTI (Weak)	23824327
MIRT541830	hsa-miR-766-3p	Homo sapiens	SLC24A4	123041	Homo sapiens	HITS-CLIP	Functional MTI (Weak)	27418678
MIRT541908	hsa-miR-766-3p	Homo sapiens	VWA7	80737	Homo sapiens	PAR-CLIP	Functional MTI (Weak)	21572407
MIRT541926	hsa-miR-766-3p	Homo sapiens	ORC1	4998	Homo sapiens	PAR-CLIP	Functional MTI (Weak)	21572407
MIRT541926	hsa-miR-766-3p	Homo sapiens	ORC1	4998	Homo sapiens	HITS-CLIP	Functional MTI (Weak)	23313552
MIRT541958	hsa-miR-766-3p	Homo sapiens	GABPB1	2553	Homo sapiens	PAR-CLIP	Functional MTI (Weak)	21572407
MIRT541975	hsa-miR-766-3p	Homo sapiens	ARHGAP11A	9824	Homo sapiens	PAR-CLIP	Functional MTI (Weak)	21572407
MIRT542008	hsa-miR-766-3p	Homo sapiens	XRCC2	7516	Homo sapiens	PAR-CLIP	Functional MTI (Weak)	21572407
MIRT542079	hsa-miR-766-3p	Homo sapiens	IKZF3	22806	Homo sapiens	PAR-CLIP	Functional MTI (Weak)	21572407
MIRT542079	hsa-miR-766-3p	Homo sapiens	IKZF3	22806	Homo sapiens	HITS-CLIP	Functional MTI (Weak)	27418678
MIRT542170	hsa-miR-766-3p	Homo sapiens	SSTR2	6752	Homo sapiens	PAR-CLIP	Functional MTI (Weak)	21572407
MIRT542170	hsa-miR-766-3p	Homo sapiens	SSTR2	6752	Homo sapiens	PAR-CLIP	Functional MTI (Weak)	27292025
MIRT542287	hsa-miR-766-3p	Homo sapiens	POLR3K	51728	Homo sapiens	PAR-CLIP	Functional MTI (Weak)	21572407
MIRT542287	hsa-miR-766-3p	Homo sapiens	POLR3K	51728	Homo sapiens	PAR-CLIP	Functional MTI (Weak)	27292025
MIRT542321	hsa-miR-766-3p	Homo sapiens	SERPING1	710	Homo sapiens	PAR-CLIP	Functional MTI (Weak)	21572407
MIRT542340	hsa-miR-766-3p	Homo sapiens	LIMD1	8994	Homo sapiens	PAR-CLIP	Functional MTI (Weak)	21572407
MIRT542370	hsa-miR-766-3p	Homo sapiens	PAICS	10606	Homo sapiens	PAR-CLIP	Functional MTI (Weak)	21572407
MIRT542391	hsa-miR-766-3p	Homo sapiens	WDR12	55759	Homo sapiens	PAR-CLIP	Functional MTI (Weak)	21572407
MIRT542391	hsa-miR-766-3p	Homo sapiens	WDR12	55759	Homo sapiens	PAR-CLIP	Functional MTI (Weak)	27292025
MIRT542409	hsa-miR-766-3p	Homo sapiens	SYNJ2BP	55333	Homo sapiens	PAR-CLIP	Functional MTI (Weak)	21572407
MIRT542409	hsa-miR-766-3p	Homo sapiens	SYNJ2BP	55333	Homo sapiens	PAR-CLIP	Functional MTI (Weak)	27292025
MIRT542429	hsa-miR-766-3p	Homo sapiens	ZNF331	55422	Homo sapiens	PAR-CLIP	Functional MTI (Weak)	21572407
MIRT542443	hsa-miR-766-3p	Homo sapiens	C3	718	Homo sapiens	PAR-CLIP	Functional MTI (Weak)	21572407
MIRT542443	hsa-miR-766-3p	Homo sapiens	C3	718	Homo sapiens	HITS-CLIP	Functional MTI (Weak)	23313552
MIRT542477	hsa-miR-766-3p	Homo sapiens	APOC3	345	Homo sapiens	PAR-CLIP	Functional MTI (Weak)	21572407
MIRT542477	hsa-miR-766-3p	Homo sapiens	APOC3	345	Homo sapiens	PAR-CLIP	Functional MTI (Weak)	27292025
MIRT542497	hsa-miR-766-3p	Homo sapiens	WDR13	64743	Homo sapiens	PAR-CLIP	Functional MTI (Weak)	21572407
MIRT542522	hsa-miR-766-3p	Homo sapiens	PTK6	5753	Homo sapiens	PAR-CLIP	Functional MTI (Weak)	21572407
MIRT542522	hsa-miR-766-3p	Homo sapiens	PTK6	5753	Homo sapiens	PAR-CLIP	Functional MTI (Weak)	27292025
MIRT542536	hsa-miR-766-3p	Homo sapiens	MRPS10	55173	Homo sapiens	PAR-CLIP	Functional MTI (Weak)	21572407
MIRT542642	hsa-miR-766-3p	Homo sapiens	TIMM8A	1678	Homo sapiens	PAR-CLIP	Functional MTI (Weak)	21572407
MIRT542661	hsa-miR-766-3p	Homo sapiens	TAF11	6882	Homo sapiens	PAR-CLIP	Functional MTI (Weak)	21572407
MIRT542704	hsa-miR-766-3p	Homo sapiens	RPS15A	6210	Homo sapiens	PAR-CLIP	Functional MTI (Weak)	21572407
MIRT542750	hsa-miR-766-3p	Homo sapiens	PRRG4	79056	Homo sapiens	PAR-CLIP	Functional MTI (Weak)	21572407
MIRT542750	hsa-miR-766-3p	Homo sapiens	PRRG4	79056	Homo sapiens	HITS-CLIP	Functional MTI (Weak)	23706177
MIRT542823	hsa-miR-766-3p	Homo sapiens	PDE12	201626	Homo sapiens	PAR-CLIP	Functional MTI (Weak)	21572407
MIRT545762	hsa-miR-766-3p	Homo sapiens	HS3ST1	9957	Homo sapiens	PAR-CLIP	Functional MTI (Weak)	21572407
MIRT549637	hsa-miR-766-3p	Homo sapiens	ZNF75A	7627	Homo sapiens	PAR-CLIP	Functional MTI (Weak)	21572407
MIRT549990	hsa-miR-766-3p	Homo sapiens	ZNF695	57116	Homo sapiens	PAR-CLIP	Functional MTI (Weak)	21572407
MIRT549990	hsa-miR-766-3p	Homo sapiens	ZNF695	57116	Homo sapiens	PAR-CLIP	Functional MTI (Weak)	20371350
MIRT549990	hsa-miR-766-3p	Homo sapiens	ZNF695	57116	Homo sapiens	HITS-CLIP	Functional MTI (Weak)	23824327
MIRT550335	hsa-miR-766-3p	Homo sapiens	IPP	3652	Homo sapiens	PAR-CLIP	Functional MTI (Weak)	21572407
MIRT551352	hsa-miR-766-3p	Homo sapiens	AGBL5	60509	Homo sapiens	PAR-CLIP	Functional MTI (Weak)	21572407
MIRT551568	hsa-miR-766-3p	Homo sapiens	LETM1	3954	Homo sapiens	PAR-CLIP	Functional MTI (Weak)	21572407
MIRT551568	hsa-miR-766-3p	Homo sapiens	LETM1	3954	Homo sapiens	HITS-CLIP	Functional MTI (Weak)	27418678
MIRT551786	hsa-miR-766-3p	Homo sapiens	ZNF117	51351	Homo sapiens	PAR-CLIP	Functional MTI (Weak)	21572407
MIRT551786	hsa-miR-766-3p	Homo sapiens	ZNF117	51351	Homo sapiens	PAR-CLIP	Functional MTI (Weak)	20371350
MIRT552271	hsa-miR-766-3p	Homo sapiens	RAB3D	9545	Homo sapiens	PAR-CLIP	Functional MTI (Weak)	21572407
MIRT552351	hsa-miR-766-3p	Homo sapiens	ZNF667	63934	Homo sapiens	PAR-CLIP	Functional MTI (Weak)	21572407
MIRT552351	hsa-miR-766-3p	Homo sapiens	ZNF667	63934	Homo sapiens	HITS-CLIP	Functional MTI (Weak)	23824327
MIRT552656	hsa-miR-766-3p	Homo sapiens	ZADH2	284273	Homo sapiens	PAR-CLIP	Functional MTI (Weak)	21572407
MIRT554135	hsa-miR-766-3p	Homo sapiens	SMARCA5	8467	Homo sapiens	PAR-CLIP	Functional MTI (Weak)	21572407
MIRT559702	hsa-miR-766-3p	Homo sapiens	AEN	64782	Homo sapiens	PAR-CLIP	Functional MTI (Weak)	21572407
MIRT559804	hsa-miR-766-3p	Homo sapiens	ZNF468	90333	Homo sapiens	PAR-CLIP	Functional MTI (Weak)	20371350
MIRT559804	hsa-miR-766-3p	Homo sapiens	ZNF468	90333	Homo sapiens	HITS-CLIP	Functional MTI (Weak)	23313552
MIRT559990	hsa-miR-766-3p	Homo sapiens	ZNF480	147657	Homo sapiens	PAR-CLIP	Functional MTI (Weak)	20371350
MIRT559990	hsa-miR-766-3p	Homo sapiens	ZNF480	147657	Homo sapiens	HITS-CLIP	Functional MTI (Weak)	23313552
MIRT560168	hsa-miR-766-3p	Homo sapiens	ZNF286A	57335	Homo sapiens	PAR-CLIP	Functional MTI (Weak)	20371350
MIRT560168	hsa-miR-766-3p	Homo sapiens	ZNF286A	57335	Homo sapiens	HITS-CLIP	Functional MTI (Weak)	23824327
MIRT560168	hsa-miR-766-3p	Homo sapiens	ZNF286A	57335	Homo sapiens	HITS-CLIP	Functional MTI (Weak)	23706177
MIRT561009	hsa-miR-766-3p	Homo sapiens	ZNF286B	729288	Homo sapiens	PAR-CLIP	Functional MTI (Weak)	20371350
MIRT561009	hsa-miR-766-3p	Homo sapiens	ZNF286B	729288	Homo sapiens	HITS-CLIP	Functional MTI (Weak)	23824327
MIRT561226	hsa-miR-766-3p	Homo sapiens	ZNF791	163049	Homo sapiens	PAR-CLIP	Functional MTI (Weak)	20371350
MIRT561226	hsa-miR-766-3p	Homo sapiens	ZNF791	163049	Homo sapiens	HITS-CLIP	Functional MTI (Weak)	23313552
MIRT561268	hsa-miR-766-3p	Homo sapiens	ZFP69B	65243	Homo sapiens	PAR-CLIP	Functional MTI (Weak)	20371350
MIRT561268	hsa-miR-766-3p	Homo sapiens	ZFP69B	65243	Homo sapiens	HITS-CLIP	Functional MTI (Weak)	23824327
MIRT562808	hsa-miR-766-3p	Homo sapiens	ZNF611	81856	Homo sapiens	PAR-CLIP	Functional MTI (Weak)	20371350
MIRT563133	hsa-miR-766-3p	Homo sapiens	ZNF215	7762	Homo sapiens	PAR-CLIP	Functional MTI (Weak)	20371350
MIRT563620	hsa-miR-766-3p	Homo sapiens	ZNF277	11179	Homo sapiens	PAR-CLIP	Functional MTI (Weak)	20371350
MIRT563647	hsa-miR-766-3p	Homo sapiens	ZNF675	171392	Homo sapiens	PAR-CLIP	Functional MTI (Weak)	20371350
MIRT563677	hsa-miR-766-3p	Homo sapiens	ZNF254	9534	Homo sapiens	PAR-CLIP	Functional MTI (Weak)	20371350
MIRT563690	hsa-miR-766-3p	Homo sapiens	RPS26	6231	Homo sapiens	PAR-CLIP	Functional MTI (Weak)	20371350
MIRT563744	hsa-miR-766-3p	Homo sapiens	ZNF107	51427	Homo sapiens	PAR-CLIP	Functional MTI (Weak)	20371350
MIRT563952	hsa-miR-766-3p	Homo sapiens	ZNF431	170959	Homo sapiens	PAR-CLIP	Functional MTI (Weak)	20371350
MIRT563952	hsa-miR-766-3p	Homo sapiens	ZNF431	170959	Homo sapiens	HITS-CLIP	Functional MTI (Weak)	19536157
MIRT565270	hsa-miR-766-3p	Homo sapiens	TNRC6C	57690	Homo sapiens	PAR-CLIP	Functional MTI (Weak)	20371350
MIRT566419	hsa-miR-766-3p	Homo sapiens	PIM3	415116	Homo sapiens	PAR-CLIP	Functional MTI (Weak)	20371350
MIRT569747	hsa-miR-766-3p	Homo sapiens	C2orf71	388939	Homo sapiens	PAR-CLIP	Functional MTI (Weak)	20371350
MIRT571497	hsa-miR-766-3p	Homo sapiens	ZNF846	162993	Homo sapiens	PAR-CLIP	Functional MTI (Weak)	20371350
MIRT572293	hsa-miR-766-3p	Homo sapiens	ZNF584	201514	Homo sapiens	PAR-CLIP	Functional MTI (Weak)	20371350
MIRT572362	hsa-miR-766-3p	Homo sapiens	RADIL	55698	Homo sapiens	PAR-CLIP	Functional MTI (Weak)	20371350
MIRT572967	hsa-miR-766-3p	Homo sapiens	PRKD1	5587	Homo sapiens	PAR-CLIP	Functional MTI (Weak)	20371350
MIRT607391	hsa-miR-766-3p	Homo sapiens	LANCL3	347404	Homo sapiens	HITS-CLIP	Functional MTI (Weak)	24906430
MIRT607453	hsa-miR-766-3p	Homo sapiens	ZNF543	125919	Homo sapiens	HITS-CLIP	Functional MTI (Weak)	24906430
MIRT607581	hsa-miR-766-3p	Homo sapiens	TANGO2	128989	Homo sapiens	HITS-CLIP	Functional MTI (Weak)	24906430
MIRT607749	hsa-miR-766-3p	Homo sapiens	ANGPT4	51378	Homo sapiens	HITS-CLIP	Functional MTI (Weak)	24906430
MIRT607749	hsa-miR-766-3p	Homo sapiens	ANGPT4	51378	Homo sapiens	PAR-CLIP	Functional MTI (Weak)	27292025
MIRT608705	hsa-miR-766-3p	Homo sapiens	GMPR	2766	Homo sapiens	HITS-CLIP	Functional MTI (Weak)	24906430
MIRT608925	hsa-miR-766-3p	Homo sapiens	REXO2	25996	Homo sapiens	HITS-CLIP	Functional MTI (Weak)	24906430
MIRT608925	hsa-miR-766-3p	Homo sapiens	REXO2	25996	Homo sapiens	HITS-CLIP	Functional MTI (Weak)	23824327
MIRT608925	hsa-miR-766-3p	Homo sapiens	REXO2	25996	Homo sapiens	HITS-CLIP	Functional MTI (Weak)	23313552
MIRT608925	hsa-miR-766-3p	Homo sapiens	REXO2	25996	Homo sapiens	HITS-CLIP	Functional MTI (Weak)	19536157
MIRT609303	hsa-miR-766-3p	Homo sapiens	MMAB	326625	Homo sapiens	HITS-CLIP	Functional MTI (Weak)	23824327
MIRT609303	hsa-miR-766-3p	Homo sapiens	MMAB	326625	Homo sapiens	HITS-CLIP	Functional MTI (Weak)	27418678
MIRT610260	hsa-miR-766-3p	Homo sapiens	LRRC47	57470	Homo sapiens	HITS-CLIP	Functional MTI (Weak)	23824327
MIRT610828	hsa-miR-766-3p	Homo sapiens	FAM212B	55924	Homo sapiens	HITS-CLIP	Functional MTI (Weak)	23824327
MIRT616433	hsa-miR-766-3p	Homo sapiens	FAM126B	285172	Homo sapiens	HITS-CLIP	Functional MTI (Weak)	23824327
MIRT617046	hsa-miR-766-3p	Homo sapiens	ZNF610	162963	Homo sapiens	HITS-CLIP	Functional MTI (Weak)	23824327
MIRT617580	hsa-miR-766-3p	Homo sapiens	NDUFB5	4711	Homo sapiens	HITS-CLIP	Functional MTI (Weak)	23824327
MIRT617615	hsa-miR-766-3p	Homo sapiens	ACTR1A	10121	Homo sapiens	HITS-CLIP	Functional MTI (Weak)	23824327
MIRT617670	hsa-miR-766-3p	Homo sapiens	RSRC1	51319	Homo sapiens	HITS-CLIP	Functional MTI (Weak)	23824327
MIRT617723	hsa-miR-766-3p	Homo sapiens	TRAPPC2	6399	Homo sapiens	HITS-CLIP	Functional MTI (Weak)	23824327
MIRT617723	hsa-miR-766-3p	Homo sapiens	TRAPPC2	6399	Homo sapiens	HITS-CLIP	Functional MTI (Weak)	23313552
MIRT617983	hsa-miR-766-3p	Homo sapiens	ZNF234	10780	Homo sapiens	HITS-CLIP	Functional MTI (Weak)	23824327
MIRT617983	hsa-miR-766-3p	Homo sapiens	ZNF234	10780	Homo sapiens	HITS-CLIP	Functional MTI (Weak)	23313552
MIRT618435	hsa-miR-766-3p	Homo sapiens	MYLK3	91807	Homo sapiens	HITS-CLIP	Functional MTI (Weak)	23824327
MIRT618435	hsa-miR-766-3p	Homo sapiens	MYLK3	91807	Homo sapiens	HITS-CLIP	Functional MTI (Weak)	23313552
MIRT618733	hsa-miR-766-3p	Homo sapiens	HIST1H2AH	85235	Homo sapiens	HITS-CLIP	Functional MTI (Weak)	23824327
MIRT619046	hsa-miR-766-3p	Homo sapiens	CASS4	57091	Homo sapiens	HITS-CLIP	Functional MTI (Weak)	23824327
MIRT619574	hsa-miR-766-3p	Homo sapiens	ATAT1	79969	Homo sapiens	HITS-CLIP	Functional MTI (Weak)	23824327
MIRT619574	hsa-miR-766-3p	Homo sapiens	ATAT1	79969	Homo sapiens	HITS-CLIP	Functional MTI (Weak)	23706177
MIRT619672	hsa-miR-766-3p	Homo sapiens	CYP1A2	1544	Homo sapiens	HITS-CLIP	Functional MTI (Weak)	23824327
MIRT619888	hsa-miR-766-3p	Homo sapiens	ABHD17B	51104	Homo sapiens	HITS-CLIP	Functional MTI (Weak)	23824327
MIRT620536	hsa-miR-766-3p	Homo sapiens	AVPR1A	552	Homo sapiens	HITS-CLIP	Functional MTI (Weak)	23824327
MIRT620997	hsa-miR-766-3p	Homo sapiens	TIMM29	90580	Homo sapiens	HITS-CLIP	Functional MTI (Weak)	23824327
MIRT621096	hsa-miR-766-3p	Homo sapiens	SIX3	6496	Homo sapiens	HITS-CLIP	Functional MTI (Weak)	23824327
MIRT621895	hsa-miR-766-3p	Homo sapiens	TAF13	6884	Homo sapiens	HITS-CLIP	Functional MTI (Weak)	23824327
MIRT622087	hsa-miR-766-3p	Homo sapiens	SRPX2	27286	Homo sapiens	HITS-CLIP	Functional MTI (Weak)	23824327
MIRT622397	hsa-miR-766-3p	Homo sapiens	RRAGC	64121	Homo sapiens	HITS-CLIP	Functional MTI (Weak)	23824327
MIRT622397	hsa-miR-766-3p	Homo sapiens	RRAGC	64121	Homo sapiens	HITS-CLIP	Functional MTI (Weak)	27418678
MIRT622658	hsa-miR-766-3p	Homo sapiens	POU2F3	25833	Homo sapiens	HITS-CLIP	Functional MTI (Weak)	23824327
MIRT622658	hsa-miR-766-3p	Homo sapiens	POU2F3	25833	Homo sapiens	HITS-CLIP	Functional MTI (Weak)	23313552
MIRT623132	hsa-miR-766-3p	Homo sapiens	NDUFC2	4718	Homo sapiens	HITS-CLIP	Functional MTI (Weak)	23824327
MIRT623132	hsa-miR-766-3p	Homo sapiens	NDUFC2	4718	Homo sapiens	PAR-CLIP	Functional MTI (Weak)	26701625
MIRT623824	hsa-miR-766-3p	Homo sapiens	CASTOR2	729438	Homo sapiens	HITS-CLIP	Functional MTI (Weak)	23824327
MIRT624635	hsa-miR-766-3p	Homo sapiens	ATG2A	23130	Homo sapiens	HITS-CLIP	Functional MTI (Weak)	23824327
MIRT624841	hsa-miR-766-3p	Homo sapiens	ACAP2	23527	Homo sapiens	HITS-CLIP	Functional MTI (Weak)	23824327
MIRT625048	hsa-miR-766-3p	Homo sapiens	MBD3	53615	Homo sapiens	HITS-CLIP	Functional MTI (Weak)	23824327
MIRT625060	hsa-miR-766-3p	Homo sapiens	ZNF556	80032	Homo sapiens	HITS-CLIP	Functional MTI (Weak)	23824327
MIRT625060	hsa-miR-766-3p	Homo sapiens	ZNF556	80032	Homo sapiens	PAR-CLIP	Functional MTI (Weak)	27292025
MIRT625322	hsa-miR-766-3p	Homo sapiens	PTCHD3	374308	Homo sapiens	HITS-CLIP	Functional MTI (Weak)	23824327
MIRT625322	hsa-miR-766-3p	Homo sapiens	PTCHD3	374308	Homo sapiens	HITS-CLIP	Functional MTI (Weak)	23313552
MIRT625575	hsa-miR-766-3p	Homo sapiens	ANKRD42	338699	Homo sapiens	HITS-CLIP	Functional MTI (Weak)	23824327
MIRT626135	hsa-miR-766-3p	Homo sapiens	SNRNP48	154007	Homo sapiens	HITS-CLIP	Functional MTI (Weak)	23824327
MIRT626328	hsa-miR-766-3p	Homo sapiens	LRTOMT	220074	Homo sapiens	HITS-CLIP	Functional MTI (Weak)	23824327
MIRT626766	hsa-miR-766-3p	Homo sapiens	CDC14B	8555	Homo sapiens	HITS-CLIP	Functional MTI (Weak)	23824327
MIRT627213	hsa-miR-766-3p	Homo sapiens	ZC3H12B	340554	Homo sapiens	HITS-CLIP	Functional MTI (Weak)	23824327
MIRT627257	hsa-miR-766-3p	Homo sapiens	XKR4	114786	Homo sapiens	HITS-CLIP	Functional MTI (Weak)	23824327
MIRT627729	hsa-miR-766-3p	Homo sapiens	RAPGEF1	2889	Homo sapiens	HITS-CLIP	Functional MTI (Weak)	23824327
MIRT628467	hsa-miR-766-3p	Homo sapiens	AHSA2	130872	Homo sapiens	HITS-CLIP	Functional MTI (Weak)	23824327
MIRT628628	hsa-miR-766-3p	Homo sapiens	CCT4	10575	Homo sapiens	HITS-CLIP	Functional MTI (Weak)	23824327
MIRT629041	hsa-miR-766-3p	Homo sapiens	KLLN	100144748	Homo sapiens	HITS-CLIP	Functional MTI (Weak)	23824327
MIRT629613	hsa-miR-766-3p	Homo sapiens	NOL10	79954	Homo sapiens	HITS-CLIP	Functional MTI (Weak)	23824327
MIRT630848	hsa-miR-766-3p	Homo sapiens	ACACB	32	Homo sapiens	HITS-CLIP	Functional MTI (Weak)	23824327
MIRT631723	hsa-miR-766-3p	Homo sapiens	RNASEH2B	79621	Homo sapiens	HITS-CLIP	Functional MTI (Weak)	23824327
MIRT631796	hsa-miR-766-3p	Homo sapiens	FUT1	2523	Homo sapiens	HITS-CLIP	Functional MTI (Weak)	23824327
MIRT631796	hsa-miR-766-3p	Homo sapiens	FUT1	2523	Homo sapiens	HITS-CLIP	Functional MTI (Weak)	27418678
MIRT631873	hsa-miR-766-3p	Homo sapiens	BBS5	129880	Homo sapiens	HITS-CLIP	Functional MTI (Weak)	23824327
MIRT631908	hsa-miR-766-3p	Homo sapiens	VEGFC	7424	Homo sapiens	HITS-CLIP	Functional MTI (Weak)	23824327
MIRT631916	hsa-miR-766-3p	Homo sapiens	RAB19	401409	Homo sapiens	HITS-CLIP	Functional MTI (Weak)	23824327
MIRT632265	hsa-miR-766-3p	Homo sapiens	USP1	7398	Homo sapiens	HITS-CLIP	Functional MTI (Weak)	23824327
MIRT632265	hsa-miR-766-3p	Homo sapiens	USP1	7398	Homo sapiens	HITS-CLIP	Functional MTI (Weak)	23313552
MIRT632309	hsa-miR-766-3p	Homo sapiens	TMEM65	157378	Homo sapiens	HITS-CLIP	Functional MTI (Weak)	23824327
MIRT632309	hsa-miR-766-3p	Homo sapiens	TMEM65	157378	Homo sapiens	PAR-CLIP	Functional MTI (Weak)	27292025
MIRT632572	hsa-miR-766-3p	Homo sapiens	POLQ	10721	Homo sapiens	HITS-CLIP	Functional MTI (Weak)	23824327
MIRT632879	hsa-miR-766-3p	Homo sapiens	GOSR1	9527	Homo sapiens	HITS-CLIP	Functional MTI (Weak)	23824327
MIRT632943	hsa-miR-766-3p	Homo sapiens	ELOVL6	79071	Homo sapiens	HITS-CLIP	Functional MTI (Weak)	23824327
MIRT632943	hsa-miR-766-3p	Homo sapiens	ELOVL6	79071	Homo sapiens	HITS-CLIP	Functional MTI (Weak)	23313552
MIRT633993	hsa-miR-766-3p	Homo sapiens	SLC35E2	9906	Homo sapiens	HITS-CLIP	Functional MTI (Weak)	23824327
MIRT635284	hsa-miR-766-3p	Homo sapiens	GK5	256356	Homo sapiens	HITS-CLIP	Functional MTI (Weak)	23824327
MIRT635664	hsa-miR-766-3p	Homo sapiens	DTX3L	151636	Homo sapiens	HITS-CLIP	Functional MTI (Weak)	23824327
MIRT635679	hsa-miR-766-3p	Homo sapiens	COX18	285521	Homo sapiens	HITS-CLIP	Functional MTI (Weak)	23824327
MIRT635679	hsa-miR-766-3p	Homo sapiens	COX18	285521	Homo sapiens	HITS-CLIP	Functional MTI (Weak)	23313552
MIRT635865	hsa-miR-766-3p	Homo sapiens	SLC11A2	4891	Homo sapiens	HITS-CLIP	Functional MTI (Weak)	23824327
MIRT636252	hsa-miR-766-3p	Homo sapiens	SEC63	11231	Homo sapiens	HITS-CLIP	Functional MTI (Weak)	23824327
MIRT636565	hsa-miR-766-3p	Homo sapiens	EPB41	2035	Homo sapiens	HITS-CLIP	Functional MTI (Weak)	23824327
MIRT636626	hsa-miR-766-3p	Homo sapiens	CHAF1B	8208	Homo sapiens	HITS-CLIP	Functional MTI (Weak)	23824327
MIRT636626	hsa-miR-766-3p	Homo sapiens	CHAF1B	8208	Homo sapiens	HITS-CLIP	Functional MTI (Weak)	23706177
MIRT636815	hsa-miR-766-3p	Homo sapiens	TBC1D24	57465	Homo sapiens	HITS-CLIP	Functional MTI (Weak)	23824327
MIRT636880	hsa-miR-766-3p	Homo sapiens	ACOT2	10965	Homo sapiens	HITS-CLIP	Functional MTI (Weak)	23824327
MIRT637474	hsa-miR-766-3p	Homo sapiens	DEFB105B	504180	Homo sapiens	HITS-CLIP	Functional MTI (Weak)	23824327
MIRT637474	hsa-miR-766-3p	Homo sapiens	DEFB105B	504180	Homo sapiens	HITS-CLIP	Functional MTI (Weak)	23313552
MIRT637506	hsa-miR-766-3p	Homo sapiens	DEFB105A	245908	Homo sapiens	HITS-CLIP	Functional MTI (Weak)	23824327
MIRT637506	hsa-miR-766-3p	Homo sapiens	DEFB105A	245908	Homo sapiens	HITS-CLIP	Functional MTI (Weak)	23313552
MIRT637862	hsa-miR-766-3p	Homo sapiens	SC5D	6309	Homo sapiens	HITS-CLIP	Functional MTI (Weak)	23824327
MIRT638082	hsa-miR-766-3p	Homo sapiens	ZNF652	22834	Homo sapiens	HITS-CLIP	Functional MTI (Weak)	23824327
MIRT638097	hsa-miR-766-3p	Homo sapiens	ZBTB8A	653121	Homo sapiens	HITS-CLIP	Functional MTI (Weak)	23824327
MIRT638175	hsa-miR-766-3p	Homo sapiens	TMED4	222068	Homo sapiens	HITS-CLIP	Functional MTI (Weak)	23824327
MIRT638175	hsa-miR-766-3p	Homo sapiens	TMED4	222068	Homo sapiens	PAR-CLIP	Functional MTI (Weak)	27292025
MIRT638223	hsa-miR-766-3p	Homo sapiens	SPATA13	221178	Homo sapiens	HITS-CLIP	Functional MTI (Weak)	23824327
MIRT638280	hsa-miR-766-3p	Homo sapiens	SH2B3	10019	Homo sapiens	HITS-CLIP	Functional MTI (Weak)	23824327
MIRT638716	hsa-miR-766-3p	Homo sapiens	FUT11	170384	Homo sapiens	HITS-CLIP	Functional MTI (Weak)	23824327
MIRT638853	hsa-miR-766-3p	Homo sapiens	CLMP	79827	Homo sapiens	HITS-CLIP	Functional MTI (Weak)	23824327
MIRT640880	hsa-miR-766-3p	Homo sapiens	ENTPD1	953	Homo sapiens	HITS-CLIP	Functional MTI (Weak)	23824327
MIRT640938	hsa-miR-766-3p	Homo sapiens	FAM129A	116496	Homo sapiens	HITS-CLIP	Functional MTI (Weak)	23824327
MIRT640972	hsa-miR-766-3p	Homo sapiens	ORAI2	80228	Homo sapiens	HITS-CLIP	Functional MTI (Weak)	23824327
MIRT641016	hsa-miR-766-3p	Homo sapiens	ANKFY1	51479	Homo sapiens	HITS-CLIP	Functional MTI (Weak)	23824327
MIRT641932	hsa-miR-766-3p	Homo sapiens	SLC25A16	8034	Homo sapiens	HITS-CLIP	Functional MTI (Weak)	23824327
MIRT643379	hsa-miR-766-3p	Homo sapiens	TRIM16L	147166	Homo sapiens	HITS-CLIP	Functional MTI (Weak)	23824327
MIRT643379	hsa-miR-766-3p	Homo sapiens	TRIM16L	147166	Homo sapiens	HITS-CLIP	Functional MTI (Weak)	27418678
MIRT643729	hsa-miR-766-3p	Homo sapiens	MCMDC2	157777	Homo sapiens	HITS-CLIP	Functional MTI (Weak)	23824327
MIRT645164	hsa-miR-766-3p	Homo sapiens	NOL9	79707	Homo sapiens	HITS-CLIP	Functional MTI (Weak)	23824327
MIRT647904	hsa-miR-766-3p	Homo sapiens	UTP4	84916	Homo sapiens	HITS-CLIP	Functional MTI (Weak)	23824327
MIRT649908	hsa-miR-766-3p	Homo sapiens	SLFN12L	100506736	Homo sapiens	HITS-CLIP	Functional MTI (Weak)	23824327
MIRT650225	hsa-miR-766-3p	Homo sapiens	SIGLEC9	27180	Homo sapiens	HITS-CLIP	Functional MTI (Weak)	23824327
MIRT650351	hsa-miR-766-3p	Homo sapiens	TREM1	54210	Homo sapiens	HITS-CLIP	Functional MTI (Weak)	23824327
MIRT651712	hsa-miR-766-3p	Homo sapiens	VGLL3	389136	Homo sapiens	HITS-CLIP	Functional MTI (Weak)	23824327
MIRT652840	hsa-miR-766-3p	Homo sapiens	TACO1	51204	Homo sapiens	HITS-CLIP	Functional MTI (Weak)	23824327
MIRT654090	hsa-miR-766-3p	Homo sapiens	RSF1	51773	Homo sapiens	HITS-CLIP	Functional MTI (Weak)	23824327
MIRT655149	hsa-miR-766-3p	Homo sapiens	PHF3	23469	Homo sapiens	HITS-CLIP	Functional MTI (Weak)	23824327
MIRT655592	hsa-miR-766-3p	Homo sapiens	OTUD7B	56957	Homo sapiens	HITS-CLIP	Functional MTI (Weak)	23824327
MIRT656976	hsa-miR-766-3p	Homo sapiens	KDM5B	10765	Homo sapiens	HITS-CLIP	Functional MTI (Weak)	23824327
MIRT657550	hsa-miR-766-3p	Homo sapiens	GSTO2	119391	Homo sapiens	HITS-CLIP	Functional MTI (Weak)	23824327
MIRT657655	hsa-miR-766-3p	Homo sapiens	GPR75	10936	Homo sapiens	HITS-CLIP	Functional MTI (Weak)	23824327
MIRT658761	hsa-miR-766-3p	Homo sapiens	EIF4EBP2	1979	Homo sapiens	HITS-CLIP	Functional MTI (Weak)	23824327
MIRT659359	hsa-miR-766-3p	Homo sapiens	CRKL	1399	Homo sapiens	HITS-CLIP	Functional MTI (Weak)	23824327
MIRT659380	hsa-miR-766-3p	Homo sapiens	CREG2	200407	Homo sapiens	HITS-CLIP	Functional MTI (Weak)	23824327
MIRT659466	hsa-miR-766-3p	Homo sapiens	CLPB	81570	Homo sapiens	HITS-CLIP	Functional MTI (Weak)	23824327
MIRT660053	hsa-miR-766-3p	Homo sapiens	TIGAR	57103	Homo sapiens	HITS-CLIP	Functional MTI (Weak)	23824327
MIRT660722	hsa-miR-766-3p	Homo sapiens	ALG9	79796	Homo sapiens	HITS-CLIP	Functional MTI (Weak)	23824327
MIRT660738	hsa-miR-766-3p	Homo sapiens	ALG14	199857	Homo sapiens	HITS-CLIP	Functional MTI (Weak)	23824327
MIRT661089	hsa-miR-766-3p	Homo sapiens	TMEM145	284339	Homo sapiens	HITS-CLIP	Functional MTI (Weak)	23824327
MIRT661177	hsa-miR-766-3p	Homo sapiens	S1PR2	9294	Homo sapiens	HITS-CLIP	Functional MTI (Weak)	23824327
MIRT661336	hsa-miR-766-3p	Homo sapiens	TBC1D15	64786	Homo sapiens	HITS-CLIP	Functional MTI (Weak)	23824327
MIRT662201	hsa-miR-766-3p	Homo sapiens	MEI1	150365	Homo sapiens	HITS-CLIP	Functional MTI (Weak)	23824327
MIRT662271	hsa-miR-766-3p	Homo sapiens	OR51E2	81285	Homo sapiens	HITS-CLIP	Functional MTI (Weak)	23824327
MIRT662271	hsa-miR-766-3p	Homo sapiens	OR51E2	81285	Homo sapiens	PAR-CLIP	Functional MTI (Weak)	27292025
MIRT663047	hsa-miR-766-3p	Homo sapiens	SLC16A4	9122	Homo sapiens	HITS-CLIP	Functional MTI (Weak)	23824327
MIRT663477	hsa-miR-766-3p	Homo sapiens	POFUT2	23275	Homo sapiens	HITS-CLIP	Functional MTI (Weak)	23824327
MIRT664040	hsa-miR-766-3p	Homo sapiens	RPL27A	6157	Homo sapiens	HITS-CLIP	Functional MTI (Weak)	23824327
MIRT664097	hsa-miR-766-3p	Homo sapiens	ZDHHC24	254359	Homo sapiens	HITS-CLIP	Functional MTI (Weak)	23824327
MIRT664318	hsa-miR-766-3p	Homo sapiens	CD209	30835	Homo sapiens	HITS-CLIP	Functional MTI (Weak)	23824327
MIRT664596	hsa-miR-766-3p	Homo sapiens	HSD17B12	51144	Homo sapiens	HITS-CLIP	Functional MTI (Weak)	23824327
MIRT664596	hsa-miR-766-3p	Homo sapiens	HSD17B12	51144	Homo sapiens	HITS-CLIP	Functional MTI (Weak)	23313552
MIRT665163	hsa-miR-766-3p	Homo sapiens	SF3A1	10291	Homo sapiens	HITS-CLIP	Functional MTI (Weak)	23824327
MIRT665163	hsa-miR-766-3p	Homo sapiens	SF3A1	10291	Homo sapiens	HITS-CLIP	Functional MTI (Weak)	23706177
MIRT665215	hsa-miR-766-3p	Homo sapiens	RBM22	55696	Homo sapiens	HITS-CLIP	Functional MTI (Weak)	23824327
MIRT665608	hsa-miR-766-3p	Homo sapiens	TTC39A	22996	Homo sapiens	HITS-CLIP	Functional MTI (Weak)	23824327
MIRT665831	hsa-miR-766-3p	Homo sapiens	TIMELESS	8914	Homo sapiens	HITS-CLIP	Functional MTI (Weak)	23824327
MIRT666547	hsa-miR-766-3p	Homo sapiens	RNF115	27246	Homo sapiens	HITS-CLIP	Functional MTI (Weak)	23824327
MIRT666547	hsa-miR-766-3p	Homo sapiens	RNF115	27246	Homo sapiens	PAR-CLIP	Functional MTI (Weak)	27292025
MIRT666603	hsa-miR-766-3p	Homo sapiens	REEP3	221035	Homo sapiens	HITS-CLIP	Functional MTI (Weak)	23824327
MIRT666887	hsa-miR-766-3p	Homo sapiens	POLA2	23649	Homo sapiens	HITS-CLIP	Functional MTI (Weak)	23824327
MIRT667159	hsa-miR-766-3p	Homo sapiens	NRXN3	9369	Homo sapiens	HITS-CLIP	Functional MTI (Weak)	23824327
MIRT667253	hsa-miR-766-3p	Homo sapiens	NEK9	91754	Homo sapiens	HITS-CLIP	Functional MTI (Weak)	23824327
MIRT667435	hsa-miR-766-3p	Homo sapiens	METTL8	79828	Homo sapiens	HITS-CLIP	Functional MTI (Weak)	23824327
MIRT667691	hsa-miR-766-3p	Homo sapiens	KNSTRN	90417	Homo sapiens	HITS-CLIP	Functional MTI (Weak)	23824327
MIRT667691	hsa-miR-766-3p	Homo sapiens	KNSTRN	90417	Homo sapiens	PAR-CLIP	Functional MTI (Weak)	27292025
MIRT668024	hsa-miR-766-3p	Homo sapiens	HAUS3	79441	Homo sapiens	HITS-CLIP	Functional MTI (Weak)	23824327
MIRT668608	hsa-miR-766-3p	Homo sapiens	EHD4	30844	Homo sapiens	HITS-CLIP	Functional MTI (Weak)	23824327
MIRT668608	hsa-miR-766-3p	Homo sapiens	EHD4	30844	Homo sapiens	HITS-CLIP	Functional MTI (Weak)	23313552
MIRT668608	hsa-miR-766-3p	Homo sapiens	EHD4	30844	Homo sapiens	HITS-CLIP	Functional MTI (Weak)	27418678
MIRT668695	hsa-miR-766-3p	Homo sapiens	DNAL1	83544	Homo sapiens	HITS-CLIP	Functional MTI (Weak)	23824327
MIRT669038	hsa-miR-766-3p	Homo sapiens	CHEK1	1111	Homo sapiens	HITS-CLIP	Functional MTI (Weak)	23824327
MIRT669157	hsa-miR-766-3p	Homo sapiens	CCNG1	900	Homo sapiens	HITS-CLIP	Functional MTI (Weak)	23824327
MIRT669195	hsa-miR-766-3p	Homo sapiens	CCDC113	29070	Homo sapiens	HITS-CLIP	Functional MTI (Weak)	23824327
MIRT669729	hsa-miR-766-3p	Homo sapiens	ZBTB8B	728116	Homo sapiens	HITS-CLIP	Functional MTI (Weak)	23824327
MIRT669729	hsa-miR-766-3p	Homo sapiens	ZBTB8B	728116	Homo sapiens	HITS-CLIP	Functional MTI (Weak)	23313552
MIRT670091	hsa-miR-766-3p	Homo sapiens	ABCF3	55324	Homo sapiens	HITS-CLIP	Functional MTI (Weak)	23824327
MIRT670091	hsa-miR-766-3p	Homo sapiens	ABCF3	55324	Homo sapiens	HITS-CLIP	Functional MTI (Weak)	23313552
MIRT670091	hsa-miR-766-3p	Homo sapiens	ABCF3	55324	Homo sapiens	HITS-CLIP	Functional MTI (Weak)	27418678
MIRT672489	hsa-miR-766-3p	Homo sapiens	FUS	2521	Homo sapiens	HITS-CLIP	Functional MTI (Weak)	23824327
MIRT672489	hsa-miR-766-3p	Homo sapiens	FUS	2521	Homo sapiens	PAR-CLIP	Functional MTI (Weak)	27292025
MIRT673226	hsa-miR-766-3p	Homo sapiens	KLHDC8A	55220	Homo sapiens	HITS-CLIP	Functional MTI (Weak)	23824327
MIRT674233	hsa-miR-766-3p	Homo sapiens	RAD51	5888	Homo sapiens	HITS-CLIP	Functional MTI (Weak)	23824327
MIRT675635	hsa-miR-766-3p	Homo sapiens	HACE1	57531	Homo sapiens	HITS-CLIP	Functional MTI (Weak)	23824327
MIRT677914	hsa-miR-766-3p	Homo sapiens	HIST1H2BN	8341	Homo sapiens	HITS-CLIP	Functional MTI (Weak)	23824327
MIRT678627	hsa-miR-766-3p	Homo sapiens	OLFML2A	169611	Homo sapiens	HITS-CLIP	Functional MTI (Weak)	23824327
MIRT678792	hsa-miR-766-3p	Homo sapiens	NUPL2	11097	Homo sapiens	HITS-CLIP	Functional MTI (Weak)	23824327
MIRT678792	hsa-miR-766-3p	Homo sapiens	NUPL2	11097	Homo sapiens	PAR-CLIP	Functional MTI (Weak)	27292025
MIRT679562	hsa-miR-766-3p	Homo sapiens	LIN9	286826	Homo sapiens	HITS-CLIP	Functional MTI (Weak)	23824327
MIRT679562	hsa-miR-766-3p	Homo sapiens	LIN9	286826	Homo sapiens	HITS-CLIP	Functional MTI (Weak)	23313552
MIRT680744	hsa-miR-766-3p	Homo sapiens	CA5B	11238	Homo sapiens	HITS-CLIP	Functional MTI (Weak)	23706177
MIRT680899	hsa-miR-766-3p	Homo sapiens	SLC33A1	9197	Homo sapiens	HITS-CLIP	Functional MTI (Weak)	23706177
MIRT681033	hsa-miR-766-3p	Homo sapiens	AAED1	195827	Homo sapiens	HITS-CLIP	Functional MTI (Weak)	23706177
MIRT681033	hsa-miR-766-3p	Homo sapiens	AAED1	195827	Homo sapiens	PAR-CLIP	Functional MTI (Weak)	27292025
MIRT682300	hsa-miR-766-3p	Homo sapiens	RBM28	55131	Homo sapiens	HITS-CLIP	Functional MTI (Weak)	23706177
MIRT682482	hsa-miR-766-3p	Homo sapiens	LIX1L	128077	Homo sapiens	HITS-CLIP	Functional MTI (Weak)	23706177
MIRT682482	hsa-miR-766-3p	Homo sapiens	LIX1L	128077	Homo sapiens	HITS-CLIP	Functional MTI (Weak)	23313552
MIRT682568	hsa-miR-766-3p	Homo sapiens	EIF4EBP1	1978	Homo sapiens	HITS-CLIP	Functional MTI (Weak)	23706177
MIRT682702	hsa-miR-766-3p	Homo sapiens	PSMD9	5715	Homo sapiens	HITS-CLIP	Functional MTI (Weak)	23706177
MIRT682760	hsa-miR-766-3p	Homo sapiens	MDM2	4193	Homo sapiens	HITS-CLIP	Functional MTI (Weak)	23706177
MIRT682812	hsa-miR-766-3p	Homo sapiens	TMCO1	54499	Homo sapiens	HITS-CLIP	Functional MTI (Weak)	23706177
MIRT682848	hsa-miR-766-3p	Homo sapiens	DNAJC28	54943	Homo sapiens	HITS-CLIP	Functional MTI (Weak)	23706177
MIRT682868	hsa-miR-766-3p	Homo sapiens	TRMO	51531	Homo sapiens	HITS-CLIP	Functional MTI (Weak)	23706177
MIRT682897	hsa-miR-766-3p	Homo sapiens	XIAP	331	Homo sapiens	HITS-CLIP	Functional MTI (Weak)	23706177
MIRT682917	hsa-miR-766-3p	Homo sapiens	MIGA1	374986	Homo sapiens	HITS-CLIP	Functional MTI (Weak)	23706177
MIRT682936	hsa-miR-766-3p	Homo sapiens	ZNF292	23036	Homo sapiens	HITS-CLIP	Functional MTI (Weak)	23706177
MIRT682954	hsa-miR-766-3p	Homo sapiens	RPL12	6136	Homo sapiens	HITS-CLIP	Functional MTI (Weak)	23706177
MIRT682973	hsa-miR-766-3p	Homo sapiens	NF2	4771	Homo sapiens	HITS-CLIP	Functional MTI (Weak)	23706177
MIRT683034	hsa-miR-766-3p	Homo sapiens	SUSD5	26032	Homo sapiens	HITS-CLIP	Functional MTI (Weak)	23706177
MIRT683083	hsa-miR-766-3p	Homo sapiens	A1BG	1	Homo sapiens	HITS-CLIP	Functional MTI (Weak)	23706177
MIRT683106	hsa-miR-766-3p	Homo sapiens	TIMM10B	26515	Homo sapiens	HITS-CLIP	Functional MTI (Weak)	23706177
MIRT683127	hsa-miR-766-3p	Homo sapiens	MED28	80306	Homo sapiens	HITS-CLIP	Functional MTI (Weak)	23706177
MIRT683838	hsa-miR-766-3p	Homo sapiens	ZNF682	91120	Homo sapiens	HITS-CLIP	Functional MTI (Weak)	23313552
MIRT684256	hsa-miR-766-3p	Homo sapiens	TBXA2R	6915	Homo sapiens	HITS-CLIP	Functional MTI (Weak)	23313552
MIRT684324	hsa-miR-766-3p	Homo sapiens	GTF3C4	9329	Homo sapiens	HITS-CLIP	Functional MTI (Weak)	23313552
MIRT684390	hsa-miR-766-3p	Homo sapiens	MCTS1	28985	Homo sapiens	HITS-CLIP	Functional MTI (Weak)	23313552
MIRT684424	hsa-miR-766-3p	Homo sapiens	TUFT1	7286	Homo sapiens	HITS-CLIP	Functional MTI (Weak)	23313552
MIRT684424	hsa-miR-766-3p	Homo sapiens	TUFT1	7286	Homo sapiens	PAR-CLIP	Functional MTI (Weak)	27292025
[truncated: 263 more rows]

## Sheet: InnateDB 5-FU incr miR targets
Pathway Name	Pathway Id	Source Name	Organism	Pathway uploaded gene count	Genes in InnateDB for this entity	Pathway p-value	Pathway p-value (corrected)	Gene Symbols	Genes (Symbol|IDBG-ID|Ensembl|Entrez|Fold Change|P-Value)
Gene Expression	19770	REACTOME	9606	168	1118	7.29142e-14	1.07767e-10	AARS; AEBP2; AKT1; BAZ2A; CHD4; CNOT1; CNOT4; CRCP; DDX6; DICER1; DNMT1; EED; EEF2; EIF2C1; EIF2C2; EIF2C3; EIF2C4; EIF4EBP1; ESR1; EXOSC2; EZH2; FUS; GATAD2A; GATAD2B; GTF2B; GTF2E2; GTF3C4; H2AFX; HIST1H2BJ; HIST1H2BN; HNF4A; HNRNPF; HNRNPK; HNRNPL; HNRNPUL1; HSPA8; IGF2BP1; JARID2; MBD3; MED24; MED7; MED8; MYC; NARS; NFIB; NR1D2; NR2F6; NUP205; NUP214; NUP93; NUPL2; PARP1; PATL1; PGR; POLR1B; …	AARS|IDBG-39794|ENSG00000090861|16|; AEBP2|IDBG-22258|ENSG00000139154|121536|; AKT1|IDBG-22709|ENSG00000142208|207|; BAZ2A|IDBG-41295|ENSG00000076108|11176|; CHD4|IDBG-14532|ENSG00000111642|1108|; CNOT1|IDBG-34466|ENSG00000125107|23019|; CNOT4|IDBG-42604|ENSG00000080802|4850|; CRCP|IDBG-408285|ENSG00000241258|27297|; DDX6|IDBG-74041|ENSG00000110367|1656|; DICER1|IDBG-18522|ENSG00000100697|23405|;…
Pathways in cancer	4397	KEGG	9606	64	329	4.00097e-10	2.95671e-07	AKT1; AKT2; BAX; BCL2; CASP3; CCND1; CCNE2; CDH1; CDK4; CDKN1A; CDKN1B; CEBPA; CRK; CRKL; DAPK1; E2F1; E2F2; EGLN3; FGF19; FGF2; FGF3; FGFR3; FZD5; FZD6; HIF1A; HSP90AA1; HSP90B1; IGF1R; KRAS; LAMC3; MAPK1; MDM2; MET; MSH3; MYC; NFKB1; NFKBIA; PDGFRA; PIAS2; PIK3CG; PIK3R1; PIK3R3; PPARD; PPARG; PTEN; PTK2; RAD51; RARA; SMAD4; SOS2; STK4; TCF7L2; TGFA; TGFB1; TGFB2; TGFBR1; TGFBR2; VEGFA; VEGFC; …	AKT1|IDBG-22709|ENSG00000142208|207|; AKT2|IDBG-51270|ENSG00000105221|208|; BAX|IDBG-61459|ENSG00000087088|581|; BCL2|IDBG-4354|ENSG00000171791|596|; CASP3|IDBG-46394|ENSG00000164305|836|; CCND1|IDBG-61868|ENSG00000110092|595|; CCNE2|IDBG-29174|ENSG00000175305|9134|; CDH1|IDBG-38622|ENSG00000039068|999|; CDK4|IDBG-43642|ENSG00000135446|1019|; CDKN1A|IDBG-85033|ENSG00000124762|1026|; CDKN1B|IDBG-2…
Chronic myeloid leukemia	582	KEGG	9606	25	74	1.16313e-09	4.29778e-07	AKT1; AKT2; CCND1; CDK4; CDKN1A; CDKN1B; CRK; CRKL; E2F1; E2F2; KRAS; MAPK1; MDM2; MYC; NFKB1; NFKBIA; PIK3CG; PIK3R1; PIK3R3; SMAD4; SOS2; TGFB1; TGFB2; TGFBR1; TGFBR2;	AKT1|IDBG-22709|ENSG00000142208|207|; AKT2|IDBG-51270|ENSG00000105221|208|; CCND1|IDBG-61868|ENSG00000110092|595|; CDK4|IDBG-43642|ENSG00000135446|1019|; CDKN1A|IDBG-85033|ENSG00000124762|1026|; CDKN1B|IDBG-20317|ENSG00000111276|1027|; CRK|IDBG-14664|ENSG00000167193|1398|; CRKL|IDBG-1833|ENSG00000099942|1399|; E2F1|IDBG-67214|ENSG00000101412|1869|; E2F2|IDBG-93950|ENSG00000007968|1870|; KRAS|IDBG…
Cellular responses to stress	16723	REACTOME	9606	51	240	1.10113e-09	5.4249e-07	ANAPC7; CBX4; CBX6; CCNA2; CCNE2; CDK4; CDKN1A; CDKN1B; E2F1; E2F2; EED; EGLN3; EIF2C1; EIF2C3; EIF2C4; EZH2; FKBP4; FZR1; H1F0; H2AFX; HIF1A; HIF1AN; HIST1H2BJ; HIST1H2BN; HMGA1; HSBP1; HSP90AA1; HSPA8; KDM6B; KIAA1967; MAP2K7; MAPK1; MAPKAPK5; MDM2; MRE11A; NFKB1; RPA1; RPS27A; SIRT1; SUZ12; TERF1; TERF2; TNRC6A; TNRC6B; TNRC6C; UBB; UBC; UBE2D2; UBE2D3; VEGFA; VHL;	ANAPC7|IDBG-57027|ENSG00000196510|51434|; CBX4|IDBG-71254|ENSG00000141582|8535|; CBX6|IDBG-7818|ENSG00000183741|23466|; CCNA2|IDBG-36372|ENSG00000145386|890|; CCNE2|IDBG-29174|ENSG00000175305|9134|; CDK4|IDBG-43642|ENSG00000135446|1019|; CDKN1A|IDBG-85033|ENSG00000124762|1026|; CDKN1B|IDBG-20317|ENSG00000111276|1027|; E2F1|IDBG-67214|ENSG00000101412|1869|; E2F2|IDBG-93950|ENSG00000007968|1870|; E…
Oncogene Induced Senescence	16811	REACTOME	9606	14	30	4.81905e-08	7.91396e-06	CDK4; E2F1; E2F2; EIF2C1; EIF2C3; EIF2C4; MAPK1; MDM2; RPS27A; TNRC6A; TNRC6B; TNRC6C; UBB; UBC;	CDK4|IDBG-43642|ENSG00000135446|1019|; E2F1|IDBG-67214|ENSG00000101412|1869|; E2F2|IDBG-93950|ENSG00000007968|1870|; EIF2C1|IDBG-96234|ENSG00000092847|26523|; EIF2C3|IDBG-96250|ENSG00000126070|192669|; EIF2C4|IDBG-96231|ENSG00000134698|192670|; MAPK1|IDBG-2147|ENSG00000100030|5594|; MDM2|IDBG-46431|ENSG00000135679|4193|; RPS27A|IDBG-52358|ENSG00000143947|6233|; TNRC6A|IDBG-21227|ENSG00000090905|1…
Signaling by ERBB4	13265	REACTOME	9606	33	137	4.36953e-08	8.07271e-06	ADAM17; AKT1; AKT2; CDKN1A; CDKN1B; CXCL12; EIF2C1; EIF2C2; EIF2C3; EIF2C4; EREG; ESR1; FGF19; FGF2; FGF3; FOXO3; IRS1; KRAS; MAPK1; MDM2; PDGFRA; PGR; PIK3R1; PIK3R3; PTEN; RPS27A; TNRC6A; TNRC6B; TNRC6C; UBB; UBC; YAP1; YWHAB;	ADAM17|IDBG-27788|ENSG00000151694|6868|; AKT1|IDBG-22709|ENSG00000142208|207|; AKT2|IDBG-51270|ENSG00000105221|208|; CDKN1A|IDBG-85033|ENSG00000124762|1026|; CDKN1B|IDBG-20317|ENSG00000111276|1027|; CXCL12|IDBG-71595|ENSG00000107562|6387|; EIF2C1|IDBG-96234|ENSG00000092847|26523|; EIF2C2|IDBG-37096|ENSG00000123908|27161|; EIF2C3|IDBG-96250|ENSG00000126070|192669|; EIF2C4|IDBG-96231|ENSG0000013469…
TGF_beta_Receptor	15911	NETPATH	9606	45	220	3.6426e-08	8.97293e-06	AKT1; ANAPC7; CCND1; CD44; CDK4; CDKN1A; CRK; EIF4EBP1; ERBB2IP; ESR1; EWSR1; FOXO3; FZR1; HNF4A; HOXA9; HSPA8; KLF10; KPNB1; MAPK1; MYC; NFKB1; NFKBIA; NUP214; PARD3; PIAS2; PIK3R1; PTK2; ROCK1; RPS6KA5; RUNX3; SIK1; SKI; SMAD4; SOX9; STAMBPL1; TCF4; TGFB1; TGFB2; TGFBR1; TGFBR2; UBE2D2; UBE2D3; YAP1; ZEB2; ZFYVE9;	AKT1|IDBG-22709|ENSG00000142208|207|; ANAPC7|IDBG-57027|ENSG00000196510|51434|; CCND1|IDBG-61868|ENSG00000110092|595|; CD44|IDBG-39556|ENSG00000026508|960|; CDK4|IDBG-43642|ENSG00000135446|1019|; CDKN1A|IDBG-85033|ENSG00000124762|1026|; CRK|IDBG-14664|ENSG00000167193|1398|; EIF4EBP1|IDBG-17284|ENSG00000187840|1978|; ERBB2IP|IDBG-24405|ENSG00000112851|55914|; ESR1|IDBG-97997|ENSG00000091831|2099|;…
Cellular Senescence	18630	REACTOME	9606	37	164	4.29474e-08	9.06803e-06	ANAPC7; CBX4; CBX6; CCNA2; CCNE2; CDK4; CDKN1A; CDKN1B; E2F1; E2F2; EED; EIF2C1; EIF2C3; EIF2C4; EZH2; FZR1; H1F0; H2AFX; HIST1H2BJ; HIST1H2BN; HMGA1; KDM6B; MAP2K7; MAPK1; MAPKAPK5; MDM2; MRE11A; NFKB1; RPS27A; SUZ12; TERF1; TERF2; TNRC6A; TNRC6B; TNRC6C; UBB; UBC;	ANAPC7|IDBG-57027|ENSG00000196510|51434|; CBX4|IDBG-71254|ENSG00000141582|8535|; CBX6|IDBG-7818|ENSG00000183741|23466|; CCNA2|IDBG-36372|ENSG00000145386|890|; CCNE2|IDBG-29174|ENSG00000175305|9134|; CDK4|IDBG-43642|ENSG00000135446|1019|; CDKN1A|IDBG-85033|ENSG00000124762|1026|; CDKN1B|IDBG-20317|ENSG00000111276|1027|; E2F1|IDBG-67214|ENSG00000101412|1869|; E2F2|IDBG-93950|ENSG00000007968|1870|; E…
Post-transcriptional silencing by small RNAs	13758	REACTOME	9606	7	7	3.63136e-08	1.07343e-05	EIF2C1; EIF2C2; EIF2C3; EIF2C4; TNRC6A; TNRC6B; TNRC6C;	EIF2C1|IDBG-96234|ENSG00000092847|26523|; EIF2C2|IDBG-37096|ENSG00000123908|27161|; EIF2C3|IDBG-96250|ENSG00000126070|192669|; EIF2C4|IDBG-96231|ENSG00000134698|192670|; TNRC6A|IDBG-21227|ENSG00000090905|102724266,27327|; TNRC6B|IDBG-8635|ENSG00000100354|23112|; TNRC6C|IDBG-70319|ENSG00000078687|57690|;
Generic Transcription Pathway	13742	REACTOME	9606	74	458	8.20649e-08	1.21292e-05	ESR1; HNF4A; MED24; MED7; MED8; MYC; NR1D2; NR2F6; PARP1; PGR; PPARA; PPARD; PPARG; RARA; RPS27A; SERPINE1; SKI; SMAD4; THRA; UBB; UBC; UBE2D3; YAP1; ZFP14; ZNF100; ZNF101; ZNF12; ZNF154; ZNF157; ZNF215; ZNF224; ZNF234; ZNF254; ZNF317; ZNF331; ZNF333; ZNF347; ZNF354B; ZNF383; ZNF394; ZNF417; ZNF426; ZNF431; ZNF43; ZNF440; ZNF460; ZNF468; ZNF480; ZNF529; ZNF543; ZNF555; ZNF556; ZNF584; ZNF585A; ZN…	ESR1|IDBG-97997|ENSG00000091831|2099|; HNF4A|IDBG-76498|ENSG00000101076|3172|; MED24|IDBG-46943|ENSG00000008838|102466757,9862|; MED7|IDBG-55282|ENSG00000155868|9443|; MED8|IDBG-97428|ENSG00000159479|112950|; MYC|IDBG-35442|ENSG00000136997|4609|; NR1D2|IDBG-22253|ENSG00000174738|9975|; NR2F6|IDBG-36169|ENSG00000160113|2063|; PARP1|IDBG-107034|ENSG00000143799|142|; PGR|IDBG-68800|ENSG00000082175|5…
Prostate cancer	544	KEGG	9606	25	90	9.9879e-08	1.34201e-05	AKT1; AKT2; BCL2; CCND1; CCNE2; CDKN1A; CDKN1B; E2F1; E2F2; HSP90AA1; HSP90B1; IGF1R; KRAS; MAPK1; MDM2; NFKB1; NFKBIA; PDGFRA; PIK3CG; PIK3R1; PIK3R3; PTEN; SOS2; TCF7L2; TGFA;	AKT1|IDBG-22709|ENSG00000142208|207|; AKT2|IDBG-51270|ENSG00000105221|208|; BCL2|IDBG-4354|ENSG00000171791|596|; CCND1|IDBG-61868|ENSG00000110092|595|; CCNE2|IDBG-29174|ENSG00000175305|9134|; CDKN1A|IDBG-85033|ENSG00000124762|1026|; CDKN1B|IDBG-20317|ENSG00000111276|1027|; E2F1|IDBG-67214|ENSG00000101412|1869|; E2F2|IDBG-93950|ENSG00000007968|1870|; HSP90AA1|IDBG-20861|ENSG00000080824|3320|; HSP9…
p53 signaling pathway	597	KEGG	9606	21	68	1.45945e-07	1.79756e-05	APAF1; BAX; CASP3; CCNB1; CCND1; CCND2; CCND3; CCNE2; CCNG1; CDK4; CDKN1A; CHEK1; CHEK2; MDM2; PPM1D; PTEN; SERPINE1; SESN3; SFN; TNFRSF10B; ZMAT3;	APAF1|IDBG-52364|ENSG00000120868|317|; BAX|IDBG-61459|ENSG00000087088|581|; CASP3|IDBG-46394|ENSG00000164305|836|; CCNB1|IDBG-25262|ENSG00000134057|891|; CCND1|IDBG-61868|ENSG00000110092|595|; CCND2|IDBG-12912|ENSG00000118971|894|; CCND3|IDBG-86973|ENSG00000112576|896|; CCNE2|IDBG-29174|ENSG00000175305|9134|; CCNG1|IDBG-56515|ENSG00000113328|900|; CDK4|IDBG-43642|ENSG00000135446|1019|; CDKN1A|IDB…
Melanoma	490	KEGG	9606	21	72	4.29523e-07	4.88335e-05	AKT1; AKT2; CCND1; CDH1; CDK4; CDKN1A; E2F1; E2F2; FGF19; FGF2; FGF3; IGF1R; KRAS; MAPK1; MDM2; MET; PDGFRA; PIK3CG; PIK3R1; PIK3R3; PTEN;	AKT1|IDBG-22709|ENSG00000142208|207|; AKT2|IDBG-51270|ENSG00000105221|208|; CCND1|IDBG-61868|ENSG00000110092|595|; CDH1|IDBG-38622|ENSG00000039068|999|; CDK4|IDBG-43642|ENSG00000135446|1019|; CDKN1A|IDBG-85033|ENSG00000124762|1026|; E2F1|IDBG-67214|ENSG00000101412|1869|; E2F2|IDBG-93950|ENSG00000007968|1870|; FGF19|IDBG-61980|ENSG00000162344|9965|; FGF2|IDBG-37039|ENSG00000138685|2247|; FGF3|IDBG…
Oxidative Stress Induced Senescence	19575	REACTOME	9606	25	97	4.8285e-07	5.09751e-05	CBX4; CBX6; CDK4; E2F1; E2F2; EED; EIF2C1; EIF2C3; EIF2C4; EZH2; H2AFX; HIST1H2BJ; HIST1H2BN; KDM6B; MAP2K7; MAPK1; MAPKAPK5; MDM2; RPS27A; SUZ12; TNRC6A; TNRC6B; TNRC6C; UBB; UBC;	CBX4|IDBG-71254|ENSG00000141582|8535|; CBX6|IDBG-7818|ENSG00000183741|23466|; CDK4|IDBG-43642|ENSG00000135446|1019|; E2F1|IDBG-67214|ENSG00000101412|1869|; E2F2|IDBG-93950|ENSG00000007968|1870|; EED|IDBG-66821|ENSG00000074266|8726|; EIF2C1|IDBG-96234|ENSG00000092847|26523|; EIF2C3|IDBG-96250|ENSG00000126070|192669|; EIF2C4|IDBG-96231|ENSG00000134698|192670|; EZH2|IDBG-47019|ENSG00000106462|2146|;…
Pancreatic cancer	593	KEGG	9606	20	67	5.34393e-07	5.26555e-05	AKT1; AKT2; CCND1; CDK4; E2F1; E2F2; KRAS; MAPK1; NFKB1; PIK3CG; PIK3R1; PIK3R3; RAD51; SMAD4; TGFA; TGFB1; TGFB2; TGFBR1; TGFBR2; VEGFA;	AKT1|IDBG-22709|ENSG00000142208|207|; AKT2|IDBG-51270|ENSG00000105221|208|; CCND1|IDBG-61868|ENSG00000110092|595|; CDK4|IDBG-43642|ENSG00000135446|1019|; E2F1|IDBG-67214|ENSG00000101412|1869|; E2F2|IDBG-93950|ENSG00000007968|1870|; KRAS|IDBG-23889|ENSG00000133703|3845|; MAPK1|IDBG-2147|ENSG00000100030|5594|; NFKB1|IDBG-31974|ENSG00000109320|4790|; PIK3CG|IDBG-35338|ENSG00000105851|5294|; PIK3R1|I…
Disease	19807	REACTOME	9606	150	1192	7.04532e-07	6.50811e-05	ABCC5; ACACB; ADAM17; AKT1; AKT2; APOC3; APP; ATP6V0D1; ATP6V0E1; ATP6V1B2; ATP6V1C1; B3GAT2; B4GALT5; B4GALT7; BCL9L; CBY1; CD44; CDC73; CDKN1A; CDKN1B; CHPF2; CHST1; CHST6; CSNK1E; CSNK2A1; CUL3; CXCR4; DKK1; DLL4; DSEL; DTX4; EIF2C1; EIF2C2; EIF2C3; EIF2C4; ENPP1; EREG; FGF19; FGF2; FGF3; FGFR1OP; FGFR3; FOXO3; FURIN; FZD5; FZD6; G6PC; GAPDH; GRSF1; GSTO2; GTF2B; GTF2E2; H2AFX; HIF1A; HIST1H2B…	ABCC5|IDBG-67159|ENSG00000114770|10057|; ACACB|IDBG-55817|ENSG00000076555|32|; ADAM17|IDBG-27788|ENSG00000151694|6868|; AKT1|IDBG-22709|ENSG00000142208|207|; AKT2|IDBG-51270|ENSG00000105221|208|; APOC3|IDBG-72562|ENSG00000110245|345|; APP|IDBG-1100|ENSG00000142192|351|; ATP6V0D1|IDBG-36842|ENSG00000159720|9114|; ATP6V0E1|IDBG-57918|ENSG00000113732|8992|; ATP6V1B2|IDBG-9757|ENSG00000147416|526|; A…
Colorectal cancer	442	KEGG	9606	19	63	8.61226e-07	7.4876e-05	AKT1; AKT2; BAX; BCL2; CASP3; CCND1; KRAS; MAPK1; MSH3; MYC; PIK3CG; PIK3R1; PIK3R3; SMAD4; TCF7L2; TGFB1; TGFB2; TGFBR1; TGFBR2;	AKT1|IDBG-22709|ENSG00000142208|207|; AKT2|IDBG-51270|ENSG00000105221|208|; BAX|IDBG-61459|ENSG00000087088|581|; BCL2|IDBG-4354|ENSG00000171791|596|; CASP3|IDBG-46394|ENSG00000164305|836|; CCND1|IDBG-61868|ENSG00000110092|595|; KRAS|IDBG-23889|ENSG00000133703|3845|; MAPK1|IDBG-2147|ENSG00000100030|5594|; MSH3|IDBG-31502|ENSG00000113318|4437|; MYC|IDBG-35442|ENSG00000136997|4609|; PIK3CG|IDBG-3533…
Signaling by SCF-KIT	13325	REACTOME	9606	29	127	9.52274e-07	7.81923e-05	AKT1; AKT2; CDKN1A; CDKN1B; CHEK1; EIF2C1; EIF2C2; EIF2C3; EIF2C4; EREG; FGF19; FGF2; FGF3; FOXO3; GRB10; IRS1; KRAS; MAPK1; MDM2; PDGFRA; PIK3R1; PIK3R3; PTEN; SH2B3; SOCS6; TNRC6A; TNRC6B; TNRC6C; YWHAB;	AKT1|IDBG-22709|ENSG00000142208|207|; AKT2|IDBG-51270|ENSG00000105221|208|; CDKN1A|IDBG-85033|ENSG00000124762|1026|; CDKN1B|IDBG-20317|ENSG00000111276|1027|; CHEK1|IDBG-75536|ENSG00000149554|1111|; EIF2C1|IDBG-96234|ENSG00000092847|26523|; EIF2C2|IDBG-37096|ENSG00000123908|27161|; EIF2C3|IDBG-96250|ENSG00000126070|192669|; EIF2C4|IDBG-96231|ENSG00000134698|192670|; EREG|IDBG-24370|ENSG00000124882…
Ctcf: first multivalent nuclear factor	4040	PID BIOCARTA	9606	11	23	1.0086e-06	7.84582e-05	CDKN1B; MDM2; MYC; PIK3R1; PTEN; SMAD4; SMAD5; TGFB1; TGFB2; TGFBR1; TGFBR2;	CDKN1B|IDBG-20317|ENSG00000111276|1027|; MDM2|IDBG-46431|ENSG00000135679|4193|; MYC|IDBG-35442|ENSG00000136997|4609|; PIK3R1|IDBG-25037|ENSG00000145675|5295|; PTEN|IDBG-81409|ENSG00000171862|5728|; SMAD4|IDBG-3485|ENSG00000141646|4089|; SMAD5|IDBG-45903|ENSG00000113658|4090|; TGFB1|IDBG-52846|ENSG00000105329|7040|; TGFB2|IDBG-106710|ENSG00000092969|7042|; TGFBR1|IDBG-78488|ENSG00000106799|7046|; …
Influenza Infection	16853	REACTOME	9606	30	136	1.35089e-06	9.98307e-05	GRSF1; HSP90AA1; KPNB1; NUP205; NUP214; NUP93; NUPL2; POLR2D; POLR2E; POLR2I; POM121; RAN; RPL12; RPL23; RPL27; RPL27A; RPL28; RPL35A; RPL36A; RPL37A; RPL5; RPLP2; RPS15A; RPS19; RPS21; RPS26; RPS27A; RPS2; RPS9; TGFB1;	GRSF1|IDBG-22735|ENSG00000132463|2926|; HSP90AA1|IDBG-20861|ENSG00000080824|3320|; KPNB1|IDBG-56053|ENSG00000108424|3837|; NUP205|IDBG-42710|ENSG00000155561|23165|; NUP214|IDBG-89810|ENSG00000126883|8021|; NUP93|IDBG-32470|ENSG00000102900|9688|; NUPL2|IDBG-9598|ENSG00000136243|11097|; POLR2D|IDBG-69340|ENSG00000144231|5433|; POLR2E|IDBG-13793|ENSG00000099817|5434|; POLR2I|IDBG-46497|ENSG000001052…
Integrins in angiogenesis	15117	PID NCI	9606	15	44	2.20553e-06	0.00011642	AKT1; ANGPTL3; CDKN1B; CSF1; FGF2; GPR124; HSP90AA1; IGF1R; IRS1; PIK3R1; PTK2; ROCK1; TGFBR2; VAV3; VEGFA;	AKT1|IDBG-22709|ENSG00000142208|207|; ANGPTL3|IDBG-99367|ENSG00000132855|27329|; CDKN1B|IDBG-20317|ENSG00000111276|1027|; CSF1|IDBG-100920|ENSG00000184371|1435|; FGF2|IDBG-37039|ENSG00000138685|2247|; GPR124|IDBG-16965|ENSG00000020181|25960|; HSP90AA1|IDBG-20861|ENSG00000080824|3320|; IGF1R|IDBG-31432|ENSG00000140443|3480|; IRS1|IDBG-82407|ENSG00000169047|3667|; PIK3R1|IDBG-25037|ENSG00000145675|…
Bladder cancer	514	KEGG	9606	14	38	1.65496e-06	0.000116478	CCND1; CDH1; CDK4; CDKN1A; DAPK1; E2F1; E2F2; FGFR3; KRAS; MAPK1; MDM2; MYC; RPS6KA5; VEGFA;	CCND1|IDBG-61868|ENSG00000110092|595|; CDH1|IDBG-38622|ENSG00000039068|999|; CDK4|IDBG-43642|ENSG00000135446|1019|; CDKN1A|IDBG-85033|ENSG00000124762|1026|; DAPK1|IDBG-74918|ENSG00000196730|1612|; E2F1|IDBG-67214|ENSG00000101412|1869|; E2F2|IDBG-93950|ENSG00000007968|1870|; FGFR3|IDBG-6932|ENSG00000068078|2261|; KRAS|IDBG-23889|ENSG00000133703|3845|; MAPK1|IDBG-2147|ENSG00000100030|5594|; MDM2|ID…
PI-3K cascade	13309	REACTOME	9606	22	85	2.16217e-06	0.000118359	AKT1; AKT2; CDKN1A; CDKN1B; EIF2C1; EIF2C2; EIF2C3; EIF2C4; EREG; FGF19; FGF2; FGF3; FOXO3; IRS1; MDM2; PDGFRA; PIK3R1; PIK3R3; PTEN; TNRC6A; TNRC6B; TNRC6C;	AKT1|IDBG-22709|ENSG00000142208|207|; AKT2|IDBG-51270|ENSG00000105221|208|; CDKN1A|IDBG-85033|ENSG00000124762|1026|; CDKN1B|IDBG-20317|ENSG00000111276|1027|; EIF2C1|IDBG-96234|ENSG00000092847|26523|; EIF2C2|IDBG-37096|ENSG00000123908|27161|; EIF2C3|IDBG-96250|ENSG00000126070|192669|; EIF2C4|IDBG-96231|ENSG00000134698|192670|; EREG|IDBG-24370|ENSG00000124882|2069|; FGF19|IDBG-61980|ENSG00000162344…
PI3K events in ERBB2 signaling	13286	REACTOME	9606	22	85	2.16217e-06	0.000118359	AKT1; AKT2; CDKN1A; CDKN1B; EIF2C1; EIF2C2; EIF2C3; EIF2C4; EREG; FGF19; FGF2; FGF3; FOXO3; IRS1; MDM2; PDGFRA; PIK3R1; PIK3R3; PTEN; TNRC6A; TNRC6B; TNRC6C;	AKT1|IDBG-22709|ENSG00000142208|207|; AKT2|IDBG-51270|ENSG00000105221|208|; CDKN1A|IDBG-85033|ENSG00000124762|1026|; CDKN1B|IDBG-20317|ENSG00000111276|1027|; EIF2C1|IDBG-96234|ENSG00000092847|26523|; EIF2C2|IDBG-37096|ENSG00000123908|27161|; EIF2C3|IDBG-96250|ENSG00000126070|192669|; EIF2C4|IDBG-96231|ENSG00000134698|192670|; EREG|IDBG-24370|ENSG00000124882|2069|; FGF19|IDBG-61980|ENSG00000162344…
PI3K events in ERBB4 signaling	13263	REACTOME	9606	22	85	2.16217e-06	0.000118359	AKT1; AKT2; CDKN1A; CDKN1B; EIF2C1; EIF2C2; EIF2C3; EIF2C4; EREG; FGF19; FGF2; FGF3; FOXO3; IRS1; MDM2; PDGFRA; PIK3R1; PIK3R3; PTEN; TNRC6A; TNRC6B; TNRC6C;	AKT1|IDBG-22709|ENSG00000142208|207|; AKT2|IDBG-51270|ENSG00000105221|208|; CDKN1A|IDBG-85033|ENSG00000124762|1026|; CDKN1B|IDBG-20317|ENSG00000111276|1027|; EIF2C1|IDBG-96234|ENSG00000092847|26523|; EIF2C2|IDBG-37096|ENSG00000123908|27161|; EIF2C3|IDBG-96250|ENSG00000126070|192669|; EIF2C4|IDBG-96231|ENSG00000134698|192670|; EREG|IDBG-24370|ENSG00000124882|2069|; FGF19|IDBG-61980|ENSG00000162344…
PI3K/AKT Signaling in Cancer	19195	REACTOME	9606	22	85	2.16217e-06	0.000118359	AKT1; AKT2; CDKN1A; CDKN1B; EIF2C1; EIF2C2; EIF2C3; EIF2C4; EREG; FGF19; FGF2; FGF3; FOXO3; IRS1; MDM2; PDGFRA; PIK3R1; PIK3R3; PTEN; TNRC6A; TNRC6B; TNRC6C;	AKT1|IDBG-22709|ENSG00000142208|207|; AKT2|IDBG-51270|ENSG00000105221|208|; CDKN1A|IDBG-85033|ENSG00000124762|1026|; CDKN1B|IDBG-20317|ENSG00000111276|1027|; EIF2C1|IDBG-96234|ENSG00000092847|26523|; EIF2C2|IDBG-37096|ENSG00000123908|27161|; EIF2C3|IDBG-96250|ENSG00000126070|192669|; EIF2C4|IDBG-96231|ENSG00000134698|192670|; EREG|IDBG-24370|ENSG00000124882|2069|; FGF19|IDBG-61980|ENSG00000162344…
PIP3 activates AKT signaling	12989	REACTOME	9606	22	85	2.16217e-06	0.000118359	AKT1; AKT2; CDKN1A; CDKN1B; EIF2C1; EIF2C2; EIF2C3; EIF2C4; EREG; FGF19; FGF2; FGF3; FOXO3; IRS1; MDM2; PDGFRA; PIK3R1; PIK3R3; PTEN; TNRC6A; TNRC6B; TNRC6C;	AKT1|IDBG-22709|ENSG00000142208|207|; AKT2|IDBG-51270|ENSG00000105221|208|; CDKN1A|IDBG-85033|ENSG00000124762|1026|; CDKN1B|IDBG-20317|ENSG00000111276|1027|; EIF2C1|IDBG-96234|ENSG00000092847|26523|; EIF2C2|IDBG-37096|ENSG00000123908|27161|; EIF2C3|IDBG-96250|ENSG00000126070|192669|; EIF2C4|IDBG-96231|ENSG00000134698|192670|; EREG|IDBG-24370|ENSG00000124882|2069|; FGF19|IDBG-61980|ENSG00000162344…
Influenza Life Cycle	19285	REACTOME	9606	29	131	1.87301e-06	0.000125832	GRSF1; HSP90AA1; KPNB1; NUP205; NUP214; NUP93; NUPL2; POLR2D; POLR2E; POLR2I; POM121; RAN; RPL12; RPL23; RPL27; RPL27A; RPL28; RPL35A; RPL36A; RPL37A; RPL5; RPLP2; RPS15A; RPS19; RPS21; RPS26; RPS27A; RPS2; RPS9;	GRSF1|IDBG-22735|ENSG00000132463|2926|; HSP90AA1|IDBG-20861|ENSG00000080824|3320|; KPNB1|IDBG-56053|ENSG00000108424|3837|; NUP205|IDBG-42710|ENSG00000155561|23165|; NUP214|IDBG-89810|ENSG00000126883|8021|; NUP93|IDBG-32470|ENSG00000102900|9688|; NUPL2|IDBG-9598|ENSG00000136243|11097|; POLR2D|IDBG-69340|ENSG00000144231|5433|; POLR2E|IDBG-13793|ENSG00000099817|5434|; POLR2I|IDBG-46497|ENSG000001052…
Renal cell carcinoma	483	KEGG	9606	19	68	3.10073e-06	0.00015803	AKT1; AKT2; CRK; CRKL; EGLN3; HIF1A; KRAS; MAPK1; MET; PIK3CG; PIK3R1; PIK3R3; RAPGEF1; SOS2; TGFA; TGFB1; TGFB2; VEGFA; VHL;	AKT1|IDBG-22709|ENSG00000142208|207|; AKT2|IDBG-51270|ENSG00000105221|208|; CRK|IDBG-14664|ENSG00000167193|1398|; CRKL|IDBG-1833|ENSG00000099942|1399|; EGLN3|IDBG-4515|ENSG00000129521|102724945,112399|; HIF1A|IDBG-8510|ENSG00000100644|3091|; KRAS|IDBG-23889|ENSG00000133703|3845|; MAPK1|IDBG-2147|ENSG00000100030|5594|; MET|IDBG-37371|ENSG00000105976|4233|; PIK3CG|IDBG-35338|ENSG00000105851|5294|; …
GAB1 signalosome	13212	REACTOME	9606	22	88	4.0317e-06	0.000192221	AKT1; AKT2; CDKN1A; CDKN1B; EIF2C1; EIF2C2; EIF2C3; EIF2C4; EREG; FGF19; FGF2; FGF3; FOXO3; IRS1; MDM2; PDGFRA; PIK3R1; PIK3R3; PTEN; TNRC6A; TNRC6B; TNRC6C;	AKT1|IDBG-22709|ENSG00000142208|207|; AKT2|IDBG-51270|ENSG00000105221|208|; CDKN1A|IDBG-85033|ENSG00000124762|1026|; CDKN1B|IDBG-20317|ENSG00000111276|1027|; EIF2C1|IDBG-96234|ENSG00000092847|26523|; EIF2C2|IDBG-37096|ENSG00000123908|27161|; EIF2C3|IDBG-96250|ENSG00000126070|192669|; EIF2C4|IDBG-96231|ENSG00000134698|192670|; EREG|IDBG-24370|ENSG00000124882|2069|; FGF19|IDBG-61980|ENSG00000162344…
PI3K/AKT activation	13178	REACTOME	9606	22	88	4.0317e-06	0.000192221	AKT1; AKT2; CDKN1A; CDKN1B; EIF2C1; EIF2C2; EIF2C3; EIF2C4; EREG; FGF19; FGF2; FGF3; FOXO3; IRS1; MDM2; PDGFRA; PIK3R1; PIK3R3; PTEN; TNRC6A; TNRC6B; TNRC6C;	AKT1|IDBG-22709|ENSG00000142208|207|; AKT2|IDBG-51270|ENSG00000105221|208|; CDKN1A|IDBG-85033|ENSG00000124762|1026|; CDKN1B|IDBG-20317|ENSG00000111276|1027|; EIF2C1|IDBG-96234|ENSG00000092847|26523|; EIF2C2|IDBG-37096|ENSG00000123908|27161|; EIF2C3|IDBG-96250|ENSG00000126070|192669|; EIF2C4|IDBG-96231|ENSG00000134698|192670|; EREG|IDBG-24370|ENSG00000124882|2069|; FGF19|IDBG-61980|ENSG00000162344…
Fc epsilon receptor (FCERI) signaling	17802	REACTOME	9606	34	173	4.38172e-06	0.000202381	AKT1; AKT2; CDKN1A; CDKN1B; EIF2C1; EIF2C2; EIF2C3; EIF2C4; EREG; FGF19; FGF2; FGF3; FOXO3; IRS1; KRAS; MAP2K7; MAPK1; MDM2; NFKB1; NFKBIA; PDGFRA; PIK3R1; PIK3R3; PTEN; RPS27A; SYK; TNRC6A; TNRC6B; TNRC6C; TXK; UBB; UBC; VAV3; YWHAB;	AKT1|IDBG-22709|ENSG00000142208|207|; AKT2|IDBG-51270|ENSG00000105221|208|; CDKN1A|IDBG-85033|ENSG00000124762|1026|; CDKN1B|IDBG-20317|ENSG00000111276|1027|; EIF2C1|IDBG-96234|ENSG00000092847|26523|; EIF2C2|IDBG-37096|ENSG00000123908|27161|; EIF2C3|IDBG-96250|ENSG00000126070|192669|; EIF2C4|IDBG-96231|ENSG00000134698|192670|; EREG|IDBG-24370|ENSG00000124882|2069|; FGF19|IDBG-61980|ENSG00000162344…
Influenza Viral RNA Transcription and Replication	17866	REACTOME	9606	27	123	4.99794e-06	0.000223847	GRSF1; HSP90AA1; NUP205; NUP214; NUP93; NUPL2; POLR2D; POLR2E; POLR2I; POM121; RPL12; RPL23; RPL27; RPL27A; RPL28; RPL35A; RPL36A; RPL37A; RPL5; RPLP2; RPS15A; RPS19; RPS21; RPS26; RPS27A; RPS2; RPS9;	GRSF1|IDBG-22735|ENSG00000132463|2926|; HSP90AA1|IDBG-20861|ENSG00000080824|3320|; NUP205|IDBG-42710|ENSG00000155561|23165|; NUP214|IDBG-89810|ENSG00000126883|8021|; NUP93|IDBG-32470|ENSG00000102900|9688|; NUPL2|IDBG-9598|ENSG00000136243|11097|; POLR2D|IDBG-69340|ENSG00000144231|5433|; POLR2E|IDBG-13793|ENSG00000099817|5434|; POLR2I|IDBG-46497|ENSG00000105258|5438|; POM121|IDBG-19260|ENSG00000196…
Transcriptional regulation of white adipocyte differentiation	13879	REACTOME	9606	20	77	5.88087e-06	0.000255645	CCND3; CDK19; CDK4; CEBPA; FABP4; KLF4; LPL; MED13L; MED18; MED24; MED29; MED7; MED8; NFKB1; PPARA; PPARG; PPARGC1A; TGFB1; TNF; WNT1;	CCND3|IDBG-86973|ENSG00000112576|896|; CDK19|IDBG-95275|ENSG00000155111|23097|; CDK4|IDBG-43642|ENSG00000135446|1019|; CEBPA|IDBG-409028|ENSG00000245848|1050|; FABP4|IDBG-26715|ENSG00000170323|2167|; KLF4|IDBG-79820|ENSG00000136826|9314|; LPL|IDBG-9632|ENSG00000175445|4023|; MED13L|IDBG-59149|ENSG00000123066|23389|; MED18|IDBG-95201|ENSG00000130772|100996782,54797|; MED24|IDBG-46943|ENSG000000088…
Glioma	523	KEGG	9606	18	66	8.17307e-06	0.000326481	AKT1; AKT2; CCND1; CDK4; CDKN1A; E2F1; E2F2; IGF1R; KRAS; MAPK1; MDM2; PDGFRA; PIK3CG; PIK3R1; PIK3R3; PTEN; SOS2; TGFA;	AKT1|IDBG-22709|ENSG00000142208|207|; AKT2|IDBG-51270|ENSG00000105221|208|; CCND1|IDBG-61868|ENSG00000110092|595|; CDK4|IDBG-43642|ENSG00000135446|1019|; CDKN1A|IDBG-85033|ENSG00000124762|1026|; E2F1|IDBG-67214|ENSG00000101412|1869|; E2F2|IDBG-93950|ENSG00000007968|1870|; IGF1R|IDBG-31432|ENSG00000140443|3480|; KRAS|IDBG-23889|ENSG00000133703|3845|; MAPK1|IDBG-2147|ENSG00000100030|5594|; MDM2|IDB…
Cell cycle	473	KEGG	9606	27	126	8.05585e-06	0.000330737	ANAPC7; CCNA2; CCNB1; CCND1; CCND2; CCND3; CCNE2; CDC14B; CDK4; CDKN1A; CDKN1B; CHEK1; CHEK2; E2F1; E2F2; FZR1; MDM2; MYC; ORC1; ORC6; SFN; SMAD4; SMC1A; TGFB1; TGFB2; YWHAB; YWHAQ;	ANAPC7|IDBG-57027|ENSG00000196510|51434|; CCNA2|IDBG-36372|ENSG00000145386|890|; CCNB1|IDBG-25262|ENSG00000134057|891|; CCND1|IDBG-61868|ENSG00000110092|595|; CCND2|IDBG-12912|ENSG00000118971|894|; CCND3|IDBG-86973|ENSG00000112576|896|; CCNE2|IDBG-29174|ENSG00000175305|9134|; CDC14B|IDBG-77419|ENSG00000081377|8555|; CDK4|IDBG-43642|ENSG00000135446|1019|; CDKN1A|IDBG-85033|ENSG00000124762|1026|; C…
Downstream signaling events of B Cell Receptor (BCR)	19698	REACTOME	9606	31	155	7.93869e-06	0.00033524	AKT1; AKT2; CDKN1A; CDKN1B; EIF2C1; EIF2C2; EIF2C3; EIF2C4; EREG; FGF19; FGF2; FGF3; FOXO3; IRS1; KRAS; MDM2; NFKB1; NFKBIA; PDGFRA; PIK3R1; PIK3R3; PSMB5; PSMB9; PSMD9; PTEN; RPS27A; TNRC6A; TNRC6B; TNRC6C; UBB; UBC;	AKT1|IDBG-22709|ENSG00000142208|207|; AKT2|IDBG-51270|ENSG00000105221|208|; CDKN1A|IDBG-85033|ENSG00000124762|1026|; CDKN1B|IDBG-20317|ENSG00000111276|1027|; EIF2C1|IDBG-96234|ENSG00000092847|26523|; EIF2C2|IDBG-37096|ENSG00000123908|27161|; EIF2C3|IDBG-96250|ENSG00000126070|192669|; EIF2C4|IDBG-96231|ENSG00000134698|192670|; EREG|IDBG-24370|ENSG00000124882|2069|; FGF19|IDBG-61980|ENSG00000162344…
Signaling by ERBB2	13291	REACTOME	9606	30	149	9.64782e-06	0.000375249	AKT1; AKT2; CDKN1A; CDKN1B; EIF2C1; EIF2C2; EIF2C3; EIF2C4; ERBB2IP; EREG; FGF19; FGF2; FGF3; FOXO3; HSP90AA1; IRS1; KRAS; MAPK1; MDM2; PDGFRA; PIK3R1; PIK3R3; PTEN; RPS27A; TNRC6A; TNRC6B; TNRC6C; UBB; UBC; YWHAB;	AKT1|IDBG-22709|ENSG00000142208|207|; AKT2|IDBG-51270|ENSG00000105221|208|; CDKN1A|IDBG-85033|ENSG00000124762|1026|; CDKN1B|IDBG-20317|ENSG00000111276|1027|; EIF2C1|IDBG-96234|ENSG00000092847|26523|; EIF2C2|IDBG-37096|ENSG00000123908|27161|; EIF2C3|IDBG-96250|ENSG00000126070|192669|; EIF2C4|IDBG-96231|ENSG00000134698|192670|; ERBB2IP|IDBG-24405|ENSG00000112851|55914|; EREG|IDBG-24370|ENSG00000124…
Role of LAT2/NTAL/LAB on calcium mobilization	17405	REACTOME	9606	23	101	1.31478e-05	0.000498266	AKT1; AKT2; CDKN1A; CDKN1B; EIF2C1; EIF2C2; EIF2C3; EIF2C4; EREG; FGF19; FGF2; FGF3; FOXO3; IRS1; MDM2; PDGFRA; PIK3R1; PIK3R3; PTEN; SYK; TNRC6A; TNRC6B; TNRC6C;	AKT1|IDBG-22709|ENSG00000142208|207|; AKT2|IDBG-51270|ENSG00000105221|208|; CDKN1A|IDBG-85033|ENSG00000124762|1026|; CDKN1B|IDBG-20317|ENSG00000111276|1027|; EIF2C1|IDBG-96234|ENSG00000092847|26523|; EIF2C2|IDBG-37096|ENSG00000123908|27161|; EIF2C3|IDBG-96250|ENSG00000126070|192669|; EIF2C4|IDBG-96231|ENSG00000134698|192670|; EREG|IDBG-24370|ENSG00000124882|2069|; FGF19|IDBG-61980|ENSG00000162344…
Signalling by NGF	16818	REACTOME	9606	45	271	1.50599e-05	0.000556463	ADAM17; AKT1; AKT2; ARHGEF2; ARHGEF3; ATF1; CASP3; CDKN1A; CDKN1B; CRK; CRKL; DNM2; EIF2C1; EIF2C2; EIF2C3; EIF2C4; EREG; FGF19; FGF2; FGF3; FOXO3; FURIN; IRAK1; IRS1; KRAS; MAPK1; MDM2; NFKB1; NFKBIA; PDGFRA; PIK3R1; PIK3R3; PLEKHG2; PTEN; RAPGEF1; RPS27A; RPS6KA5; SOS2; TNRC6A; TNRC6B; TNRC6C; UBB; UBC; VAV3; YWHAB;	ADAM17|IDBG-27788|ENSG00000151694|6868|; AKT1|IDBG-22709|ENSG00000142208|207|; AKT2|IDBG-51270|ENSG00000105221|208|; ARHGEF2|IDBG-103338|ENSG00000116584|9181|; ARHGEF3|IDBG-40920|ENSG00000163947|50650|; ATF1|IDBG-32838|ENSG00000123268|466|; CASP3|IDBG-46394|ENSG00000164305|836|; CDKN1A|IDBG-85033|ENSG00000124762|1026|; CDKN1B|IDBG-20317|ENSG00000111276|1027|; CRK|IDBG-14664|ENSG00000167193|1398|;…
Cellular response to hypoxia	18542	REACTOME	9606	10	25	2.2481e-05	0.000755157	EGLN3; HIF1A; HIF1AN; RPS27A; UBB; UBC; UBE2D2; UBE2D3; VEGFA; VHL;	EGLN3|IDBG-4515|ENSG00000129521|102724945,112399|; HIF1A|IDBG-8510|ENSG00000100644|3091|; HIF1AN|IDBG-86613|ENSG00000166135|55662|; RPS27A|IDBG-52358|ENSG00000143947|6233|; UBB|IDBG-32151|ENSG00000170315|7314|; UBC|IDBG-64029|ENSG00000150991|7316|; UBE2D2|IDBG-47921|ENSG00000131508|7322|; UBE2D3|IDBG-32113|ENSG00000109332|7323|; VEGFA|IDBG-88716|ENSG00000112715|7422|; VHL|IDBG-17819|ENSG000001340…
Regulation of Hypoxia-inducible Factor (HIF) by oxygen	18380	REACTOME	9606	10	25	2.2481e-05	0.000755157	EGLN3; HIF1A; HIF1AN; RPS27A; UBB; UBC; UBE2D2; UBE2D3; VEGFA; VHL;	EGLN3|IDBG-4515|ENSG00000129521|102724945,112399|; HIF1A|IDBG-8510|ENSG00000100644|3091|; HIF1AN|IDBG-86613|ENSG00000166135|55662|; RPS27A|IDBG-52358|ENSG00000143947|6233|; UBB|IDBG-32151|ENSG00000170315|7314|; UBC|IDBG-64029|ENSG00000150991|7316|; UBE2D2|IDBG-47921|ENSG00000131508|7322|; UBE2D3|IDBG-32113|ENSG00000109332|7323|; VEGFA|IDBG-88716|ENSG00000112715|7422|; VHL|IDBG-17819|ENSG000001340…
Acute myeloid leukemia	424	KEGG	9606	16	58	2.21066e-05	0.000777943	AKT1; AKT2; CCND1; CEBPA; EIF4EBP1; KRAS; MAPK1; MYC; NFKB1; PIK3CG; PIK3R1; PIK3R3; PPARD; RARA; SOS2; TCF7L2;	AKT1|IDBG-22709|ENSG00000142208|207|; AKT2|IDBG-51270|ENSG00000105221|208|; CCND1|IDBG-61868|ENSG00000110092|595|; CEBPA|IDBG-409028|ENSG00000245848|1050|; EIF4EBP1|IDBG-17284|ENSG00000187840|1978|; KRAS|IDBG-23889|ENSG00000133703|3845|; MAPK1|IDBG-2147|ENSG00000100030|5594|; MYC|IDBG-35442|ENSG00000136997|4609|; NFKB1|IDBG-31974|ENSG00000109320|4790|; PIK3CG|IDBG-35338|ENSG00000105851|5294|; PIK…
Apoptosis	17979	REACTOME	9606	30	155	2.16523e-05	0.000780538	ADAM17; AKT1; AKT2; APAF1; BAX; BCL2; CASP3; CDH1; DAPK1; DFFB; DYNLL1; E2F1; H1F0; HMGB1; KPNB1; PSMB5; PSMB9; PSMD9; PTK2; ROCK1; RPS27A; SFN; STK24; TNF; TNFRSF10B; UBB; UBC; VIM; YWHAB; YWHAQ;	ADAM17|IDBG-27788|ENSG00000151694|6868|; AKT1|IDBG-22709|ENSG00000142208|207|; AKT2|IDBG-51270|ENSG00000105221|208|; APAF1|IDBG-52364|ENSG00000120868|317|; BAX|IDBG-61459|ENSG00000087088|581|; BCL2|IDBG-4354|ENSG00000171791|596|; CASP3|IDBG-46394|ENSG00000164305|836|; CDH1|IDBG-38622|ENSG00000039068|999|; DAPK1|IDBG-74918|ENSG00000196730|1612|; DFFB|IDBG-86952|ENSG00000169598|1677|; DYNLL1|IDBG-6…
Regulation of Telomerase	15864	PID NCI	9606	17	65	2.64672e-05	0.000869301	AKT1; CCND1; CDKN1B; E2F1; ESR1; HSP90AA1; IRF1; MRE11A; MXD1; MYC; NFKB1; TERF1; TERF2; TERT; TGFB1; WT1; XRCC6;	AKT1|IDBG-22709|ENSG00000142208|207|; CCND1|IDBG-61868|ENSG00000110092|595|; CDKN1B|IDBG-20317|ENSG00000111276|1027|; E2F1|IDBG-67214|ENSG00000101412|1869|; ESR1|IDBG-97997|ENSG00000091831|2099|; HSP90AA1|IDBG-20861|ENSG00000080824|3320|; IRF1|IDBG-42125|ENSG00000125347|3659|; MRE11A|IDBG-68191|ENSG00000020922|4361|; MXD1|IDBG-55075|ENSG00000059728|4084|; MYC|IDBG-35442|ENSG00000136997|4609|; NFK…
Regulation of signaling by CBL	13080	REACTOME	9606	9	21	3.02411e-05	0.000971661	CRK; CRKL; PIK3R1; PIK3R3; RAPGEF1; RPS27A; SYK; UBB; UBC;	CRK|IDBG-14664|ENSG00000167193|1398|; CRKL|IDBG-1833|ENSG00000099942|1399|; PIK3R1|IDBG-25037|ENSG00000145675|5295|; PIK3R3|IDBG-98070|ENSG00000117461|8503|; RAPGEF1|IDBG-90109|ENSG00000107263|2889|; RPS27A|IDBG-52358|ENSG00000143947|6233|; SYK|IDBG-75571|ENSG00000165025|6850|; UBB|IDBG-32151|ENSG00000170315|7314|; UBC|IDBG-64029|ENSG00000150991|7316|;
Mitotic G1-G1/S phases	17361	REACTOME	9606	27	136	3.4617e-05	0.00108859	CCNA2; CCNB1; CCND1; CCND2; CCND3; CCNE2; CDK4; CDKN1A; CDKN1B; CDT1; E2F1; E2F2; LIN52; LIN9; MYBL2; MYC; ORC1; ORC6; POLA2; POLE; PSMB5; PSMB9; PSMD9; RPA1; RPS27A; UBB; UBC;	CCNA2|IDBG-36372|ENSG00000145386|890|; CCNB1|IDBG-25262|ENSG00000134057|891|; CCND1|IDBG-61868|ENSG00000110092|595|; CCND2|IDBG-12912|ENSG00000118971|894|; CCND3|IDBG-86973|ENSG00000112576|896|; CCNE2|IDBG-29174|ENSG00000175305|9134|; CDK4|IDBG-43642|ENSG00000135446|1019|; CDKN1A|IDBG-85033|ENSG00000124762|1026|; CDKN1B|IDBG-20317|ENSG00000111276|1027|; CDT1|IDBG-46673|ENSG00000167513|81620|; E2F…
Assembly Of The HIV Virion	19438	REACTOME	9606	7	13	3.8996e-05	0.00120075	FURIN; RPS27A; UBB; UBC; VPS28; VPS37A; VPS37B;	FURIN|IDBG-30430|ENSG00000140564|5045|; RPS27A|IDBG-52358|ENSG00000143947|6233|; UBB|IDBG-32151|ENSG00000170315|7314|; UBC|IDBG-64029|ENSG00000150991|7316|; VPS28|IDBG-40909|ENSG00000160948|51160|; VPS37A|IDBG-8627|ENSG00000155975|137492|; VPS37B|IDBG-63025|ENSG00000139722|79720|;
Signaling by FGFR	13320	REACTOME	9606	28	145	4.2179e-05	0.00127226	AKT1; AKT2; CDKN1A; CDKN1B; EIF2C1; EIF2C2; EIF2C3; EIF2C4; EREG; FGF19; FGF2; FGF3; FOXO3; IRS1; KRAS; MAPK1; MDM2; PDGFRA; PIK3R1; PIK3R3; PTEN; RPS27A; TNRC6A; TNRC6B; TNRC6C; UBB; UBC; YWHAB;	AKT1|IDBG-22709|ENSG00000142208|207|; AKT2|IDBG-51270|ENSG00000105221|208|; CDKN1A|IDBG-85033|ENSG00000124762|1026|; CDKN1B|IDBG-20317|ENSG00000111276|1027|; EIF2C1|IDBG-96234|ENSG00000092847|26523|; EIF2C2|IDBG-37096|ENSG00000123908|27161|; EIF2C3|IDBG-96250|ENSG00000126070|192669|; EIF2C4|IDBG-96231|ENSG00000134698|192670|; EREG|IDBG-24370|ENSG00000124882|2069|; FGF19|IDBG-61980|ENSG00000162344…
Regulatory RNA pathways	19919	REACTOME	9606	20	88	4.90276e-05	0.00136722	DICER1; EIF2C1; EIF2C2; EIF2C3; EIF2C4; H2AFX; HIST1H2BJ; HIST1H2BN; NUP205; NUP214; NUP93; NUPL2; POLR2D; POLR2E; POLR2I; POM121; RAN; TNRC6A; TNRC6B; TNRC6C;	DICER1|IDBG-18522|ENSG00000100697|23405|; EIF2C1|IDBG-96234|ENSG00000092847|26523|; EIF2C2|IDBG-37096|ENSG00000123908|27161|; EIF2C3|IDBG-96250|ENSG00000126070|192669|; EIF2C4|IDBG-96231|ENSG00000134698|192670|; H2AFX|IDBG-74259|ENSG00000188486|3014|; HIST1H2BJ|IDBG-69798|ENSG00000124635|8970|; HIST1H2BN|IDBG-300162|ENSG00000233822|8330,8341|; NUP205|IDBG-42710|ENSG00000155561|23165|; NUP214|IDBG…
Small cell lung cancer	527	KEGG	9606	20	88	4.90276e-05	0.00136722	AKT1; AKT2; APAF1; BCL2; CCND1; CCNE2; CDK4; CDKN1B; E2F1; E2F2; LAMC3; MYC; NFKB1; NFKBIA; PIAS2; PIK3CG; PIK3R1; PIK3R3; PTEN; PTK2;	AKT1|IDBG-22709|ENSG00000142208|207|; AKT2|IDBG-51270|ENSG00000105221|208|; APAF1|IDBG-52364|ENSG00000120868|317|; BCL2|IDBG-4354|ENSG00000171791|596|; CCND1|IDBG-61868|ENSG00000110092|595|; CCNE2|IDBG-29174|ENSG00000175305|9134|; CDK4|IDBG-43642|ENSG00000135446|1019|; CDKN1B|IDBG-20317|ENSG00000111276|1027|; E2F1|IDBG-67214|ENSG00000101412|1869|; E2F2|IDBG-93950|ENSG00000007968|1870|; LAMC3|IDBG…
Downstream signal transduction	13329	REACTOME	9606	28	146	4.79756e-05	0.00139035	AKT1; AKT2; CDKN1A; CDKN1B; CRK; CRKL; EIF2C1; EIF2C2; EIF2C3; EIF2C4; EREG; FGF19; FGF2; FGF3; FOXO3; IRS1; KRAS; MAPK1; MDM2; PDGFRA; PIK3R1; PIK3R3; PTEN; RAPGEF1; TNRC6A; TNRC6B; TNRC6C; YWHAB;	AKT1|IDBG-22709|ENSG00000142208|207|; AKT2|IDBG-51270|ENSG00000105221|208|; CDKN1A|IDBG-85033|ENSG00000124762|1026|; CDKN1B|IDBG-20317|ENSG00000111276|1027|; CRK|IDBG-14664|ENSG00000167193|1398|; CRKL|IDBG-1833|ENSG00000099942|1399|; EIF2C1|IDBG-96234|ENSG00000092847|26523|; EIF2C2|IDBG-37096|ENSG00000123908|27161|; EIF2C3|IDBG-96250|ENSG00000126070|192669|; EIF2C4|IDBG-96231|ENSG00000134698|1926…
MicroRNA (miRNA) biogenesis	13757	REACTOME	9606	9	22	4.72569e-05	0.00139691	DICER1; EIF2C1; EIF2C2; EIF2C3; EIF2C4; POLR2D; POLR2E; POLR2I; RAN;	DICER1|IDBG-18522|ENSG00000100697|23405|; EIF2C1|IDBG-96234|ENSG00000092847|26523|; EIF2C2|IDBG-37096|ENSG00000123908|27161|; EIF2C3|IDBG-96250|ENSG00000126070|192669|; EIF2C4|IDBG-96231|ENSG00000134698|192670|; POLR2D|IDBG-69340|ENSG00000144231|5433|; POLR2E|IDBG-13793|ENSG00000099817|5434|; POLR2I|IDBG-46497|ENSG00000105258|5438|; RAN|IDBG-64798|ENSG00000132341|5901|;
Signaling by FGFR in disease	16656	REACTOME	9606	30	162	5.18808e-05	0.00142	AKT1; AKT2; CDKN1A; CDKN1B; EIF2C1; EIF2C2; EIF2C3; EIF2C4; EREG; FGF19; FGF2; FGF3; FGFR1OP; FGFR3; FOXO3; IRS1; KRAS; MAPK1; MDM2; PDGFRA; PIK3R1; PIK3R3; PTEN; RPS27A; TNRC6A; TNRC6B; TNRC6C; UBB; UBC; YWHAB;	AKT1|IDBG-22709|ENSG00000142208|207|; AKT2|IDBG-51270|ENSG00000105221|208|; CDKN1A|IDBG-85033|ENSG00000124762|1026|; CDKN1B|IDBG-20317|ENSG00000111276|1027|; EIF2C1|IDBG-96234|ENSG00000092847|26523|; EIF2C2|IDBG-37096|ENSG00000123908|27161|; EIF2C3|IDBG-96250|ENSG00000126070|192669|; EIF2C4|IDBG-96231|ENSG00000134698|192670|; EREG|IDBG-24370|ENSG00000124882|2069|; FGF19|IDBG-61980|ENSG00000162344…
Inactivation of gsk3 by akt causes accumulation of b-catenin in alveolar macrophages	4022	PID BIOCARTA	9606	12	38	5.488e-05	0.00144844	AKT1; CCND1; CSNK2A1; DKK1; EHHADH; GJA1; IRAK1; LRP6; NFKBIA; PIK3R1; TIRAP; WNT1;	AKT1|IDBG-22709|ENSG00000142208|207|; CCND1|IDBG-61868|ENSG00000110092|595|; CSNK2A1|IDBG-37787|ENSG00000101266|1457|; DKK1|IDBG-74684|ENSG00000107984|22943|; EHHADH|IDBG-68450|ENSG00000113790|1962|; GJA1|IDBG-95984|ENSG00000152661|2697|; IRAK1|IDBG-90782|ENSG00000184216|3654|; LRP6|IDBG-20075|ENSG00000070018|4040|; NFKBIA|IDBG-4758|ENSG00000100906|4792|; PIK3R1|IDBG-25037|ENSG00000145675|5295|; …
DAP12 signaling	13003	REACTOME	9606	28	147	5.44814e-05	0.00146406	AKT1; AKT2; CDKN1A; CDKN1B; EIF2C1; EIF2C2; EIF2C3; EIF2C4; EREG; FGF19; FGF2; FGF3; FOXO3; IRS1; KLRD1; KRAS; MAPK1; MDM2; PDGFRA; PIK3R1; PIK3R3; PTEN; SYK; TNRC6A; TNRC6B; TNRC6C; VAV3; YWHAB;	AKT1|IDBG-22709|ENSG00000142208|207|; AKT2|IDBG-51270|ENSG00000105221|208|; CDKN1A|IDBG-85033|ENSG00000124762|1026|; CDKN1B|IDBG-20317|ENSG00000111276|1027|; EIF2C1|IDBG-96234|ENSG00000092847|26523|; EIF2C2|IDBG-37096|ENSG00000123908|27161|; EIF2C3|IDBG-96250|ENSG00000126070|192669|; EIF2C4|IDBG-96231|ENSG00000134698|192670|; EREG|IDBG-24370|ENSG00000124882|2069|; FGF19|IDBG-61980|ENSG00000162344…
DAP12 interactions	13004	REACTOME	9606	29	155	5.67272e-05	0.00147093	AKT1; AKT2; CDKN1A; CDKN1B; EIF2C1; EIF2C2; EIF2C3; EIF2C4; EREG; FGF19; FGF2; FGF3; FOXO3; IRS1; KLRD1; KRAS; MAPK1; MDM2; PDGFRA; PIK3R1; PIK3R3; PTEN; SYK; TNRC6A; TNRC6B; TNRC6C; TREM1; VAV3; YWHAB;	AKT1|IDBG-22709|ENSG00000142208|207|; AKT2|IDBG-51270|ENSG00000105221|208|; CDKN1A|IDBG-85033|ENSG00000124762|1026|; CDKN1B|IDBG-20317|ENSG00000111276|1027|; EIF2C1|IDBG-96234|ENSG00000092847|26523|; EIF2C2|IDBG-37096|ENSG00000123908|27161|; EIF2C3|IDBG-96250|ENSG00000126070|192669|; EIF2C4|IDBG-96231|ENSG00000134698|192670|; EREG|IDBG-24370|ENSG00000124882|2069|; FGF19|IDBG-61980|ENSG00000162344…
Oxygen-dependent proline hydroxylation of Hypoxia-inducible Factor Alpha	13922	REACTOME	9606	8	18	6.19967e-05	0.00157985	EGLN3; HIF1A; RPS27A; UBB; UBC; UBE2D2; UBE2D3; VHL;	EGLN3|IDBG-4515|ENSG00000129521|102724945,112399|; HIF1A|IDBG-8510|ENSG00000100644|3091|; RPS27A|IDBG-52358|ENSG00000143947|6233|; UBB|IDBG-32151|ENSG00000170315|7314|; UBC|IDBG-64029|ENSG00000150991|7316|; UBE2D2|IDBG-47921|ENSG00000131508|7322|; UBE2D3|IDBG-32113|ENSG00000109332|7323|; VHL|IDBG-17819|ENSG00000134086|7428|;
Non-small cell lung cancer	444	KEGG	9606	15	57	7.24008e-05	0.0018137	AKT1; AKT2; CCND1; CDK4; E2F1; E2F2; FOXO3; KRAS; MAPK1; PIK3CG; PIK3R1; PIK3R3; SOS2; STK4; TGFA;	AKT1|IDBG-22709|ENSG00000142208|207|; AKT2|IDBG-51270|ENSG00000105221|208|; CCND1|IDBG-61868|ENSG00000110092|595|; CDK4|IDBG-43642|ENSG00000135446|1019|; E2F1|IDBG-67214|ENSG00000101412|1869|; E2F2|IDBG-93950|ENSG00000007968|1870|; FOXO3|IDBG-95024|ENSG00000118689|2309|; KRAS|IDBG-23889|ENSG00000133703|3845|; MAPK1|IDBG-2147|ENSG00000100030|5594|; PIK3CG|IDBG-35338|ENSG00000105851|5294|; PIK3R1|I…
Signaling by EGFR in Cancer	16839	REACTOME	9606	30	166	8.28806e-05	0.00197577	ADAM17; AKT1; AKT2; CDKN1A; CDKN1B; EIF2C1; EIF2C2; EIF2C3; EIF2C4; EREG; FGF19; FGF2; FGF3; FOXO3; HSP90AA1; IRS1; KRAS; MAPK1; MDM2; PDGFRA; PIK3R1; PIK3R3; PTEN; RPS27A; TNRC6A; TNRC6B; TNRC6C; UBB; UBC; YWHAB;	ADAM17|IDBG-27788|ENSG00000151694|6868|; AKT1|IDBG-22709|ENSG00000142208|207|; AKT2|IDBG-51270|ENSG00000105221|208|; CDKN1A|IDBG-85033|ENSG00000124762|1026|; CDKN1B|IDBG-20317|ENSG00000111276|1027|; EIF2C1|IDBG-96234|ENSG00000092847|26523|; EIF2C2|IDBG-37096|ENSG00000123908|27161|; EIF2C3|IDBG-96250|ENSG00000126070|192669|; EIF2C4|IDBG-96231|ENSG00000134698|192670|; EREG|IDBG-24370|ENSG0000012488…
E2F transcription factor network	15410	PID NCI	9606	16	64	8.22781e-05	0.00199356	APAF1; CCNA2; CCND3; CDKN1A; CDKN1B; CEBPA; E2F1; E2F2; HBP1; MYBL2; MYC; ORC1; SERPINE1; SIRT1; TK1; YY1;	APAF1|IDBG-52364|ENSG00000120868|317|; CCNA2|IDBG-36372|ENSG00000145386|890|; CCND3|IDBG-86973|ENSG00000112576|896|; CDKN1A|IDBG-85033|ENSG00000124762|1026|; CDKN1B|IDBG-20317|ENSG00000111276|1027|; CEBPA|IDBG-409028|ENSG00000245848|1050|; E2F1|IDBG-67214|ENSG00000101412|1869|; E2F2|IDBG-93950|ENSG00000007968|1870|; HBP1|IDBG-35421|ENSG00000105856|26959|; MYBL2|IDBG-76209|ENSG00000101057|4605|; M…
HIF-1-alpha transcription factor network	15518	PID NCI	9606	16	64	8.22781e-05	0.00199356	ABCG2; ADM; AKT1; CXCL12; CXCR4; EDN1; EGLN3; FURIN; HIF1A; HNF4A; NDRG1; PKM2; SERPINE1; SMAD4; TERT; VEGFA;	ABCG2|IDBG-29517|ENSG00000118777|9429|; ADM|IDBG-31636|ENSG00000148926|133|; AKT1|IDBG-22709|ENSG00000142208|207|; CXCL12|IDBG-71595|ENSG00000107562|6387|; CXCR4|IDBG-71032|ENSG00000121966|7852|; EDN1|IDBG-61847|ENSG00000078401|1906|; EGLN3|IDBG-4515|ENSG00000129521|102724945,112399|; FURIN|IDBG-30430|ENSG00000140564|5045|; HIF1A|IDBG-8510|ENSG00000100644|3091|; HNF4A|IDBG-76498|ENSG00000101076|3…
Endometrial cancer	506	KEGG	9606	14	53	0.000119926	0.00281349	AKT1; AKT2; CCND1; CDH1; FOXO3; KRAS; MAPK1; MYC; PIK3CG; PIK3R1; PIK3R3; PTEN; SOS2; TCF7L2;	AKT1|IDBG-22709|ENSG00000142208|207|; AKT2|IDBG-51270|ENSG00000105221|208|; CCND1|IDBG-61868|ENSG00000110092|595|; CDH1|IDBG-38622|ENSG00000039068|999|; FOXO3|IDBG-95024|ENSG00000118689|2309|; KRAS|IDBG-23889|ENSG00000133703|3845|; MAPK1|IDBG-2147|ENSG00000100030|5594|; MYC|IDBG-35442|ENSG00000136997|4609|; PIK3CG|IDBG-35338|ENSG00000105851|5294|; PIK3R1|IDBG-25037|ENSG00000145675|5295|; PIK3R3|I…
Association of licensing factors with the pre-replicative complex	12933	REACTOME	9606	7	15	0.000125186	0.00284654	CDT1; E2F1; E2F2; ORC1; RPS27A; UBB; UBC;	CDT1|IDBG-46673|ENSG00000167513|81620|; E2F1|IDBG-67214|ENSG00000101412|1869|; E2F2|IDBG-93950|ENSG00000007968|1870|; ORC1|IDBG-98628|ENSG00000085840|4998|; RPS27A|IDBG-52358|ENSG00000143947|6233|; UBB|IDBG-32151|ENSG00000170315|7314|; UBC|IDBG-64029|ENSG00000150991|7316|;
Telomeres telomerase cellular aging and immortality	4017	PID BIOCARTA	9606	7	15	0.000125186	0.00284654	AKT1; BCL2; KRAS; MYC; TERF1; TERT; XRCC6;	AKT1|IDBG-22709|ENSG00000142208|207|; BCL2|IDBG-4354|ENSG00000171791|596|; KRAS|IDBG-23889|ENSG00000133703|3845|; MYC|IDBG-35442|ENSG00000136997|4609|; TERF1|IDBG-25349|ENSG00000147601|7013|; TERT|IDBG-10998|ENSG00000164362|7015|; XRCC6|IDBG-9323|ENSG00000196419|2547|;
Membrane binding and targetting of GAG proteins	13679	REACTOME	9606	6	11	0.000132672	0.00292671	RPS27A; UBB; UBC; VPS28; VPS37A; VPS37B;	RPS27A|IDBG-52358|ENSG00000143947|6233|; UBB|IDBG-32151|ENSG00000170315|7314|; UBC|IDBG-64029|ENSG00000150991|7316|; VPS28|IDBG-40909|ENSG00000160948|51160|; VPS37A|IDBG-8627|ENSG00000155975|137492|; VPS37B|IDBG-63025|ENSG00000139722|79720|;
Synthesis And Processing Of GAG, GAGPOL Polyproteins	17832	REACTOME	9606	6	11	0.000132672	0.00292671	RPS27A; UBB; UBC; VPS28; VPS37A; VPS37B;	RPS27A|IDBG-52358|ENSG00000143947|6233|; UBB|IDBG-32151|ENSG00000170315|7314|; UBC|IDBG-64029|ENSG00000150991|7316|; VPS28|IDBG-40909|ENSG00000160948|51160|; VPS37A|IDBG-8627|ENSG00000155975|137492|; VPS37B|IDBG-63025|ENSG00000139722|79720|;
Alpha6Beta4Integrin	15905	NETPATH	9606	17	74	0.000154382	0.0033069	AKT1; CASP3; CD151; EIF4EBP1; ERBB2IP; IRS1; MAPK1; MET; MYLK3; PIK3CG; PIK3R1; PIK3R3; PTK2; SFN; VIM; YWHAB; YWHAQ;	AKT1|IDBG-22709|ENSG00000142208|207|; CASP3|IDBG-46394|ENSG00000164305|836|; CD151|IDBG-18403|ENSG00000177697|977|; EIF4EBP1|IDBG-17284|ENSG00000187840|1978|; ERBB2IP|IDBG-24405|ENSG00000112851|55914|; IRS1|IDBG-82407|ENSG00000169047|3667|; MAPK1|IDBG-2147|ENSG00000100030|5594|; MET|IDBG-37371|ENSG00000105976|4233|; MYLK3|IDBG-29378|ENSG00000140795|91807|; PIK3CG|IDBG-35338|ENSG00000105851|5294|;…
Hypoxia and p53 in the cardiovascular system	4091	PID BIOCARTA	9606	8	20	0.000152484	0.00331428	AKT1; BAX; CDKN1A; FHL2; HIF1A; HSP90AA1; MDM2; RPA1;	AKT1|IDBG-22709|ENSG00000142208|207|; BAX|IDBG-61459|ENSG00000087088|581|; CDKN1A|IDBG-85033|ENSG00000124762|1026|; FHL2|IDBG-64511|ENSG00000115641|2274|; HIF1A|IDBG-8510|ENSG00000100644|3091|; HSP90AA1|IDBG-20861|ENSG00000080824|3320|; MDM2|IDBG-46431|ENSG00000135679|4193|; RPA1|IDBG-15783|ENSG00000132383|6117|;
Signaling by the B Cell Receptor (BCR)	19561	REACTOME	9606	32	188	0.000157952	0.00333504	AKT1; AKT2; CDKN1A; CDKN1B; EIF2C1; EIF2C2; EIF2C3; EIF2C4; EREG; FGF19; FGF2; FGF3; FOXO3; IRS1; KRAS; MDM2; NFKB1; NFKBIA; PDGFRA; PIK3R1; PIK3R3; PSMB5; PSMB9; PSMD9; PTEN; RPS27A; SYK; TNRC6A; TNRC6B; TNRC6C; UBB; UBC;	AKT1|IDBG-22709|ENSG00000142208|207|; AKT2|IDBG-51270|ENSG00000105221|208|; CDKN1A|IDBG-85033|ENSG00000124762|1026|; CDKN1B|IDBG-20317|ENSG00000111276|1027|; EIF2C1|IDBG-96234|ENSG00000092847|26523|; EIF2C2|IDBG-37096|ENSG00000123908|27161|; EIF2C3|IDBG-96250|ENSG00000126070|192669|; EIF2C4|IDBG-96231|ENSG00000134698|192670|; EREG|IDBG-24370|ENSG00000124882|2069|; FGF19|IDBG-61980|ENSG00000162344…
Signaling by EGFR	13216	REACTOME	9606	29	164	0.000160984	0.00335118	ADAM17; AKT1; AKT2; CDKN1A; CDKN1B; EIF2C1; EIF2C2; EIF2C3; EIF2C4; EREG; FGF19; FGF2; FGF3; FOXO3; IRS1; KRAS; MAPK1; MDM2; PDGFRA; PIK3R1; PIK3R3; PTEN; RPS27A; TNRC6A; TNRC6B; TNRC6C; UBB; UBC; YWHAB;	ADAM17|IDBG-27788|ENSG00000151694|6868|; AKT1|IDBG-22709|ENSG00000142208|207|; AKT2|IDBG-51270|ENSG00000105221|208|; CDKN1A|IDBG-85033|ENSG00000124762|1026|; CDKN1B|IDBG-20317|ENSG00000111276|1027|; EIF2C1|IDBG-96234|ENSG00000092847|26523|; EIF2C2|IDBG-37096|ENSG00000123908|27161|; EIF2C3|IDBG-96250|ENSG00000126070|192669|; EIF2C4|IDBG-96231|ENSG00000134698|192670|; EREG|IDBG-24370|ENSG0000012488…
Downstream signaling of activated FGFR	16879	REACTOME	9606	25	134	0.000189494	0.0038899	AKT1; AKT2; CDKN1A; CDKN1B; EIF2C1; EIF2C2; EIF2C3; EIF2C4; EREG; FGF19; FGF2; FGF3; FOXO3; IRS1; KRAS; MAPK1; MDM2; PDGFRA; PIK3R1; PIK3R3; PTEN; TNRC6A; TNRC6B; TNRC6C; YWHAB;	AKT1|IDBG-22709|ENSG00000142208|207|; AKT2|IDBG-51270|ENSG00000105221|208|; CDKN1A|IDBG-85033|ENSG00000124762|1026|; CDKN1B|IDBG-20317|ENSG00000111276|1027|; EIF2C1|IDBG-96234|ENSG00000092847|26523|; EIF2C2|IDBG-37096|ENSG00000123908|27161|; EIF2C3|IDBG-96250|ENSG00000126070|192669|; EIF2C4|IDBG-96231|ENSG00000134698|192670|; EREG|IDBG-24370|ENSG00000124882|2069|; FGF19|IDBG-61980|ENSG00000162344…
Il-2 receptor beta chain in t cell activation	4011	PID BIOCARTA	9606	13	49	0.000198897	0.00402699	AKT1; BCL2; CCNB1; CCND1; CCND2; CCND3; CRKL; E2F1; IKZF3; IRS1; MAPK1; MYC; PIK3R1;	AKT1|IDBG-22709|ENSG00000142208|207|; BCL2|IDBG-4354|ENSG00000171791|596|; CCNB1|IDBG-25262|ENSG00000134057|891|; CCND1|IDBG-61868|ENSG00000110092|595|; CCND2|IDBG-12912|ENSG00000118971|894|; CCND3|IDBG-86973|ENSG00000112576|896|; CRKL|IDBG-1833|ENSG00000099942|1399|; E2F1|IDBG-67214|ENSG00000101412|1869|; IKZF3|IDBG-46313|ENSG00000161405|22806|; IRS1|IDBG-82407|ENSG00000169047|3667|; MAPK1|IDBG-…
mTOR signaling pathway	405	KEGG	9606	15	62	0.000202509	0.00404471	AKT1; AKT2; EIF4EBP1; HIF1A; IRS1; MAPK1; PIK3CG; PIK3R1; PIK3R3; PRKAA1; PTEN; RRAGC; RRAGD; TNF; VEGFA;	AKT1|IDBG-22709|ENSG00000142208|207|; AKT2|IDBG-51270|ENSG00000105221|208|; EIF4EBP1|IDBG-17284|ENSG00000187840|1978|; HIF1A|IDBG-8510|ENSG00000100644|3091|; IRS1|IDBG-82407|ENSG00000169047|3667|; MAPK1|IDBG-2147|ENSG00000100030|5594|; PIK3CG|IDBG-35338|ENSG00000105851|5294|; PIK3R1|IDBG-25037|ENSG00000145675|5295|; PIK3R3|IDBG-98070|ENSG00000117461|8503|; PRKAA1|IDBG-18226|ENSG00000132356|5562|;…
TGF-beta receptor signaling in EMT (epithelial to mesenchymal transition)	13271	REACTOME	9606	7	16	0.000205948	0.00405854	PARD3; RPS27A; TGFB1; TGFBR1; TGFBR2; UBB; UBC;	PARD3|IDBG-69007|ENSG00000148498|56288|; RPS27A|IDBG-52358|ENSG00000143947|6233|; TGFB1|IDBG-52846|ENSG00000105329|7040|; TGFBR1|IDBG-78488|ENSG00000106799|7046|; TGFBR2|IDBG-23359|ENSG00000163513|7048|; UBB|IDBG-32151|ENSG00000170315|7314|; UBC|IDBG-64029|ENSG00000150991|7316|;
Cell Cycle	18205	REACTOME	9606	69	523	0.000245039	0.00476537	ACTR1A; ANAPC7; CCNA2; CCNB1; CCND1; CCND2; CCND3; CCNE2; CDK4; CDKN1A; CDKN1B; CDT1; CENPL; CEP164; CHEK1; CLIP1; CSNK1E; CSNK2A1; DNA2; DYNLL1; E2F1; E2F2; FGFR1OP; FZR1; H2AFX; HIST1H2BJ; HIST1H2BN; HSP90AA1; KIF2C; LIN52; LIN9; LPIN3; MAPK1; MASTL; MDM2; MRE11A; MYBL2; MYC; NCAPD2; NEK9; NUP205; NUP214; NUP93; NUPL2; ORC1; ORC6; POLA2; POLE; POM121; PSMB5; PSMB9; PSMD9; RAB1B; RAD51; RCC2; RF…	ACTR1A|IDBG-88047|ENSG00000138107|10121|; ANAPC7|IDBG-57027|ENSG00000196510|51434|; CCNA2|IDBG-36372|ENSG00000145386|890|; CCNB1|IDBG-25262|ENSG00000134057|891|; CCND1|IDBG-61868|ENSG00000110092|595|; CCND2|IDBG-12912|ENSG00000118971|894|; CCND3|IDBG-86973|ENSG00000112576|896|; CCNE2|IDBG-29174|ENSG00000175305|9134|; CDK4|IDBG-43642|ENSG00000135446|1019|; CDKN1A|IDBG-85033|ENSG00000124762|1026|; …
Peptide chain elongation	13452	REACTOME	9606	18	84	0.000254786	0.00482787	EEF2; RPL12; RPL23; RPL27; RPL27A; RPL28; RPL35A; RPL36A; RPL37A; RPL5; RPLP2; RPS15A; RPS19; RPS21; RPS26; RPS27A; RPS2; RPS9;	EEF2|IDBG-18151|ENSG00000167658|1938|; RPL12|IDBG-85918|ENSG00000197958|6136|; RPL23|IDBG-45005|ENSG00000125691|619505,9349|; RPL27|IDBG-52040|ENSG00000131469|6155|; RPL27A|IDBG-30751|ENSG00000166441|6157,619562|; RPL28|IDBG-70679|ENSG00000108107|102465483,6158|; RPL35A|IDBG-71902|ENSG00000182899|6165|; RPL36A|IDBG-406648|ENSG00000241343|100529097,102724825,6173|; RPL37A|IDBG-80682|ENSG0000019775…
Viral mRNA Translation	13707	REACTOME	9606	18	84	0.000254786	0.00482787	GRSF1; RPL12; RPL23; RPL27; RPL27A; RPL28; RPL35A; RPL36A; RPL37A; RPL5; RPLP2; RPS15A; RPS19; RPS21; RPS26; RPS27A; RPS2; RPS9;	GRSF1|IDBG-22735|ENSG00000132463|2926|; RPL12|IDBG-85918|ENSG00000197958|6136|; RPL23|IDBG-45005|ENSG00000125691|619505,9349|; RPL27|IDBG-52040|ENSG00000131469|6155|; RPL27A|IDBG-30751|ENSG00000166441|6157,619562|; RPL28|IDBG-70679|ENSG00000108107|102465483,6158|; RPL35A|IDBG-71902|ENSG00000182899|6165|; RPL36A|IDBG-406648|ENSG00000241343|100529097,102724825,6173|; RPL37A|IDBG-80682|ENSG000001977…
Intrinsic Pathway for Apoptosis	19328	REACTOME	9606	11	38	0.000266515	0.00498619	AKT1; AKT2; APAF1; BAX; BCL2; CASP3; DYNLL1; E2F1; SFN; YWHAB; YWHAQ;	AKT1|IDBG-22709|ENSG00000142208|207|; AKT2|IDBG-51270|ENSG00000105221|208|; APAF1|IDBG-52364|ENSG00000120868|317|; BAX|IDBG-61459|ENSG00000087088|581|; BCL2|IDBG-4354|ENSG00000171791|596|; CASP3|IDBG-46394|ENSG00000164305|836|; DYNLL1|IDBG-60661|ENSG00000088986|8655|; E2F1|IDBG-67214|ENSG00000101412|1869|; SFN|IDBG-94738|ENSG00000175793|2810|; YWHAB|IDBG-76944|ENSG00000166913|7529|; YWHAQ|IDBG-27…
Influence of ras and rho proteins on g1 to s transition	4175	PID BIOCARTA	9606	9	27	0.000299266	0.00552893	AKT1; CCND1; CDK4; CDKN1A; CDKN1B; E2F1; MAPK1; NFKBIA; PIK3R1;	AKT1|IDBG-22709|ENSG00000142208|207|; CCND1|IDBG-61868|ENSG00000110092|595|; CDK4|IDBG-43642|ENSG00000135446|1019|; CDKN1A|IDBG-85033|ENSG00000124762|1026|; CDKN1B|IDBG-20317|ENSG00000111276|1027|; E2F1|IDBG-67214|ENSG00000101412|1869|; MAPK1|IDBG-2147|ENSG00000100030|5594|; NFKBIA|IDBG-4758|ENSG00000100906|4792|; PIK3R1|IDBG-25037|ENSG00000145675|5295|;
Cyclin D associated events in G1	12969	REACTOME	9606	11	39	0.000342506	0.00609909	CCND1; CCND2; CCND3; CDK4; CDKN1A; CDKN1B; E2F1; E2F2; RPS27A; UBB; UBC;	CCND1|IDBG-61868|ENSG00000110092|595|; CCND2|IDBG-12912|ENSG00000118971|894|; CCND3|IDBG-86973|ENSG00000112576|896|; CDK4|IDBG-43642|ENSG00000135446|1019|; CDKN1A|IDBG-85033|ENSG00000124762|1026|; CDKN1B|IDBG-20317|ENSG00000111276|1027|; E2F1|IDBG-67214|ENSG00000101412|1869|; E2F2|IDBG-93950|ENSG00000007968|1870|; RPS27A|IDBG-52358|ENSG00000143947|6233|; UBB|IDBG-32151|ENSG00000170315|7314|; UBC|…
G1 Phase	16720	REACTOME	9606	11	39	0.000342506	0.00609909	CCND1; CCND2; CCND3; CDK4; CDKN1A; CDKN1B; E2F1; E2F2; RPS27A; UBB; UBC;	CCND1|IDBG-61868|ENSG00000110092|595|; CCND2|IDBG-12912|ENSG00000118971|894|; CCND3|IDBG-86973|ENSG00000112576|896|; CDK4|IDBG-43642|ENSG00000135446|1019|; CDKN1A|IDBG-85033|ENSG00000124762|1026|; CDKN1B|IDBG-20317|ENSG00000111276|1027|; E2F1|IDBG-67214|ENSG00000101412|1869|; E2F2|IDBG-93950|ENSG00000007968|1870|; RPS27A|IDBG-52358|ENSG00000143947|6233|; UBB|IDBG-32151|ENSG00000170315|7314|; UBC|…
HIV Life Cycle	18642	REACTOME	9606	24	131	0.000335688	0.00612528	CXCR4; FURIN; GTF2B; GTF2E2; HMGA1; NUP205; NUP214; NUP93; NUPL2; POLR2D; POLR2E; POLR2I; POM121; RAN; RPS27A; TAF11; TAF13; UBB; UBC; VPS28; VPS37A; VPS37B; VTA1; XRCC6;	CXCR4|IDBG-71032|ENSG00000121966|7852|; FURIN|IDBG-30430|ENSG00000140564|5045|; GTF2B|IDBG-100140|ENSG00000137947|2959|; GTF2E2|IDBG-15845|ENSG00000197265|2961|; HMGA1|IDBG-83311|ENSG00000137309|3159|; NUP205|IDBG-42710|ENSG00000155561|23165|; NUP214|IDBG-89810|ENSG00000126883|8021|; NUP93|IDBG-32470|ENSG00000102900|9688|; NUPL2|IDBG-9598|ENSG00000136243|11097|; POLR2D|IDBG-69340|ENSG00000144231|…
S Phase	17420	REACTOME	9606	23	124	0.000368557	0.00648484	CCNA2; CCND1; CCNE2; CDK4; CDKN1A; CDKN1B; CDT1; DNA2; FZR1; MYC; ORC1; ORC6; POLA2; POLE; PSMB5; PSMB9; PSMD9; RFC2; RPA1; RPS27A; SMC1A; UBB; UBC;	CCNA2|IDBG-36372|ENSG00000145386|890|; CCND1|IDBG-61868|ENSG00000110092|595|; CCNE2|IDBG-29174|ENSG00000175305|9134|; CDK4|IDBG-43642|ENSG00000135446|1019|; CDKN1A|IDBG-85033|ENSG00000124762|1026|; CDKN1B|IDBG-20317|ENSG00000111276|1027|; CDT1|IDBG-46673|ENSG00000167513|81620|; DNA2|IDBG-76116|ENSG00000138346|1763|; FZR1|IDBG-17274|ENSG00000105325|51343|; MYC|IDBG-35442|ENSG00000136997|4609|; ORC…
AndrogenReceptor	15906	NETPATH	9606	28	164	0.000378607	0.0065833	AKT1; BAG1; CASP3; CCND1; CCND3; CEBPA; ESR1; FHL2; FKBP4; GAPDH; HSP90AA1; HSP90B1; HSPA8; KAT5; MDM2; NR3C1; PARP1; PIAS2; PIK3R1; PNRC1; PTEN; PTK2; RAN; SENP1; SIRT1; SMARCE1; TCF4; XRCC6;	AKT1|IDBG-22709|ENSG00000142208|207|; BAG1|IDBG-56882|ENSG00000107262|573|; CASP3|IDBG-46394|ENSG00000164305|836|; CCND1|IDBG-61868|ENSG00000110092|595|; CCND3|IDBG-86973|ENSG00000112576|896|; CEBPA|IDBG-409028|ENSG00000245848|1050|; ESR1|IDBG-97997|ENSG00000091831|2099|; FHL2|IDBG-64511|ENSG00000115641|2274|; FKBP4|IDBG-12313|ENSG00000004478|2288|; GAPDH|IDBG-14270|ENSG00000111640|2597|; HSP90AA…
Nfkb activation by nontypeable hemophilus influenzae	4159	PID BIOCARTA	9606	9	28	0.000407428	0.0069216	NFKBIA; NR3C1; SMAD4; TGFB1; TGFB2; TGFBR1; TGFBR2; TLR2; TNF;	NFKBIA|IDBG-4758|ENSG00000100906|4792|; NR3C1|IDBG-51637|ENSG00000113580|2908|; SMAD4|IDBG-3485|ENSG00000141646|4089|; TGFB1|IDBG-52846|ENSG00000105329|7040|; TGFB2|IDBG-106710|ENSG00000092969|7042|; TGFBR1|IDBG-78488|ENSG00000106799|7046|; TGFBR2|IDBG-23359|ENSG00000163513|7048|; TLR2|IDBG-41789|ENSG00000137462|7097|; TNF|IDBG-300259|ENSG00000232810|7124|;
Reelin signaling pathway	15061	PID NCI	9606	9	28	0.000407428	0.0069216	AKT1; ARHGEF2; CRKL; GRIN2B; MAP2K7; MAP3K11; PIK3R1; RAPGEF1; RELN;	AKT1|IDBG-22709|ENSG00000142208|207|; ARHGEF2|IDBG-103338|ENSG00000116584|9181|; CRKL|IDBG-1833|ENSG00000099942|1399|; GRIN2B|IDBG-777050|ENSG00000273079|2904|; MAP2K7|IDBG-24000|ENSG00000076984|5609|; MAP3K11|IDBG-57450|ENSG00000173327|4296|; PIK3R1|IDBG-25037|ENSG00000145675|5295|; RAPGEF1|IDBG-90109|ENSG00000107263|2889|; RELN|IDBG-34522|ENSG00000189056|5649|;
NF-kB is activated and signals survival	13191	REACTOME	9606	6	13	0.000423226	0.0069503	IRAK1; NFKB1; NFKBIA; RPS27A; UBB; UBC;	IRAK1|IDBG-90782|ENSG00000184216|3654|; NFKB1|IDBG-31974|ENSG00000109320|4790|; NFKBIA|IDBG-4758|ENSG00000100906|4792|; RPS27A|IDBG-52358|ENSG00000143947|6233|; UBB|IDBG-32151|ENSG00000170315|7314|; UBC|IDBG-64029|ENSG00000150991|7316|;
P53 signaling pathway	4126	PID BIOCARTA	9606	6	13	0.000423226	0.0069503	BCL2; CCND1; CDK4; CDKN1A; E2F1; MDM2;	BCL2|IDBG-4354|ENSG00000171791|596|; CCND1|IDBG-61868|ENSG00000110092|595|; CDK4|IDBG-43642|ENSG00000135446|1019|; CDKN1A|IDBG-85033|ENSG00000124762|1026|; E2F1|IDBG-67214|ENSG00000101412|1869|; MDM2|IDBG-46431|ENSG00000135679|4193|;
TGF-beta signaling pathway	465	KEGG	9606	17	80	0.000416118	0.00698889	ACVR1; ACVR2B; BMPR1A; BMPR2; ID3; LEFTY1; MAPK1; MYC; ROCK1; SMAD4; SMAD5; TGFB1; TGFB2; TGFBR1; TGFBR2; TNF; ZFYVE9;	ACVR1|IDBG-72930|ENSG00000115170|90|; ACVR2B|IDBG-25934|ENSG00000114739|93|; BMPR1A|IDBG-81081|ENSG00000107779|657|; BMPR2|IDBG-78880|ENSG00000204217|659|; ID3|IDBG-93963|ENSG00000117318|3399|; LEFTY1|IDBG-407508|ENSG00000243709|10637|; MAPK1|IDBG-2147|ENSG00000100030|5594|; MYC|IDBG-35442|ENSG00000136997|4609|; ROCK1|IDBG-1371|ENSG00000067900|6093|; SMAD4|IDBG-3485|ENSG00000141646|4089|; SMAD5|I…
NGF signalling via TRKA from the plasma membrane	18753	REACTOME	9606	31	191	0.000471097	0.00725293	AKT1; AKT2; ATF1; CDKN1A; CDKN1B; CRK; CRKL; DNM2; EIF2C1; EIF2C2; EIF2C3; EIF2C4; EREG; FGF19; FGF2; FGF3; FOXO3; IRS1; KRAS; MAPK1; MDM2; PDGFRA; PIK3R1; PIK3R3; PTEN; RAPGEF1; RPS6KA5; TNRC6A; TNRC6B; TNRC6C; YWHAB;	AKT1|IDBG-22709|ENSG00000142208|207|; AKT2|IDBG-51270|ENSG00000105221|208|; ATF1|IDBG-32838|ENSG00000123268|466|; CDKN1A|IDBG-85033|ENSG00000124762|1026|; CDKN1B|IDBG-20317|ENSG00000111276|1027|; CRK|IDBG-14664|ENSG00000167193|1398|; CRKL|IDBG-1833|ENSG00000099942|1399|; DNM2|IDBG-28168|ENSG00000079805|1785|; EIF2C1|IDBG-96234|ENSG00000092847|26523|; EIF2C2|IDBG-37096|ENSG00000123908|27161|; EIF2…
Cyclins and cell cycle regulation	4145	PID BIOCARTA	9606	8	23	0.00046903	0.00729712	CCNB1; CCND1; CCND2; CCND3; CDK4; CDKN1A; CDKN1B; E2F1;	CCNB1|IDBG-25262|ENSG00000134057|891|; CCND1|IDBG-61868|ENSG00000110092|595|; CCND2|IDBG-12912|ENSG00000118971|894|; CCND3|IDBG-86973|ENSG00000112576|896|; CDK4|IDBG-43642|ENSG00000135446|1019|; CDKN1A|IDBG-85033|ENSG00000124762|1026|; CDKN1B|IDBG-20317|ENSG00000111276|1027|; E2F1|IDBG-67214|ENSG00000101412|1869|;
Caspase Cascade in Apoptosis	14995	PID NCI	9606	13	53	0.000460257	0.00731462	AKT1; APAF1; APP; BAX; BCL2; CASP3; CFL2; DFFB; PARP1; PTK2; TNF; TNFRSF10B; VIM;	AKT1|IDBG-22709|ENSG00000142208|207|; APAF1|IDBG-52364|ENSG00000120868|317|; APP|IDBG-1100|ENSG00000142192|351|; BAX|IDBG-61459|ENSG00000087088|581|; BCL2|IDBG-4354|ENSG00000171791|596|; CASP3|IDBG-46394|ENSG00000164305|836|; CFL2|IDBG-4594|ENSG00000165410|1073|; DFFB|IDBG-86952|ENSG00000169598|1677|; PARP1|IDBG-107034|ENSG00000143799|142|; PTK2|IDBG-37147|ENSG00000169398|5747|; TNF|IDBG-300259|E…
Eukaryotic Translation Elongation	13453	REACTOME	9606	18	88	0.000465514	0.00731946	EEF2; RPL12; RPL23; RPL27; RPL27A; RPL28; RPL35A; RPL36A; RPL37A; RPL5; RPLP2; RPS15A; RPS19; RPS21; RPS26; RPS27A; RPS2; RPS9;	EEF2|IDBG-18151|ENSG00000167658|1938|; RPL12|IDBG-85918|ENSG00000197958|6136|; RPL23|IDBG-45005|ENSG00000125691|619505,9349|; RPL27|IDBG-52040|ENSG00000131469|6155|; RPL27A|IDBG-30751|ENSG00000166441|6157,619562|; RPL28|IDBG-70679|ENSG00000108107|102465483,6158|; RPL35A|IDBG-71902|ENSG00000182899|6165|; RPL36A|IDBG-406648|ENSG00000241343|100529097,102724825,6173|; RPL37A|IDBG-80682|ENSG0000019775…
Small interfering RNA (siRNA) biogenesis	13759	REACTOME	9606	5	9	0.00045629	0.0073304	DICER1; EIF2C1; EIF2C2; EIF2C3; EIF2C4;	DICER1|IDBG-18522|ENSG00000100697|23405|; EIF2C1|IDBG-96234|ENSG00000092847|26523|; EIF2C2|IDBG-37096|ENSG00000123908|27161|; EIF2C3|IDBG-96250|ENSG00000126070|192669|; EIF2C4|IDBG-96231|ENSG00000134698|192670|;
Signaling by PDGF	13330	REACTOME	9606	29	174	0.000454014	0.00737398	AKT1; AKT2; CDKN1A; CDKN1B; CRK; CRKL; EIF2C1; EIF2C2; EIF2C3; EIF2C4; EREG; FGF19; FGF2; FGF3; FOXO3; FURIN; IRS1; KRAS; MAPK1; MDM2; PDGFRA; PIK3R1; PIK3R3; PTEN; RAPGEF1; TNRC6A; TNRC6B; TNRC6C; YWHAB;	AKT1|IDBG-22709|ENSG00000142208|207|; AKT2|IDBG-51270|ENSG00000105221|208|; CDKN1A|IDBG-85033|ENSG00000124762|1026|; CDKN1B|IDBG-20317|ENSG00000111276|1027|; CRK|IDBG-14664|ENSG00000167193|1398|; CRKL|IDBG-1833|ENSG00000099942|1399|; EIF2C1|IDBG-96234|ENSG00000092847|26523|; EIF2C2|IDBG-37096|ENSG00000123908|27161|; EIF2C3|IDBG-96250|ENSG00000126070|192669|; EIF2C4|IDBG-96231|ENSG00000134698|1926…
AP-1 transcription factor network	15318	PID NCI	9606	15	67	0.000499426	0.00760982	BAG1; CCND1; CDKN1B; EDN1; ESR1; FABP4; FOSL1; GJA1; HIF1A; HLA-A; MYC; NR3C1; PTEN; TCF7L2; TGFB1;	BAG1|IDBG-56882|ENSG00000107262|573|; CCND1|IDBG-61868|ENSG00000110092|595|; CDKN1B|IDBG-20317|ENSG00000111276|1027|; EDN1|IDBG-61847|ENSG00000078401|1906|; ESR1|IDBG-97997|ENSG00000091831|2099|; FABP4|IDBG-26715|ENSG00000170323|2167|; FOSL1|IDBG-58044|ENSG00000175592|8061|; GJA1|IDBG-95984|ENSG00000152661|2697|; HIF1A|IDBG-8510|ENSG00000100644|3091|; HLA-A|IDBG-298637|ENSG00000206503|3105|; MYC|…
TNFalpha	15913	NETPATH	9606	40	270	0.000538037	0.00803251	AKT1; AKT2; APAF1; ARHGEF2; BAG4; BAX; CASP3; COPS3; CSNK2A1; EED; FKBP5; HMGB1; HSP90AA1; HSPA8; IRAK1BP1; IRS1; MAP2K7; MAP3K11; MAPK1; MCC; NFKB1; NFKBIA; OTUD7B; PIK3R1; POLR1B; PSMB5; PTK2; RNF11; ROMO1; RPS6KA5; SEC16A; SMARCE1; SOS2; SYK; TNF; TRAF7; UBE2D2; UBE2D3; YWHAB; YWHAQ;	AKT1|IDBG-22709|ENSG00000142208|207|; AKT2|IDBG-51270|ENSG00000105221|208|; APAF1|IDBG-52364|ENSG00000120868|317|; ARHGEF2|IDBG-103338|ENSG00000116584|9181|; BAG4|IDBG-17465|ENSG00000156735|9530|; BAX|IDBG-61459|ENSG00000087088|581|; CASP3|IDBG-46394|ENSG00000164305|836|; COPS3|IDBG-32911|ENSG00000141030|8533|; CSNK2A1|IDBG-37787|ENSG00000101266|1457|; EED|IDBG-66821|ENSG00000074266|8726|; FKBP5|…
IGF1 pathway	15262	PID NCI	9606	9	29	0.000545814	0.00806713	AKT1; CRK; CRKL; GRB10; IGF1R; IRS1; PIK3R1; PRKD1; PTK2;	AKT1|IDBG-22709|ENSG00000142208|207|; CRK|IDBG-14664|ENSG00000167193|1398|; CRKL|IDBG-1833|ENSG00000099942|1399|; GRB10|IDBG-16688|ENSG00000106070|2887|; IGF1R|IDBG-31432|ENSG00000140443|3480|; IRS1|IDBG-82407|ENSG00000169047|3667|; PIK3R1|IDBG-25037|ENSG00000145675|5295|; PRKD1|IDBG-4215|ENSG00000184304|5587|; PTK2|IDBG-37147|ENSG00000169398|5747|;
ErbB signaling pathway	461	KEGG	9606	18	89	0.000537266	0.00810285	AKT1; AKT2; CDKN1A; CDKN1B; CRK; CRKL; EIF4EBP1; EREG; KRAS; MAP2K7; MAPK1; MYC; PIK3CG; PIK3R1; PIK3R3; PTK2; SOS2; TGFA;	AKT1|IDBG-22709|ENSG00000142208|207|; AKT2|IDBG-51270|ENSG00000105221|208|; CDKN1A|IDBG-85033|ENSG00000124762|1026|; CDKN1B|IDBG-20317|ENSG00000111276|1027|; CRK|IDBG-14664|ENSG00000167193|1398|; CRKL|IDBG-1833|ENSG00000099942|1399|; EIF4EBP1|IDBG-17284|ENSG00000187840|1978|; EREG|IDBG-24370|ENSG00000124882|2069|; KRAS|IDBG-23889|ENSG00000133703|3845|; MAP2K7|IDBG-24000|ENSG00000076984|5609|; MAP…
IL2 signaling events mediated by PI3K	15791	PID NCI	9606	10	35	0.000566642	0.00829205	AKT1; BCL2; E2F1; FOXO3; HSP90AA1; MYC; NFKB1; PIK3R1; TERT; UGCG;	AKT1|IDBG-22709|ENSG00000142208|207|; BCL2|IDBG-4354|ENSG00000171791|596|; E2F1|IDBG-67214|ENSG00000101412|1869|; FOXO3|IDBG-95024|ENSG00000118689|2309|; HSP90AA1|IDBG-20861|ENSG00000080824|3320|; MYC|IDBG-35442|ENSG00000136997|4609|; NFKB1|IDBG-31974|ENSG00000109320|4790|; PIK3R1|IDBG-25037|ENSG00000145675|5295|; TERT|IDBG-10998|ENSG00000164362|7015|; UGCG|IDBG-81136|ENSG00000148154|7357|;
p73 transcription factor network	15377	PID NCI	9606	16	75	0.000582235	0.0084367	AEN; BAX; CCNA2; CCNB1; CDKN1A; CHEK1; FOXO3; KAT5; MDM2; MYC; RAD51; SERPINE1; SFN; SIRT1; WT1; YAP1;	AEN|IDBG-28670|ENSG00000181026|64782|; BAX|IDBG-61459|ENSG00000087088|581|; CCNA2|IDBG-36372|ENSG00000145386|890|; CCNB1|IDBG-25262|ENSG00000134057|891|; CDKN1A|IDBG-85033|ENSG00000124762|1026|; CHEK1|IDBG-75536|ENSG00000149554|1111|; FOXO3|IDBG-95024|ENSG00000118689|2309|; KAT5|IDBG-57604|ENSG00000172977|10524|; MDM2|IDBG-46431|ENSG00000135679|4193|; MYC|IDBG-35442|ENSG00000136997|4609|; RAD51|I…
DNA Replication	16645	REACTOME	9606	20	105	0.000612331	0.00878666	CCNA2; CDKN1A; CDKN1B; CDT1; DNA2; E2F1; E2F2; FZR1; ORC1; ORC6; POLA2; POLE; PSMB5; PSMB9; PSMD9; RFC2; RPA1; RPS27A; UBB; UBC;	CCNA2|IDBG-36372|ENSG00000145386|890|; CDKN1A|IDBG-85033|ENSG00000124762|1026|; CDKN1B|IDBG-20317|ENSG00000111276|1027|; CDT1|IDBG-46673|ENSG00000167513|81620|; DNA2|IDBG-76116|ENSG00000138346|1763|; E2F1|IDBG-67214|ENSG00000101412|1869|; E2F2|IDBG-93950|ENSG00000007968|1870|; FZR1|IDBG-17274|ENSG00000105325|51343|; ORC1|IDBG-98628|ENSG00000085840|4998|; ORC6|IDBG-29343|ENSG00000091651|102723931,…
Neurotrophin signaling pathway	4379	KEGG	9606	22	121	0.000651502	0.00925884	AKT1; AKT2; BAX; BCL2; CRK; CRKL; FOXO3; IRAK1; IRAK2; IRS1; KRAS; MAP2K7; MAPK1; NFKB1; NFKBIA; PIK3CG; PIK3R1; PIK3R3; RAPGEF1; RPS6KA5; SH2B3; SOS2;	AKT1|IDBG-22709|ENSG00000142208|207|; AKT2|IDBG-51270|ENSG00000105221|208|; BAX|IDBG-61459|ENSG00000087088|581|; BCL2|IDBG-4354|ENSG00000171791|596|; CRK|IDBG-14664|ENSG00000167193|1398|; CRKL|IDBG-1833|ENSG00000099942|1399|; FOXO3|IDBG-95024|ENSG00000118689|2309|; IRAK1|IDBG-90782|ENSG00000184216|3654|; IRAK2|IDBG-17914|ENSG00000134070|3656|; IRS1|IDBG-82407|ENSG00000169047|3667|; KRAS|IDBG-2388…
Shigellosis	10374	KEGG	9606	14	62	0.000695357	0.00978797	CD44; CRK; CRKL; DIAPH1; ITGA5; MAPK1; NFKB1; NFKBIA; PFN1; PFN2; ROCK1; ROCK2; UBE2D2; WASL;	CD44|IDBG-39556|ENSG00000026508|960|; CRK|IDBG-14664|ENSG00000167193|1398|; CRKL|IDBG-1833|ENSG00000099942|1399|; DIAPH1|IDBG-50631|ENSG00000131504|1729|; ITGA5|IDBG-37894|ENSG00000161638|3678|; MAPK1|IDBG-2147|ENSG00000100030|5594|; NFKB1|IDBG-31974|ENSG00000109320|4790|; NFKBIA|IDBG-4758|ENSG00000100906|4792|; PFN1|IDBG-20332|ENSG00000108518|5216|; PFN2|IDBG-60946|ENSG00000070087|5217|; ROCK1|I…
IGF1 signaling pathway	16216	INOH	9606	10	36	0.000724451	0.00982328	AKT1; AKT2; IGF1R; IGFBP2; IGFBP5; IRS1; KRAS; MAPK1; PIK3R1; SOS2;	AKT1|IDBG-22709|ENSG00000142208|207|; AKT2|IDBG-51270|ENSG00000105221|208|; IGF1R|IDBG-31432|ENSG00000140443|3480|; IGFBP2|IDBG-80727|ENSG00000115457|102723473,3485|; IGFBP5|IDBG-80733|ENSG00000115461|3488|; IRS1|IDBG-82407|ENSG00000169047|3667|; KRAS|IDBG-23889|ENSG00000133703|3845|; MAPK1|IDBG-2147|ENSG00000100030|5594|; PIK3R1|IDBG-25037|ENSG00000145675|5295|; SOS2|IDBG-5912|ENSG00000100485|66…
Pre-NOTCH Transcription and Translation	13300	REACTOME	9606	9	30	0.000720457	0.00985959	CCND1; E2F1; EIF2C1; EIF2C2; EIF2C3; EIF2C4; TNRC6A; TNRC6B; TNRC6C;	CCND1|IDBG-61868|ENSG00000110092|595|; E2F1|IDBG-67214|ENSG00000101412|1869|; EIF2C1|IDBG-96234|ENSG00000092847|26523|; EIF2C2|IDBG-37096|ENSG00000123908|27161|; EIF2C3|IDBG-96250|ENSG00000126070|192669|; EIF2C4|IDBG-96231|ENSG00000134698|192670|; TNRC6A|IDBG-21227|ENSG00000090905|102724266,27327|; TNRC6B|IDBG-8635|ENSG00000100354|23112|; TNRC6C|IDBG-70319|ENSG00000078687|57690|;
TAK1 activates NFkB by phosphorylation and activation of IKKs complex	13027	REACTOME	9606	9	30	0.000720457	0.00985959	APP; HMGB1; IRAK1; IRAK2; NFKB1; NFKBIA; RPS27A; UBB; UBC;	APP|IDBG-1100|ENSG00000142192|351|; HMGB1|IDBG-21100|ENSG00000189403|3146|; IRAK1|IDBG-90782|ENSG00000184216|3654|; IRAK2|IDBG-17914|ENSG00000134070|3656|; NFKB1|IDBG-31974|ENSG00000109320|4790|; NFKBIA|IDBG-4758|ENSG00000100906|4792|; RPS27A|IDBG-52358|ENSG00000143947|6233|; UBB|IDBG-32151|ENSG00000170315|7314|; UBC|IDBG-64029|ENSG00000150991|7316|;
Wnt signaling pathway	16165	INOH	9606	18	91	0.000709757	0.00989643	CBY1; CD44; CSNK1E; DKK1; FZD5; FZD6; KREMEN1; LRP6; SFN; SFRP1; SMAD4; TCF7L2; WNT10A; WNT1; WNT2B; WNT7B; YWHAB; YWHAQ;	CBY1|IDBG-7651|ENSG00000100211|25776|; CD44|IDBG-39556|ENSG00000026508|960|; CSNK1E|IDBG-236645|ENSG00000213923|102800317,1454|; DKK1|IDBG-74684|ENSG00000107984|22943|; FZD5|IDBG-79672|ENSG00000163251|7855|; FZD6|IDBG-31669|ENSG00000164930|8323|; KREMEN1|IDBG-3462|ENSG00000183762|83999|; LRP6|IDBG-20075|ENSG00000070018|4040|; SFN|IDBG-94738|ENSG00000175793|2810|; SFRP1|IDBG-18868|ENSG00000104332|…
Eukaryotic Translation Termination	13451	REACTOME	9606	17	84	0.000753486	0.0101241	RPL12; RPL23; RPL27; RPL27A; RPL28; RPL35A; RPL36A; RPL37A; RPL5; RPLP2; RPS15A; RPS19; RPS21; RPS26; RPS27A; RPS2; RPS9;	RPL12|IDBG-85918|ENSG00000197958|6136|; RPL23|IDBG-45005|ENSG00000125691|619505,9349|; RPL27|IDBG-52040|ENSG00000131469|6155|; RPL27A|IDBG-30751|ENSG00000166441|6157,619562|; RPL28|IDBG-70679|ENSG00000108107|102465483,6158|; RPL35A|IDBG-71902|ENSG00000182899|6165|; RPL36A|IDBG-406648|ENSG00000241343|100529097,102724825,6173|; RPL37A|IDBG-80682|ENSG00000197756|6168|; RPL5|IDBG-100292|ENSG000001224…
Overview of telomerase protein component gene htert transcriptional regulation	3983	PID BIOCARTA	9606	5	10	0.000847494	0.0112846	ESR1; MXD1; MYC; TERT; WT1;	ESR1|IDBG-97997|ENSG00000091831|2099|; MXD1|IDBG-55075|ENSG00000059728|4084|; MYC|IDBG-35442|ENSG00000136997|4609|; TERT|IDBG-10998|ENSG00000164362|7015|; WT1|IDBG-37982|ENSG00000184937|7490|;
Activation of BH3-only proteins	18409	REACTOME	9606	8	25	0.000884783	0.0115726	AKT1; AKT2; BCL2; DYNLL1; E2F1; SFN; YWHAB; YWHAQ;	AKT1|IDBG-22709|ENSG00000142208|207|; AKT2|IDBG-51270|ENSG00000105221|208|; BCL2|IDBG-4354|ENSG00000171791|596|; DYNLL1|IDBG-60661|ENSG00000088986|8655|; E2F1|IDBG-67214|ENSG00000101412|1869|; SFN|IDBG-94738|ENSG00000175793|2810|; YWHAB|IDBG-76944|ENSG00000166913|7529|; YWHAQ|IDBG-27933|ENSG00000134308|10971|;
Signaling events mediated by HDAC Class III	15506	PID NCI	9606	8	25	0.000884783	0.0115726	BAX; CDKN1A; FHL2; FOXO3; HOXA10; PPARGC1A; SIRT1; XRCC6;	BAX|IDBG-61459|ENSG00000087088|581|; CDKN1A|IDBG-85033|ENSG00000124762|1026|; FHL2|IDBG-64511|ENSG00000115641|2274|; FOXO3|IDBG-95024|ENSG00000118689|2309|; HOXA10|IDBG-404968|ENSG00000253293|3206|; PPARGC1A|IDBG-11756|ENSG00000109819|10891|; SIRT1|IDBG-75847|ENSG00000096717|23411|; XRCC6|IDBG-9323|ENSG00000196419|2547|;
ATR signaling pathway	15654	PID NCI	9606	10	37	0.000916746	0.0117822	CCNA2; CEP164; CHEK1; MDM2; RAD51; RFC2; RPA1; TIMELESS; TIPIN; YWHAB;	CCNA2|IDBG-36372|ENSG00000145386|890|; CEP164|IDBG-73243|ENSG00000110274|22897|; CHEK1|IDBG-75536|ENSG00000149554|1111|; MDM2|IDBG-46431|ENSG00000135679|4193|; RAD51|IDBG-6509|ENSG00000051180|5888|; RFC2|IDBG-21120|ENSG00000049541|5982|; RPA1|IDBG-15783|ENSG00000132383|6117|; TIMELESS|IDBG-41018|ENSG00000111602|8914|; TIPIN|IDBG-18003|ENSG00000075131|54962|; YWHAB|IDBG-76944|ENSG00000166913|7529|;
Validated targets of C-MYC transcriptional activation	15279	PID NCI	9606	16	78	0.000915595	0.0118706	BAX; CAD; CCNB1; CCND2; CDK4; FOSL1; GAPDH; HMGA1; HSP90AA1; KAT5; MYC; NME2; SMAD4; TERT; TK1; UBTF;	BAX|IDBG-61459|ENSG00000087088|581|; CAD|IDBG-37744|ENSG00000084774|790|; CCNB1|IDBG-25262|ENSG00000134057|891|; CCND2|IDBG-12912|ENSG00000118971|894|; CDK4|IDBG-43642|ENSG00000135446|1019|; FOSL1|IDBG-58044|ENSG00000175592|8061|; GAPDH|IDBG-14270|ENSG00000111640|2597|; HMGA1|IDBG-83311|ENSG00000137309|3159|; HSP90AA1|IDBG-20861|ENSG00000080824|3320|; KAT5|IDBG-57604|ENSG00000172977|10524|; MYC|I…
BCR	15916	NETPATH	9606	26	157	0.000967181	0.0123232	AKT1; BAX; BCL2; BTLA; CASP3; CCNA2; CCND2; CCND3; CDK4; CRK; CRKL; DNM2; EIF4EBP1; FOXO3; HNRNPK; IFITM1; MAPK1; NFKB1; NFKBIA; PIK3CG; PIK3R1; PRKD1; PTK2; RAPGEF1; SOS2; SYK;	AKT1|IDBG-22709|ENSG00000142208|207|; BAX|IDBG-61459|ENSG00000087088|581|; BCL2|IDBG-4354|ENSG00000171791|596|; BTLA|IDBG-49858|ENSG00000186265|151888|; CASP3|IDBG-46394|ENSG00000164305|836|; CCNA2|IDBG-36372|ENSG00000145386|890|; CCND2|IDBG-12912|ENSG00000118971|894|; CCND3|IDBG-86973|ENSG00000112576|896|; CDK4|IDBG-43642|ENSG00000135446|1019|; CRK|IDBG-14664|ENSG00000167193|1398|; CRKL|IDBG-183…
Cell Cycle, Mitotic	19119	REACTOME	9606	59	454	0.000999696	0.0126286	ACTR1A; ANAPC7; CCNA2; CCNB1; CCND1; CCND2; CCND3; CCNE2; CDK4; CDKN1A; CDKN1B; CDT1; CENPL; CEP164; CLIP1; CSNK1E; CSNK2A1; DNA2; DYNLL1; E2F1; E2F2; FGFR1OP; FZR1; H2AFX; HIST1H2BJ; HIST1H2BN; HSP90AA1; KIF2C; LIN52; LIN9; LPIN3; MAPK1; MASTL; MYBL2; MYC; NCAPD2; NEK9; NUP205; NUP214; NUP93; NUPL2; ORC1; ORC6; POLA2; POLE; POM121; PSMB5; PSMB9; PSMD9; RAB1B; RCC2; RFC2; RPA1; RPS27A; SKA1; SMC1…	ACTR1A|IDBG-88047|ENSG00000138107|10121|; ANAPC7|IDBG-57027|ENSG00000196510|51434|; CCNA2|IDBG-36372|ENSG00000145386|890|; CCNB1|IDBG-25262|ENSG00000134057|891|; CCND1|IDBG-61868|ENSG00000110092|595|; CCND2|IDBG-12912|ENSG00000118971|894|; CCND3|IDBG-86973|ENSG00000112576|896|; CCNE2|IDBG-29174|ENSG00000175305|9134|; CDK4|IDBG-43642|ENSG00000135446|1019|; CDKN1A|IDBG-85033|ENSG00000124762|1026|; …
Tgf beta signaling pathway	4035	PID BIOCARTA	9606	7	20	0.00102453	0.0127248	CDH1; SAR1A; SMAD4; TGFB1; TGFB2; TGFBR1; TGFBR2;	CDH1|IDBG-38622|ENSG00000039068|999|; SAR1A|IDBG-77267|ENSG00000079332|56681|; SMAD4|IDBG-3485|ENSG00000141646|4089|; TGFB1|IDBG-52846|ENSG00000105329|7040|; TGFB2|IDBG-106710|ENSG00000092969|7042|; TGFBR1|IDBG-78488|ENSG00000106799|7046|; TGFBR2|IDBG-23359|ENSG00000163513|7048|;
Developmental Biology	16794	REACTOME	9606	64	502	0.00102034	0.0127801	ABLIM1; ACVR2B; AKT1; AKT2; ALCAM; CCND3; CDH2; CDK19; CDK4; CEBPA; CSNK2A1; DNM2; DPYSL2; EZR; FABP4; FGF2; FOXO3; FURIN; GRIN2B; HSP90AA1; HSPA8; ITGA5; KLF4; KRAS; LEFTY1; LPL; MAPK1; MED13L; MED18; MED24; MED29; MED7; MED8; MET; MSN; MYH11; NEUROD1; NFKB1; NRP1; PFN1; PFN2; PLXNA3; PPARA; PPARG; PPARGC1A; PRNP; PTK2; RHOC; ROCK1; ROCK2; RPS6KA4; RPS6KA5; SALL4; SMAD4; SOS2; SOX2; TCF4; TGFB1;…	ABLIM1|IDBG-90406|ENSG00000099204|3983|; ACVR2B|IDBG-25934|ENSG00000114739|93|; AKT1|IDBG-22709|ENSG00000142208|207|; AKT2|IDBG-51270|ENSG00000105221|208|; ALCAM|IDBG-48383|ENSG00000170017|214|; CCND3|IDBG-86973|ENSG00000112576|896|; CDH2|IDBG-1873|ENSG00000170558|1000|; CDK19|IDBG-95275|ENSG00000155111|23097|; CDK4|IDBG-43642|ENSG00000135446|1019|; CEBPA|IDBG-409028|ENSG00000245848|1050|; CSNK2A…
Activation of BAD and translocation to mitochondria	13399	REACTOME	9606	6	15	0.00106075	0.012957	AKT1; AKT2; BCL2; SFN; YWHAB; YWHAQ;	AKT1|IDBG-22709|ENSG00000142208|207|; AKT2|IDBG-51270|ENSG00000105221|208|; BCL2|IDBG-4354|ENSG00000171791|596|; SFN|IDBG-94738|ENSG00000175793|2810|; YWHAB|IDBG-76944|ENSG00000166913|7529|; YWHAQ|IDBG-27933|ENSG00000134308|10971|;
Pten dependent cell cycle arrest and apoptosis	4181	PID BIOCARTA	9606	6	15	0.00106075	0.012957	AKT1; CDKN1B; FOXO3; PIK3R1; PTEN; PTK2;	AKT1|IDBG-22709|ENSG00000142208|207|; CDKN1B|IDBG-20317|ENSG00000111276|1027|; FOXO3|IDBG-95024|ENSG00000118689|2309|; PIK3R1|IDBG-25037|ENSG00000145675|5295|; PTEN|IDBG-81409|ENSG00000171862|5728|; PTK2|IDBG-37147|ENSG00000169398|5747|;
Innate Immune System	17476	REACTOME	9606	70	563	0.00119292	0.0144519	AKT1; AKT2; APP; ATF1; BCL2; C3; C8A; CDKN1A; CDKN1B; CRCP; CRK; DNM2; DTX4; EIF2C1; EIF2C2; EIF2C3; EIF2C4; EREG; FGF19; FGF2; FGF3; FOXO3; HMGB1; HSP90AA1; HSP90B1; IRAK1; IRAK2; IRF1; IRS1; KLRD1; KRAS; MAP2K7; MAPK1; MAVS; MDM2; MRE11A; NCKAP1; NFKB1; NFKBIA; OTUD5; PDGFRA; PIK3R1; PIK3R3; POLR2E; POLR3G; POLR3K; PPAPDC1A; PTEN; PTK2; RNF125; RPS27A; RPS6KA5; SFTPA1; SYK; TIRAP; TLR2; TNRC6A;…	AKT1|IDBG-22709|ENSG00000142208|207|; AKT2|IDBG-51270|ENSG00000105221|208|; APP|IDBG-1100|ENSG00000142192|351|; ATF1|IDBG-32838|ENSG00000123268|466|; BCL2|IDBG-4354|ENSG00000171791|596|; C3|IDBG-21798|ENSG00000125730|718|; C8A|IDBG-99144|ENSG00000157131|731|; CDKN1A|IDBG-85033|ENSG00000124762|1026|; CDKN1B|IDBG-20317|ENSG00000111276|1027|; CRCP|IDBG-408285|ENSG00000241258|27297|; CRK|IDBG-14664|E…
Constitutive PI3K/AKT Signaling in Cancer	13715	REACTOME	9606	15	73	0.00128604	0.0154534	AKT1; AKT2; CDKN1A; CDKN1B; EREG; FGF19; FGF2; FGF3; FOXO3; IRS1; MDM2; PDGFRA; PIK3R1; PIK3R3; PTEN;	AKT1|IDBG-22709|ENSG00000142208|207|; AKT2|IDBG-51270|ENSG00000105221|208|; CDKN1A|IDBG-85033|ENSG00000124762|1026|; CDKN1B|IDBG-20317|ENSG00000111276|1027|; EREG|IDBG-24370|ENSG00000124882|2069|; FGF19|IDBG-61980|ENSG00000162344|9965|; FGF2|IDBG-37039|ENSG00000138685|2247|; FGF3|IDBG-62036|ENSG00000186895|2248|; FOXO3|IDBG-95024|ENSG00000118689|2309|; IRS1|IDBG-82407|ENSG00000169047|3667|; MDM2|…
IL5	15921	NETPATH	9606	13	59	0.00136089	0.0162209	AKT1; BAX; CRKL; DNM2; FOXO3; MAPK1; NFKB1; NFKBIA; PIK3CG; PIK3R1; RAPGEF1; SOX4; SYK;	AKT1|IDBG-22709|ENSG00000142208|207|; BAX|IDBG-61459|ENSG00000087088|581|; CRKL|IDBG-1833|ENSG00000099942|1399|; DNM2|IDBG-28168|ENSG00000079805|1785|; FOXO3|IDBG-95024|ENSG00000118689|2309|; MAPK1|IDBG-2147|ENSG00000100030|5594|; NFKB1|IDBG-31974|ENSG00000109320|4790|; NFKBIA|IDBG-4758|ENSG00000100906|4792|; PIK3CG|IDBG-35338|ENSG00000105851|5294|; PIK3R1|IDBG-25037|ENSG00000145675|5295|; RAPGEF…
IL2	15918	NETPATH	9606	16	81	0.00139863	0.0165374	AKT1; BCL2; CRK; CRKL; EIF4EBP1; FOXO3; HSP90AA1; IRS1; MAPK1; NFKB1; NR3C1; PIK3CG; PIK3R1; PIK3R3; SYK; TERT;	AKT1|IDBG-22709|ENSG00000142208|207|; BCL2|IDBG-4354|ENSG00000171791|596|; CRK|IDBG-14664|ENSG00000167193|1398|; CRKL|IDBG-1833|ENSG00000099942|1399|; EIF4EBP1|IDBG-17284|ENSG00000187840|1978|; FOXO3|IDBG-95024|ENSG00000118689|2309|; HSP90AA1|IDBG-20861|ENSG00000080824|3320|; IRS1|IDBG-82407|ENSG00000169047|3667|; MAPK1|IDBG-2147|ENSG00000100030|5594|; NFKB1|IDBG-31974|ENSG00000109320|4790|; NR3C…
Nuclear Receptor transcription pathway	13739	REACTOME	9606	10	39	0.00142706	0.0166079	ESR1; HNF4A; NR1D2; NR2F6; PGR; PPARA; PPARD; PPARG; RARA; THRA;	ESR1|IDBG-97997|ENSG00000091831|2099|; HNF4A|IDBG-76498|ENSG00000101076|3172|; NR1D2|IDBG-22253|ENSG00000174738|9975|; NR2F6|IDBG-36169|ENSG00000160113|2063|; PGR|IDBG-68800|ENSG00000082175|5241|; PPARA|IDBG-11786|ENSG00000186951|5465|; PPARD|IDBG-83938|ENSG00000112033|5467|; PPARG|IDBG-18954|ENSG00000132170|5468|; RARA|IDBG-47411|ENSG00000131759|5914|; THRA|IDBG-47063|ENSG00000126351|7067|;
Late Phase of HIV Life Cycle	13791	REACTOME	9606	21	120	0.00142178	0.0166777	FURIN; GTF2B; GTF2E2; NUP205; NUP214; NUP93; NUPL2; POLR2D; POLR2E; POLR2I; POM121; RAN; RPS27A; TAF11; TAF13; UBB; UBC; VPS28; VPS37A; VPS37B; VTA1;	FURIN|IDBG-30430|ENSG00000140564|5045|; GTF2B|IDBG-100140|ENSG00000137947|2959|; GTF2E2|IDBG-15845|ENSG00000197265|2961|; NUP205|IDBG-42710|ENSG00000155561|23165|; NUP214|IDBG-89810|ENSG00000126883|8021|; NUP93|IDBG-32470|ENSG00000102900|9688|; NUPL2|IDBG-9598|ENSG00000136243|11097|; POLR2D|IDBG-69340|ENSG00000144231|5433|; POLR2E|IDBG-13793|ENSG00000099817|5434|; POLR2I|IDBG-46497|ENSG0000010525…
Glypican 1 network	15119	PID NCI	9606	6	16	0.00157364	0.0171017	APP; FGF2; PRNP; TGFBR1; TGFBR2; VEGFA;	APP|IDBG-1100|ENSG00000142192|351|; FGF2|IDBG-37039|ENSG00000138685|2247|; PRNP|IDBG-49833|ENSG00000171867|5621|; TGFBR1|IDBG-78488|ENSG00000106799|7046|; TGFBR2|IDBG-23359|ENSG00000163513|7048|; VEGFA|IDBG-88716|ENSG00000112715|7422|;
p75NTR signals via NF-kB	17863	REACTOME	9606	6	16	0.00157364	0.0171017	IRAK1; NFKB1; NFKBIA; RPS27A; UBB; UBC;	IRAK1|IDBG-90782|ENSG00000184216|3654|; NFKB1|IDBG-31974|ENSG00000109320|4790|; NFKBIA|IDBG-4758|ENSG00000100906|4792|; RPS27A|IDBG-52358|ENSG00000143947|6233|; UBB|IDBG-32151|ENSG00000170315|7314|; UBC|IDBG-64029|ENSG00000150991|7316|;
Nonsense Mediated Decay (NMD) independent of the Exon Junction Complex (EJC)	13340	REACTOME	9606	17	89	0.00148193	0.0171116	RPL12; RPL23; RPL27; RPL27A; RPL28; RPL35A; RPL36A; RPL37A; RPL5; RPLP2; RPS15A; RPS19; RPS21; RPS26; RPS27A; RPS2; RPS9;	RPL12|IDBG-85918|ENSG00000197958|6136|; RPL23|IDBG-45005|ENSG00000125691|619505,9349|; RPL27|IDBG-52040|ENSG00000131469|6155|; RPL27A|IDBG-30751|ENSG00000166441|6157,619562|; RPL28|IDBG-70679|ENSG00000108107|102465483,6158|; RPL35A|IDBG-71902|ENSG00000182899|6165|; RPL36A|IDBG-406648|ENSG00000241343|100529097,102724825,6173|; RPL37A|IDBG-80682|ENSG00000197756|6168|; RPL5|IDBG-100292|ENSG000001224…
EGFR1	15908	NETPATH	9606	60	472	0.00156093	0.0172168	ADAM17; ADAM9; AKT1; APLP2; APP; ATF1; BCL2; CDH1; CDH2; CEBPA; CRK; CRKL; DCBLD2; DDX6; DYNLL1; EIF4EBP1; ERBB2IP; GJA1; GPRC5A; GRB10; KRAS; LDLR; LIMD1; MAP2K7; MAPK1; MET; MPZL1; MYC; NFKB1; PARD3; PDZD11; PFN1; PHLDB2; PIK3CG; PIK3R1; PIK3R3; PKM2; PLCE1; PRKAA1; PRKD1; PTEN; PTK2; PTK6; RAB5A; RACGAP1; RPS2; RPS6KA5; SCRIB; SLC12A7; SLC38A2; SMU1; SNX5; SOS2; SPG20; TOM1; UBB; VAV3; VIM; WA…	ADAM17|IDBG-27788|ENSG00000151694|6868|; ADAM9|IDBG-18369|ENSG00000168615|8754|; AKT1|IDBG-22709|ENSG00000142208|207|; APLP2|IDBG-76181|ENSG00000084234|102725415,334|; APP|IDBG-1100|ENSG00000142192|351|; ATF1|IDBG-32838|ENSG00000123268|466|; BCL2|IDBG-4354|ENSG00000171791|596|; CDH1|IDBG-38622|ENSG00000039068|999|; CDH2|IDBG-1873|ENSG00000170558|1000|; CEBPA|IDBG-409028|ENSG00000245848|1050|; CRK…
Cytosolic sensors of pathogen-associated DNA	19557	REACTOME	9606	14	67	0.00155782	0.0173118	APP; CRCP; DTX4; HMGB1; MRE11A; NFKB1; NFKBIA; POLR2E; POLR3G; POLR3K; RPS27A; UBB; UBC; XRCC6;	APP|IDBG-1100|ENSG00000142192|351|; CRCP|IDBG-408285|ENSG00000241258|27297|; DTX4|IDBG-48168|ENSG00000110042|23220|; HMGB1|IDBG-21100|ENSG00000189403|3146|; MRE11A|IDBG-68191|ENSG00000020922|4361|; NFKB1|IDBG-31974|ENSG00000109320|4790|; NFKBIA|IDBG-4758|ENSG00000100906|4792|; POLR2E|IDBG-13793|ENSG00000099817|5434|; POLR3G|IDBG-33164|ENSG00000113356|10622|; POLR3K|IDBG-6797|ENSG00000161980|51728…
Alk in cardiac myocytes	4127	PID BIOCARTA	9606	8	27	0.00155372	0.0173969	BMPR1A; BMPR2; SMAD4; SMAD5; TGFB1; TGFB2; TGFBR1; TGFBR2;	BMPR1A|IDBG-81081|ENSG00000107779|657|; BMPR2|IDBG-78880|ENSG00000204217|659|; SMAD4|IDBG-3485|ENSG00000141646|4089|; SMAD5|IDBG-45903|ENSG00000113658|4090|; TGFB1|IDBG-52846|ENSG00000105329|7040|; TGFB2|IDBG-106710|ENSG00000092969|7042|; TGFBR1|IDBG-78488|ENSG00000106799|7046|; TGFBR2|IDBG-23359|ENSG00000163513|7048|;
Synthesis of DNA	16950	REACTOME	9606	18	97	0.00153877	0.0174947	CCNA2; CDKN1A; CDKN1B; CDT1; DNA2; FZR1; ORC1; ORC6; POLA2; POLE; PSMB5; PSMB9; PSMD9; RFC2; RPA1; RPS27A; UBB; UBC;	CCNA2|IDBG-36372|ENSG00000145386|890|; CDKN1A|IDBG-85033|ENSG00000124762|1026|; CDKN1B|IDBG-20317|ENSG00000111276|1027|; CDT1|IDBG-46673|ENSG00000167513|81620|; DNA2|IDBG-76116|ENSG00000138346|1763|; FZR1|IDBG-17274|ENSG00000105325|51343|; ORC1|IDBG-98628|ENSG00000085840|4998|; ORC6|IDBG-29343|ENSG00000091651|102723931,23594|; POLA2|IDBG-56794|ENSG00000014138|23649|; POLE|IDBG-65706|ENSG000001770…
Signaling by Wnt	17272	REACTOME	9606	41	294	0.00155106	0.0174997	AKT1; AKT2; BCL9L; CBY1; CDC73; CSNK1E; CSNK2A1; CUL3; DKK1; EIF2C1; EIF2C2; EIF2C3; EIF2C4; FZD5; FZD6; H2AFX; HIST1H2BJ; HIST1H2BN; KAT5; KREMEN1; LRP6; MLL2; MYC; PFN1; PSMB5; PSMB9; PSMD9; RPS27A; SCRIB; SFRP1; TCF7L2; TERT; TNRC6A; TNRC6B; TNRC6C; UBB; UBC; WNT10A; WNT1; WNT2B; WNT7B;	AKT1|IDBG-22709|ENSG00000142208|207|; AKT2|IDBG-51270|ENSG00000105221|208|; BCL9L|IDBG-74063|ENSG00000186174|283149|; CBY1|IDBG-7651|ENSG00000100211|25776|; CDC73|IDBG-105487|ENSG00000134371|79577|; CSNK1E|IDBG-236645|ENSG00000213923|102800317,1454|; CSNK2A1|IDBG-37787|ENSG00000101266|1457|; CUL3|IDBG-82331|ENSG00000036257|8452|; DKK1|IDBG-74684|ENSG00000107984|22943|; EIF2C1|IDBG-96234|ENSG00000…
deactivation of the beta-catenin transactivating complex	17798	REACTOME	9606	9	33	0.00153277	0.0175615	AKT1; AKT2; BCL9L; CBY1; MLL2; RPS27A; TCF7L2; UBB; UBC;	AKT1|IDBG-22709|ENSG00000142208|207|; AKT2|IDBG-51270|ENSG00000105221|208|; BCL9L|IDBG-74063|ENSG00000186174|283149|; CBY1|IDBG-7651|ENSG00000100211|25776|; MLL2|IDBG-30867|ENSG00000167548|8085|; RPS27A|IDBG-52358|ENSG00000143947|6233|; TCF7L2|IDBG-89861|ENSG00000148737|6934|; UBB|IDBG-32151|ENSG00000170315|7314|; UBC|IDBG-64029|ENSG00000150991|7316|;
Regulation of DNA replication	19523	REACTOME	9606	15	75	0.00171267	0.0184768	CCNA2; CDKN1A; CDKN1B; CDT1; E2F1; E2F2; FZR1; ORC1; ORC6; PSMB5; PSMB9; PSMD9; RPS27A; UBB; UBC;	CCNA2|IDBG-36372|ENSG00000145386|890|; CDKN1A|IDBG-85033|ENSG00000124762|1026|; CDKN1B|IDBG-20317|ENSG00000111276|1027|; CDT1|IDBG-46673|ENSG00000167513|81620|; E2F1|IDBG-67214|ENSG00000101412|1869|; E2F2|IDBG-93950|ENSG00000007968|1870|; FZR1|IDBG-17274|ENSG00000105325|51343|; ORC1|IDBG-98628|ENSG00000085840|4998|; ORC6|IDBG-29343|ENSG00000091651|102723931,23594|; PSMB5|IDBG-2988|ENSG00000100804…
Tumor suppressor arf inhibits ribosomal biogenesis	4089	PID BIOCARTA	9606	7	22	0.00193259	0.0206983	AKT1; E2F1; HSP90AA1; MDM2; MYC; PIK3R1; POLR1B;	AKT1|IDBG-22709|ENSG00000142208|207|; E2F1|IDBG-67214|ENSG00000101412|1869|; HSP90AA1|IDBG-20861|ENSG00000080824|3320|; MDM2|IDBG-46431|ENSG00000135679|4193|; MYC|IDBG-35442|ENSG00000136997|4609|; PIK3R1|IDBG-25037|ENSG00000145675|5295|; POLR1B|IDBG-66306|ENSG00000125630|84172|;
SRP-dependent cotranslational protein targeting to membrane	13454	REACTOME	9606	19	107	0.00197525	0.0207051	RPL12; RPL23; RPL27; RPL27A; RPL28; RPL35A; RPL36A; RPL37A; RPL5; RPLP2; RPS15A; RPS19; RPS21; RPS26; RPS27A; RPS2; RPS9; SSR1; TRAM1;	RPL12|IDBG-85918|ENSG00000197958|6136|; RPL23|IDBG-45005|ENSG00000125691|619505,9349|; RPL27|IDBG-52040|ENSG00000131469|6155|; RPL27A|IDBG-30751|ENSG00000166441|6157,619562|; RPL28|IDBG-70679|ENSG00000108107|102465483,6158|; RPL35A|IDBG-71902|ENSG00000182899|6165|; RPL36A|IDBG-406648|ENSG00000241343|100529097,102724825,6173|; RPL37A|IDBG-80682|ENSG00000197756|6168|; RPL5|IDBG-100292|ENSG000001224…
Signaling by Insulin receptor	13281	REACTOME	9606	19	107	0.00197525	0.0207051	AKT2; ATP6V0D1; ATP6V0E1; ATP6V1B2; ATP6V1C1; CRK; EEF2K; EIF4EBP1; FGF19; FGF2; FGF3; GRB10; IRS1; KRAS; MAPK1; PIK3R1; PRKAA1; STRADB; YWHAB;	AKT2|IDBG-51270|ENSG00000105221|208|; ATP6V0D1|IDBG-36842|ENSG00000159720|9114|; ATP6V0E1|IDBG-57918|ENSG00000113732|8992|; ATP6V1B2|IDBG-9757|ENSG00000147416|526|; ATP6V1C1|IDBG-31515|ENSG00000155097|528|; CRK|IDBG-14664|ENSG00000167193|1398|; EEF2K|IDBG-19885|ENSG00000103319|101930123,29904|; EIF4EBP1|IDBG-17284|ENSG00000187840|1978|; FGF19|IDBG-61980|ENSG00000162344|9965|; FGF2|IDBG-37039|ENSG…
Transcriptional regulation by small RNAs	17771	REACTOME	9606	15	76	0.00196676	0.0209127	EIF2C1; EIF2C2; H2AFX; HIST1H2BJ; HIST1H2BN; NUP205; NUP214; NUP93; NUPL2; POLR2D; POLR2E; POLR2I; POM121; RAN; TNRC6A;	EIF2C1|IDBG-96234|ENSG00000092847|26523|; EIF2C2|IDBG-37096|ENSG00000123908|27161|; H2AFX|IDBG-74259|ENSG00000188486|3014|; HIST1H2BJ|IDBG-69798|ENSG00000124635|8970|; HIST1H2BN|IDBG-300162|ENSG00000233822|8330,8341|; NUP205|IDBG-42710|ENSG00000155561|23165|; NUP214|IDBG-89810|ENSG00000126883|8021|; NUP93|IDBG-32470|ENSG00000102900|9688|; NUPL2|IDBG-9598|ENSG00000136243|11097|; POLR2D|IDBG-69340|…
Activated NOTCH1 Transmits Signal to the Nucleus	18344	REACTOME	10090	3	4	0.00243913	0.0213316
Disease	16877	REACTOME	10090	3	4	0.00243913	0.0213316
FBXW7 Mutants and NOTCH1 in Cancer	18598	REACTOME	10090	3	4	0.00243913	0.0213316
Signal Transduction	19426	REACTOME	10090	3	4	0.00243913	0.0213316
Signaling by NOTCH	19616	REACTOME	10090	3	4	0.00243913	0.0213316
Signaling by NOTCH1	18341	REACTOME	10090	3	4	0.00243913	0.0213316
Signaling by NOTCH1 HD Domain Mutants in Cancer	18595	REACTOME	10090	3	4	0.00243913	0.0213316
Signaling by NOTCH1 HD+PEST Domain Mutants in Cancer	18599	REACTOME	10090	3	4	0.00243913	0.0213316
Signaling by NOTCH1 PEST Domain Mutants in Cancer	18596	REACTOME	10090	3	4	0.00243913	0.0213316
Signaling by NOTCH1 in Cancer	18593	REACTOME	10090	3	4	0.00243913	0.0213316
Signaling by NOTCH1 t(7;9)(NOTCH1:M1580_K2555) Translocation Mutant	18363	REACTOME	10090	3	4	0.00243913	0.0213316
G1/S Transition	17967	REACTOME	9606	19	109	0.00246181	0.0214033	CCNA2; CCNB1; CCNE2; CDKN1A; CDKN1B; CDT1; E2F1; MYC; ORC1; ORC6; POLA2; POLE; PSMB5; PSMB9; PSMD9; RPA1; RPS27A; UBB; UBC;	CCNA2|IDBG-36372|ENSG00000145386|890|; CCNB1|IDBG-25262|ENSG00000134057|891|; CCNE2|IDBG-29174|ENSG00000175305|9134|; CDKN1A|IDBG-85033|ENSG00000124762|1026|; CDKN1B|IDBG-20317|ENSG00000111276|1027|; CDT1|IDBG-46673|ENSG00000167513|81620|; E2F1|IDBG-67214|ENSG00000101412|1869|; MYC|IDBG-35442|ENSG00000136997|4609|; ORC1|IDBG-98628|ENSG00000085840|4998|; ORC6|IDBG-29343|ENSG00000091651|102723931,2…
IL3	15919	NETPATH	9606	16	84	0.00208036	0.0216533	AKT1; ATF1; BAX; BCL2; CRK; CRKL; FOXO3; MAPK1; NFKB1; PIK3R1; PTK2; RAPGEF1; RARA; SYK; YWHAB; YWHAQ;	AKT1|IDBG-22709|ENSG00000142208|207|; ATF1|IDBG-32838|ENSG00000123268|466|; BAX|IDBG-61459|ENSG00000087088|581|; BCL2|IDBG-4354|ENSG00000171791|596|; CRK|IDBG-14664|ENSG00000167193|1398|; CRKL|IDBG-1833|ENSG00000099942|1399|; FOXO3|IDBG-95024|ENSG00000118689|2309|; MAPK1|IDBG-2147|ENSG00000100030|5594|; NFKB1|IDBG-31974|ENSG00000109320|4790|; PIK3R1|IDBG-25037|ENSG00000145675|5295|; PTK2|IDBG-371…
Downregulation of SMAD2/3:SMAD4 transcriptional activity	13269	REACTOME	9606	7	23	0.0025729	0.022109	PARP1; RPS27A; SKI; SMAD4; UBB; UBC; UBE2D3;	PARP1|IDBG-107034|ENSG00000143799|142|; RPS27A|IDBG-52358|ENSG00000143947|6233|; SKI|IDBG-86169|ENSG00000157933|6497|; SMAD4|IDBG-3485|ENSG00000141646|4089|; UBB|IDBG-32151|ENSG00000170315|7314|; UBC|IDBG-64029|ENSG00000150991|7316|; UBE2D3|IDBG-32113|ENSG00000109332|7323|;
Signaling by BMP	13304	REACTOME	9606	7	23	0.0025729	0.022109	ACVR2B; BMPR1A; BMPR2; SKI; SMAD4; SMAD5; UBE2D3;	ACVR2B|IDBG-25934|ENSG00000114739|93|; BMPR1A|IDBG-81081|ENSG00000107779|657|; BMPR2|IDBG-78880|ENSG00000204217|659|; SKI|IDBG-86169|ENSG00000157933|6497|; SMAD4|IDBG-3485|ENSG00000141646|4089|; SMAD5|IDBG-45903|ENSG00000113658|4090|; UBE2D3|IDBG-32113|ENSG00000109332|7323|;
VEGF signaling pathway	16190	INOH	9606	28	183	0.00217008	0.0224292	ACVR1; ACVR2B; AKT1; AKT2; BMPR1A; BMPR2; CDK4; CSNK1E; FGFR3; IGF1R; IRAK1; IRAK2; MAP2K7; MAP3K11; MAP3K12; MAP3K9; MAPK1; MAPKAPK5; MET; PDGFRA; PIK3R1; PRKAA1; PTK2; SYK; TGFBR1; TGFBR2; VEGFA; VEGFC;	ACVR1|IDBG-72930|ENSG00000115170|90|; ACVR2B|IDBG-25934|ENSG00000114739|93|; AKT1|IDBG-22709|ENSG00000142208|207|; AKT2|IDBG-51270|ENSG00000105221|208|; BMPR1A|IDBG-81081|ENSG00000107779|657|; BMPR2|IDBG-78880|ENSG00000204217|659|; CDK4|IDBG-43642|ENSG00000135446|1019|; CSNK1E|IDBG-236645|ENSG00000213923|102800317,1454|; FGFR3|IDBG-6932|ENSG00000068078|2261|; IGF1R|IDBG-31432|ENSG00000140443|3480…
Loss of Function of SMAD2/3 in Cancer	17055	REACTOME	9606	14	70	0.00241129	0.0225562	FURIN; MYC; PARD3; PARP1; RPS27A; SERPINE1; SKI; SMAD4; TGFB1; TGFBR1; TGFBR2; UBB; UBC; UBE2D3;	FURIN|IDBG-30430|ENSG00000140564|5045|; MYC|IDBG-35442|ENSG00000136997|4609|; PARD3|IDBG-69007|ENSG00000148498|56288|; PARP1|IDBG-107034|ENSG00000143799|142|; RPS27A|IDBG-52358|ENSG00000143947|6233|; SERPINE1|IDBG-32959|ENSG00000106366|5054|; SKI|IDBG-86169|ENSG00000157933|6497|; SMAD4|IDBG-3485|ENSG00000141646|4089|; TGFB1|IDBG-52846|ENSG00000105329|7040|; TGFBR1|IDBG-78488|ENSG00000106799|7046|…
Loss of Function of SMAD4 in Cancer	17027	REACTOME	9606	14	70	0.00241129	0.0225562	FURIN; MYC; PARD3; PARP1; RPS27A; SERPINE1; SKI; SMAD4; TGFB1; TGFBR1; TGFBR2; UBB; UBC; UBE2D3;	FURIN|IDBG-30430|ENSG00000140564|5045|; MYC|IDBG-35442|ENSG00000136997|4609|; PARD3|IDBG-69007|ENSG00000148498|56288|; PARP1|IDBG-107034|ENSG00000143799|142|; RPS27A|IDBG-52358|ENSG00000143947|6233|; SERPINE1|IDBG-32959|ENSG00000106366|5054|; SKI|IDBG-86169|ENSG00000157933|6497|; SMAD4|IDBG-3485|ENSG00000141646|4089|; TGFB1|IDBG-52846|ENSG00000105329|7040|; TGFBR1|IDBG-78488|ENSG00000106799|7046|…
Loss of Function of TGFBR1 in Cancer	19193	REACTOME	9606	14	70	0.00241129	0.0225562	FURIN; MYC; PARD3; PARP1; RPS27A; SERPINE1; SKI; SMAD4; TGFB1; TGFBR1; TGFBR2; UBB; UBC; UBE2D3;	FURIN|IDBG-30430|ENSG00000140564|5045|; MYC|IDBG-35442|ENSG00000136997|4609|; PARD3|IDBG-69007|ENSG00000148498|56288|; PARP1|IDBG-107034|ENSG00000143799|142|; RPS27A|IDBG-52358|ENSG00000143947|6233|; SERPINE1|IDBG-32959|ENSG00000106366|5054|; SKI|IDBG-86169|ENSG00000157933|6497|; SMAD4|IDBG-3485|ENSG00000141646|4089|; TGFB1|IDBG-52846|ENSG00000105329|7040|; TGFBR1|IDBG-78488|ENSG00000106799|7046|…
Loss of Function of TGFBR2 in Cancer	18204	REACTOME	9606	14	70	0.00241129	0.0225562	FURIN; MYC; PARD3; PARP1; RPS27A; SERPINE1; SKI; SMAD4; TGFB1; TGFBR1; TGFBR2; UBB; UBC; UBE2D3;	FURIN|IDBG-30430|ENSG00000140564|5045|; MYC|IDBG-35442|ENSG00000136997|4609|; PARD3|IDBG-69007|ENSG00000148498|56288|; PARP1|IDBG-107034|ENSG00000143799|142|; RPS27A|IDBG-52358|ENSG00000143947|6233|; SERPINE1|IDBG-32959|ENSG00000106366|5054|; SKI|IDBG-86169|ENSG00000157933|6497|; SMAD4|IDBG-3485|ENSG00000141646|4089|; TGFB1|IDBG-52846|ENSG00000105329|7040|; TGFBR1|IDBG-78488|ENSG00000106799|7046|…
SMAD2/3 MH2 Domain Mutants in Cancer	18188	REACTOME	9606	14	70	0.00241129	0.0225562	FURIN; MYC; PARD3; PARP1; RPS27A; SERPINE1; SKI; SMAD4; TGFB1; TGFBR1; TGFBR2; UBB; UBC; UBE2D3;	FURIN|IDBG-30430|ENSG00000140564|5045|; MYC|IDBG-35442|ENSG00000136997|4609|; PARD3|IDBG-69007|ENSG00000148498|56288|; PARP1|IDBG-107034|ENSG00000143799|142|; RPS27A|IDBG-52358|ENSG00000143947|6233|; SERPINE1|IDBG-32959|ENSG00000106366|5054|; SKI|IDBG-86169|ENSG00000157933|6497|; SMAD4|IDBG-3485|ENSG00000141646|4089|; TGFB1|IDBG-52846|ENSG00000105329|7040|; TGFBR1|IDBG-78488|ENSG00000106799|7046|…
SMAD2/3 Phosphorylation Motif Mutants in Cancer	18488	REACTOME	9606	14	70	0.00241129	0.0225562	FURIN; MYC; PARD3; PARP1; RPS27A; SERPINE1; SKI; SMAD4; TGFB1; TGFBR1; TGFBR2; UBB; UBC; UBE2D3;	FURIN|IDBG-30430|ENSG00000140564|5045|; MYC|IDBG-35442|ENSG00000136997|4609|; PARD3|IDBG-69007|ENSG00000148498|56288|; PARP1|IDBG-107034|ENSG00000143799|142|; RPS27A|IDBG-52358|ENSG00000143947|6233|; SERPINE1|IDBG-32959|ENSG00000106366|5054|; SKI|IDBG-86169|ENSG00000157933|6497|; SMAD4|IDBG-3485|ENSG00000141646|4089|; TGFB1|IDBG-52846|ENSG00000105329|7040|; TGFBR1|IDBG-78488|ENSG00000106799|7046|…
SMAD4 MH2 Domain Mutants in Cancer	16763	REACTOME	9606	14	70	0.00241129	0.0225562	FURIN; MYC; PARD3; PARP1; RPS27A; SERPINE1; SKI; SMAD4; TGFB1; TGFBR1; TGFBR2; UBB; UBC; UBE2D3;	FURIN|IDBG-30430|ENSG00000140564|5045|; MYC|IDBG-35442|ENSG00000136997|4609|; PARD3|IDBG-69007|ENSG00000148498|56288|; PARP1|IDBG-107034|ENSG00000143799|142|; RPS27A|IDBG-52358|ENSG00000143947|6233|; SERPINE1|IDBG-32959|ENSG00000106366|5054|; SKI|IDBG-86169|ENSG00000157933|6497|; SMAD4|IDBG-3485|ENSG00000141646|4089|; TGFB1|IDBG-52846|ENSG00000105329|7040|; TGFBR1|IDBG-78488|ENSG00000106799|7046|…
Signaling by TGF-beta Receptor Complex	19869	REACTOME	9606	14	70	0.00241129	0.0225562	FURIN; MYC; PARD3; PARP1; RPS27A; SERPINE1; SKI; SMAD4; TGFB1; TGFBR1; TGFBR2; UBB; UBC; UBE2D3;	FURIN|IDBG-30430|ENSG00000140564|5045|; MYC|IDBG-35442|ENSG00000136997|4609|; PARD3|IDBG-69007|ENSG00000148498|56288|; PARP1|IDBG-107034|ENSG00000143799|142|; RPS27A|IDBG-52358|ENSG00000143947|6233|; SERPINE1|IDBG-32959|ENSG00000106366|5054|; SKI|IDBG-86169|ENSG00000157933|6497|; SMAD4|IDBG-3485|ENSG00000141646|4089|; TGFB1|IDBG-52846|ENSG00000105329|7040|; TGFBR1|IDBG-78488|ENSG00000106799|7046|…
Signaling by TGF-beta Receptor Complex in Cancer	17260	REACTOME	9606	14	70	0.00241129	0.0225562	FURIN; MYC; PARD3; PARP1; RPS27A; SERPINE1; SKI; SMAD4; TGFB1; TGFBR1; TGFBR2; UBB; UBC; UBE2D3;	FURIN|IDBG-30430|ENSG00000140564|5045|; MYC|IDBG-35442|ENSG00000136997|4609|; PARD3|IDBG-69007|ENSG00000148498|56288|; PARP1|IDBG-107034|ENSG00000143799|142|; RPS27A|IDBG-52358|ENSG00000143947|6233|; SERPINE1|IDBG-32959|ENSG00000106366|5054|; SKI|IDBG-86169|ENSG00000157933|6497|; SMAD4|IDBG-3485|ENSG00000141646|4089|; TGFB1|IDBG-52846|ENSG00000105329|7040|; TGFBR1|IDBG-78488|ENSG00000106799|7046|…
TGFBR1 KD Mutants in Cancer	18966	REACTOME	9606	14	70	0.00241129	0.0225562	FURIN; MYC; PARD3; PARP1; RPS27A; SERPINE1; SKI; SMAD4; TGFB1; TGFBR1; TGFBR2; UBB; UBC; UBE2D3;	FURIN|IDBG-30430|ENSG00000140564|5045|; MYC|IDBG-35442|ENSG00000136997|4609|; PARD3|IDBG-69007|ENSG00000148498|56288|; PARP1|IDBG-107034|ENSG00000143799|142|; RPS27A|IDBG-52358|ENSG00000143947|6233|; SERPINE1|IDBG-32959|ENSG00000106366|5054|; SKI|IDBG-86169|ENSG00000157933|6497|; SMAD4|IDBG-3485|ENSG00000141646|4089|; TGFB1|IDBG-52846|ENSG00000105329|7040|; TGFBR1|IDBG-78488|ENSG00000106799|7046|…
TGFBR1 LBD Mutants in Cancer	19248	REACTOME	9606	14	70	0.00241129	0.0225562	FURIN; MYC; PARD3; PARP1; RPS27A; SERPINE1; SKI; SMAD4; TGFB1; TGFBR1; TGFBR2; UBB; UBC; UBE2D3;	FURIN|IDBG-30430|ENSG00000140564|5045|; MYC|IDBG-35442|ENSG00000136997|4609|; PARD3|IDBG-69007|ENSG00000148498|56288|; PARP1|IDBG-107034|ENSG00000143799|142|; RPS27A|IDBG-52358|ENSG00000143947|6233|; SERPINE1|IDBG-32959|ENSG00000106366|5054|; SKI|IDBG-86169|ENSG00000157933|6497|; SMAD4|IDBG-3485|ENSG00000141646|4089|; TGFB1|IDBG-52846|ENSG00000105329|7040|; TGFBR1|IDBG-78488|ENSG00000106799|7046|…
TGFBR2 Kinase Domain Mutants in Cancer	19454	REACTOME	9606	14	70	0.00241129	0.0225562	FURIN; MYC; PARD3; PARP1; RPS27A; SERPINE1; SKI; SMAD4; TGFB1; TGFBR1; TGFBR2; UBB; UBC; UBE2D3;	FURIN|IDBG-30430|ENSG00000140564|5045|; MYC|IDBG-35442|ENSG00000136997|4609|; PARD3|IDBG-69007|ENSG00000148498|56288|; PARP1|IDBG-107034|ENSG00000143799|142|; RPS27A|IDBG-52358|ENSG00000143947|6233|; SERPINE1|IDBG-32959|ENSG00000106366|5054|; SKI|IDBG-86169|ENSG00000157933|6497|; SMAD4|IDBG-3485|ENSG00000141646|4089|; TGFB1|IDBG-52846|ENSG00000105329|7040|; TGFBR1|IDBG-78488|ENSG00000106799|7046|…
TGFBR2 MSI Frameshift Mutants in Cancer	17966	REACTOME	9606	14	70	0.00241129	0.0225562	FURIN; MYC; PARD3; PARP1; RPS27A; SERPINE1; SKI; SMAD4; TGFB1; TGFBR1; TGFBR2; UBB; UBC; UBE2D3;	FURIN|IDBG-30430|ENSG00000140564|5045|; MYC|IDBG-35442|ENSG00000136997|4609|; PARD3|IDBG-69007|ENSG00000148498|56288|; PARP1|IDBG-107034|ENSG00000143799|142|; RPS27A|IDBG-52358|ENSG00000143947|6233|; SERPINE1|IDBG-32959|ENSG00000106366|5054|; SKI|IDBG-86169|ENSG00000157933|6497|; SMAD4|IDBG-3485|ENSG00000141646|4089|; TGFB1|IDBG-52846|ENSG00000105329|7040|; TGFBR1|IDBG-78488|ENSG00000106799|7046|…
Regulation of retinoblastoma protein	15024	PID NCI	9606	11	49	0.00267145	0.0228232	CBX4; CCNA2; CDKN1A; CDKN1B; DNMT1; MDM2; MET; PPARG; SIRT1; TGFB2; UBTF;	CBX4|IDBG-71254|ENSG00000141582|8535|; CCNA2|IDBG-36372|ENSG00000145386|890|; CDKN1A|IDBG-85033|ENSG00000124762|1026|; CDKN1B|IDBG-20317|ENSG00000111276|1027|; DNMT1|IDBG-26537|ENSG00000130816|1786|; MDM2|IDBG-46431|ENSG00000135679|4193|; MET|IDBG-37371|ENSG00000105976|4233|; PPARG|IDBG-18954|ENSG00000132170|5468|; SIRT1|IDBG-75847|ENSG00000096717|23411|; TGFB2|IDBG-106710|ENSG00000092969|7042|; …
Formation of a pool of free 40S subunits	13447	REACTOME	9606	17	94	0.00273204	0.0232066	RPL12; RPL23; RPL27; RPL27A; RPL28; RPL35A; RPL36A; RPL37A; RPL5; RPLP2; RPS15A; RPS19; RPS21; RPS26; RPS27A; RPS2; RPS9;	RPL12|IDBG-85918|ENSG00000197958|6136|; RPL23|IDBG-45005|ENSG00000125691|619505,9349|; RPL27|IDBG-52040|ENSG00000131469|6155|; RPL27A|IDBG-30751|ENSG00000166441|6157,619562|; RPL28|IDBG-70679|ENSG00000108107|102465483,6158|; RPL35A|IDBG-71902|ENSG00000182899|6165|; RPL36A|IDBG-406648|ENSG00000241343|100529097,102724825,6173|; RPL37A|IDBG-80682|ENSG00000197756|6168|; RPL5|IDBG-100292|ENSG000001224…
Downregulation of ERBB2:ERBB3 signaling	13285	REACTOME	9606	5	12	0.00229839	0.0235904	AKT1; AKT2; RPS27A; UBB; UBC;	AKT1|IDBG-22709|ENSG00000142208|207|; AKT2|IDBG-51270|ENSG00000105221|208|; RPS27A|IDBG-52358|ENSG00000143947|6233|; UBB|IDBG-32151|ENSG00000170315|7314|; UBC|IDBG-64029|ENSG00000150991|7316|;
Signaling by WNT in cancer	17000	REACTOME	9606	32	219	0.00233758	0.0238272	AKT1; AKT2; BCL9L; CBY1; CDC73; CSNK1E; CSNK2A1; CUL3; DKK1; FZD5; FZD6; H2AFX; HIST1H2BJ; HIST1H2BN; KAT5; KREMEN1; LRP6; MLL2; MYC; PSMB5; PSMB9; PSMD9; RPS27A; SFRP1; TCF7L2; TERT; UBB; UBC; WNT10A; WNT1; WNT2B; WNT7B;	AKT1|IDBG-22709|ENSG00000142208|207|; AKT2|IDBG-51270|ENSG00000105221|208|; BCL9L|IDBG-74063|ENSG00000186174|283149|; CBY1|IDBG-7651|ENSG00000100211|25776|; CDC73|IDBG-105487|ENSG00000134371|79577|; CSNK1E|IDBG-236645|ENSG00000213923|102800317,1454|; CSNK2A1|IDBG-37787|ENSG00000101266|1457|; CUL3|IDBG-82331|ENSG00000036257|8452|; DKK1|IDBG-74684|ENSG00000107984|22943|; FZD5|IDBG-79672|ENSG0000016…
Visceral fat deposits and the metabolic syndrome	4009	PID BIOCARTA	9606	4	8	0.00296949	0.0250795	LPL; NR3C1; PPARG; TNF;	LPL|IDBG-9632|ENSG00000175445|4023|; NR3C1|IDBG-51637|ENSG00000113580|2908|; PPARG|IDBG-18954|ENSG00000132170|5468|; TNF|IDBG-300259|ENSG00000232810|7124|;
Toxoplasmosis	10385	KEGG	9606	20	119	0.00299279	0.0251326	AKT1; AKT2; BCL2; CASP3; GNAI2; HSPA8; IL10RA; IRAK1; LAMC3; LDLR; MAPK1; NFKB1; NFKBIA; PIK3CG; PIK3R1; PIK3R3; TGFB1; TGFB2; TLR2; TNF;	AKT1|IDBG-22709|ENSG00000142208|207|; AKT2|IDBG-51270|ENSG00000105221|208|; BCL2|IDBG-4354|ENSG00000171791|596|; CASP3|IDBG-46394|ENSG00000164305|836|; GNAI2|IDBG-36105|ENSG00000114353|2771|; HSPA8|IDBG-74847|ENSG00000109971|3312,85389,85390|; IL10RA|IDBG-73419|ENSG00000110324|3587|; IRAK1|IDBG-90782|ENSG00000184216|3654|; LAMC3|IDBG-89674|ENSG00000050555|10319|; LDLR|IDBG-28808|ENSG00000130164|3…
Chagas disease (American trypanosomiasis)	10366	KEGG	9606	18	103	0.00307179	0.0256503	AKT1; AKT2; C3; GNAI2; IRAK1; MAPK1; NFKB1; NFKBIA; PIK3CG; PIK3R1; PIK3R3; SERPINE1; TGFB1; TGFB2; TGFBR1; TGFBR2; TLR2; TNF;	AKT1|IDBG-22709|ENSG00000142208|207|; AKT2|IDBG-51270|ENSG00000105221|208|; C3|IDBG-21798|ENSG00000125730|718|; GNAI2|IDBG-36105|ENSG00000114353|2771|; IRAK1|IDBG-90782|ENSG00000184216|3654|; MAPK1|IDBG-2147|ENSG00000100030|5594|; NFKB1|IDBG-31974|ENSG00000109320|4790|; NFKBIA|IDBG-4758|ENSG00000100906|4792|; PIK3CG|IDBG-35338|ENSG00000105851|5294|; PIK3R1|IDBG-25037|ENSG00000145675|5295|; PIK3R3…
Regulation of nuclear beta catenin signaling and target gene transcription	15295	PID NCI	9606	14	72	0.00317049	0.0257472	CBY1; CCND1; CCND2; CDH1; DKK1; HBP1; IGF2BP1; KLF4; MYC; SALL4; SNAI2; TCF4; TCF7L2; TERT;	CBY1|IDBG-7651|ENSG00000100211|25776|; CCND1|IDBG-61868|ENSG00000110092|595|; CCND2|IDBG-12912|ENSG00000118971|894|; CDH1|IDBG-38622|ENSG00000039068|999|; DKK1|IDBG-74684|ENSG00000107984|22943|; HBP1|IDBG-35421|ENSG00000105856|26959|; IGF2BP1|IDBG-57431|ENSG00000159217|10642|; KLF4|IDBG-79820|ENSG00000136826|9314|; MYC|IDBG-35442|ENSG00000136997|4609|; SALL4|IDBG-81299|ENSG00000101115|57167|; SNA…
Atm signaling pathway	3932	PID BIOCARTA	9606	6	18	0.00313748	0.0257622	CHEK1; CHEK2; MDM2; NFKBIA; RAD51; RPA1;	CHEK1|IDBG-75536|ENSG00000149554|1111|; CHEK2|IDBG-3314|ENSG00000183765|11200|; MDM2|IDBG-46431|ENSG00000135679|4193|; NFKBIA|IDBG-4758|ENSG00000100906|4792|; RAD51|IDBG-6509|ENSG00000051180|5888|; RPA1|IDBG-15783|ENSG00000132383|6117|;
Regulation of cell cycle progression by plk3	4109	PID BIOCARTA	9606	6	18	0.00313748	0.0257622	APAF1; BAX; CASP3; CCNB1; CHEK1; CHEK2;	APAF1|IDBG-52364|ENSG00000120868|317|; BAX|IDBG-61459|ENSG00000087088|581|; CASP3|IDBG-46394|ENSG00000164305|836|; CCNB1|IDBG-25262|ENSG00000134057|891|; CHEK1|IDBG-75536|ENSG00000149554|1111|; CHEK2|IDBG-3314|ENSG00000183765|11200|;
Signaling by constitutively active EGFR	13690	REACTOME	9606	6	18	0.00313748	0.0257622	HSP90AA1; KRAS; PIK3R1; RPS27A; UBB; UBC;	HSP90AA1|IDBG-20861|ENSG00000080824|3320|; KRAS|IDBG-23889|ENSG00000133703|3845|; PIK3R1|IDBG-25037|ENSG00000145675|5295|; RPS27A|IDBG-52358|ENSG00000143947|6233|; UBB|IDBG-32151|ENSG00000170315|7314|; UBC|IDBG-64029|ENSG00000150991|7316|;
Signaling events mediated by HDAC Class I	15280	PID NCI	9606	11	50	0.00316234	0.0258229	CHD4; GATAD2A; GATAD2B; MBD3; MXD1; NFKB1; NFKBIA; PPARG; RAN; TNF; YY1;	CHD4|IDBG-14532|ENSG00000111642|1108|; GATAD2A|IDBG-39711|ENSG00000167491|54815|; GATAD2B|IDBG-102795|ENSG00000143614|57459|; MBD3|IDBG-14805|ENSG00000071655|53615|; MXD1|IDBG-55075|ENSG00000059728|4084|; NFKB1|IDBG-31974|ENSG00000109320|4790|; NFKBIA|IDBG-4758|ENSG00000100906|4792|; PPARG|IDBG-18954|ENSG00000132170|5468|; RAN|IDBG-64798|ENSG00000132341|5901|; TNF|IDBG-300259|ENSG00000232810|7124…
RNF mutants show enhanced WNT signaling and proliferation	19131	REACTOME	9606	29	197	0.00327982	0.0259229	AKT1; AKT2; BCL9L; CBY1; CDC73; CSNK1E; CSNK2A1; CUL3; DKK1; FZD5; FZD6; H2AFX; HIST1H2BJ; HIST1H2BN; KAT5; KREMEN1; LRP6; MLL2; MYC; PSMB5; PSMB9; PSMD9; RPS27A; SFRP1; TCF7L2; TERT; UBB; UBC; WNT1;	AKT1|IDBG-22709|ENSG00000142208|207|; AKT2|IDBG-51270|ENSG00000105221|208|; BCL9L|IDBG-74063|ENSG00000186174|283149|; CBY1|IDBG-7651|ENSG00000100211|25776|; CDC73|IDBG-105487|ENSG00000134371|79577|; CSNK1E|IDBG-236645|ENSG00000213923|102800317,1454|; CSNK2A1|IDBG-37787|ENSG00000101266|1457|; CUL3|IDBG-82331|ENSG00000036257|8452|; DKK1|IDBG-74684|ENSG00000107984|22943|; FZD5|IDBG-79672|ENSG0000016…
TCF dependent signaling in response to WNT	18732	REACTOME	9606	29	197	0.00327982	0.0259229	AKT1; AKT2; BCL9L; CBY1; CDC73; CSNK1E; CSNK2A1; CUL3; DKK1; FZD5; FZD6; H2AFX; HIST1H2BJ; HIST1H2BN; KAT5; KREMEN1; LRP6; MLL2; MYC; PSMB5; PSMB9; PSMD9; RPS27A; SFRP1; TCF7L2; TERT; UBB; UBC; WNT1;	AKT1|IDBG-22709|ENSG00000142208|207|; AKT2|IDBG-51270|ENSG00000105221|208|; BCL9L|IDBG-74063|ENSG00000186174|283149|; CBY1|IDBG-7651|ENSG00000100211|25776|; CDC73|IDBG-105487|ENSG00000134371|79577|; CSNK1E|IDBG-236645|ENSG00000213923|102800317,1454|; CSNK2A1|IDBG-37787|ENSG00000101266|1457|; CUL3|IDBG-82331|ENSG00000036257|8452|; DKK1|IDBG-74684|ENSG00000107984|22943|; FZD5|IDBG-79672|ENSG0000016…
XAV939 inhibits tankyrase, stabilizing AXIN	19487	REACTOME	9606	29	197	0.00327982	0.0259229	AKT1; AKT2; BCL9L; CBY1; CDC73; CSNK1E; CSNK2A1; CUL3; DKK1; FZD5; FZD6; H2AFX; HIST1H2BJ; HIST1H2BN; KAT5; KREMEN1; LRP6; MLL2; MYC; PSMB5; PSMB9; PSMD9; RPS27A; SFRP1; TCF7L2; TERT; UBB; UBC; WNT1;	AKT1|IDBG-22709|ENSG00000142208|207|; AKT2|IDBG-51270|ENSG00000105221|208|; BCL9L|IDBG-74063|ENSG00000186174|283149|; CBY1|IDBG-7651|ENSG00000100211|25776|; CDC73|IDBG-105487|ENSG00000134371|79577|; CSNK1E|IDBG-236645|ENSG00000213923|102800317,1454|; CSNK2A1|IDBG-37787|ENSG00000101266|1457|; CUL3|IDBG-82331|ENSG00000036257|8452|; DKK1|IDBG-74684|ENSG00000107984|22943|; FZD5|IDBG-79672|ENSG0000016…
misspliced LRP5 mutants have enhanced beta-catenin-dependent signaling	16943	REACTOME	9606	29	197	0.00327982	0.0259229	AKT1; AKT2; BCL9L; CBY1; CDC73; CSNK1E; CSNK2A1; CUL3; DKK1; FZD5; FZD6; H2AFX; HIST1H2BJ; HIST1H2BN; KAT5; KREMEN1; LRP6; MLL2; MYC; PSMB5; PSMB9; PSMD9; RPS27A; SFRP1; TCF7L2; TERT; UBB; UBC; WNT1;	AKT1|IDBG-22709|ENSG00000142208|207|; AKT2|IDBG-51270|ENSG00000105221|208|; BCL9L|IDBG-74063|ENSG00000186174|283149|; CBY1|IDBG-7651|ENSG00000100211|25776|; CDC73|IDBG-105487|ENSG00000134371|79577|; CSNK1E|IDBG-236645|ENSG00000213923|102800317,1454|; CSNK2A1|IDBG-37787|ENSG00000101266|1457|; CUL3|IDBG-82331|ENSG00000036257|8452|; DKK1|IDBG-74684|ENSG00000107984|22943|; FZD5|IDBG-79672|ENSG0000016…
AKT phosphorylates targets in the cytosol	12988	REACTOME	9606	5	13	0.00347036	0.0261693	AKT1; AKT2; CDKN1A; CDKN1B; MDM2;	AKT1|IDBG-22709|ENSG00000142208|207|; AKT2|IDBG-51270|ENSG00000105221|208|; CDKN1A|IDBG-85033|ENSG00000124762|1026|; CDKN1B|IDBG-20317|ENSG00000111276|1027|; MDM2|IDBG-46431|ENSG00000135679|4193|;
Activation of DNA fragmentation factor	13420	REACTOME	9606	5	13	0.00347036	0.0261693	CASP3; DFFB; H1F0; HMGB1; KPNB1;	CASP3|IDBG-46394|ENSG00000164305|836|; DFFB|IDBG-86952|ENSG00000169598|1677|; H1F0|IDBG-7017|ENSG00000189060|3005|; HMGB1|IDBG-21100|ENSG00000189403|3146|; KPNB1|IDBG-56053|ENSG00000108424|3837|;
Apoptosis induced DNA fragmentation	17104	REACTOME	9606	5	13	0.00347036	0.0261693	CASP3; DFFB; H1F0; HMGB1; KPNB1;	CASP3|IDBG-46394|ENSG00000164305|836|; DFFB|IDBG-86952|ENSG00000169598|1677|; H1F0|IDBG-7017|ENSG00000189060|3005|; HMGB1|IDBG-21100|ENSG00000189403|3146|; KPNB1|IDBG-56053|ENSG00000108424|3837|;
B cell survival pathway	4045	PID BIOCARTA	9606	5	13	0.00347036	0.0261693	AKT1; CASP3; CCT4; PIK3R1; ZBTB7A;	AKT1|IDBG-22709|ENSG00000142208|207|; CASP3|IDBG-46394|ENSG00000164305|836|; CCT4|IDBG-53426|ENSG00000115484|10575|; PIK3R1|IDBG-25037|ENSG00000145675|5295|; ZBTB7A|IDBG-18259|ENSG00000178951|51341|;
The prc2 complex sets long-term gene silencing through modification of histone tails	3950	PID BIOCARTA	9606	5	13	0.00347036	0.0261693	CBX4; EED; EZH2; SUZ12; YY1;	CBX4|IDBG-71254|ENSG00000141582|8535|; EED|IDBG-66821|ENSG00000074266|8726|; EZH2|IDBG-47019|ENSG00000106462|2146|; SUZ12|IDBG-39777|ENSG00000178691|23512|; YY1|IDBG-20038|ENSG00000100811|102466730,7528|;
Wnt signaling pathway	4172	PID BIOCARTA	9606	8	30	0.00324375	0.0261982	CCND1; CSNK2A1; DKK1; LRP6; MYC; PPARD; SMAD4; WNT1;	CCND1|IDBG-61868|ENSG00000110092|595|; CSNK2A1|IDBG-37787|ENSG00000101266|1457|; DKK1|IDBG-74684|ENSG00000107984|22943|; LRP6|IDBG-20075|ENSG00000070018|4040|; MYC|IDBG-35442|ENSG00000136997|4609|; PPARD|IDBG-83938|ENSG00000112033|5467|; SMAD4|IDBG-3485|ENSG00000141646|4089|; WNT1|IDBG-30719|ENSG00000125084|7471|;
Fas signaling pathway	16231	INOH	9606	7	24	0.00336444	0.0264502	APAF1; BAX; CASP3; MAP2K7; SFN; YWHAB; YWHAQ;	APAF1|IDBG-52364|ENSG00000120868|317|; BAX|IDBG-61459|ENSG00000087088|581|; CASP3|IDBG-46394|ENSG00000164305|836|; MAP2K7|IDBG-24000|ENSG00000076984|5609|; SFN|IDBG-94738|ENSG00000175793|2810|; YWHAB|IDBG-76944|ENSG00000166913|7529|; YWHAQ|IDBG-27933|ENSG00000134308|10971|;
Leptin	15926	NETPATH	9606	17	96	0.00343273	0.0265632	ACACB; AKT1; ATF1; CD44; CFL2; CSNK2A1; EIF4EBP1; ESR1; IGF1R; IRS1; MAPK1; NFKB1; NFKBIA; PIK3R1; PRKAA1; PTEN; PTK2;	ACACB|IDBG-55817|ENSG00000076555|32|; AKT1|IDBG-22709|ENSG00000142208|207|; ATF1|IDBG-32838|ENSG00000123268|466|; CD44|IDBG-39556|ENSG00000026508|960|; CFL2|IDBG-4594|ENSG00000165410|1073|; CSNK2A1|IDBG-37787|ENSG00000101266|1457|; EIF4EBP1|IDBG-17284|ENSG00000187840|1978|; ESR1|IDBG-97997|ENSG00000091831|2099|; IGF1R|IDBG-31432|ENSG00000140443|3480|; IRS1|IDBG-82407|ENSG00000169047|3667|; MAPK1|…
Apoptosis	485	KEGG	9606	16	88	0.0034012	0.0265978	AKT1; AKT2; APAF1; BAX; BCL2; CASP3; DFFB; IRAK1; IRAK2; NFKB1; NFKBIA; PIK3CG; PIK3R1; PIK3R3; TNF; TNFRSF10B;	AKT1|IDBG-22709|ENSG00000142208|207|; AKT2|IDBG-51270|ENSG00000105221|208|; APAF1|IDBG-52364|ENSG00000120868|317|; BAX|IDBG-61459|ENSG00000087088|581|; BCL2|IDBG-4354|ENSG00000171791|596|; CASP3|IDBG-46394|ENSG00000164305|836|; DFFB|IDBG-86952|ENSG00000169598|1677|; IRAK1|IDBG-90782|ENSG00000184216|3654|; IRAK2|IDBG-17914|ENSG00000134070|3656|; NFKB1|IDBG-31974|ENSG00000109320|4790|; NFKBIA|IDBG-…
IL-7 signaling	16106	INOH	9606	27	180	0.00342791	0.0266655	ACVR1; ACVR2B; AKT1; AKT2; BMPR1A; BMPR2; CDK4; CSNK1E; FGFR3; IGF1R; IRAK1; IRAK2; MAP2K7; MAP3K11; MAP3K12; MAP3K9; MAPK1; MAPKAPK5; MET; PDGFRA; PIK3R1; PRKAA1; PTK2; SYK; TGFBR1; TGFBR2; YWHAQ;	ACVR1|IDBG-72930|ENSG00000115170|90|; ACVR2B|IDBG-25934|ENSG00000114739|93|; AKT1|IDBG-22709|ENSG00000142208|207|; AKT2|IDBG-51270|ENSG00000105221|208|; BMPR1A|IDBG-81081|ENSG00000107779|657|; BMPR2|IDBG-78880|ENSG00000204217|659|; CDK4|IDBG-43642|ENSG00000135446|1019|; CSNK1E|IDBG-236645|ENSG00000213923|102800317,1454|; FGFR3|IDBG-6932|ENSG00000068078|2261|; IGF1R|IDBG-31432|ENSG00000140443|3480…
EPO signaling pathway	16151	INOH	9606	27	181	0.00370659	0.0278088	ACVR1; ACVR2B; AKT1; AKT2; BMPR1A; BMPR2; CDK4; CSNK1E; FGFR3; IGF1R; IRAK1; IRAK2; MAP2K7; MAP3K11; MAP3K12; MAP3K9; MAPK1; MAPKAPK5; MET; PDGFRA; PIK3R1; PRKAA1; PTK2; SYK; TGFBR1; TGFBR2; YWHAQ;	ACVR1|IDBG-72930|ENSG00000115170|90|; ACVR2B|IDBG-25934|ENSG00000114739|93|; AKT1|IDBG-22709|ENSG00000142208|207|; AKT2|IDBG-51270|ENSG00000105221|208|; BMPR1A|IDBG-81081|ENSG00000107779|657|; BMPR2|IDBG-78880|ENSG00000204217|659|; CDK4|IDBG-43642|ENSG00000135446|1019|; CSNK1E|IDBG-236645|ENSG00000213923|102800317,1454|; FGFR3|IDBG-6932|ENSG00000068078|2261|; IGF1R|IDBG-31432|ENSG00000140443|3480…
Regulation of actin cytoskeleton	404	KEGG	9606	31	217	0.00384433	0.0286966	CFL2; CRK; CRKL; DIAPH1; EZR; FGF19; FGF2; FGF3; FGFR3; ITGA5; ITGB8; KRAS; MAPK1; MSN; MYLK3; NCKAP1; PDGFRA; PFN1; PFN2; PIK3CG; PIK3R1; PIK3R3; PIKFYVE; PTK2; ROCK1; ROCK2; SOS2; SSH2; SSH3; VAV3; WASL;	CFL2|IDBG-4594|ENSG00000165410|1073|; CRK|IDBG-14664|ENSG00000167193|1398|; CRKL|IDBG-1833|ENSG00000099942|1399|; DIAPH1|IDBG-50631|ENSG00000131504|1729|; EZR|IDBG-98477|ENSG00000092820|7430|; FGF19|IDBG-61980|ENSG00000162344|9965|; FGF2|IDBG-37039|ENSG00000138685|2247|; FGF3|IDBG-62036|ENSG00000186895|2248|; FGFR3|IDBG-6932|ENSG00000068078|2261|; ITGA5|IDBG-37894|ENSG00000161638|3678|; ITGB8|IDB…
TGF-beta receptor signaling activates SMADs	13268	REACTOME	9606	8	31	0.00404572	0.0300481	FURIN; RPS27A; SMAD4; TGFB1; TGFBR1; TGFBR2; UBB; UBC;	FURIN|IDBG-30430|ENSG00000140564|5045|; RPS27A|IDBG-52358|ENSG00000143947|6233|; SMAD4|IDBG-3485|ENSG00000141646|4089|; TGFB1|IDBG-52846|ENSG00000105329|7040|; TGFBR1|IDBG-78488|ENSG00000106799|7046|; TGFBR2|IDBG-23359|ENSG00000163513|7048|; UBB|IDBG-32151|ENSG00000170315|7314|; UBC|IDBG-64029|ENSG00000150991|7316|;
Budding and maturation of HIV virion	19691	REACTOME	9606	7	25	0.00432875	0.0319895	RPS27A; UBB; UBC; VPS28; VPS37A; VPS37B; VTA1;	RPS27A|IDBG-52358|ENSG00000143947|6233|; UBB|IDBG-32151|ENSG00000170315|7314|; UBC|IDBG-64029|ENSG00000150991|7316|; VPS28|IDBG-40909|ENSG00000160948|51160|; VPS37A|IDBG-8627|ENSG00000155975|137492|; VPS37B|IDBG-63025|ENSG00000139722|79720|; VTA1|IDBG-97190|ENSG00000009844|51534|;
Hiv-1 nef: negative effector of fas and tnf	4101	PID BIOCARTA	9606	11	52	0.00436058	0.0320643	APAF1; BAG4; BCL2; CASP3; DFFB; MAP2K7; MDM2; NFKBIA; PARP1; PTK2; TNF;	APAF1|IDBG-52364|ENSG00000120868|317|; BAG4|IDBG-17465|ENSG00000156735|9530|; BCL2|IDBG-4354|ENSG00000171791|596|; CASP3|IDBG-46394|ENSG00000164305|836|; DFFB|IDBG-86952|ENSG00000169598|1677|; MAP2K7|IDBG-24000|ENSG00000076984|5609|; MDM2|IDBG-46431|ENSG00000135679|4193|; NFKBIA|IDBG-4758|ENSG00000100906|4792|; PARP1|IDBG-107034|ENSG00000143799|142|; PTK2|IDBG-37147|ENSG00000169398|5747|; TNF|IDB…
Focal adhesion	546	KEGG	9606	30	210	0.00441599	0.032311	AKT1; AKT2; BCL2; CCND1; CCND2; CCND3; CRK; CRKL; DIAPH1; IGF1R; ITGA5; ITGB8; LAMC3; MAPK1; MET; MYLK3; PDGFRA; PIK3CG; PIK3R1; PIK3R3; PTEN; PTK2; RAPGEF1; RELN; ROCK1; ROCK2; SOS2; VAV3; VEGFA; VEGFC;	AKT1|IDBG-22709|ENSG00000142208|207|; AKT2|IDBG-51270|ENSG00000105221|208|; BCL2|IDBG-4354|ENSG00000171791|596|; CCND1|IDBG-61868|ENSG00000110092|595|; CCND2|IDBG-12912|ENSG00000118971|894|; CCND3|IDBG-86973|ENSG00000112576|896|; CRK|IDBG-14664|ENSG00000167193|1398|; CRKL|IDBG-1833|ENSG00000099942|1399|; DIAPH1|IDBG-50631|ENSG00000131504|1729|; IGF1R|IDBG-31432|ENSG00000140443|3480|; ITGA5|IDBG-3…
Angiopoietin receptor Tie2-mediated signaling	15393	PID NCI	9606	10	45	0.00445134	0.0324093	AKT1; CDKN1A; CRK; FGF2; ITGA5; NFKB1; PIK3R1; PTK2; TEK; TNF;	AKT1|IDBG-22709|ENSG00000142208|207|; CDKN1A|IDBG-85033|ENSG00000124762|1026|; CRK|IDBG-14664|ENSG00000167193|1398|; FGF2|IDBG-37039|ENSG00000138685|2247|; ITGA5|IDBG-37894|ENSG00000161638|3678|; NFKB1|IDBG-31974|ENSG00000109320|4790|; PIK3R1|IDBG-25037|ENSG00000145675|5295|; PTK2|IDBG-37147|ENSG00000169398|5747|; TEK|IDBG-55143|ENSG00000120156|7010|; TNF|IDBG-300259|ENSG00000232810|7124|;
Insulin receptor signalling cascade	18606	REACTOME	9606	15	83	0.00476659	0.0345344	AKT2; CRK; EEF2K; EIF4EBP1; FGF19; FGF2; FGF3; GRB10; IRS1; KRAS; MAPK1; PIK3R1; PRKAA1; STRADB; YWHAB;	AKT2|IDBG-51270|ENSG00000105221|208|; CRK|IDBG-14664|ENSG00000167193|1398|; EEF2K|IDBG-19885|ENSG00000103319|101930123,29904|; EIF4EBP1|IDBG-17284|ENSG00000187840|1978|; FGF19|IDBG-61980|ENSG00000162344|9965|; FGF2|IDBG-37039|ENSG00000138685|2247|; FGF3|IDBG-62036|ENSG00000186895|2248|; GRB10|IDBG-16688|ENSG00000106070|2887|; IRS1|IDBG-82407|ENSG00000169047|3667|; KRAS|IDBG-23889|ENSG00000133703|…
Apoptotic signaling in response to dna damage	4073	PID BIOCARTA	9606	5	14	0.00501693	0.0359953	AKT1; APAF1; BAX; BCL2; CASP3;	AKT1|IDBG-22709|ENSG00000142208|207|; APAF1|IDBG-52364|ENSG00000120868|317|; BAX|IDBG-61459|ENSG00000087088|581|; BCL2|IDBG-4354|ENSG00000171791|596|; CASP3|IDBG-46394|ENSG00000164305|836|;
Syndecan-1-mediated signaling events	15809	PID NCI	9606	5	14	0.00501693	0.0359953	BSG; HPSE; MET; MMP7; TGFB1;	BSG|IDBG-12353|ENSG00000172270|682|; HPSE|IDBG-27684|ENSG00000173083|10855|; MET|IDBG-37371|ENSG00000105976|4233|; MMP7|IDBG-69118|ENSG00000137673|4316|; TGFB1|IDBG-52846|ENSG00000105329|7040|;
Pre-NOTCH Expression and Processing	17056	REACTOME	9606	10	46	0.005256	0.0375283	CCND1; E2F1; EIF2C1; EIF2C2; EIF2C3; EIF2C4; FURIN; TNRC6A; TNRC6B; TNRC6C;	CCND1|IDBG-61868|ENSG00000110092|595|; E2F1|IDBG-67214|ENSG00000101412|1869|; EIF2C1|IDBG-96234|ENSG00000092847|26523|; EIF2C2|IDBG-37096|ENSG00000123908|27161|; EIF2C3|IDBG-96250|ENSG00000126070|192669|; EIF2C4|IDBG-96231|ENSG00000134698|192670|; FURIN|IDBG-30430|ENSG00000140564|5045|; TNRC6A|IDBG-21227|ENSG00000090905|102724266,27327|; TNRC6B|IDBG-8635|ENSG00000100354|23112|; TNRC6C|IDBG-70319|…
RANKL	15925	NETPATH	9606	15	84	0.00535055	0.0380198	AKT1; AKT2; EIF4EBP1; FHL2; HSP90AA1; HSPA8; MAP2K7; MAPK1; NFKB1; NFKBIA; PIK3R1; PRKAA1; PTK2; SYK; VAV3;	AKT1|IDBG-22709|ENSG00000142208|207|; AKT2|IDBG-51270|ENSG00000105221|208|; EIF4EBP1|IDBG-17284|ENSG00000187840|1978|; FHL2|IDBG-64511|ENSG00000115641|2274|; HSP90AA1|IDBG-20861|ENSG00000080824|3320|; HSPA8|IDBG-74847|ENSG00000109971|3312,85389,85390|; MAP2K7|IDBG-24000|ENSG00000076984|5609|; MAPK1|IDBG-2147|ENSG00000100030|5594|; NFKB1|IDBG-31974|ENSG00000109320|4790|; NFKBIA|IDBG-4758|ENSG00000…
ALK1 signaling events	15251	PID NCI	9606	6	20	0.00563744	0.0396768	ACVR1; BMPR2; SMAD4; TGFB1; TGFBR1; TGFBR2;	ACVR1|IDBG-72930|ENSG00000115170|90|; BMPR2|IDBG-78880|ENSG00000204217|659|; SMAD4|IDBG-3485|ENSG00000141646|4089|; TGFB1|IDBG-52846|ENSG00000105329|7040|; TGFBR1|IDBG-78488|ENSG00000106799|7046|; TGFBR2|IDBG-23359|ENSG00000163513|7048|;
JNK (c-Jun kinases) phosphorylation and activation mediated by activated human TAK1	13023	REACTOME	9606	6	20	0.00563744	0.0396768	IRAK1; IRAK2; MAP2K7; RPS27A; UBB; UBC;	IRAK1|IDBG-90782|ENSG00000184216|3654|; IRAK2|IDBG-17914|ENSG00000134070|3656|; MAP2K7|IDBG-24000|ENSG00000076984|5609|; RPS27A|IDBG-52358|ENSG00000143947|6233|; UBB|IDBG-32151|ENSG00000170315|7314|; UBC|IDBG-64029|ENSG00000150991|7316|;
Signaling by NOTCH	18790	REACTOME	9606	18	109	0.00570595	0.0397802	ADAM17; CCND1; DLL4; DTX4; E2F1; EIF2C1; EIF2C2; EIF2C3; EIF2C4; FURIN; HIF1A; MYC; RPS27A; TNRC6A; TNRC6B; TNRC6C; UBB; UBC;	ADAM17|IDBG-27788|ENSG00000151694|6868|; CCND1|IDBG-61868|ENSG00000110092|595|; DLL4|IDBG-6848|ENSG00000128917|54567|; DTX4|IDBG-48168|ENSG00000110042|23220|; E2F1|IDBG-67214|ENSG00000101412|1869|; EIF2C1|IDBG-96234|ENSG00000092847|26523|; EIF2C2|IDBG-37096|ENSG00000123908|27161|; EIF2C3|IDBG-96250|ENSG00000126070|192669|; EIF2C4|IDBG-96231|ENSG00000134698|192670|; FURIN|IDBG-30430|ENSG0000014056…
Basic mechanism of action of ppara pparb(d) and pparg and effects on gene expression	4173	PID BIOCARTA	9606	3	5	0.00570391	0.0399544	PPARA; PPARD; PPARG;	PPARA|IDBG-11786|ENSG00000186951|5465|; PPARD|IDBG-83938|ENSG00000112033|5467|; PPARG|IDBG-18954|ENSG00000132170|5468|;
Endocytosis	4386	KEGG	9606	30	214	0.00581118	0.0403236	ACAP2; ARFGEF2; CXCR4; DNM2; EHD4; FGFR3; HLA-A; HLA-C; HLA-G; HSPA8; IGF1R; LDLR; MDM2; MET; PARD3; PDGFRA; RAB11FIP1; RAB22A; RAB5A; RAB5B; RAB5C; TGFB1; TGFB2; TGFBR1; TGFBR2; VPS28; VPS37A; VPS37B; VTA1; ZFYVE9;	ACAP2|IDBG-70506|ENSG00000114331|23527|; ARFGEF2|IDBG-80059|ENSG00000124198|10564|; CXCR4|IDBG-71032|ENSG00000121966|7852|; DNM2|IDBG-28168|ENSG00000079805|1785|; EHD4|IDBG-7456|ENSG00000103966|30844|; FGFR3|IDBG-6932|ENSG00000068078|2261|; HLA-A|IDBG-298637|ENSG00000206503|3105|; HLA-C|IDBG-77290|ENSG00000204525|3107|; HLA-G|IDBG-298543|ENSG00000204632|3135|; HSPA8|IDBG-74847|ENSG00000109971|331…
HIV-1 Nef: Negative effector of Fas and TNF-alpha	15863	PID NCI	9606	8	33	0.00609927	0.0417348	APAF1; BAG4; BCL2; CASP3; MAP2K7; NFKB1; NFKBIA; TNF;	APAF1|IDBG-52364|ENSG00000120868|317|; BAG4|IDBG-17465|ENSG00000156735|9530|; BCL2|IDBG-4354|ENSG00000171791|596|; CASP3|IDBG-46394|ENSG00000164305|836|; MAP2K7|IDBG-24000|ENSG00000076984|5609|; NFKB1|IDBG-31974|ENSG00000109320|4790|; NFKBIA|IDBG-4758|ENSG00000100906|4792|; TNF|IDBG-300259|ENSG00000232810|7124|;
Negative regulators of RIG-I/MDA5 signaling	13013	REACTOME	9606	8	33	0.00609927	0.0417348	MAVS; OTUD5; RNF125; RPS27A; UBB; UBC; UBE2D2; UBE2D3;	MAVS|IDBG-49080|ENSG00000088888|57506|; OTUD5|IDBG-64831|ENSG00000068308|55593|; RNF125|IDBG-2177|ENSG00000101695|54941|; RPS27A|IDBG-52358|ENSG00000143947|6233|; UBB|IDBG-32151|ENSG00000170315|7314|; UBC|IDBG-64029|ENSG00000150991|7316|; UBE2D2|IDBG-47921|ENSG00000131508|7322|; UBE2D3|IDBG-32113|ENSG00000109332|7323|;
Wnt	15912	NETPATH	9606	19	118	0.00606651	0.0418986	AKT1; CCND1; CDH1; CDH2; CSNK1E; DKK1; FZD5; FZD6; KREMEN1; LRP6; MAPK1; PPARG; SETDB1; SFRP1; TCF4; TCF7L2; WNT1; WNT7B; YWHAB;	AKT1|IDBG-22709|ENSG00000142208|207|; CCND1|IDBG-61868|ENSG00000110092|595|; CDH1|IDBG-38622|ENSG00000039068|999|; CDH2|IDBG-1873|ENSG00000170558|1000|; CSNK1E|IDBG-236645|ENSG00000213923|102800317,1454|; DKK1|IDBG-74684|ENSG00000107984|22943|; FZD5|IDBG-79672|ENSG00000163251|7855|; FZD6|IDBG-31669|ENSG00000164930|8323|; KREMEN1|IDBG-3462|ENSG00000183762|83999|; LRP6|IDBG-20075|ENSG00000070018|40…
DNA Damage/Telomere Stress Induced Senescence	18208	REACTOME	9606	12	62	0.00632092	0.0430522	CCNA2; CCNE2; CDKN1A; CDKN1B; H1F0; H2AFX; HIST1H2BJ; HIST1H2BN; HMGA1; MRE11A; TERF1; TERF2;	CCNA2|IDBG-36372|ENSG00000145386|890|; CCNE2|IDBG-29174|ENSG00000175305|9134|; CDKN1A|IDBG-85033|ENSG00000124762|1026|; CDKN1B|IDBG-20317|ENSG00000111276|1027|; H1F0|IDBG-7017|ENSG00000189060|3005|; H2AFX|IDBG-74259|ENSG00000188486|3014|; HIST1H2BJ|IDBG-69798|ENSG00000124635|8970|; HIST1H2BN|IDBG-300162|ENSG00000233822|8330,8341|; HMGA1|IDBG-83311|ENSG00000137309|3159|; MRE11A|IDBG-68191|ENSG0000…
Orc1 removal from chromatin	12931	REACTOME	9606	13	70	0.0065734	0.0443629	CCNA2; CDKN1A; CDKN1B; CDT1; FZR1; ORC1; ORC6; PSMB5; PSMB9; PSMD9; RPS27A; UBB; UBC;	CCNA2|IDBG-36372|ENSG00000145386|890|; CDKN1A|IDBG-85033|ENSG00000124762|1026|; CDKN1B|IDBG-20317|ENSG00000111276|1027|; CDT1|IDBG-46673|ENSG00000167513|81620|; FZR1|IDBG-17274|ENSG00000105325|51343|; ORC1|IDBG-98628|ENSG00000085840|4998|; ORC6|IDBG-29343|ENSG00000091651|102723931,23594|; PSMB5|IDBG-2988|ENSG00000100804|5693|; PSMB9|IDBG-403299|ENSG00000240065|5698|; PSMD9|IDBG-62042|ENSG00000110…
Switching of origins to a post-replicative state	12947	REACTOME	9606	13	70	0.0065734	0.0443629	CCNA2; CDKN1A; CDKN1B; CDT1; FZR1; ORC1; ORC6; PSMB5; PSMB9; PSMD9; RPS27A; UBB; UBC;	CCNA2|IDBG-36372|ENSG00000145386|890|; CDKN1A|IDBG-85033|ENSG00000124762|1026|; CDKN1B|IDBG-20317|ENSG00000111276|1027|; CDT1|IDBG-46673|ENSG00000167513|81620|; FZR1|IDBG-17274|ENSG00000105325|51343|; ORC1|IDBG-98628|ENSG00000085840|4998|; ORC6|IDBG-29343|ENSG00000091651|102723931,23594|; PSMB5|IDBG-2988|ENSG00000100804|5693|; PSMB9|IDBG-403299|ENSG00000240065|5698|; PSMD9|IDBG-62042|ENSG00000110…
mRNA Splicing	19346	REACTOME	9606	18	111	0.00691342	0.0456162	FUS; HNRNPF; HNRNPK; HNRNPL; HNRNPUL1; HSPA8; POLR2D; POLR2E; POLR2I; PRPF4; RBMX; SF3A1; SMC1A; SNRPD1; SNRPD3; SRSF1; SRSF2; SRSF7;	FUS|IDBG-27917|ENSG00000089280|2521|; HNRNPF|IDBG-71348|ENSG00000169813|3185|; HNRNPK|IDBG-73948|ENSG00000165119|3190|; HNRNPL|IDBG-49631|ENSG00000104824|3191|; HNRNPUL1|IDBG-52711|ENSG00000105323|11100|; HSPA8|IDBG-74847|ENSG00000109971|3312,85389,85390|; POLR2D|IDBG-69340|ENSG00000144231|5433|; POLR2E|IDBG-13793|ENSG00000099817|5434|; POLR2I|IDBG-46497|ENSG00000105258|5438|; PRPF4|IDBG-81603|EN…
mRNA Splicing - Major Pathway	13745	REACTOME	9606	18	111	0.00691342	0.0456162	FUS; HNRNPF; HNRNPK; HNRNPL; HNRNPUL1; HSPA8; POLR2D; POLR2E; POLR2I; PRPF4; RBMX; SF3A1; SMC1A; SNRPD1; SNRPD3; SRSF1; SRSF2; SRSF7;	FUS|IDBG-27917|ENSG00000089280|2521|; HNRNPF|IDBG-71348|ENSG00000169813|3185|; HNRNPK|IDBG-73948|ENSG00000165119|3190|; HNRNPL|IDBG-49631|ENSG00000104824|3191|; HNRNPUL1|IDBG-52711|ENSG00000105323|11100|; HSPA8|IDBG-74847|ENSG00000109971|3312,85389,85390|; POLR2D|IDBG-69340|ENSG00000144231|5433|; POLR2E|IDBG-13793|ENSG00000099817|5434|; POLR2I|IDBG-46497|ENSG00000105258|5438|; PRPF4|IDBG-81603|EN…
Cell cycle: g1/s check point	3958	PID BIOCARTA	9606	7	27	0.0068651	0.0457055	CCND1; CDK4; CDKN1A; CDKN1B; E2F1; SMAD4; TGFB1;	CCND1|IDBG-61868|ENSG00000110092|595|; CDK4|IDBG-43642|ENSG00000135446|1019|; CDKN1A|IDBG-85033|ENSG00000124762|1026|; CDKN1B|IDBG-20317|ENSG00000111276|1027|; E2F1|IDBG-67214|ENSG00000101412|1869|; SMAD4|IDBG-3485|ENSG00000141646|4089|; TGFB1|IDBG-52846|ENSG00000105329|7040|;
Osteopontin-mediated events	15887	PID NCI	9606	7	27	0.0068651	0.0457055	CD44; NFKB1; NFKBIA; PIK3R1; ROCK2; SYK; VAV3;	CD44|IDBG-39556|ENSG00000026508|960|; NFKB1|IDBG-31974|ENSG00000109320|4790|; NFKBIA|IDBG-4758|ENSG00000100906|4792|; PIK3R1|IDBG-25037|ENSG00000145675|5295|; ROCK2|IDBG-29657|ENSG00000134318|9475|; SYK|IDBG-75571|ENSG00000165025|6850|; VAV3|IDBG-100649|ENSG00000134215|10451|;
p75(NTR)-mediated signaling	15333	PID NCI	9606	11	55	0.00680541	0.04572	ADAM17; AKT1; APAF1; APP; CASP3; E2F1; FURIN; IRAK1; MMP3; MMP7; PIK3R1;	ADAM17|IDBG-27788|ENSG00000151694|6868|; AKT1|IDBG-22709|ENSG00000142208|207|; APAF1|IDBG-52364|ENSG00000120868|317|; APP|IDBG-1100|ENSG00000142192|351|; CASP3|IDBG-46394|ENSG00000164305|836|; E2F1|IDBG-67214|ENSG00000101412|1869|; FURIN|IDBG-30430|ENSG00000140564|5045|; IRAK1|IDBG-90782|ENSG00000184216|3654|; MMP3|IDBG-69254|ENSG00000149968|4314|; MMP7|IDBG-69118|ENSG00000137673|4316|; PIK3R1|ID…
Cellular roles of Anthrax toxin	15089	PID NCI	9606	5	15	0.00699502	0.0457462	IL18; MAP2K7; PGR; TNF; VCAM1;	IL18|IDBG-71390|ENSG00000150782|3606|; MAP2K7|IDBG-24000|ENSG00000076984|5609|; PGR|IDBG-68800|ENSG00000082175|5241|; TNF|IDBG-300259|ENSG00000232810|7124|; VCAM1|IDBG-100525|ENSG00000162692|7412|;
Constitutive Signaling by NOTCH1 HD Domain Mutants	13716	REACTOME	9606	5	15	0.00699502	0.0457462	ADAM17; DLL4; RPS27A; UBB; UBC;	ADAM17|IDBG-27788|ENSG00000151694|6868|; DLL4|IDBG-6848|ENSG00000128917|54567|; RPS27A|IDBG-52358|ENSG00000143947|6233|; UBB|IDBG-32151|ENSG00000170315|7314|; UBC|IDBG-64029|ENSG00000150991|7316|;
Toll Like Receptor 2 (TLR2) Cascade	17710	REACTOME	9606	16	95	0.00733222	0.0471175	APP; ATF1; HMGB1; IRAK1; IRAK2; MAP2K7; MAPK1; NFKB1; NFKBIA; RPS27A; RPS6KA5; SFTPA1; TIRAP; TLR2; UBB; UBC;	APP|IDBG-1100|ENSG00000142192|351|; ATF1|IDBG-32838|ENSG00000123268|466|; HMGB1|IDBG-21100|ENSG00000189403|3146|; IRAK1|IDBG-90782|ENSG00000184216|3654|; IRAK2|IDBG-17914|ENSG00000134070|3656|; MAP2K7|IDBG-24000|ENSG00000076984|5609|; MAPK1|IDBG-2147|ENSG00000100030|5594|; NFKB1|IDBG-31974|ENSG00000109320|4790|; NFKBIA|IDBG-4758|ENSG00000100906|4792|; RPS27A|IDBG-52358|ENSG00000143947|6233|; RPS6…
Toll Like Receptor TLR1:TLR2 Cascade	13035	REACTOME	9606	16	95	0.00733222	0.0471175	APP; ATF1; HMGB1; IRAK1; IRAK2; MAP2K7; MAPK1; NFKB1; NFKBIA; RPS27A; RPS6KA5; SFTPA1; TIRAP; TLR2; UBB; UBC;	APP|IDBG-1100|ENSG00000142192|351|; ATF1|IDBG-32838|ENSG00000123268|466|; HMGB1|IDBG-21100|ENSG00000189403|3146|; IRAK1|IDBG-90782|ENSG00000184216|3654|; IRAK2|IDBG-17914|ENSG00000134070|3656|; MAP2K7|IDBG-24000|ENSG00000076984|5609|; MAPK1|IDBG-2147|ENSG00000100030|5594|; NFKB1|IDBG-31974|ENSG00000109320|4790|; NFKBIA|IDBG-4758|ENSG00000100906|4792|; RPS27A|IDBG-52358|ENSG00000143947|6233|; RPS6…
ATM pathway	15622	PID NCI	9606	8	34	0.00738312	0.0472392	CHEK2; H2AFX; KAT5; MDM2; MRE11A; SMC1A; TERF2; YWHAB;	CHEK2|IDBG-3314|ENSG00000183765|11200|; H2AFX|IDBG-74259|ENSG00000188486|3014|; KAT5|IDBG-57604|ENSG00000172977|10524|; MDM2|IDBG-46431|ENSG00000135679|4193|; MRE11A|IDBG-68191|ENSG00000020922|4361|; SMC1A|IDBG-69775|ENSG00000072501|8243|; TERF2|IDBG-39168|ENSG00000132604|7014|; YWHAB|IDBG-76944|ENSG00000166913|7529|;
Cap-dependent Translation Initiation	18804	REACTOME	9606	18	112	0.0075905	0.0473365	EIF4EBP1; RPL12; RPL23; RPL27; RPL27A; RPL28; RPL35A; RPL36A; RPL37A; RPL5; RPLP2; RPS15A; RPS19; RPS21; RPS26; RPS27A; RPS2; RPS9;	EIF4EBP1|IDBG-17284|ENSG00000187840|1978|; RPL12|IDBG-85918|ENSG00000197958|6136|; RPL23|IDBG-45005|ENSG00000125691|619505,9349|; RPL27|IDBG-52040|ENSG00000131469|6155|; RPL27A|IDBG-30751|ENSG00000166441|6157,619562|; RPL28|IDBG-70679|ENSG00000108107|102465483,6158|; RPL35A|IDBG-71902|ENSG00000182899|6165|; RPL36A|IDBG-406648|ENSG00000241343|100529097,102724825,6173|; RPL37A|IDBG-80682|ENSG000001…
Eukaryotic Translation Initiation	16696	REACTOME	9606	18	112	0.0075905	0.0473365	EIF4EBP1; RPL12; RPL23; RPL27; RPL27A; RPL28; RPL35A; RPL36A; RPL37A; RPL5; RPLP2; RPS15A; RPS19; RPS21; RPS26; RPS27A; RPS2; RPS9;	EIF4EBP1|IDBG-17284|ENSG00000187840|1978|; RPL12|IDBG-85918|ENSG00000197958|6136|; RPL23|IDBG-45005|ENSG00000125691|619505,9349|; RPL27|IDBG-52040|ENSG00000131469|6155|; RPL27A|IDBG-30751|ENSG00000166441|6157,619562|; RPL28|IDBG-70679|ENSG00000108107|102465483,6158|; RPL35A|IDBG-71902|ENSG00000182899|6165|; RPL36A|IDBG-406648|ENSG00000241343|100529097,102724825,6173|; RPL37A|IDBG-80682|ENSG000001…
Mechanism of gene regulation by peroxisome proliferators via ppara	3965	PID BIOCARTA	9606	9	41	0.00743614	0.0473733	EHHADH; HSP90AA1; LPL; MAPK1; MYC; NFKBIA; PPARA; PPARGC1A; TNF;	EHHADH|IDBG-68450|ENSG00000113790|1962|; HSP90AA1|IDBG-20861|ENSG00000080824|3320|; LPL|IDBG-9632|ENSG00000175445|4023|; MAPK1|IDBG-2147|ENSG00000100030|5594|; MYC|IDBG-35442|ENSG00000136997|4609|; NFKBIA|IDBG-4758|ENSG00000100906|4792|; PPARA|IDBG-11786|ENSG00000186951|5465|; PPARGC1A|IDBG-11756|ENSG00000109819|10891|; TNF|IDBG-300259|ENSG00000232810|7124|;
Endosomal/Vacuolar pathway	12982	REACTOME	9606	4	10	0.0077351	0.0474377	HLA-A; HLA-C; HLA-G; LNPEP;	HLA-A|IDBG-298637|ENSG00000206503|3105|; HLA-C|IDBG-77290|ENSG00000204525|3107|; HLA-G|IDBG-298543|ENSG00000204632|3135|; LNPEP|IDBG-34882|ENSG00000113441|4012|;
IRAK2 mediated activation of TAK1 complex	13033	REACTOME	9606	4	10	0.0077351	0.0474377	IRAK2; RPS27A; UBB; UBC;	IRAK2|IDBG-17914|ENSG00000134070|3656|; RPS27A|IDBG-52358|ENSG00000143947|6233|; UBB|IDBG-32151|ENSG00000170315|7314|; UBC|IDBG-64029|ENSG00000150991|7316|;
IRAK2 mediated activation of TAK1 complex upon TLR7/8 or 9 stimulation	13038	REACTOME	9606	4	10	0.0077351	0.0474377	IRAK2; RPS27A; UBB; UBC;	IRAK2|IDBG-17914|ENSG00000134070|3656|; RPS27A|IDBG-52358|ENSG00000143947|6233|; UBB|IDBG-32151|ENSG00000170315|7314|; UBC|IDBG-64029|ENSG00000150991|7316|;
Regulation of the Fanconi anemia pathway	13854	REACTOME	9606	4	10	0.0077351	0.0474377	RPS27A; UBB; UBC; USP1;	RPS27A|IDBG-52358|ENSG00000143947|6233|; UBB|IDBG-32151|ENSG00000170315|7314|; UBC|IDBG-64029|ENSG00000150991|7316|; USP1|IDBG-99353|ENSG00000162607|7398|;
PDGFR-alpha signaling pathway	15770	PID NCI	9606	6	21	0.00732323	0.0474725	CRK; CRKL; CSNK2A1; PDGFRA; PIK3R1; RAPGEF1;	CRK|IDBG-14664|ENSG00000167193|1398|; CRKL|IDBG-1833|ENSG00000099942|1399|; CSNK2A1|IDBG-37787|ENSG00000101266|1457|; PDGFRA|IDBG-18854|ENSG00000134853|5156|; PIK3R1|IDBG-25037|ENSG00000145675|5295|; RAPGEF1|IDBG-90109|ENSG00000107263|2889|;
regulation of FZD by ubiquitination	18257	REACTOME	9606	6	21	0.00732323	0.0474725	FZD5; FZD6; LRP6; RPS27A; UBB; UBC;	FZD5|IDBG-79672|ENSG00000163251|7855|; FZD6|IDBG-31669|ENSG00000164930|8323|; LRP6|IDBG-20075|ENSG00000070018|4040|; RPS27A|IDBG-52358|ENSG00000143947|6233|; UBB|IDBG-32151|ENSG00000170315|7314|; UBC|IDBG-64029|ENSG00000150991|7316|;
Dicer pathway	4002	PID BIOCARTA	9606	2	2	0.0075281	0.0475493	DICER1; EIF2C2;	DICER1|IDBG-18522|ENSG00000100697|23405|; EIF2C2|IDBG-37096|ENSG00000123908|27161|;
IRS-related events	18844	REACTOME	9606	14	79	0.00749738	0.0475585	AKT2; EEF2K; EIF4EBP1; FGF19; FGF2; FGF3; GRB10; IRS1; KRAS; MAPK1; PIK3R1; PRKAA1; STRADB; YWHAB;	AKT2|IDBG-51270|ENSG00000105221|208|; EEF2K|IDBG-19885|ENSG00000103319|101930123,29904|; EIF4EBP1|IDBG-17284|ENSG00000187840|1978|; FGF19|IDBG-61980|ENSG00000162344|9965|; FGF2|IDBG-37039|ENSG00000138685|2247|; FGF3|IDBG-62036|ENSG00000186895|2248|; GRB10|IDBG-16688|ENSG00000106070|2887|; IRS1|IDBG-82407|ENSG00000169047|3667|; KRAS|IDBG-23889|ENSG00000133703|3845|; MAPK1|IDBG-2147|ENSG00000100030…
Direct p53 effectors	15209	PID NCI	9606	20	129	0.00757714	0.0476554	APAF1; ARID3A; BAX; BCL2; C12orf5; CCNB1; CCNG1; CDKN1A; DKK1; JMY; MDM2; MET; NDRG1; PTEN; SERPINE1; SFN; SNAI2; TGFA; TNFRSF10B; ZNF385A;	APAF1|IDBG-52364|ENSG00000120868|317|; ARID3A|IDBG-13387|ENSG00000116017|1820|; BAX|IDBG-61459|ENSG00000087088|581|; BCL2|IDBG-4354|ENSG00000171791|596|; C12orf5|IDBG-12954|ENSG00000078237|57103|; CCNB1|IDBG-25262|ENSG00000134057|891|; CCNG1|IDBG-56515|ENSG00000113328|900|; CDKN1A|IDBG-85033|ENSG00000124762|1026|; DKK1|IDBG-74684|ENSG00000107984|22943|; JMY|IDBG-30979|ENSG00000152409|133746|; MDM…
ATF-2 transcription factor network	15253	PID NCI	9606	11	56	0.00782309	0.047779	BCL2; CCNA2; CCND1; CDK4; CSRP2; CUL3; ESR1; KAT5; PDGFRA; PPARGC1A; TGFB2;	BCL2|IDBG-4354|ENSG00000171791|596|; CCNA2|IDBG-36372|ENSG00000145386|890|; CCND1|IDBG-61868|ENSG00000110092|595|; CDK4|IDBG-43642|ENSG00000135446|1019|; CSRP2|IDBG-49092|ENSG00000175183|1466|; CUL3|IDBG-82331|ENSG00000036257|8452|; ESR1|IDBG-97997|ENSG00000091831|2099|; KAT5|IDBG-57604|ENSG00000172977|10524|; PDGFRA|IDBG-18854|ENSG00000134853|5156|; PPARGC1A|IDBG-11756|ENSG00000109819|10891|; TG…
L13a-mediated translational silencing of Ceruloplasmin expression	13096	REACTOME	9606	17	104	0.00787277	0.0478846	RPL12; RPL23; RPL27; RPL27A; RPL28; RPL35A; RPL36A; RPL37A; RPL5; RPLP2; RPS15A; RPS19; RPS21; RPS26; RPS27A; RPS2; RPS9;	RPL12|IDBG-85918|ENSG00000197958|6136|; RPL23|IDBG-45005|ENSG00000125691|619505,9349|; RPL27|IDBG-52040|ENSG00000131469|6155|; RPL27A|IDBG-30751|ENSG00000166441|6157,619562|; RPL28|IDBG-70679|ENSG00000108107|102465483,6158|; RPL35A|IDBG-71902|ENSG00000182899|6165|; RPL36A|IDBG-406648|ENSG00000241343|100529097,102724825,6173|; RPL37A|IDBG-80682|ENSG00000197756|6168|; RPL5|IDBG-100292|ENSG000001224…
BMP2 signaling	16264	INOH	9606	12	64	0.00819188	0.0496213	ACVR1; ACVR2B; BMP3; BMPR1A; BMPR2; SMAD4; SMAD5; TGFB1; TGFB2; TGFBR1; TGFBR2; WT1;	ACVR1|IDBG-72930|ENSG00000115170|90|; ACVR2B|IDBG-25934|ENSG00000114739|93|; BMP3|IDBG-26583|ENSG00000152785|651|; BMPR1A|IDBG-81081|ENSG00000107779|657|; BMPR2|IDBG-78880|ENSG00000204217|659|; SMAD4|IDBG-3485|ENSG00000141646|4089|; SMAD5|IDBG-45903|ENSG00000113658|4090|; TGFB1|IDBG-52846|ENSG00000105329|7040|; TGFB2|IDBG-106710|ENSG00000092969|7042|; TGFBR1|IDBG-78488|ENSG00000106799|7046|; TGFB…
IRS-related events triggered by IGF1R	13282	REACTOME	9606	14	80	0.00838404	0.0503724	AKT2; EEF2K; EIF4EBP1; FGF19; FGF2; FGF3; IGF1R; IRS1; KRAS; MAPK1; PIK3R1; PRKAA1; STRADB; YWHAB;	AKT2|IDBG-51270|ENSG00000105221|208|; EEF2K|IDBG-19885|ENSG00000103319|101930123,29904|; EIF4EBP1|IDBG-17284|ENSG00000187840|1978|; FGF19|IDBG-61980|ENSG00000162344|9965|; FGF2|IDBG-37039|ENSG00000138685|2247|; FGF3|IDBG-62036|ENSG00000186895|2248|; IGF1R|IDBG-31432|ENSG00000140443|3480|; IRS1|IDBG-82407|ENSG00000169047|3667|; KRAS|IDBG-23889|ENSG00000133703|3845|; MAPK1|IDBG-2147|ENSG00000100030…
Removal of licensing factors from origins	12932	REACTOME	9606	13	72	0.00836362	0.0504548	CCNA2; CDKN1A; CDKN1B; CDT1; FZR1; ORC1; ORC6; PSMB5; PSMB9; PSMD9; RPS27A; UBB; UBC;	CCNA2|IDBG-36372|ENSG00000145386|890|; CDKN1A|IDBG-85033|ENSG00000124762|1026|; CDKN1B|IDBG-20317|ENSG00000111276|1027|; CDT1|IDBG-46673|ENSG00000167513|81620|; FZR1|IDBG-17274|ENSG00000105325|51343|; ORC1|IDBG-98628|ENSG00000085840|4998|; ORC6|IDBG-29343|ENSG00000091651|102723931,23594|; PSMB5|IDBG-2988|ENSG00000100804|5693|; PSMB9|IDBG-403299|ENSG00000240065|5698|; PSMD9|IDBG-62042|ENSG00000110…
Endosomal Sorting Complex Required For Transport (ESCRT)	13824	REACTOME	9606	7	28	0.00848272	0.0505543	RPS27A; UBB; UBC; VPS28; VPS37A; VPS37B; VTA1;	RPS27A|IDBG-52358|ENSG00000143947|6233|; UBB|IDBG-32151|ENSG00000170315|7314|; UBC|IDBG-64029|ENSG00000150991|7316|; VPS28|IDBG-40909|ENSG00000160948|51160|; VPS37A|IDBG-8627|ENSG00000155975|137492|; VPS37B|IDBG-63025|ENSG00000139722|79720|; VTA1|IDBG-97190|ENSG00000009844|51534|;
Nuclear import of Rev protein	13674	REACTOME	9606	7	28	0.00848272	0.0505543	KPNB1; NUP205; NUP214; NUP93; NUPL2; POM121; RAN;	KPNB1|IDBG-56053|ENSG00000108424|3837|; NUP205|IDBG-42710|ENSG00000155561|23165|; NUP214|IDBG-89810|ENSG00000126883|8021|; NUP93|IDBG-32470|ENSG00000102900|9688|; NUPL2|IDBG-9598|ENSG00000136243|11097|; POM121|IDBG-19260|ENSG00000196313|9883|; RAN|IDBG-64798|ENSG00000132341|5901|;
Toll Like Receptor 4 (TLR4) Cascade	13046	REACTOME	9606	19	122	0.00868225	0.0509221	APP; ATF1; DNM2; HMGB1; IRAK1; IRAK2; MAP2K7; MAPK1; NFKB1; NFKBIA; RPS27A; RPS6KA5; SFTPA1; TIRAP; TLR2; UBB; UBC; UBE2D2; UBE2D3;	APP|IDBG-1100|ENSG00000142192|351|; ATF1|IDBG-32838|ENSG00000123268|466|; DNM2|IDBG-28168|ENSG00000079805|1785|; HMGB1|IDBG-21100|ENSG00000189403|3146|; IRAK1|IDBG-90782|ENSG00000184216|3654|; IRAK2|IDBG-17914|ENSG00000134070|3656|; MAP2K7|IDBG-24000|ENSG00000076984|5609|; MAPK1|IDBG-2147|ENSG00000100030|5594|; NFKB1|IDBG-31974|ENSG00000109320|4790|; NFKBIA|IDBG-4758|ENSG00000100906|4792|; RPS27A…
Insulin Pathway	15835	PID NCI	9606	9	42	0.00875421	0.0509399	AKT1; AKT2; CRK; EIF4EBP1; FOXO3; GRB10; IRS1; PIK3R1; RAPGEF1;	AKT1|IDBG-22709|ENSG00000142208|207|; AKT2|IDBG-51270|ENSG00000105221|208|; CRK|IDBG-14664|ENSG00000167193|1398|; EIF4EBP1|IDBG-17284|ENSG00000187840|1978|; FOXO3|IDBG-95024|ENSG00000118689|2309|; GRB10|IDBG-16688|ENSG00000106070|2887|; IRS1|IDBG-82407|ENSG00000169047|3667|; PIK3R1|IDBG-25037|ENSG00000145675|5295|; RAPGEF1|IDBG-90109|ENSG00000107263|2889|;
Transcriptional activity of SMAD2/SMAD3:SMAD4 heterotrimer	18119	REACTOME	9606	9	42	0.00875421	0.0509399	MYC; PARP1; RPS27A; SERPINE1; SKI; SMAD4; UBB; UBC; UBE2D3;	MYC|IDBG-35442|ENSG00000136997|4609|; PARP1|IDBG-107034|ENSG00000143799|142|; RPS27A|IDBG-52358|ENSG00000143947|6233|; SERPINE1|IDBG-32959|ENSG00000106366|5054|; SKI|IDBG-86169|ENSG00000157933|6497|; SMAD4|IDBG-3485|ENSG00000141646|4089|; UBB|IDBG-32151|ENSG00000170315|7314|; UBC|IDBG-64029|ENSG00000150991|7316|; UBE2D3|IDBG-32113|ENSG00000109332|7323|;
GTP hydrolysis and joining of the 60S ribosomal subunit	13444	REACTOME	9606	17	105	0.00865866	0.050986	RPL12; RPL23; RPL27; RPL27A; RPL28; RPL35A; RPL36A; RPL37A; RPL5; RPLP2; RPS15A; RPS19; RPS21; RPS26; RPS27A; RPS2; RPS9;	RPL12|IDBG-85918|ENSG00000197958|6136|; RPL23|IDBG-45005|ENSG00000125691|619505,9349|; RPL27|IDBG-52040|ENSG00000131469|6155|; RPL27A|IDBG-30751|ENSG00000166441|6157,619562|; RPL28|IDBG-70679|ENSG00000108107|102465483,6158|; RPL35A|IDBG-71902|ENSG00000182899|6165|; RPL36A|IDBG-406648|ENSG00000241343|100529097,102724825,6173|; RPL37A|IDBG-80682|ENSG00000197756|6168|; RPL5|IDBG-100292|ENSG000001224…
Nonsense Mediated Decay (NMD) enhanced by the Exon Junction Complex (EJC)	13341	REACTOME	9606	17	105	0.00865866	0.050986	RPL12; RPL23; RPL27; RPL27A; RPL28; RPL35A; RPL36A; RPL37A; RPL5; RPLP2; RPS15A; RPS19; RPS21; RPS26; RPS27A; RPS2; RPS9;	RPL12|IDBG-85918|ENSG00000197958|6136|; RPL23|IDBG-45005|ENSG00000125691|619505,9349|; RPL27|IDBG-52040|ENSG00000131469|6155|; RPL27A|IDBG-30751|ENSG00000166441|6157,619562|; RPL28|IDBG-70679|ENSG00000108107|102465483,6158|; RPL35A|IDBG-71902|ENSG00000182899|6165|; RPL36A|IDBG-406648|ENSG00000241343|100529097,102724825,6173|; RPL37A|IDBG-80682|ENSG00000197756|6168|; RPL5|IDBG-100292|ENSG000001224…
Nonsense-Mediated Decay (NMD)	16937	REACTOME	9606	17	105	0.00865866	0.050986	RPL12; RPL23; RPL27; RPL27A; RPL28; RPL35A; RPL36A; RPL37A; RPL5; RPLP2; RPS15A; RPS19; RPS21; RPS26; RPS27A; RPS2; RPS9;	RPL12|IDBG-85918|ENSG00000197958|6136|; RPL23|IDBG-45005|ENSG00000125691|619505,9349|; RPL27|IDBG-52040|ENSG00000131469|6155|; RPL27A|IDBG-30751|ENSG00000166441|6157,619562|; RPL28|IDBG-70679|ENSG00000108107|102465483,6158|; RPL35A|IDBG-71902|ENSG00000182899|6165|; RPL36A|IDBG-406648|ENSG00000241343|100529097,102724825,6173|; RPL37A|IDBG-80682|ENSG00000197756|6168|; RPL5|IDBG-100292|ENSG000001224…
HGF signaling pathway	16200	INOH	9606	8	35	0.00886033	0.0513551	CRK; CRKL; KRAS; MAPK1; MET; PIK3R1; RAPGEF1; SOS2;	CRK|IDBG-14664|ENSG00000167193|1398|; CRKL|IDBG-1833|ENSG00000099942|1399|; KRAS|IDBG-23889|ENSG00000133703|3845|; MAPK1|IDBG-2147|ENSG00000100030|5594|; MET|IDBG-37371|ENSG00000105976|4233|; PIK3R1|IDBG-25037|ENSG00000145675|5295|; RAPGEF1|IDBG-90109|ENSG00000107263|2889|; SOS2|IDBG-5912|ENSG00000100485|6655|;
Wnt signaling pathway	445	KEGG	9606	21	140	0.00918402	0.0530234	CCND1; CCND2; CCND3; CSNK1E; CSNK2A1; DKK1; FOSL1; FZD5; FZD6; LRP6; MMP7; MYC; PPARD; ROCK2; SFRP1; SMAD4; TCF7L2; WNT10A; WNT1; WNT2B; WNT7B;	CCND1|IDBG-61868|ENSG00000110092|595|; CCND2|IDBG-12912|ENSG00000118971|894|; CCND3|IDBG-86973|ENSG00000112576|896|; CSNK1E|IDBG-236645|ENSG00000213923|102800317,1454|; CSNK2A1|IDBG-37787|ENSG00000101266|1457|; DKK1|IDBG-74684|ENSG00000107984|22943|; FOSL1|IDBG-58044|ENSG00000175592|8061|; FZD5|IDBG-79672|ENSG00000163251|7855|; FZD6|IDBG-31669|ENSG00000164930|8323|; LRP6|IDBG-20075|ENSG0000007001…
Cell cycle: g2/m checkpoint	3977	PID BIOCARTA	9606	6	22	0.00934473	0.0537413	CCNB1; CDKN1A; CHEK1; CHEK2; MDM2; SFN;	CCNB1|IDBG-25262|ENSG00000134057|891|; CDKN1A|IDBG-85033|ENSG00000124762|1026|; CHEK1|IDBG-75536|ENSG00000149554|1111|; CHEK2|IDBG-3314|ENSG00000183765|11200|; MDM2|IDBG-46431|ENSG00000135679|4193|; SFN|IDBG-94738|ENSG00000175793|2810|;
Hypoxia-inducible factor in the cardivascular system	3949	PID BIOCARTA	9606	5	16	0.00945929	0.0537724	EDN1; HIF1A; HSP90AA1; VEGFA; VHL;	EDN1|IDBG-61847|ENSG00000078401|1906|; HIF1A|IDBG-8510|ENSG00000100644|3091|; HSP90AA1|IDBG-20861|ENSG00000080824|3320|; VEGFA|IDBG-88716|ENSG00000112715|7422|; VHL|IDBG-17819|ENSG00000134086|7428|;
The igf-1 receptor and longevity	4182	PID BIOCARTA	9606	5	16	0.00945929	0.0537724	AKT1; FOXO3; IGF1R; IRS1; PIK3R1;	AKT1|IDBG-22709|ENSG00000142208|207|; FOXO3|IDBG-95024|ENSG00000118689|2309|; IGF1R|IDBG-31432|ENSG00000140443|3480|; IRS1|IDBG-82407|ENSG00000169047|3667|; PIK3R1|IDBG-25037|ENSG00000145675|5295|;
Adherens junction	505	KEGG	9606	13	73	0.00939192	0.0538033	CDH1; CSNK2A1; IGF1R; MAPK1; MET; PARD3; PTPRJ; SMAD4; SNAI2; TCF7L2; TGFBR1; TGFBR2; WASL;	CDH1|IDBG-38622|ENSG00000039068|999|; CSNK2A1|IDBG-37787|ENSG00000101266|1457|; IGF1R|IDBG-31432|ENSG00000140443|3480|; MAPK1|IDBG-2147|ENSG00000100030|5594|; MET|IDBG-37371|ENSG00000105976|4233|; PARD3|IDBG-69007|ENSG00000148498|56288|; PTPRJ|IDBG-44058|ENSG00000149177|5795|; SMAD4|IDBG-3485|ENSG00000141646|4089|; SNAI2|IDBG-21210|ENSG00000019549|6591|; TCF7L2|IDBG-89861|ENSG00000148737|6934|; T…
Fatty acid, triacylglycerol, and ketone body metabolism	13534	REACTOME	9606	25	176	0.00951075	0.0538578	ACACB; ACSL4; AGPAT4; AGPAT6; CDK19; CLOCK; ECHS1; ELOVL6; FHL2; HADHB; HSD17B12; LCLAT1; LPIN3; MED13L; MED18; MED24; MED29; MED7; MED8; PPARA; PPARD; PPARG; PPARGC1A; PPARGC1B; YAP1;	ACACB|IDBG-55817|ENSG00000076555|32|; ACSL4|IDBG-82250|ENSG00000068366|2182|; AGPAT4|IDBG-98791|ENSG00000026652|56895|; AGPAT6|IDBG-18974|ENSG00000158669|137964|; CDK19|IDBG-95275|ENSG00000155111|23097|; CLOCK|IDBG-19411|ENSG00000134852|9575|; ECHS1|IDBG-93744|ENSG00000127884|1892|; ELOVL6|IDBG-34174|ENSG00000170522|79071|; FHL2|IDBG-64511|ENSG00000115641|2274|; HADHB|IDBG-35294|ENSG00000138029|3…
Apoptotic execution phase	13421	REACTOME	9606	10	50	0.00966617	0.054529	CASP3; CDH1; DFFB; H1F0; HMGB1; KPNB1; PTK2; ROCK1; STK24; VIM;	CASP3|IDBG-46394|ENSG00000164305|836|; CDH1|IDBG-38622|ENSG00000039068|999|; DFFB|IDBG-86952|ENSG00000169598|1677|; H1F0|IDBG-7017|ENSG00000189060|3005|; HMGB1|IDBG-21100|ENSG00000189403|3146|; KPNB1|IDBG-56053|ENSG00000108424|3837|; PTK2|IDBG-37147|ENSG00000169398|5747|; ROCK1|IDBG-1371|ENSG00000067900|6093|; STK24|IDBG-44849|ENSG00000102572|8428|; VIM|IDBG-58574|ENSG00000026025|7431|;
Processing of Capped Intron-Containing Pre-mRNA	13751	REACTOME	9606	18	115	0.00994844	0.0559079	FUS; HNRNPF; HNRNPK; HNRNPL; HNRNPUL1; HSPA8; POLR2D; POLR2E; POLR2I; PRPF4; RBMX; SF3A1; SMC1A; SNRPD1; SNRPD3; SRSF1; SRSF2; SRSF7;	FUS|IDBG-27917|ENSG00000089280|2521|; HNRNPF|IDBG-71348|ENSG00000169813|3185|; HNRNPK|IDBG-73948|ENSG00000165119|3190|; HNRNPL|IDBG-49631|ENSG00000104824|3191|; HNRNPUL1|IDBG-52711|ENSG00000105323|11100|; HSPA8|IDBG-74847|ENSG00000109971|3312,85389,85390|; POLR2D|IDBG-69340|ENSG00000144231|5433|; POLR2E|IDBG-13793|ENSG00000099817|5434|; POLR2I|IDBG-46497|ENSG00000105258|5438|; PRPF4|IDBG-81603|EN…
DNA Replication Pre-Initiation	17908	REACTOME	9606	14	82	0.0104049	0.0569573	CDT1; E2F1; E2F2; ORC1; ORC6; POLA2; POLE; PSMB5; PSMB9; PSMD9; RPA1; RPS27A; UBB; UBC;	CDT1|IDBG-46673|ENSG00000167513|81620|; E2F1|IDBG-67214|ENSG00000101412|1869|; E2F2|IDBG-93950|ENSG00000007968|1870|; ORC1|IDBG-98628|ENSG00000085840|4998|; ORC6|IDBG-29343|ENSG00000091651|102723931,23594|; POLA2|IDBG-56794|ENSG00000014138|23649|; POLE|IDBG-65706|ENSG00000177084|5426|; PSMB5|IDBG-2988|ENSG00000100804|5693|; PSMB9|IDBG-403299|ENSG00000240065|5698|; PSMD9|IDBG-62042|ENSG00000110801…
M/G1 Transition	18934	REACTOME	9606	14	82	0.0104049	0.0569573	CDT1; E2F1; E2F2; ORC1; ORC6; POLA2; POLE; PSMB5; PSMB9; PSMD9; RPA1; RPS27A; UBB; UBC;	CDT1|IDBG-46673|ENSG00000167513|81620|; E2F1|IDBG-67214|ENSG00000101412|1869|; E2F2|IDBG-93950|ENSG00000007968|1870|; ORC1|IDBG-98628|ENSG00000085840|4998|; ORC6|IDBG-29343|ENSG00000091651|102723931,23594|; POLA2|IDBG-56794|ENSG00000014138|23649|; POLE|IDBG-65706|ENSG00000177084|5426|; PSMB5|IDBG-2988|ENSG00000100804|5693|; PSMB9|IDBG-403299|ENSG00000240065|5698|; PSMD9|IDBG-62042|ENSG00000110801…
TSH	15927	NETPATH	9606	14	82	0.0104049	0.0569573	AKT1; BSG; CCND3; CDK4; CDKN1B; EIF4EBP1; GNAI2; HSPA8; IGF1R; MAPK1; NFKBIA; PIK3R1; PTK2; SCRIB;	AKT1|IDBG-22709|ENSG00000142208|207|; BSG|IDBG-12353|ENSG00000172270|682|; CCND3|IDBG-86973|ENSG00000112576|896|; CDK4|IDBG-43642|ENSG00000135446|1019|; CDKN1B|IDBG-20317|ENSG00000111276|1027|; EIF4EBP1|IDBG-17284|ENSG00000187840|1978|; GNAI2|IDBG-36105|ENSG00000114353|2771|; HSPA8|IDBG-74847|ENSG00000109971|3312,85389,85390|; IGF1R|IDBG-31432|ENSG00000140443|3480|; MAPK1|IDBG-2147|ENSG0000010003…
Cyclin A:Cdk2-associated events at S phase entry	12955	REACTOME	9606	12	66	0.0104701	0.0571024	CCNA2; CCNE2; CDKN1A; CDKN1B; FZR1; MYC; PSMB5; PSMB9; PSMD9; RPS27A; UBB; UBC;	CCNA2|IDBG-36372|ENSG00000145386|890|; CCNE2|IDBG-29174|ENSG00000175305|9134|; CDKN1A|IDBG-85033|ENSG00000124762|1026|; CDKN1B|IDBG-20317|ENSG00000111276|1027|; FZR1|IDBG-17274|ENSG00000105325|51343|; MYC|IDBG-35442|ENSG00000136997|4609|; PSMB5|IDBG-2988|ENSG00000100804|5693|; PSMB9|IDBG-403299|ENSG00000240065|5698|; PSMD9|IDBG-62042|ENSG00000110801|102724403,5715|; RPS27A|IDBG-52358|ENSG00000143…
B cell receptor signaling pathway	532	KEGG	9606	13	74	0.0105165	0.0571449	AKT1; AKT2; IFITM1; KRAS; MAPK1; NFKB1; NFKBIA; PIK3CG; PIK3R1; PIK3R3; SOS2; SYK; VAV3;	AKT1|IDBG-22709|ENSG00000142208|207|; AKT2|IDBG-51270|ENSG00000105221|208|; IFITM1|IDBG-16232|ENSG00000185885|8519|; KRAS|IDBG-23889|ENSG00000133703|3845|; MAPK1|IDBG-2147|ENSG00000100030|5594|; NFKB1|IDBG-31974|ENSG00000109320|4790|; NFKBIA|IDBG-4758|ENSG00000100906|4792|; PIK3CG|IDBG-35338|ENSG00000105851|5294|; PIK3R1|IDBG-25037|ENSG00000145675|5295|; PIK3R3|IDBG-98070|ENSG00000117461|8503|; S…
Osteoclast differentiation	10367	KEGG	9606	20	133	0.0105567	0.0571533	AKT1; AKT2; CSF1; FHL2; FOSL1; LILRA2; MAP2K7; MAPK1; NFKB1; NFKBIA; PIK3CG; PIK3R1; PIK3R3; PPARG; SYK; TGFB1; TGFB2; TGFBR1; TGFBR2; TNF;	AKT1|IDBG-22709|ENSG00000142208|207|; AKT2|IDBG-51270|ENSG00000105221|208|; CSF1|IDBG-100920|ENSG00000184371|1435|; FHL2|IDBG-64511|ENSG00000115641|2274|; FOSL1|IDBG-58044|ENSG00000175592|8061|; LILRA2|IDBG-409454|ENSG00000239998|11027|; MAP2K7|IDBG-24000|ENSG00000076984|5609|; MAPK1|IDBG-2147|ENSG00000100030|5594|; NFKB1|IDBG-31974|ENSG00000109320|4790|; NFKBIA|IDBG-4758|ENSG00000100906|4792|; P…
Iron uptake and transport	13138	REACTOME	9606	9	43	0.010242	0.0573396	ABCG2; ATP6V0D1; ATP6V0E1; ATP6V1B2; ATP6V1C1; LCN2; SLC11A2; SLC46A1; STEAP2;	ABCG2|IDBG-29517|ENSG00000118777|9429|; ATP6V0D1|IDBG-36842|ENSG00000159720|9114|; ATP6V0E1|IDBG-57918|ENSG00000113732|8992|; ATP6V1B2|IDBG-9757|ENSG00000147416|526|; ATP6V1C1|IDBG-31515|ENSG00000155097|528|; LCN2|IDBG-87415|ENSG00000148346|3934|; SLC11A2|IDBG-32924|ENSG00000110911|4891|; SLC46A1|IDBG-36627|ENSG00000076351|113235|; STEAP2|IDBG-25663|ENSG00000157214|261729|;
FoxO family signaling	15266	PID NCI	9606	7	29	0.0103638	0.0573694	AKT1; CCNB1; CDKN1B; FOXO3; G6PC; RAN; SIRT1;	AKT1|IDBG-22709|ENSG00000142208|207|; CCNB1|IDBG-25262|ENSG00000134057|891|; CDKN1B|IDBG-20317|ENSG00000111276|1027|; FOXO3|IDBG-95024|ENSG00000118689|2309|; G6PC|IDBG-51938|ENSG00000131482|2538|; RAN|IDBG-64798|ENSG00000132341|5901|; SIRT1|IDBG-75847|ENSG00000096717|23411|;
HIF-2-alpha transcription factor network	15324	PID NCI	9606	7	29	0.0103638	0.0573694	ABCG2; HIF1AN; SERPINE1; SIRT1; SLC11A2; VEGFA; VHL;	ABCG2|IDBG-29517|ENSG00000118777|9429|; HIF1AN|IDBG-86613|ENSG00000166135|55662|; SERPINE1|IDBG-32959|ENSG00000106366|5054|; SIRT1|IDBG-75847|ENSG00000096717|23411|; SLC11A2|IDBG-32924|ENSG00000110911|4891|; VEGFA|IDBG-88716|ENSG00000112715|7422|; VHL|IDBG-17819|ENSG00000134086|7428|;
Thyroid cancer	500	KEGG	9606	7	29	0.0103638	0.0573694	CCND1; CDH1; KRAS; MAPK1; MYC; PPARG; TCF7L2;	CCND1|IDBG-61868|ENSG00000110092|595|; CDH1|IDBG-38622|ENSG00000039068|999|; KRAS|IDBG-23889|ENSG00000133703|3845|; MAPK1|IDBG-2147|ENSG00000100030|5594|; MYC|IDBG-35442|ENSG00000136997|4609|; PPARG|IDBG-18954|ENSG00000132170|5468|; TCF7L2|IDBG-89861|ENSG00000148737|6934|;
Scavenging by Class F Receptors	17231	REACTOME	9606	3	6	0.0106743	0.0575788	HSP90AA1; HYOU1; SCARF1;	HSP90AA1|IDBG-20861|ENSG00000080824|3320|; HYOU1|IDBG-74191|ENSG00000149428|10525|; SCARF1|IDBG-15121|ENSG00000074660|8578|;
Progesterone-mediated oocyte maturation	5712	KEGG	9606	15	91	0.0112416	0.0604188	AKT1; AKT2; ANAPC7; CCNA2; CCNB1; FZR1; GNAI2; HSP90AA1; IGF1R; KRAS; MAPK1; PGR; PIK3CG; PIK3R1; PIK3R3;	AKT1|IDBG-22709|ENSG00000142208|207|; AKT2|IDBG-51270|ENSG00000105221|208|; ANAPC7|IDBG-57027|ENSG00000196510|51434|; CCNA2|IDBG-36372|ENSG00000145386|890|; CCNB1|IDBG-25262|ENSG00000134057|891|; FZR1|IDBG-17274|ENSG00000105325|51343|; GNAI2|IDBG-36105|ENSG00000114353|2771|; HSP90AA1|IDBG-20861|ENSG00000080824|3320|; IGF1R|IDBG-31432|ENSG00000140443|3480|; KRAS|IDBG-23889|ENSG00000133703|3845|; M…
Apoptotic dna-fragmentation and tissue homeostasis	4066	PID BIOCARTA	9606	4	11	0.0113305	0.0604565	CASP3; DFFB; H1F0; HMGB1;	CASP3|IDBG-46394|ENSG00000164305|836|; DFFB|IDBG-86952|ENSG00000169598|1677|; H1F0|IDBG-7017|ENSG00000189060|3005|; HMGB1|IDBG-21100|ENSG00000189403|3146|;
CDC6 association with the ORC:origin complex	12958	REACTOME	9606	4	11	0.0113305	0.0604565	E2F1; E2F2; ORC1; ORC6;	E2F1|IDBG-67214|ENSG00000101412|1869|; E2F2|IDBG-93950|ENSG00000007968|1870|; ORC1|IDBG-98628|ENSG00000085840|4998|; ORC6|IDBG-29343|ENSG00000091651|102723931,23594|;
IGF1R signaling cascade	19000	REACTOME	9606	14	83	0.0115489	0.0611804	AKT2; EEF2K; EIF4EBP1; FGF19; FGF2; FGF3; IGF1R; IRS1; KRAS; MAPK1; PIK3R1; PRKAA1; STRADB; YWHAB;	AKT2|IDBG-51270|ENSG00000105221|208|; EEF2K|IDBG-19885|ENSG00000103319|101930123,29904|; EIF4EBP1|IDBG-17284|ENSG00000187840|1978|; FGF19|IDBG-61980|ENSG00000162344|9965|; FGF2|IDBG-37039|ENSG00000138685|2247|; FGF3|IDBG-62036|ENSG00000186895|2248|; IGF1R|IDBG-31432|ENSG00000140443|3480|; IRS1|IDBG-82407|ENSG00000169047|3667|; KRAS|IDBG-23889|ENSG00000133703|3845|; MAPK1|IDBG-2147|ENSG00000100030…
Signaling by Type 1 Insulin-like Growth Factor 1 Receptor (IGF1R)	13284	REACTOME	9606	14	83	0.0115489	0.0611804	AKT2; EEF2K; EIF4EBP1; FGF19; FGF2; FGF3; IGF1R; IRS1; KRAS; MAPK1; PIK3R1; PRKAA1; STRADB; YWHAB;	AKT2|IDBG-51270|ENSG00000105221|208|; EEF2K|IDBG-19885|ENSG00000103319|101930123,29904|; EIF4EBP1|IDBG-17284|ENSG00000187840|1978|; FGF19|IDBG-61980|ENSG00000162344|9965|; FGF2|IDBG-37039|ENSG00000138685|2247|; FGF3|IDBG-62036|ENSG00000186895|2248|; IGF1R|IDBG-31432|ENSG00000140443|3480|; IRS1|IDBG-82407|ENSG00000169047|3667|; KRAS|IDBG-23889|ENSG00000133703|3845|; MAPK1|IDBG-2147|ENSG00000100030…
G1/S DNA Damage Checkpoints	19339	REACTOME	9606	11	59	0.0115954	0.0612072	CCNE2; CDKN1A; CDKN1B; CHEK1; MDM2; PSMB5; PSMB9; PSMD9; RPS27A; UBB; UBC;	CCNE2|IDBG-29174|ENSG00000175305|9134|; CDKN1A|IDBG-85033|ENSG00000124762|1026|; CDKN1B|IDBG-20317|ENSG00000111276|1027|; CHEK1|IDBG-75536|ENSG00000149554|1111|; MDM2|IDBG-46431|ENSG00000135679|4193|; PSMB5|IDBG-2988|ENSG00000100804|5693|; PSMB9|IDBG-403299|ENSG00000240065|5698|; PSMD9|IDBG-62042|ENSG00000110801|102724403,5715|; RPS27A|IDBG-52358|ENSG00000143947|6233|; UBB|IDBG-32151|ENSG00000170…
Fatty acid elongation	529	KEGG	9606	6	23	0.0117348	0.0612863	ACOT2; ECHS1; ELOVL6; HADHB; HSD17B12; PTPLB;	ACOT2|IDBG-11569|ENSG00000119673|10965|; ECHS1|IDBG-93744|ENSG00000127884|1892|; ELOVL6|IDBG-34174|ENSG00000170522|79071|; HADHB|IDBG-35294|ENSG00000138029|3032|; HSD17B12|IDBG-40501|ENSG00000149084|51144|; PTPLB|IDBG-53019|ENSG00000206527|201562|;
Regulation of eif-4e and p70s6 kinase	4068	PID BIOCARTA	9606	6	23	0.0117348	0.0612863	AKT1; EIF4EBP1; IRS1; MAPK1; PIK3R1; PTEN;	AKT1|IDBG-22709|ENSG00000142208|207|; EIF4EBP1|IDBG-17284|ENSG00000187840|1978|; IRS1|IDBG-82407|ENSG00000169047|3667|; MAPK1|IDBG-2147|ENSG00000100030|5594|; PIK3R1|IDBG-25037|ENSG00000145675|5295|; PTEN|IDBG-81409|ENSG00000171862|5728|;
Segmentation clock	3960	PID BIOCARTA	9606	6	23	0.0117348	0.0612863	ADAM17; CSNK2A1; DKK1; HES7; LRP6; WNT1;	ADAM17|IDBG-27788|ENSG00000151694|6868|; CSNK2A1|IDBG-37787|ENSG00000101266|1457|; DKK1|IDBG-74684|ENSG00000107984|22943|; HES7|IDBG-27966|ENSG00000179111|84667|; LRP6|IDBG-20075|ENSG00000070018|4040|; WNT1|IDBG-30719|ENSG00000125084|7471|;
Signaling events mediated by Hepatocyte Growth Factor Receptor (c-Met)	14943	PID NCI	9606	12	67	0.0117787	0.0612989	CDH1; CRK; CRKL; EIF4EBP1; KPNB1; MET; PIK3R1; PTK2; PTPRJ; RAB5A; RAPGEF1; WASL;	CDH1|IDBG-38622|ENSG00000039068|999|; CRK|IDBG-14664|ENSG00000167193|1398|; CRKL|IDBG-1833|ENSG00000099942|1399|; EIF4EBP1|IDBG-17284|ENSG00000187840|1978|; KPNB1|IDBG-56053|ENSG00000108424|3837|; MET|IDBG-37371|ENSG00000105976|4233|; PIK3R1|IDBG-25037|ENSG00000145675|5295|; PTK2|IDBG-37147|ENSG00000169398|5747|; PTPRJ|IDBG-44058|ENSG00000149177|5795|; RAB5A|IDBG-21702|ENSG00000144566|5868|; RAPG…
Ceramide signaling pathway	14925	PID NCI	9606	9	44	0.0119121	0.06156	AKT1; BAG4; BAX; BCL2; MAPK1; MYC; NFKB1; NFKBIA; TNF;	AKT1|IDBG-22709|ENSG00000142208|207|; BAG4|IDBG-17465|ENSG00000156735|9530|; BAX|IDBG-61459|ENSG00000087088|581|; BCL2|IDBG-4354|ENSG00000171791|596|; MAPK1|IDBG-2147|ENSG00000100030|5594|; MYC|IDBG-35442|ENSG00000136997|4609|; NFKB1|IDBG-31974|ENSG00000109320|4790|; NFKBIA|IDBG-4758|ENSG00000100906|4792|; TNF|IDBG-300259|ENSG00000232810|7124|;
FSH	15929	NETPATH	9606	9	44	0.0119121	0.06156	AKT1; AKT2; EIF4EBP1; FOXO3; GJA1; MAPK1; MDM2; RARA; YWHAQ;	AKT1|IDBG-22709|ENSG00000142208|207|; AKT2|IDBG-51270|ENSG00000105221|208|; EIF4EBP1|IDBG-17284|ENSG00000187840|1978|; FOXO3|IDBG-95024|ENSG00000118689|2309|; GJA1|IDBG-95984|ENSG00000152661|2697|; MAPK1|IDBG-2147|ENSG00000100030|5594|; MDM2|IDBG-46431|ENSG00000135679|4193|; RARA|IDBG-47411|ENSG00000131759|5914|; YWHAQ|IDBG-27933|ENSG00000134308|10971|;
Nuclear Pore Complex (NPC) Disassembly	17799	REACTOME	9606	7	30	0.0125307	0.0629946	CCNB1; NEK9; NUP205; NUP214; NUP93; NUPL2; POM121;	CCNB1|IDBG-25262|ENSG00000134057|891|; NEK9|IDBG-12866|ENSG00000119638|91754|; NUP205|IDBG-42710|ENSG00000155561|23165|; NUP214|IDBG-89810|ENSG00000126883|8021|; NUP93|IDBG-32470|ENSG00000102900|9688|; NUPL2|IDBG-9598|ENSG00000136243|11097|; POM121|IDBG-19260|ENSG00000196313|9883|;
Vegf hypoxia and angiogenesis	3979	PID BIOCARTA	9606	7	30	0.0125307	0.0629946	AKT1; HIF1A; HSP90AA1; PIK3R1; PTK2; VEGFA; VHL;	AKT1|IDBG-22709|ENSG00000142208|207|; HIF1A|IDBG-8510|ENSG00000100644|3091|; HSP90AA1|IDBG-20861|ENSG00000080824|3320|; PIK3R1|IDBG-25037|ENSG00000145675|5295|; PTK2|IDBG-37147|ENSG00000169398|5747|; VEGFA|IDBG-88716|ENSG00000112715|7422|; VHL|IDBG-17819|ENSG00000134086|7428|;
FOXM1 transcription factor network	15700	PID NCI	9606	8	37	0.0124611	0.0630738	CCNB1; CCND1; CDK4; CHEK2; ESR1; GAS1; MYC; TGFA;	CCNB1|IDBG-25262|ENSG00000134057|891|; CCND1|IDBG-61868|ENSG00000110092|595|; CDK4|IDBG-43642|ENSG00000135446|1019|; CHEK2|IDBG-3314|ENSG00000183765|11200|; ESR1|IDBG-97997|ENSG00000091831|2099|; GAS1|IDBG-74874|ENSG00000180447|2619|; MYC|IDBG-35442|ENSG00000136997|4609|; TGFA|IDBG-55377|ENSG00000163235|7039|;
Viral Messenger RNA Synthesis	13722	REACTOME	9606	8	37	0.0124611	0.0630738	NUP205; NUP214; NUP93; NUPL2; POLR2D; POLR2E; POLR2I; POM121;	NUP205|IDBG-42710|ENSG00000155561|23165|; NUP214|IDBG-89810|ENSG00000126883|8021|; NUP93|IDBG-32470|ENSG00000102900|9688|; NUPL2|IDBG-9598|ENSG00000136243|11097|; POLR2D|IDBG-69340|ENSG00000144231|5433|; POLR2E|IDBG-13793|ENSG00000099817|5434|; POLR2I|IDBG-46497|ENSG00000105258|5438|; POM121|IDBG-19260|ENSG00000196313|9883|;
Akt signaling pathway	4177	PID BIOCARTA	9606	5	17	0.012461	0.063508	AKT1; FOXO3; HSP90AA1; NFKBIA; PIK3R1;	AKT1|IDBG-22709|ENSG00000142208|207|; FOXO3|IDBG-95024|ENSG00000118689|2309|; HSP90AA1|IDBG-20861|ENSG00000080824|3320|; NFKBIA|IDBG-4758|ENSG00000100906|4792|; PIK3R1|IDBG-25037|ENSG00000145675|5295|;
Role of nicotinic acetylcholine receptors in the regulation of apoptosis	3940	PID BIOCARTA	9606	5	17	0.012461	0.063508	AKT1; FOXO3; PIK3R1; PTK2; TERT;	AKT1|IDBG-22709|ENSG00000142208|207|; FOXO3|IDBG-95024|ENSG00000118689|2309|; PIK3R1|IDBG-25037|ENSG00000145675|5295|; PTK2|IDBG-37147|ENSG00000169398|5747|; TERT|IDBG-10998|ENSG00000164362|7015|;
MyD88:Mal cascade initiated on plasma membrane	13034	REACTOME	9606	15	92	0.01239	0.0635849	APP; ATF1; HMGB1; IRAK1; IRAK2; MAP2K7; MAPK1; NFKB1; NFKBIA; RPS27A; RPS6KA5; TIRAP; TLR2; UBB; UBC;	APP|IDBG-1100|ENSG00000142192|351|; ATF1|IDBG-32838|ENSG00000123268|466|; HMGB1|IDBG-21100|ENSG00000189403|3146|; IRAK1|IDBG-90782|ENSG00000184216|3654|; IRAK2|IDBG-17914|ENSG00000134070|3656|; MAP2K7|IDBG-24000|ENSG00000076984|5609|; MAPK1|IDBG-2147|ENSG00000100030|5594|; NFKB1|IDBG-31974|ENSG00000109320|4790|; NFKBIA|IDBG-4758|ENSG00000100906|4792|; RPS27A|IDBG-52358|ENSG00000143947|6233|; RPS6…
Toll Like Receptor TLR6:TLR2 Cascade	13036	REACTOME	9606	15	92	0.01239	0.0635849	APP; ATF1; HMGB1; IRAK1; IRAK2; MAP2K7; MAPK1; NFKB1; NFKBIA; RPS27A; RPS6KA5; TIRAP; TLR2; UBB; UBC;	APP|IDBG-1100|ENSG00000142192|351|; ATF1|IDBG-32838|ENSG00000123268|466|; HMGB1|IDBG-21100|ENSG00000189403|3146|; IRAK1|IDBG-90782|ENSG00000184216|3654|; IRAK2|IDBG-17914|ENSG00000134070|3656|; MAP2K7|IDBG-24000|ENSG00000076984|5609|; MAPK1|IDBG-2147|ENSG00000100030|5594|; NFKB1|IDBG-31974|ENSG00000109320|4790|; NFKBIA|IDBG-4758|ENSG00000100906|4792|; RPS27A|IDBG-52358|ENSG00000143947|6233|; RPS6…
Signaling events mediated by Stem cell factor receptor (c-Kit)	15404	PID NCI	9606	10	52	0.0127241	0.0637497	AKT1; BCL2; CRKL; FOXO3; GRB10; PIK3R1; PTEN; SH2B3; SNAI2; SPRED1;	AKT1|IDBG-22709|ENSG00000142208|207|; BCL2|IDBG-4354|ENSG00000171791|596|; CRKL|IDBG-1833|ENSG00000099942|1399|; FOXO3|IDBG-95024|ENSG00000118689|2309|; GRB10|IDBG-16688|ENSG00000106070|2887|; PIK3R1|IDBG-25037|ENSG00000145675|5295|; PTEN|IDBG-81409|ENSG00000171862|5728|; SH2B3|IDBG-57458|ENSG00000111252|10019|; SNAI2|IDBG-21210|ENSG00000019549|6591|; SPRED1|IDBG-5867|ENSG00000166068|161742|;
Senescence-Associated Secretory Phenotype (SASP)	19271	REACTOME	9606	14	84	0.0127886	0.0638566	ANAPC7; CCNA2; CDK4; CDKN1A; CDKN1B; FZR1; H2AFX; HIST1H2BJ; HIST1H2BN; MAPK1; NFKB1; RPS27A; UBB; UBC;	ANAPC7|IDBG-57027|ENSG00000196510|51434|; CCNA2|IDBG-36372|ENSG00000145386|890|; CDK4|IDBG-43642|ENSG00000135446|1019|; CDKN1A|IDBG-85033|ENSG00000124762|1026|; CDKN1B|IDBG-20317|ENSG00000111276|1027|; FZR1|IDBG-17274|ENSG00000105325|51343|; H2AFX|IDBG-74259|ENSG00000188486|3014|; HIST1H2BJ|IDBG-69798|ENSG00000124635|8970|; HIST1H2BN|IDBG-300162|ENSG00000233822|8330,8341|; MAPK1|IDBG-2147|ENSG000…
Validated targets of C-MYC transcriptional repression	15263	PID NCI	9606	11	60	0.0131198	0.064853	BCL2; CCND1; CDKN1A; CDKN1B; CEBPA; DKK1; FOXO3; MYC; NDRG1; SFRP1; SMAD4;	BCL2|IDBG-4354|ENSG00000171791|596|; CCND1|IDBG-61868|ENSG00000110092|595|; CDKN1A|IDBG-85033|ENSG00000124762|1026|; CDKN1B|IDBG-20317|ENSG00000111276|1027|; CEBPA|IDBG-409028|ENSG00000245848|1050|; DKK1|IDBG-74684|ENSG00000107984|22943|; FOXO3|IDBG-95024|ENSG00000118689|2309|; MYC|IDBG-35442|ENSG00000136997|4609|; NDRG1|IDBG-36420|ENSG00000104419|10397|; SFRP1|IDBG-18868|ENSG00000104332|6422|; S…
IRS-mediated signalling	18112	REACTOME	9606	13	76	0.0130777	0.0648621	AKT2; EEF2K; EIF4EBP1; FGF19; FGF2; FGF3; IRS1; KRAS; MAPK1; PIK3R1; PRKAA1; STRADB; YWHAB;	AKT2|IDBG-51270|ENSG00000105221|208|; EEF2K|IDBG-19885|ENSG00000103319|101930123,29904|; EIF4EBP1|IDBG-17284|ENSG00000187840|1978|; FGF19|IDBG-61980|ENSG00000162344|9965|; FGF2|IDBG-37039|ENSG00000138685|2247|; FGF3|IDBG-62036|ENSG00000186895|2248|; IRS1|IDBG-82407|ENSG00000169047|3667|; KRAS|IDBG-23889|ENSG00000133703|3845|; MAPK1|IDBG-2147|ENSG00000100030|5594|; PIK3R1|IDBG-25037|ENSG0000014567…
Epigenetic regulation of gene expression	17815	REACTOME	9606	16	101	0.0130595	0.0649896	AEBP2; BAZ2A; DNMT1; EED; EZH2; H2AFX; HIST1H2BJ; HIST1H2BN; JARID2; POLR1B; POLR2E; SIRT1; SMARCA5; SUZ12; TET3; UBTF;	AEBP2|IDBG-22258|ENSG00000139154|121536|; BAZ2A|IDBG-41295|ENSG00000076108|11176|; DNMT1|IDBG-26537|ENSG00000130816|1786|; EED|IDBG-66821|ENSG00000074266|8726|; EZH2|IDBG-47019|ENSG00000106462|2146|; H2AFX|IDBG-74259|ENSG00000188486|3014|; HIST1H2BJ|IDBG-69798|ENSG00000124635|8970|; HIST1H2BN|IDBG-300162|ENSG00000233822|8330,8341|; JARID2|IDBG-62820|ENSG00000008083|3720|; POLR1B|IDBG-66306|ENSG00…
Translation	17867	REACTOME	9606	21	145	0.0134748	0.0663858	EEF2; EIF4EBP1; RPL12; RPL23; RPL27; RPL27A; RPL28; RPL35A; RPL36A; RPL37A; RPL5; RPLP2; RPS15A; RPS19; RPS21; RPS26; RPS27A; RPS2; RPS9; SSR1; TRAM1;	EEF2|IDBG-18151|ENSG00000167658|1938|; EIF4EBP1|IDBG-17284|ENSG00000187840|1978|; RPL12|IDBG-85918|ENSG00000197958|6136|; RPL23|IDBG-45005|ENSG00000125691|619505,9349|; RPL27|IDBG-52040|ENSG00000131469|6155|; RPL27A|IDBG-30751|ENSG00000166441|6157,619562|; RPL28|IDBG-70679|ENSG00000108107|102465483,6158|; RPL35A|IDBG-71902|ENSG00000182899|6165|; RPL36A|IDBG-406648|ENSG00000241343|100529097,102724…
Activated TLR4 signalling	19190	REACTOME	9606	17	110	0.0135776	0.0666702	APP; ATF1; HMGB1; IRAK1; IRAK2; MAP2K7; MAPK1; NFKB1; NFKBIA; RPS27A; RPS6KA5; TIRAP; TLR2; UBB; UBC; UBE2D2; UBE2D3;	APP|IDBG-1100|ENSG00000142192|351|; ATF1|IDBG-32838|ENSG00000123268|466|; HMGB1|IDBG-21100|ENSG00000189403|3146|; IRAK1|IDBG-90782|ENSG00000184216|3654|; IRAK2|IDBG-17914|ENSG00000134070|3656|; MAP2K7|IDBG-24000|ENSG00000076984|5609|; MAPK1|IDBG-2147|ENSG00000100030|5594|; NFKB1|IDBG-31974|ENSG00000109320|4790|; NFKBIA|IDBG-4758|ENSG00000100906|4792|; RPS27A|IDBG-52358|ENSG00000143947|6233|; RPS6…
HIV Infection	19164	REACTOME	9606	28	209	0.0136246	0.0666794	CXCR4; FURIN; GTF2B; GTF2E2; HMGA1; KPNB1; NUP205; NUP214; NUP93; NUPL2; POLR2D; POLR2E; POLR2I; POM121; PSMB5; PSMB9; PSMD9; RAN; RPS27A; TAF11; TAF13; UBB; UBC; VPS28; VPS37A; VPS37B; VTA1; XRCC6;	CXCR4|IDBG-71032|ENSG00000121966|7852|; FURIN|IDBG-30430|ENSG00000140564|5045|; GTF2B|IDBG-100140|ENSG00000137947|2959|; GTF2E2|IDBG-15845|ENSG00000197265|2961|; HMGA1|IDBG-83311|ENSG00000137309|3159|; KPNB1|IDBG-56053|ENSG00000108424|3837|; NUP205|IDBG-42710|ENSG00000155561|23165|; NUP214|IDBG-89810|ENSG00000126883|8021|; NUP93|IDBG-32470|ENSG00000102900|9688|; NUPL2|IDBG-9598|ENSG00000136243|11…
Oncostatin_M	16513	NETPATH	9606	9	45	0.0137773	0.0669833	AKT1; CASP3; CDKN1B; IRS1; MAPK1; NFKB1; NFKBIA; PARP1; PIK3R1;	AKT1|IDBG-22709|ENSG00000142208|207|; CASP3|IDBG-46394|ENSG00000164305|836|; CDKN1B|IDBG-20317|ENSG00000111276|1027|; IRS1|IDBG-82407|ENSG00000169047|3667|; MAPK1|IDBG-2147|ENSG00000100030|5594|; NFKB1|IDBG-31974|ENSG00000109320|4790|; NFKBIA|IDBG-4758|ENSG00000100906|4792|; PARP1|IDBG-107034|ENSG00000143799|142|; PIK3R1|IDBG-25037|ENSG00000145675|5295|;
Posttranslational regulation of adherens junction stability and dissassembly	15876	PID NCI	9606	9	45	0.0137773	0.0669833	CASP3; CDH1; CDH2; DNM2; IGF1R; MET; MMP3; MMP7; RAB5A;	CASP3|IDBG-46394|ENSG00000164305|836|; CDH1|IDBG-38622|ENSG00000039068|999|; CDH2|IDBG-1873|ENSG00000170558|1000|; DNM2|IDBG-28168|ENSG00000079805|1785|; IGF1R|IDBG-31432|ENSG00000140443|3480|; MET|IDBG-37371|ENSG00000105976|4233|; MMP3|IDBG-69254|ENSG00000149968|4314|; MMP7|IDBG-69118|ENSG00000137673|4316|; RAB5A|IDBG-21702|ENSG00000144566|5868|;
Insulin receptor signaling	16186	INOH	9606	14	85	0.014129	0.0684676	AKT1; AKT2; EIF4EBP1; FOXO3; IRS1; KRAS; MAPK1; PIK3R1; PRKAA1; PTEN; SFN; SOS2; YWHAB; YWHAQ;	AKT1|IDBG-22709|ENSG00000142208|207|; AKT2|IDBG-51270|ENSG00000105221|208|; EIF4EBP1|IDBG-17284|ENSG00000187840|1978|; FOXO3|IDBG-95024|ENSG00000118689|2309|; IRS1|IDBG-82407|ENSG00000169047|3667|; KRAS|IDBG-23889|ENSG00000133703|3845|; MAPK1|IDBG-2147|ENSG00000100030|5594|; PIK3R1|IDBG-25037|ENSG00000145675|5295|; PRKAA1|IDBG-18226|ENSG00000132356|5562|; PTEN|IDBG-81409|ENSG00000171862|5728|; SF…
Corticosteroids and cardioprotection	3970	PID BIOCARTA	9606	6	24	0.0145249	0.0697006	AKT1; CXCL12; EDN1; HSP90AA1; NR3C1; PIK3R1;	AKT1|IDBG-22709|ENSG00000142208|207|; CXCL12|IDBG-71595|ENSG00000107562|6387|; EDN1|IDBG-61847|ENSG00000078401|1906|; HSP90AA1|IDBG-20861|ENSG00000080824|3320|; NR3C1|IDBG-51637|ENSG00000113580|2908|; PIK3R1|IDBG-25037|ENSG00000145675|5295|;
Endogenous TLR signaling	15845	PID NCI	9606	6	24	0.0145249	0.0697006	HMGB1; IRAK1; IRAK2; SFTPA1; TIRAP; TLR2;	HMGB1|IDBG-21100|ENSG00000189403|3146|; IRAK1|IDBG-90782|ENSG00000184216|3654|; IRAK2|IDBG-17914|ENSG00000134070|3656|; SFTPA1|IDBG-80144|ENSG00000122852|653509,729238|; TIRAP|IDBG-75811|ENSG00000150455|114609|; TLR2|IDBG-41789|ENSG00000137462|7097|;
Plasma membrane estrogen receptor signaling	15557	PID NCI	9606	6	24	0.0145249	0.0697006	AKT1; ESR1; IGF1R; MSN; PIK3R1; ROCK2;	AKT1|IDBG-22709|ENSG00000142208|207|; ESR1|IDBG-97997|ENSG00000091831|2099|; IGF1R|IDBG-31432|ENSG00000140443|3480|; MSN|IDBG-73422|ENSG00000147065|4478|; PIK3R1|IDBG-25037|ENSG00000145675|5295|; ROCK2|IDBG-29657|ENSG00000134318|9475|;
Cellular response to heat stress	18841	REACTOME	9606	8	38	0.0146176	0.0699184	FKBP4; HSBP1; HSP90AA1; HSPA8; KIAA1967; MAPK1; RPA1; SIRT1;	FKBP4|IDBG-12313|ENSG00000004478|2288|; HSBP1|IDBG-306658|ENSG00000230989|3281|; HSP90AA1|IDBG-20861|ENSG00000080824|3320|; HSPA8|IDBG-74847|ENSG00000109971|3312,85389,85390|; KIAA1967|IDBG-11125|ENSG00000158941|57805|; MAPK1|IDBG-2147|ENSG00000100030|5594|; RPA1|IDBG-15783|ENSG00000132383|6117|; SIRT1|IDBG-75847|ENSG00000096717|23411|;
IFN-gamma pathway	15869	PID NCI	9606	7	31	0.0150055	0.0704068	AKT1; CRKL; DAPK1; IRF1; MAP3K11; PIK3R1; RAPGEF1;	AKT1|IDBG-22709|ENSG00000142208|207|; CRKL|IDBG-1833|ENSG00000099942|1399|; DAPK1|IDBG-74918|ENSG00000196730|1612|; IRF1|IDBG-42125|ENSG00000125347|3659|; MAP3K11|IDBG-57450|ENSG00000173327|4296|; PIK3R1|IDBG-25037|ENSG00000145675|5295|; RAPGEF1|IDBG-90109|ENSG00000107263|2889|;
Interactions of Rev with host cellular proteins	19715	REACTOME	9606	7	31	0.0150055	0.0704068	KPNB1; NUP205; NUP214; NUP93; NUPL2; POM121; RAN;	KPNB1|IDBG-56053|ENSG00000108424|3837|; NUP205|IDBG-42710|ENSG00000155561|23165|; NUP214|IDBG-89810|ENSG00000126883|8021|; NUP93|IDBG-32470|ENSG00000102900|9688|; NUPL2|IDBG-9598|ENSG00000136243|11097|; POM121|IDBG-19260|ENSG00000196313|9883|; RAN|IDBG-64798|ENSG00000132341|5901|;
Negative regulation of FGFR signaling	13306	REACTOME	9606	7	31	0.0150055	0.0704068	FGF19; FGF2; FGF3; MAPK1; RPS27A; UBB; UBC;	FGF19|IDBG-61980|ENSG00000162344|9965|; FGF2|IDBG-37039|ENSG00000138685|2247|; FGF3|IDBG-62036|ENSG00000186895|2248|; MAPK1|IDBG-2147|ENSG00000100030|5594|; RPS27A|IDBG-52358|ENSG00000143947|6233|; UBB|IDBG-32151|ENSG00000170315|7314|; UBC|IDBG-64029|ENSG00000150991|7316|;
Signaling mediated by p38-alpha and p38-beta	15526	PID NCI	9606	7	31	0.0150055	0.0704068	ATF1; EIF4EBP1; ESR1; HBP1; MAPKAPK5; PPARGC1A; RAB5A;	ATF1|IDBG-32838|ENSG00000123268|466|; EIF4EBP1|IDBG-17284|ENSG00000187840|1978|; ESR1|IDBG-97997|ENSG00000091831|2099|; HBP1|IDBG-35421|ENSG00000105856|26959|; MAPKAPK5|IDBG-57774|ENSG00000089022|8550|; PPARGC1A|IDBG-11756|ENSG00000109819|10891|; RAB5A|IDBG-21702|ENSG00000144566|5868|;
Syndecan-4-mediated signaling events	15533	PID NCI	9606	7	31	0.0150055	0.0704068	CXCL12; CXCR4; DNM2; FGF2; ITGA5; PTK2; TFPI;	CXCL12|IDBG-71595|ENSG00000107562|6387|; CXCR4|IDBG-71032|ENSG00000121966|7852|; DNM2|IDBG-28168|ENSG00000079805|1785|; FGF2|IDBG-37039|ENSG00000138685|2247|; ITGA5|IDBG-37894|ENSG00000161638|3678|; PTK2|IDBG-37147|ENSG00000169398|5747|; TFPI|IDBG-77150|ENSG00000003436|7035|;
TNFR1 signaling pathway	16212	INOH	9606	7	31	0.0150055	0.0704068	APAF1; BAX; CASP3; MAP2K7; NFKB1; NFKBIA; TNF;	APAF1|IDBG-52364|ENSG00000120868|317|; BAX|IDBG-61459|ENSG00000087088|581|; CASP3|IDBG-46394|ENSG00000164305|836|; MAP2K7|IDBG-24000|ENSG00000076984|5609|; NFKB1|IDBG-31974|ENSG00000109320|4790|; NFKBIA|IDBG-4758|ENSG00000100906|4792|; TNF|IDBG-300259|ENSG00000232810|7124|;
C-MYB transcription factor network	15398	PID NCI	9606	13	78	0.0160938	0.0748008	BCL2; CBX4; CCNB1; CCND1; CDKN1A; CDKN1B; CEBPA; HSPA8; LYZ; MYC; SKI; TOM1; WNT1;	BCL2|IDBG-4354|ENSG00000171791|596|; CBX4|IDBG-71254|ENSG00000141582|8535|; CCNB1|IDBG-25262|ENSG00000134057|891|; CCND1|IDBG-61868|ENSG00000110092|595|; CDKN1A|IDBG-85033|ENSG00000124762|1026|; CDKN1B|IDBG-20317|ENSG00000111276|1027|; CEBPA|IDBG-409028|ENSG00000245848|1050|; HSPA8|IDBG-74847|ENSG00000109971|3312,85389,85390|; LYZ|IDBG-46987|ENSG00000090382|4069|; MYC|IDBG-35442|ENSG00000136997|4…
RIG-I/MDA5 mediated induction of IFN-alpha/beta pathways	13017	REACTOME	9606	13	78	0.0160938	0.0748008	APP; HMGB1; IRF1; MAVS; NFKB1; NFKBIA; OTUD5; RNF125; RPS27A; UBB; UBC; UBE2D2; UBE2D3;	APP|IDBG-1100|ENSG00000142192|351|; HMGB1|IDBG-21100|ENSG00000189403|3146|; IRF1|IDBG-42125|ENSG00000125347|3659|; MAVS|IDBG-49080|ENSG00000088888|57506|; NFKB1|IDBG-31974|ENSG00000109320|4790|; NFKBIA|IDBG-4758|ENSG00000100906|4792|; OTUD5|IDBG-64831|ENSG00000068308|55593|; RNF125|IDBG-2177|ENSG00000101695|54941|; RPS27A|IDBG-52358|ENSG00000143947|6233|; UBB|IDBG-32151|ENSG00000170315|7314|; UBC…
DNA Repair	19821	REACTOME	9606	17	112	0.0160699	0.0751624	ERCC1; H2AFX; MRE11A; MSH3; POLE; POLR2D; POLR2E; POLR2I; RAD51; RFC2; RPA1; RPS27A; SMUG1; UBB; UBC; USP1; XRCC6;	ERCC1|IDBG-57509|ENSG00000012061|2067|; H2AFX|IDBG-74259|ENSG00000188486|3014|; MRE11A|IDBG-68191|ENSG00000020922|4361|; MSH3|IDBG-31502|ENSG00000113318|4437|; POLE|IDBG-65706|ENSG00000177084|5426|; POLR2D|IDBG-69340|ENSG00000144231|5433|; POLR2E|IDBG-13793|ENSG00000099817|5434|; POLR2I|IDBG-46497|ENSG00000105258|5438|; RAD51|IDBG-6509|ENSG00000051180|5888|; RFC2|IDBG-21120|ENSG00000049541|5982|;…
Adipocytokine signaling pathway	590	KEGG	9606	12	70	0.0164649	0.0762858	ACACB; ACSL4; AKT1; AKT2; G6PC; IRS1; NFKB1; NFKBIA; PPARA; PPARGC1A; PRKAA1; TNF;	ACACB|IDBG-55817|ENSG00000076555|32|; ACSL4|IDBG-82250|ENSG00000068366|2182|; AKT1|IDBG-22709|ENSG00000142208|207|; AKT2|IDBG-51270|ENSG00000105221|208|; G6PC|IDBG-51938|ENSG00000131482|2538|; IRS1|IDBG-82407|ENSG00000169047|3667|; NFKB1|IDBG-31974|ENSG00000109320|4790|; NFKBIA|IDBG-4758|ENSG00000100906|4792|; PPARA|IDBG-11786|ENSG00000186951|5465|; PPARGC1A|IDBG-11756|ENSG00000109819|10891|; PRK…
Downregulation of ERBB4 signaling	13264	REACTOME	9606	3	7	0.0174845	0.0807567	RPS27A; UBB; UBC;	RPS27A|IDBG-52358|ENSG00000143947|6233|; UBB|IDBG-32151|ENSG00000170315|7314|; UBC|IDBG-64029|ENSG00000150991|7316|;
Downregulation of TGF-beta receptor signaling	13267	REACTOME	9606	6	25	0.0177447	0.0814494	RPS27A; TGFB1; TGFBR1; TGFBR2; UBB; UBC;	RPS27A|IDBG-52358|ENSG00000143947|6233|; TGFB1|IDBG-52846|ENSG00000105329|7040|; TGFBR1|IDBG-78488|ENSG00000106799|7046|; TGFBR2|IDBG-23359|ENSG00000163513|7048|; UBB|IDBG-32151|ENSG00000170315|7314|; UBC|IDBG-64029|ENSG00000150991|7316|;
VEGFR1 specific signals	15709	PID NCI	9606	6	25	0.0177447	0.0814494	AKT1; HIF1A; HSP90AA1; NRP1; PIK3R1; VEGFA;	AKT1|IDBG-22709|ENSG00000142208|207|; HIF1A|IDBG-8510|ENSG00000100644|3091|; HSP90AA1|IDBG-20861|ENSG00000080824|3320|; NRP1|IDBG-68532|ENSG00000099250|8829|; PIK3R1|IDBG-25037|ENSG00000145675|5295|; VEGFA|IDBG-88716|ENSG00000112715|7422|;
Toll-Like Receptors Cascades	17767	REACTOME	9606	20	140	0.0179672	0.0822152	APP; ATF1; DNM2; HMGB1; HSP90B1; IRAK1; IRAK2; MAP2K7; MAPK1; NFKB1; NFKBIA; RPS27A; RPS6KA5; SFTPA1; TIRAP; TLR2; UBB; UBC; UBE2D2; UBE2D3;	APP|IDBG-1100|ENSG00000142192|351|; ATF1|IDBG-32838|ENSG00000123268|466|; DNM2|IDBG-28168|ENSG00000079805|1785|; HMGB1|IDBG-21100|ENSG00000189403|3146|; HSP90B1|IDBG-54092|ENSG00000166598|100500842,7184|; IRAK1|IDBG-90782|ENSG00000184216|3654|; IRAK2|IDBG-17914|ENSG00000134070|3656|; MAP2K7|IDBG-24000|ENSG00000076984|5609|; MAPK1|IDBG-2147|ENSG00000100030|5594|; NFKB1|IDBG-31974|ENSG00000109320|4…
p53 pathway	15289	PID NCI	9606	9	47	0.0181427	0.0827622	AKT1; CCNA2; CCNG1; KAT5; MDM2; PPM1D; RPL23; RPL5; YY1;	AKT1|IDBG-22709|ENSG00000142208|207|; CCNA2|IDBG-36372|ENSG00000145386|890|; CCNG1|IDBG-56515|ENSG00000113328|900|; KAT5|IDBG-57604|ENSG00000172977|10524|; MDM2|IDBG-46431|ENSG00000135679|4193|; PPM1D|IDBG-62323|ENSG00000170836|8493|; RPL23|IDBG-45005|ENSG00000125691|619505,9349|; RPL5|IDBG-100292|ENSG00000122406|6083,6125|; YY1|IDBG-20038|ENSG00000100811|102466730,7528|;
Fc epsilon RI signaling pathway	435	KEGG	9606	12	71	0.0183034	0.0832381	AKT1; AKT2; KRAS; MAP2K7; MAPK1; PIK3CG; PIK3R1; PIK3R3; SOS2; SYK; TNF; VAV3;	AKT1|IDBG-22709|ENSG00000142208|207|; AKT2|IDBG-51270|ENSG00000105221|208|; KRAS|IDBG-23889|ENSG00000133703|3845|; MAP2K7|IDBG-24000|ENSG00000076984|5609|; MAPK1|IDBG-2147|ENSG00000100030|5594|; PIK3CG|IDBG-35338|ENSG00000105851|5294|; PIK3R1|IDBG-25037|ENSG00000145675|5295|; PIK3R3|IDBG-98070|ENSG00000117461|8503|; SOS2|IDBG-5912|ENSG00000100485|6655|; SYK|IDBG-75571|ENSG00000165025|6850|; TNF|I…
Circadian Clock	13672	REACTOME	9606	10	55	0.0186024	0.0843384	CLOCK; CSNK1E; HIF1A; NR3C1; PPARA; PPARGC1A; RPS27A; SERPINE1; UBB; UBC;	CLOCK|IDBG-19411|ENSG00000134852|9575|; CSNK1E|IDBG-236645|ENSG00000213923|102800317,1454|; HIF1A|IDBG-8510|ENSG00000100644|3091|; NR3C1|IDBG-51637|ENSG00000113580|2908|; PPARA|IDBG-11786|ENSG00000186951|5465|; PPARGC1A|IDBG-11756|ENSG00000109819|10891|; RPS27A|IDBG-52358|ENSG00000143947|6233|; SERPINE1|IDBG-32959|ENSG00000106366|5054|; UBB|IDBG-32151|ENSG00000170315|7314|; UBC|IDBG-64029|ENSG000…
MyD88-independent cascade	13030	REACTOME	9606	15	97	0.0195629	0.0878844	APP; ATF1; HMGB1; IRAK1; IRAK2; MAP2K7; MAPK1; NFKB1; NFKBIA; RPS27A; RPS6KA5; UBB; UBC; UBE2D2; UBE2D3;	APP|IDBG-1100|ENSG00000142192|351|; ATF1|IDBG-32838|ENSG00000123268|466|; HMGB1|IDBG-21100|ENSG00000189403|3146|; IRAK1|IDBG-90782|ENSG00000184216|3654|; IRAK2|IDBG-17914|ENSG00000134070|3656|; MAP2K7|IDBG-24000|ENSG00000076984|5609|; MAPK1|IDBG-2147|ENSG00000100030|5594|; NFKB1|IDBG-31974|ENSG00000109320|4790|; NFKBIA|IDBG-4758|ENSG00000100906|4792|; RPS27A|IDBG-52358|ENSG00000143947|6233|; RPS6…
TRIF-mediated TLR3/TLR4 signaling	19507	REACTOME	9606	15	97	0.0195629	0.0878844	APP; ATF1; HMGB1; IRAK1; IRAK2; MAP2K7; MAPK1; NFKB1; NFKBIA; RPS27A; RPS6KA5; UBB; UBC; UBE2D2; UBE2D3;	APP|IDBG-1100|ENSG00000142192|351|; ATF1|IDBG-32838|ENSG00000123268|466|; HMGB1|IDBG-21100|ENSG00000189403|3146|; IRAK1|IDBG-90782|ENSG00000184216|3654|; IRAK2|IDBG-17914|ENSG00000134070|3656|; MAP2K7|IDBG-24000|ENSG00000076984|5609|; MAPK1|IDBG-2147|ENSG00000100030|5594|; NFKB1|IDBG-31974|ENSG00000109320|4790|; NFKBIA|IDBG-4758|ENSG00000100906|4792|; RPS27A|IDBG-52358|ENSG00000143947|6233|; RPS6…
Toll Like Receptor 3 (TLR3) Cascade	13031	REACTOME	9606	15	97	0.0195629	0.0878844	APP; ATF1; HMGB1; IRAK1; IRAK2; MAP2K7; MAPK1; NFKB1; NFKBIA; RPS27A; RPS6KA5; UBB; UBC; UBE2D2; UBE2D3;	APP|IDBG-1100|ENSG00000142192|351|; ATF1|IDBG-32838|ENSG00000123268|466|; HMGB1|IDBG-21100|ENSG00000189403|3146|; IRAK1|IDBG-90782|ENSG00000184216|3654|; IRAK2|IDBG-17914|ENSG00000134070|3656|; MAP2K7|IDBG-24000|ENSG00000076984|5609|; MAPK1|IDBG-2147|ENSG00000100030|5594|; NFKB1|IDBG-31974|ENSG00000109320|4790|; NFKBIA|IDBG-4758|ENSG00000100906|4792|; RPS27A|IDBG-52358|ENSG00000143947|6233|; RPS6…
Aldosterone-regulated sodium reabsorption	8110	KEGG	9606	8	40	0.0197222	0.0880648	IRS1; KCNJ1; KRAS; MAPK1; PIK3CG; PIK3R1; PIK3R3; SFN;	IRS1|IDBG-82407|ENSG00000169047|3667|; KCNJ1|IDBG-75955|ENSG00000151704|3758|; KRAS|IDBG-23889|ENSG00000133703|3845|; MAPK1|IDBG-2147|ENSG00000100030|5594|; PIK3CG|IDBG-35338|ENSG00000105851|5294|; PIK3R1|IDBG-25037|ENSG00000145675|5295|; PIK3R3|IDBG-98070|ENSG00000117461|8503|; SFN|IDBG-94738|ENSG00000175793|2810|;
mTOR signaling pathway	15244	PID NCI	9606	8	40	0.0197222	0.0880648	AKT1; CLIP1; EEF2; EEF2K; EIF4EBP1; IRS1; PPARGC1A; YY1;	AKT1|IDBG-22709|ENSG00000142208|207|; CLIP1|IDBG-62398|ENSG00000130779|6249|; EEF2|IDBG-18151|ENSG00000167658|1938|; EEF2K|IDBG-19885|ENSG00000103319|101930123,29904|; EIF4EBP1|IDBG-17284|ENSG00000187840|1978|; IRS1|IDBG-82407|ENSG00000169047|3667|; PPARGC1A|IDBG-11756|ENSG00000109819|10891|; YY1|IDBG-20038|ENSG00000100811|102466730,7528|;
Downregulated of mta-3 in er-negative breast tumors	3959	PID BIOCARTA	9606	5	19	0.0202589	0.0896485	CDH1; ESR1; GAPDH; MBD3; SNAI2;	CDH1|IDBG-38622|ENSG00000039068|999|; ESR1|IDBG-97997|ENSG00000091831|2099|; GAPDH|IDBG-14270|ENSG00000111640|2597|; MBD3|IDBG-14805|ENSG00000071655|53615|; SNAI2|IDBG-21210|ENSG00000019549|6591|;
Signaling by NODAL	13884	REACTOME	9606	5	19	0.0202589	0.0896485	ACVR2B; FOXO3; FURIN; LEFTY1; SMAD4;	ACVR2B|IDBG-25934|ENSG00000114739|93|; FOXO3|IDBG-95024|ENSG00000118689|2309|; FURIN|IDBG-30430|ENSG00000140564|5045|; LEFTY1|IDBG-407508|ENSG00000243709|10637|; SMAD4|IDBG-3485|ENSG00000141646|4089|;
Transcriptional regulation of pluripotent stem cells	16996	REACTOME	9606	5	19	0.0202589	0.0896485	FGF2; KLF4; SALL4; SMAD4; SOX2;	FGF2|IDBG-37039|ENSG00000138685|2247|; KLF4|IDBG-79820|ENSG00000136826|9314|; SALL4|IDBG-81299|ENSG00000101115|57167|; SMAD4|IDBG-3485|ENSG00000141646|4089|; SOX2|IDBG-66692|ENSG00000181449|6657|;
Interleukin-3, 5 and GM-CSF signaling	13082	REACTOME	9606	9	48	0.0206672	0.0909111	CRK; CRKL; PIK3R1; PIK3R3; RAPGEF1; RPS27A; SYK; UBB; UBC;	CRK|IDBG-14664|ENSG00000167193|1398|; CRKL|IDBG-1833|ENSG00000099942|1399|; PIK3R1|IDBG-25037|ENSG00000145675|5295|; PIK3R3|IDBG-98070|ENSG00000117461|8503|; RAPGEF1|IDBG-90109|ENSG00000107263|2889|; RPS27A|IDBG-52358|ENSG00000143947|6233|; SYK|IDBG-75571|ENSG00000165025|6850|; UBB|IDBG-32151|ENSG00000170315|7314|; UBC|IDBG-64029|ENSG00000150991|7316|;
Regulation of Androgen receptor activity	15656	PID NCI	9606	9	48	0.0206672	0.0909111	CEBPA; HSP90AA1; KAT5; KLK2; MDM2; NR3C1; SENP1; SIRT1; SMARCE1;	CEBPA|IDBG-409028|ENSG00000245848|1050|; HSP90AA1|IDBG-20861|ENSG00000080824|3320|; KAT5|IDBG-57604|ENSG00000172977|10524|; KLK2|IDBG-65080|ENSG00000167751|3817|; MDM2|IDBG-46431|ENSG00000135679|4193|; NR3C1|IDBG-51637|ENSG00000113580|2908|; SENP1|IDBG-29677|ENSG00000079387|29843|; SIRT1|IDBG-75847|ENSG00000096717|23411|; SMARCE1|IDBG-47847|ENSG00000073584|6605|;
Telomere Maintenance	17962	REACTOME	9606	11	64	0.0207708	0.0910956	DNA2; H2AFX; HIST1H2BJ; HIST1H2BN; POLA2; POLE; RFC2; RPA1; TERF1; TERF2; TERT;	DNA2|IDBG-76116|ENSG00000138346|1763|; H2AFX|IDBG-74259|ENSG00000188486|3014|; HIST1H2BJ|IDBG-69798|ENSG00000124635|8970|; HIST1H2BN|IDBG-300162|ENSG00000233822|8330,8341|; POLA2|IDBG-56794|ENSG00000014138|23649|; POLE|IDBG-65706|ENSG00000177084|5426|; RFC2|IDBG-21120|ENSG00000049541|5982|; RPA1|IDBG-15783|ENSG00000132383|6117|; TERF1|IDBG-25349|ENSG00000147601|7013|; TERF2|IDBG-39168|ENSG0000013…
SCF(Skp2)-mediated degradation of p27/p21	12954	REACTOME	9606	10	56	0.0209457	0.091591	CCNA2; CCNE2; CDKN1A; CDKN1B; PSMB5; PSMB9; PSMD9; RPS27A; UBB; UBC;	CCNA2|IDBG-36372|ENSG00000145386|890|; CCNE2|IDBG-29174|ENSG00000175305|9134|; CDKN1A|IDBG-85033|ENSG00000124762|1026|; CDKN1B|IDBG-20317|ENSG00000111276|1027|; PSMB5|IDBG-2988|ENSG00000100804|5693|; PSMB9|IDBG-403299|ENSG00000240065|5698|; PSMD9|IDBG-62042|ENSG00000110801|102724403,5715|; RPS27A|IDBG-52358|ENSG00000143947|6233|; UBB|IDBG-32151|ENSG00000170315|7314|; UBC|IDBG-64029|ENSG0000015099…
G0 and Early G1	12962	REACTOME	9606	6	26	0.0214217	0.0920387	CCNA2; CCNE2; E2F1; LIN52; LIN9; MYBL2;	CCNA2|IDBG-36372|ENSG00000145386|890|; CCNE2|IDBG-29174|ENSG00000175305|9134|; E2F1|IDBG-67214|ENSG00000101412|1869|; LIN52|IDBG-11918|ENSG00000205659|102725415,91750|; LIN9|IDBG-107021|ENSG00000183814|286826|; MYBL2|IDBG-76209|ENSG00000101057|4605|;
Prolonged ERK activation events	19186	REACTOME	9606	6	26	0.0214217	0.0920387	CRK; CRKL; KRAS; MAPK1; RAPGEF1; YWHAB;	CRK|IDBG-14664|ENSG00000167193|1398|; CRKL|IDBG-1833|ENSG00000099942|1399|; KRAS|IDBG-23889|ENSG00000133703|3845|; MAPK1|IDBG-2147|ENSG00000100030|5594|; RAPGEF1|IDBG-90109|ENSG00000107263|2889|; YWHAB|IDBG-76944|ENSG00000166913|7529|;
[truncated: 1,138 more rows]

## Sheet: unique to 5-FU decreased miRNAs
miRNAs unique to 5-FU; decreased in resistant cell lines
	Decreased
	hsa-miR-31-5p
	hsa-miR-28-5p
[truncated: 2 more rows]

## Sheet: uniq to 5-FU decr miR targets
miRTarBase ID	miRNA	Species (miRNA)	Target Gene	Target Gene (Entrez Gene ID)	Species (Target Gene)	Experiments	Support Type	References (PMID)
[truncated: 873 more rows]

[truncated: 1 more sheets: InnateDB 5-FU decr targets]
