# Supplementary material for: MicroRNA Profiling in Oesophageal Adenocarcinoma Cell Lines and Patient Serum Samples Reveals a Role for miR-451a in Radiation Resistance
Source: Int J Mol Sci. 2020 Nov 24;21(23):8898. doi: 10.3390/ijms21238898 (PMC7727862; doi:10.3390/ijms21238898)
Supplement: Supplementary file 1 [file ijms-21-08898-s001.zip › supply/Supplementary file 5 -- miRNAs unique to Cisplatin and Radiation .xlsx]

## Sheet: rad+cis incr miRNAs
miRNAs unique to Radiation + Cisplatin
Increased
hsa-miR-17-5p
hsa-miR-20a-5p
hsa-miR-92a-3p
hsa-miR-18a-5p
hsa-miR-20b-5p
hsa-miR-106a-5p
hsa-miR-19b-3p
hsa-miR-16-5p
hsa-miR-744-5p
hsa-miR-125a-5p

## Sheet: rad+cis incr miRNAs targets
miRTarBase ID	miRNA	Species (miRNA)	Target Gene	Target Gene (Entrez Gene ID)	Species (Target Gene)	Experiments	Support Type	References (PMID)
MIRT000256	hsa-miR-17-5p	Homo sapiens	ZNFX1	57169	Homo sapiens	Luciferase reporter assay	Functional MTI	19734348
MIRT000256	hsa-miR-17-5p	Homo sapiens	ZNFX1	57169	Homo sapiens	CLASH	Functional MTI (Weak)	23622248
MIRT000256	hsa-miR-17-5p	Homo sapiens	ZNFX1	57169	Homo sapiens	HITS-CLIP	Functional MTI (Weak)	22473208
MIRT000256	hsa-miR-17-5p	Homo sapiens	ZNFX1	57169	Homo sapiens	PAR-CLIP	Functional MTI (Weak)	23446348
MIRT000256	hsa-miR-17-5p	Homo sapiens	ZNFX1	57169	Homo sapiens	PAR-CLIP	Functional MTI (Weak)	20371350
MIRT000257	hsa-miR-17-5p	Homo sapiens	CCL1	6346	Homo sapiens	Luciferase reporter assay	Functional MTI	19734348
MIRT000257	hsa-miR-17-5p	Homo sapiens	CCL1	6346	Homo sapiens	HITS-CLIP	Functional MTI (Weak)	22473208
MIRT000258	hsa-miR-17-5p	Homo sapiens	GPR137B	7107	Homo sapiens	Luciferase reporter assay	Functional MTI	19734348
MIRT000258	hsa-miR-17-5p	Homo sapiens	GPR137B	7107	Homo sapiens	PAR-CLIP	Functional MTI (Weak)	20371350
MIRT000258	hsa-miR-17-5p	Homo sapiens	GPR137B	7107	Homo sapiens	HITS-CLIP	Functional MTI (Weak)	23313552
MIRT000259	hsa-miR-17-5p	Homo sapiens	NABP1	64859	Homo sapiens	Luciferase reporter assay	Functional MTI	19734348
MIRT000259	hsa-miR-17-5p	Homo sapiens	NABP1	64859	Homo sapiens	HITS-CLIP	Functional MTI (Weak)	22473208
MIRT000259	hsa-miR-17-5p	Homo sapiens	NABP1	64859	Homo sapiens	PAR-CLIP	Functional MTI (Weak)	23446348
MIRT000259	hsa-miR-17-5p	Homo sapiens	NABP1	64859	Homo sapiens	PAR-CLIP	Functional MTI (Weak)	20371350
MIRT000259	hsa-miR-17-5p	Homo sapiens	NABP1	64859	Homo sapiens	HITS-CLIP	Functional MTI (Weak)	21572407
MIRT000259	hsa-miR-17-5p	Homo sapiens	NABP1	64859	Homo sapiens	PAR-CLIP	Functional MTI (Weak)	26701625
MIRT000261	hsa-miR-17-5p	Homo sapiens	NPAT	4863	Homo sapiens	Luciferase reporter assay	Functional MTI	19734348
MIRT000261	hsa-miR-17-5p	Homo sapiens	NPAT	4863	Homo sapiens	HITS-CLIP	Functional MTI (Weak)	22473208
MIRT000261	hsa-miR-17-5p	Homo sapiens	NPAT	4863	Homo sapiens	PAR-CLIP	Functional MTI (Weak)	23592263
MIRT000263	hsa-miR-17-5p	Homo sapiens	YES1	7525	Homo sapiens	Luciferase reporter assay	Functional MTI	19734348
MIRT000263	hsa-miR-17-5p	Homo sapiens	YES1	7525	Homo sapiens	qRT-PCR//Luciferase reporter assay//Western blot	Functional MTI	25561420
MIRT000482	hsa-miR-17-5p	Homo sapiens	JAK1	3716	Homo sapiens	Luciferase reporter assay//Western blot	Functional MTI	20299512
MIRT000482	hsa-miR-17-5p	Homo sapiens	JAK1	3716	Homo sapiens	HITS-CLIP	Functional MTI (Weak)	22473208
MIRT000499	hsa-miR-17-5p	Homo sapiens	PTEN	5728	Homo sapiens	Luciferase reporter assay//Western blot	Functional MTI	20227518
MIRT000499	hsa-miR-17-5p	Homo sapiens	PTEN	5728	Homo sapiens	Luciferase reporter assay//qRT-PCR//Western blot	Non-Functional MTI	20008935
MIRT000499	hsa-miR-17-5p	Homo sapiens	PTEN	5728	Homo sapiens	Luciferase reporter assay	Functional MTI	21283765
MIRT000499	hsa-miR-17-5p	Homo sapiens	PTEN	5728	Homo sapiens	Luciferase reporter assay	Functional MTI	20388916
MIRT000499	hsa-miR-17-5p	Homo sapiens	PTEN	5728	Homo sapiens	Luciferase reporter assay	Functional MTI	23418359
MIRT000499	hsa-miR-17-5p	Homo sapiens	PTEN	5728	Homo sapiens	Luciferase reporter assay	Functional MTI	24220575
MIRT000499	hsa-miR-17-5p	Homo sapiens	PTEN	5728	Homo sapiens	qRT-PCR	Functional MTI (Weak)	24901013
MIRT000499	hsa-miR-17-5p	Homo sapiens	PTEN	5728	Homo sapiens	Luciferase reporter assay//Western blot//qRT-PCR	Functional MTI	24912422
MIRT000499	hsa-miR-17-5p	Homo sapiens	PTEN	5728	Homo sapiens	Luciferase reporter assay//qRT-PCR//Western blot	Functional MTI	24462867
MIRT000499	hsa-miR-17-5p	Homo sapiens	PTEN	5728	Homo sapiens	HITS-CLIP	Functional MTI (Weak)	22473208
MIRT000499	hsa-miR-17-5p	Homo sapiens	PTEN	5728	Homo sapiens	Western blot//Luciferase reporter assay	Functional MTI	23391506
MIRT000499	hsa-miR-17-5p	Homo sapiens	PTEN	5728	Homo sapiens	qRT-PCR	Functional MTI (Weak)	23433743
MIRT000600	hsa-miR-17-5p	Homo sapiens	CDKN1A	1026	Homo sapiens	qRT-PCR//Luciferase reporter assay//Western blot//Reporter assay	Functional MTI	18212054
MIRT000600	hsa-miR-17-5p	Homo sapiens	CDKN1A	1026	Homo sapiens	qRT-PCR//Western blot//Northern blot//Luciferase reporter assay	Functional MTI	18493594
MIRT000600	hsa-miR-17-5p	Homo sapiens	CDKN1A	1026	Homo sapiens	qRT-PCR//Luciferase reporter assay//Western blot	Functional MTI	20190813
MIRT000600	hsa-miR-17-5p	Homo sapiens	CDKN1A	1026	Homo sapiens	Luciferase reporter assay//qRT-PCR;Other	Functional MTI	18941111
MIRT000600	hsa-miR-17-5p	Homo sapiens	CDKN1A	1026	Homo sapiens	Luciferase reporter assay//Western blot	Functional MTI	20227518
MIRT000600	hsa-miR-17-5p	Homo sapiens	CDKN1A	1026	Homo sapiens	Luciferase reporter assay	Functional MTI	21283765
MIRT000600	hsa-miR-17-5p	Homo sapiens	CDKN1A	1026	Homo sapiens	Luciferase reporter assay//qRT-PCR//Western blot	Functional MTI	23333058
MIRT000600	hsa-miR-17-5p	Homo sapiens	CDKN1A	1026	Homo sapiens	Luciferase reporter assay//qRT-PCR//Western blot	Functional MTI	24989082
MIRT000600	hsa-miR-17-5p	Homo sapiens	CDKN1A	1026	Homo sapiens	HITS-CLIP	Functional MTI (Weak)	22473208
MIRT000600	hsa-miR-17-5p	Homo sapiens	CDKN1A	1026	Homo sapiens	Luciferase reporter assay//qRT-PCR//Western blot	Functional MTI	27774777
MIRT000600	hsa-miR-17-5p	Homo sapiens	CDKN1A	1026	Homo sapiens	Luciferase reporter assay//qRT-PCR//Western blot	Functional MTI	26482648
MIRT000977	hsa-miR-17-5p	Homo sapiens	PTPRO	5800	Homo sapiens	Luciferase reporter assay//Western blot	Functional MTI	18644370
MIRT000977	hsa-miR-17-5p	Homo sapiens	PTPRO	5800	Homo sapiens	Luciferase reporter assay	Functional MTI	27720936
MIRT001158	hsa-miR-17-5p	Homo sapiens	PKD2	5311	Homo sapiens	Luciferase reporter assay//qRT-PCR//Western blot	Functional MTI	19821056
MIRT001206	hsa-miR-17-5p	Homo sapiens	BCL2L11	10018	Homo sapiens	Luciferase reporter assay//Western blot	Functional MTI	19136465
MIRT001206	hsa-miR-17-5p	Homo sapiens	BCL2L11	10018	Homo sapiens	qRT-PCR//Western blot//Northern blot//Luciferase reporter assay	Functional MTI	18493594
MIRT001206	hsa-miR-17-5p	Homo sapiens	BCL2L11	10018	Homo sapiens	Luciferase reporter assay//Western blot	Functional MTI	20227518
MIRT001206	hsa-miR-17-5p	Homo sapiens	BCL2L11	10018	Homo sapiens	qRT-PCR	Functional MTI (Weak)	24901013
MIRT001206	hsa-miR-17-5p	Homo sapiens	BCL2L11	10018	Homo sapiens	PAR-CLIP	Functional MTI (Weak)	23592263
MIRT001206	hsa-miR-17-5p	Homo sapiens	BCL2L11	10018	Homo sapiens	PAR-CLIP	Functional MTI (Weak)	23446348
MIRT001206	hsa-miR-17-5p	Homo sapiens	BCL2L11	10018	Homo sapiens	PAR-CLIP//HITS-CLIP	Functional MTI (Weak)	21572407
MIRT001206	hsa-miR-17-5p	Homo sapiens	BCL2L11	10018	Homo sapiens	PAR-CLIP	Functional MTI (Weak)	20371350
MIRT001206	hsa-miR-17-5p	Homo sapiens	BCL2L11	10018	Homo sapiens	PAR-CLIP	Functional MTI (Weak)	26701625
MIRT002935	hsa-miR-17-5p	Homo sapiens	E2F1	1869	Homo sapiens	qRT-PCR	Functional MTI (Weak)	18521848
MIRT002935	hsa-miR-17-5p	Homo sapiens	E2F1	1869	Homo sapiens	Western blot	Functional MTI	18836483
MIRT002935	hsa-miR-17-5p	Homo sapiens	E2F1	1869	Homo sapiens	Luciferase reporter assay//Northern blot//Western blot//Reporter assay	Functional MTI	15944709
MIRT002935	hsa-miR-17-5p	Homo sapiens	E2F1	1869	Homo sapiens	Northern blot//qRT-PCR//Western blot	Functional MTI	16940181
MIRT002935	hsa-miR-17-5p	Homo sapiens	E2F1	1869	Homo sapiens	Luciferase reporter assay	Functional MTI	21283765
MIRT002935	hsa-miR-17-5p	Homo sapiens	E2F1	1869	Homo sapiens	qRT-PCR	Functional MTI (Weak)	24901013
MIRT002935	hsa-miR-17-5p	Homo sapiens	E2F1	1869	Homo sapiens	HITS-CLIP	Functional MTI (Weak)	22473208
MIRT003013	hsa-miR-17-5p	Homo sapiens	MAP3K12	7786	Homo sapiens	Luciferase reporter assay	Functional MTI	19666108
MIRT003014	hsa-miR-17-5p	Homo sapiens	BCL2	596	Homo sapiens	Luciferase reporter assay	Functional MTI	19666108
MIRT003014	hsa-miR-17-5p	Homo sapiens	BCL2	596	Homo sapiens	Luciferase reporter assay//qRT-PCR//Western blot	Functional MTI	24280866
MIRT003015	hsa-miR-17-5p	Homo sapiens	MEF2D	4209	Homo sapiens	Luciferase reporter assay	Functional MTI	19666108
MIRT003741	hsa-miR-17-5p	Homo sapiens	RUNX1	861	Homo sapiens	Luciferase reporter assay//Reporter assay//qRT-PCR//Western blot	Functional MTI	17589498
MIRT003898	hsa-miR-17-5p	Homo sapiens	APP	351	Homo sapiens	Luciferase reporter assay//Western blot	Functional MTI	19110058
MIRT003898	hsa-miR-17-5p	Homo sapiens	APP	351	Homo sapiens	CLASH	Functional MTI (Weak)	23622248
MIRT004271	hsa-miR-17-5p	Homo sapiens	VEGFA	7422	Homo sapiens	ELISA//Luciferase reporter assay	Functional MTI	18320040
MIRT004359	hsa-miR-17-5p	Homo sapiens	MAPK9	5601	Homo sapiens	qRT-PCR//Luciferase reporter assay//Western blot	Functional MTI	18700987
MIRT004359	hsa-miR-17-5p	Homo sapiens	MAPK9	5601	Homo sapiens	Luciferase reporter assay	Non-Functional MTI	21283765
MIRT004359	hsa-miR-17-5p	Homo sapiens	MAPK9	5601	Homo sapiens	Immunoblot//Luciferase reporter assay//qRT-PCR	Functional MTI	23029228
MIRT004525	hsa-miR-17-5p	Homo sapiens	DNAJC27	51277	Homo sapiens	Luciferase reporter assay	Functional MTI	19734348
MIRT004525	hsa-miR-17-5p	Homo sapiens	DNAJC27	51277	Homo sapiens	HITS-CLIP	Functional MTI (Weak)	22473208
MIRT004529	hsa-miR-17-5p	Homo sapiens	FBXO31	79791	Homo sapiens	Luciferase reporter assay	Functional MTI	19734348
MIRT004529	hsa-miR-17-5p	Homo sapiens	FBXO31	79791	Homo sapiens	HITS-CLIP	Functional MTI (Weak)	22473208
MIRT004529	hsa-miR-17-5p	Homo sapiens	FBXO31	79791	Homo sapiens	Luciferase reporter assay//qRT-PCR//Western blot	Functional MTI	25115392
MIRT004588	hsa-miR-17-5p	Homo sapiens	HIF1A	3091	Homo sapiens	Luciferase reporter assay//Microarray//qRT-PCR//Western blot	Functional MTI	24252850
MIRT004588	hsa-miR-17-5p	Homo sapiens	HIF1A	3091	Homo sapiens	HITS-CLIP	Functional MTI (Weak)	22473208
MIRT004588	hsa-miR-17-5p	Homo sapiens	HIF1A	3091	Homo sapiens	Luciferase reporter assay//qRT-PCR//Western blot	Functional MTI	23911400
MIRT004591	hsa-miR-17-5p	Homo sapiens	TGFBR2	7048	Homo sapiens	Immunoblot//Luciferase reporter assay//Microarray//qRT-PCR//Western blot	Functional MTI	20940405
MIRT004591	hsa-miR-17-5p	Homo sapiens	TGFBR2	7048	Homo sapiens	HITS-CLIP	Functional MTI (Weak)	22473208
MIRT004591	hsa-miR-17-5p	Homo sapiens	TGFBR2	7048	Homo sapiens	PAR-CLIP	Functional MTI (Weak)	22012620
MIRT004591	hsa-miR-17-5p	Homo sapiens	TGFBR2	7048	Homo sapiens	PAR-CLIP	Functional MTI (Weak)	21572407
MIRT004591	hsa-miR-17-5p	Homo sapiens	TGFBR2	7048	Homo sapiens	PAR-CLIP	Functional MTI (Weak)	20371350
MIRT004591	hsa-miR-17-5p	Homo sapiens	TGFBR2	7048	Homo sapiens	qRT-PCR//Luciferase reporter assay//Western blot	Functional MTI	25011053
MIRT004591	hsa-miR-17-5p	Homo sapiens	TGFBR2	7048	Homo sapiens	Luciferase reporter assay//Immunohistochemistry//qRT-PCR//Western blot	Functional MTI	27120811
MIRT004591	hsa-miR-17-5p	Homo sapiens	TGFBR2	7048	Homo sapiens	Immunoblot//Immunohistochemistry//In situ hybridization//Luciferase reporter assay//qRT-PCR	Functional MTI	27508097
MIRT004681	hsa-miR-17-5p	Homo sapiens	TNFSF12	8742	Homo sapiens	Luciferase reporter assay	Functional MTI	19478946
MIRT004710	hsa-miR-17-5p	Homo sapiens	MUC17	140453	Homo sapiens	Immunohistochemistry//Microarray//qRT-PCR	Functional MTI (Weak)	20926598
MIRT004935	hsa-miR-17-5p	Homo sapiens	BMPR2	659	Homo sapiens	Luciferase reporter assay//qRT-PCR//Western blot	Functional MTI	19390056
MIRT004935	hsa-miR-17-5p	Homo sapiens	BMPR2	659	Homo sapiens	HITS-CLIP	Functional MTI (Weak)	22473208
MIRT004935	hsa-miR-17-5p	Homo sapiens	BMPR2	659	Homo sapiens	Luciferase reporter assay	Functional MTI	24145352
MIRT005287	hsa-miR-17-5p	Homo sapiens	CCND1	595	Homo sapiens	Luciferase reporter assay//qRT-PCR//Western blot	Functional MTI	18695042
MIRT005287	hsa-miR-17-5p	Homo sapiens	CCND1	595	Homo sapiens	Luciferase reporter assay	Functional MTI	21283765
MIRT005287	hsa-miR-17-5p	Homo sapiens	CCND1	595	Homo sapiens	PAR-CLIP	Functional MTI (Weak)	23592263
MIRT005287	hsa-miR-17-5p	Homo sapiens	CCND1	595	Homo sapiens	PAR-CLIP	Functional MTI (Weak)	24398324
MIRT005287	hsa-miR-17-5p	Homo sapiens	CCND1	595	Homo sapiens	PAR-CLIP	Functional MTI (Weak)	23446348
MIRT005287	hsa-miR-17-5p	Homo sapiens	CCND1	595	Homo sapiens	PAR-CLIP	Functional MTI (Weak)	22012620
MIRT005287	hsa-miR-17-5p	Homo sapiens	CCND1	595	Homo sapiens	PAR-CLIP//HITS-CLIP	Functional MTI (Weak)	21572407
MIRT005287	hsa-miR-17-5p	Homo sapiens	CCND1	595	Homo sapiens	PAR-CLIP	Functional MTI (Weak)	20371350
MIRT005287	hsa-miR-17-5p	Homo sapiens	CCND1	595	Homo sapiens	PAR-CLIP	Functional MTI (Weak)	26701625
MIRT005287	hsa-miR-17-5p	Homo sapiens	CCND1	595	Homo sapiens	PAR-CLIP	Functional MTI (Weak)	27292025
MIRT005288	hsa-miR-17-5p	Homo sapiens	MYC	4609	Homo sapiens	Western blot	Functional MTI	18695042
MIRT005288	hsa-miR-17-5p	Homo sapiens	MYC	4609	Homo sapiens	CLASH	Functional MTI (Weak)	23622248
MIRT005408	hsa-miR-17-5p	Homo sapiens	NCOA3	8202	Homo sapiens	Luciferase reporter assay//Northern blot//qRT-PCR//Western blot//Northern blot;Western blot;qRT-PCR	Functional MTI	16940181
MIRT005408	hsa-miR-17-5p	Homo sapiens	NCOA3	8202	Homo sapiens	HITS-CLIP	Functional MTI (Weak)	22473208
MIRT005408	hsa-miR-17-5p	Homo sapiens	NCOA3	8202	Homo sapiens	Immunohistochemistry//qRT-PCR//Western blot	Functional MTI	23436804
MIRT005626	hsa-miR-17-5p	Homo sapiens	THBS1	7057	Homo sapiens	Microarray//qRT-PCR	Non-Functional MTI (Weak)	20940405
MIRT005629	hsa-miR-17-5p	Homo sapiens	SMAD4	4089	Homo sapiens	Luciferase reporter assay//Microarray	Non-Functional MTI	20940405
MIRT005629	hsa-miR-17-5p	Homo sapiens	SMAD4	4089	Homo sapiens	Luciferase reporter assay	Functional MTI	24220575
MIRT005629	hsa-miR-17-5p	Homo sapiens	SMAD4	4089	Homo sapiens	PAR-CLIP	Functional MTI (Weak)	23446348
MIRT005629	hsa-miR-17-5p	Homo sapiens	SMAD4	4089	Homo sapiens	PAR-CLIP	Functional MTI (Weak)	21572407
MIRT005629	hsa-miR-17-5p	Homo sapiens	SMAD4	4089	Homo sapiens	PAR-CLIP	Functional MTI (Weak)	20371350
MIRT005708	hsa-miR-17-5p	Homo sapiens	ICAM1	3383	Homo sapiens	Luciferase reporter assay	Non-Functional MTI	19949084
MIRT005711	hsa-miR-17-5p	Homo sapiens	SELE	6401	Homo sapiens	Luciferase reporter assay	Non-Functional MTI	19949084
MIRT005848	hsa-miR-17-5p	Homo sapiens	CCND2	894	Homo sapiens	Luciferase reporter assay	Functional MTI	21283765
MIRT005848	hsa-miR-17-5p	Homo sapiens	CCND2	894	Homo sapiens	CLASH	Functional MTI (Weak)	23622248
MIRT005849	hsa-miR-17-5p	Homo sapiens	E2F3	1871	Homo sapiens	Luciferase reporter assay	Non-Functional MTI	21283765
MIRT005849	hsa-miR-17-5p	Homo sapiens	E2F3	1871	Homo sapiens	HITS-CLIP	Functional MTI (Weak)	22473208
MIRT005850	hsa-miR-17-5p	Homo sapiens	RB1	5925	Homo sapiens	Luciferase reporter assay	Functional MTI	21283765
MIRT005850	hsa-miR-17-5p	Homo sapiens	RB1	5925	Homo sapiens	PAR-CLIP	Functional MTI (Weak)	21572407
MIRT005851	hsa-miR-17-5p	Homo sapiens	RBL1	5933	Homo sapiens	Luciferase reporter assay	Functional MTI	21283765
MIRT005852	hsa-miR-17-5p	Homo sapiens	RBL2	5934	Homo sapiens	Luciferase reporter assay	Functional MTI	21283765
MIRT005852	hsa-miR-17-5p	Homo sapiens	RBL2	5934	Homo sapiens	Immunohistochemistry//Luciferase reporter assay//Microarray//qRT-PCR//Western blot	Functional MTI	23250421
MIRT005853	hsa-miR-17-5p	Homo sapiens	WEE1	7465	Homo sapiens	Luciferase reporter assay	Functional MTI	21283765
MIRT005853	hsa-miR-17-5p	Homo sapiens	WEE1	7465	Homo sapiens	CLASH	Functional MTI (Weak)	23622248
MIRT005853	hsa-miR-17-5p	Homo sapiens	WEE1	7465	Homo sapiens	HITS-CLIP	Functional MTI (Weak)	22473208
MIRT005853	hsa-miR-17-5p	Homo sapiens	WEE1	7465	Homo sapiens	PAR-CLIP	Functional MTI (Weak)	23446348
MIRT006689	hsa-miR-17-5p	Homo sapiens	RND3	390	Homo sapiens	Luciferase reporter assay//qRT-PCR//Western blot	Functional MTI	22132820
MIRT006796	hsa-miR-17-5p	Homo sapiens	SMURF1	57154	Homo sapiens	Luciferase reporter assay//qRT-PCR//Western blot	Functional MTI	21898695
MIRT007321	hsa-miR-17-5p	Homo sapiens	TCF3	6929	Homo sapiens	Luciferase reporter assay	Functional MTI	23492770
MIRT031362	hsa-miR-17-5p	Homo sapiens	TCEAL1	9338	Homo sapiens	qRT-PCR	Functional MTI (Weak)	24901013
MIRT031362	hsa-miR-17-5p	Homo sapiens	TCEAL1	9338	Homo sapiens	Luciferase reporter assay//qRT-PCR//Western blot	Functional MTI	23716467
MIRT031362	hsa-miR-17-5p	Homo sapiens	TCEAL1	9338	Homo sapiens	Luciferase reporter assay//Microarray//Northern blot//qRT-PCR//Western blot	Functional MTI	23059786
MIRT031362	hsa-miR-17-5p	Homo sapiens	TCEAL1	9338	Homo sapiens	Luciferase reporter assay//Western blot	Functional MTI	28280038
MIRT031364	hsa-miR-17-5p	Homo sapiens	GAB1	2549	Homo sapiens	HITS-CLIP	Functional MTI (Weak)	22473208
MIRT031367	hsa-miR-17-5p	Homo sapiens	TSG101	7251	Homo sapiens	HITS-CLIP	Functional MTI (Weak)	22473208
MIRT031367	hsa-miR-17-5p	Homo sapiens	TSG101	7251	Homo sapiens	PAR-CLIP	Functional MTI (Weak)	23592263
MIRT031367	hsa-miR-17-5p	Homo sapiens	TSG101	7251	Homo sapiens	PAR-CLIP	Functional MTI (Weak)	21572407
MIRT031369	hsa-miR-17-5p	Homo sapiens	HSPB2	3316	Homo sapiens	Western blot	Functional MTI	20209605
MIRT031370	hsa-miR-17-5p	Homo sapiens	MMP2	4313	Homo sapiens	Western blot	Functional MTI	20209605
MIRT031371	hsa-miR-17-5p	Homo sapiens	HBP1	26959	Homo sapiens	Reporter assay	Functional MTI	20505989
MIRT031371	hsa-miR-17-5p	Homo sapiens	HBP1	26959	Homo sapiens	HITS-CLIP	Functional MTI (Weak)	22473208
MIRT031371	hsa-miR-17-5p	Homo sapiens	HBP1	26959	Homo sapiens	PAR-CLIP	Functional MTI (Weak)	23592263
MIRT035530	hsa-miR-17-5p	Homo sapiens	SIRPA	140885	Homo sapiens	Luciferase reporter assay	Functional MTI	23562609
MIRT050791	hsa-miR-17-5p	Homo sapiens	MOB1B	92597	Homo sapiens	CLASH	Functional MTI (Weak)	23622248
MIRT050792	hsa-miR-17-5p	Homo sapiens	FBXO28	23219	Homo sapiens	CLASH	Functional MTI (Weak)	23622248
MIRT050793	hsa-miR-17-5p	Homo sapiens	TJP1	7082	Homo sapiens	CLASH	Functional MTI (Weak)	23622248
MIRT050794	hsa-miR-17-5p	Homo sapiens	SLC35E2B	728661	Homo sapiens	CLASH	Functional MTI (Weak)	23622248
MIRT050795	hsa-miR-17-5p	Homo sapiens	ZC3H18	124245	Homo sapiens	CLASH	Functional MTI (Weak)	23622248
MIRT050796	hsa-miR-17-5p	Homo sapiens	UBE4A	9354	Homo sapiens	CLASH	Functional MTI (Weak)	23622248
MIRT050797	hsa-miR-17-5p	Homo sapiens	DHX33	56919	Homo sapiens	CLASH	Functional MTI (Weak)	23622248
MIRT050798	hsa-miR-17-5p	Homo sapiens	RPS27A	6233	Homo sapiens	CLASH	Functional MTI (Weak)	23622248
MIRT050798	hsa-miR-17-5p	Homo sapiens	RPS27A	6233	Homo sapiens	PAR-CLIP	Functional MTI (Weak)	23592263
MIRT050798	hsa-miR-17-5p	Homo sapiens	RPS27A	6233	Homo sapiens	PAR-CLIP	Functional MTI (Weak)	24398324
MIRT050798	hsa-miR-17-5p	Homo sapiens	RPS27A	6233	Homo sapiens	PAR-CLIP	Functional MTI (Weak)	23446348
MIRT050798	hsa-miR-17-5p	Homo sapiens	RPS27A	6233	Homo sapiens	PAR-CLIP	Functional MTI (Weak)	22012620
MIRT050798	hsa-miR-17-5p	Homo sapiens	RPS27A	6233	Homo sapiens	PAR-CLIP//HITS-CLIP	Functional MTI (Weak)	21572407
MIRT050798	hsa-miR-17-5p	Homo sapiens	RPS27A	6233	Homo sapiens	PAR-CLIP	Functional MTI (Weak)	20371350
MIRT050799	hsa-miR-17-5p	Homo sapiens	HIST1H4C	8364	Homo sapiens	CLASH	Functional MTI (Weak)	23622248
MIRT050800	hsa-miR-17-5p	Homo sapiens	GDAP1	54332	Homo sapiens	CLASH	Functional MTI (Weak)	23622248
MIRT050801	hsa-miR-17-5p	Homo sapiens	TMEM165	55858	Homo sapiens	CLASH	Functional MTI (Weak)	23622248
MIRT050802	hsa-miR-17-5p	Homo sapiens	SOX4	6659	Homo sapiens	CLASH	Functional MTI (Weak)	23622248
MIRT050802	hsa-miR-17-5p	Homo sapiens	SOX4	6659	Homo sapiens	PAR-CLIP	Functional MTI (Weak)	23592263
MIRT050802	hsa-miR-17-5p	Homo sapiens	SOX4	6659	Homo sapiens	PAR-CLIP	Functional MTI (Weak)	24398324
MIRT050802	hsa-miR-17-5p	Homo sapiens	SOX4	6659	Homo sapiens	PAR-CLIP	Functional MTI (Weak)	23446348
MIRT050802	hsa-miR-17-5p	Homo sapiens	SOX4	6659	Homo sapiens	PAR-CLIP	Functional MTI (Weak)	21572407
MIRT050802	hsa-miR-17-5p	Homo sapiens	SOX4	6659	Homo sapiens	PAR-CLIP	Functional MTI (Weak)	20371350
MIRT050803	hsa-miR-17-5p	Homo sapiens	TRIM11	81559	Homo sapiens	CLASH	Functional MTI (Weak)	23622248
MIRT050804	hsa-miR-17-5p	Homo sapiens	MRPL40	64976	Homo sapiens	CLASH	Functional MTI (Weak)	23622248
MIRT050805	hsa-miR-17-5p	Homo sapiens	PIGS	94005	Homo sapiens	CLASH	Functional MTI (Weak)	23622248
MIRT050806	hsa-miR-17-5p	Homo sapiens	ND4	4538	Homo sapiens	CLASH	Functional MTI (Weak)	23622248
MIRT050807	hsa-miR-17-5p	Homo sapiens	PPP1R15A	23645	Homo sapiens	CLASH	Functional MTI (Weak)	23622248
MIRT050808	hsa-miR-17-5p	Homo sapiens	USP38	84640	Homo sapiens	CLASH	Functional MTI (Weak)	23622248
MIRT050809	hsa-miR-17-5p	Homo sapiens	RAB23	51715	Homo sapiens	CLASH	Functional MTI (Weak)	23622248
MIRT050810	hsa-miR-17-5p	Homo sapiens	LARP1	23367	Homo sapiens	CLASH	Functional MTI (Weak)	23622248
MIRT050811	hsa-miR-17-5p	Homo sapiens	ZSWIM3	140831	Homo sapiens	CLASH	Functional MTI (Weak)	23622248
MIRT050812	hsa-miR-17-5p	Homo sapiens	ADARB1	104	Homo sapiens	CLASH	Functional MTI (Weak)	23622248
MIRT050813	hsa-miR-17-5p	Homo sapiens	MEN1	4221	Homo sapiens	CLASH	Functional MTI (Weak)	23622248
MIRT050814	hsa-miR-17-5p	Homo sapiens	FAM8A1	51439	Homo sapiens	CLASH	Functional MTI (Weak)	23622248
MIRT050815	hsa-miR-17-5p	Homo sapiens	NPAS2	4862	Homo sapiens	CLASH	Functional MTI (Weak)	23622248
MIRT050816	hsa-miR-17-5p	Homo sapiens	ATP6	4508	Homo sapiens	CLASH	Functional MTI (Weak)	23622248
MIRT050817	hsa-miR-17-5p	Homo sapiens	STK11	6794	Homo sapiens	CLASH	Functional MTI (Weak)	23622248
MIRT050818	hsa-miR-17-5p	Homo sapiens	ACOT2	10965	Homo sapiens	CLASH	Functional MTI (Weak)	23622248
MIRT050819	hsa-miR-17-5p	Homo sapiens	ATF3	467	Homo sapiens	CLASH	Functional MTI (Weak)	23622248
MIRT050820	hsa-miR-17-5p	Homo sapiens	ASNS	440	Homo sapiens	CLASH	Functional MTI (Weak)	23622248
MIRT050821	hsa-miR-17-5p	Homo sapiens	RTTN	25914	Homo sapiens	CLASH	Functional MTI (Weak)	23622248
MIRT050822	hsa-miR-17-5p	Homo sapiens	ZNF689	115509	Homo sapiens	CLASH	Functional MTI (Weak)	23622248
MIRT050823	hsa-miR-17-5p	Homo sapiens	HTT	3064	Homo sapiens	CLASH	Functional MTI (Weak)	23622248
MIRT050824	hsa-miR-17-5p	Homo sapiens	IMMT	10989	Homo sapiens	CLASH	Functional MTI (Weak)	23622248
MIRT050825	hsa-miR-17-5p	Homo sapiens	TBC1D15	64786	Homo sapiens	CLASH	Functional MTI (Weak)	23622248
MIRT050826	hsa-miR-17-5p	Homo sapiens	PSD3	23362	Homo sapiens	CLASH	Functional MTI (Weak)	23622248
MIRT050827	hsa-miR-17-5p	Homo sapiens	HIST1H2AM	8336	Homo sapiens	CLASH	Functional MTI (Weak)	23622248
MIRT050828	hsa-miR-17-5p	Homo sapiens	HUWE1	10075	Homo sapiens	CLASH	Functional MTI (Weak)	23622248
MIRT050829	hsa-miR-17-5p	Homo sapiens	HIST3H2A	92815	Homo sapiens	CLASH	Functional MTI (Weak)	23622248
MIRT050830	hsa-miR-17-5p	Homo sapiens	APEX1	328	Homo sapiens	CLASH	Functional MTI (Weak)	23622248
MIRT050831	hsa-miR-17-5p	Homo sapiens	AZIN1	51582	Homo sapiens	CLASH	Functional MTI (Weak)	23622248
MIRT050832	hsa-miR-17-5p	Homo sapiens	RPS15A	6210	Homo sapiens	CLASH	Functional MTI (Weak)	23622248
MIRT050833	hsa-miR-17-5p	Homo sapiens	COA1	55744	Homo sapiens	CLASH	Functional MTI (Weak)	23622248
MIRT050834	hsa-miR-17-5p	Homo sapiens	CPE	1363	Homo sapiens	CLASH	Functional MTI (Weak)	23622248
MIRT050835	hsa-miR-17-5p	Homo sapiens	MBNL1	4154	Homo sapiens	CLASH	Functional MTI (Weak)	23622248
MIRT050836	hsa-miR-17-5p	Homo sapiens	IGFBP5	3488	Homo sapiens	CLASH	Functional MTI (Weak)	23622248
MIRT050837	hsa-miR-17-5p	Homo sapiens	HNRNPU	3192	Homo sapiens	CLASH	Functional MTI (Weak)	23622248
MIRT050838	hsa-miR-17-5p	Homo sapiens	ND2	4536	Homo sapiens	CLASH	Functional MTI (Weak)	23622248
MIRT050839	hsa-miR-17-5p	Homo sapiens	PIK3CA	5290	Homo sapiens	CLASH	Functional MTI (Weak)	23622248
MIRT050840	hsa-miR-17-5p	Homo sapiens	PAIP1	10605	Homo sapiens	CLASH	Functional MTI (Weak)	23622248
MIRT050841	hsa-miR-17-5p	Homo sapiens	EEF1A1	1915	Homo sapiens	CLASH	Functional MTI (Weak)	23622248
MIRT050842	hsa-miR-17-5p	Homo sapiens	MTRF1L	54516	Homo sapiens	CLASH	Functional MTI (Weak)	23622248
MIRT050843	hsa-miR-17-5p	Homo sapiens	KAT2A	2648	Homo sapiens	CLASH	Functional MTI (Weak)	23622248
MIRT050844	hsa-miR-17-5p	Homo sapiens	POGK	57645	Homo sapiens	CLASH	Functional MTI (Weak)	23622248
MIRT050845	hsa-miR-17-5p	Homo sapiens	OPTN	10133	Homo sapiens	CLASH	Functional MTI (Weak)	23622248
MIRT050846	hsa-miR-17-5p	Homo sapiens	MYCBP2	23077	Homo sapiens	CLASH	Functional MTI (Weak)	23622248
MIRT050847	hsa-miR-17-5p	Homo sapiens	SYNDIG1	79953	Homo sapiens	CLASH	Functional MTI (Weak)	23622248
MIRT050848	hsa-miR-17-5p	Homo sapiens	UBE2S	27338	Homo sapiens	CLASH	Functional MTI (Weak)	23622248
MIRT050849	hsa-miR-17-5p	Homo sapiens	RYR2	6262	Homo sapiens	CLASH	Functional MTI (Weak)	23622248
MIRT050850	hsa-miR-17-5p	Homo sapiens	HIST2H2AA3	8337	Homo sapiens	CLASH	Functional MTI (Weak)	23622248
MIRT050851	hsa-miR-17-5p	Homo sapiens	COPS3	8533	Homo sapiens	CLASH	Functional MTI (Weak)	23622248
MIRT050852	hsa-miR-17-5p	Homo sapiens	MGEA5	10724	Homo sapiens	CLASH	Functional MTI (Weak)	23622248
MIRT050853	hsa-miR-17-5p	Homo sapiens	PELI1	57162	Homo sapiens	CLASH	Functional MTI (Weak)	23622248
MIRT050854	hsa-miR-17-5p	Homo sapiens	CETN2	1069	Homo sapiens	CLASH	Functional MTI (Weak)	23622248
MIRT050855	hsa-miR-17-5p	Homo sapiens	AGO1	26523	Homo sapiens	CLASH	Functional MTI (Weak)	23622248
MIRT050855	hsa-miR-17-5p	Homo sapiens	AGO1	26523	Homo sapiens	HITS-CLIP	Functional MTI (Weak)	22473208
MIRT050856	hsa-miR-17-5p	Homo sapiens	RPL37	6167	Homo sapiens	CLASH	Functional MTI (Weak)	23622248
MIRT050857	hsa-miR-17-5p	Homo sapiens	REEP5	7905	Homo sapiens	CLASH	Functional MTI (Weak)	23622248
MIRT050857	hsa-miR-17-5p	Homo sapiens	REEP5	7905	Homo sapiens	HITS-CLIP	Functional MTI (Weak)	22473208
MIRT050858	hsa-miR-17-5p	Homo sapiens	MRPS6	64968	Homo sapiens	CLASH	Functional MTI (Weak)	23622248
MIRT050859	hsa-miR-17-5p	Homo sapiens	CHD4	1108	Homo sapiens	CLASH	Functional MTI (Weak)	23622248
MIRT050860	hsa-miR-17-5p	Homo sapiens	SLC25A3	5250	Homo sapiens	CLASH	Functional MTI (Weak)	23622248
MIRT050861	hsa-miR-17-5p	Homo sapiens	MUC21	394263	Homo sapiens	CLASH	Functional MTI (Weak)	23622248
MIRT050862	hsa-miR-17-5p	Homo sapiens	KDM4A	9682	Homo sapiens	CLASH	Functional MTI (Weak)	23622248
MIRT050863	hsa-miR-17-5p	Homo sapiens	HIST2H4B	554313	Homo sapiens	CLASH	Functional MTI (Weak)	23622248
MIRT050864	hsa-miR-17-5p	Homo sapiens	COX2	4513	Homo sapiens	CLASH	Functional MTI (Weak)	23622248
MIRT050865	hsa-miR-17-5p	Homo sapiens	ATP5B	506	Homo sapiens	CLASH	Functional MTI (Weak)	23622248
MIRT050866	hsa-miR-17-5p	Homo sapiens	CBL	867	Homo sapiens	CLASH	Functional MTI (Weak)	23622248
MIRT050867	hsa-miR-17-5p	Homo sapiens	CNEP1R1	255919	Homo sapiens	CLASH	Functional MTI (Weak)	23622248
MIRT050868	hsa-miR-17-5p	Homo sapiens	NOC2L	26155	Homo sapiens	CLASH	Functional MTI (Weak)	23622248
MIRT050869	hsa-miR-17-5p	Homo sapiens	CANX	821	Homo sapiens	CLASH	Functional MTI (Weak)	23622248
MIRT050870	hsa-miR-17-5p	Homo sapiens	ENPP5	59084	Homo sapiens	CLASH	Functional MTI (Weak)	23622248
MIRT050870	hsa-miR-17-5p	Homo sapiens	ENPP5	59084	Homo sapiens	PAR-CLIP	Functional MTI (Weak)	21572407
MIRT050870	hsa-miR-17-5p	Homo sapiens	ENPP5	59084	Homo sapiens	PAR-CLIP	Functional MTI (Weak)	20371350
MIRT050871	hsa-miR-17-5p	Homo sapiens	EARS2	124454	Homo sapiens	CLASH	Functional MTI (Weak)	23622248
MIRT050872	hsa-miR-17-5p	Homo sapiens	RPL7	6129	Homo sapiens	CLASH	Functional MTI (Weak)	23622248
MIRT050873	hsa-miR-17-5p	Homo sapiens	CAP1	10487	Homo sapiens	CLASH	Functional MTI (Weak)	23622248
MIRT050874	hsa-miR-17-5p	Homo sapiens	UBE2C	11065	Homo sapiens	CLASH	Functional MTI (Weak)	23622248
MIRT050874	hsa-miR-17-5p	Homo sapiens	UBE2C	11065	Homo sapiens	Luciferase reporter assay//qRT-PCR//Western blot	Functional MTI	25760688
MIRT050875	hsa-miR-17-5p	Homo sapiens	RMDN1	51115	Homo sapiens	CLASH	Functional MTI (Weak)	23622248
MIRT050876	hsa-miR-17-5p	Homo sapiens	SLC25A37	51312	Homo sapiens	CLASH	Functional MTI (Weak)	23622248
MIRT050877	hsa-miR-17-5p	Homo sapiens	NFAT5	10725	Homo sapiens	CLASH	Functional MTI (Weak)	23622248
MIRT050877	hsa-miR-17-5p	Homo sapiens	NFAT5	10725	Homo sapiens	HITS-CLIP	Functional MTI (Weak)	22473208
MIRT050877	hsa-miR-17-5p	Homo sapiens	NFAT5	10725	Homo sapiens	PAR-CLIP	Functional MTI (Weak)	23592263
MIRT050877	hsa-miR-17-5p	Homo sapiens	NFAT5	10725	Homo sapiens	PAR-CLIP	Functional MTI (Weak)	23446348
MIRT050877	hsa-miR-17-5p	Homo sapiens	NFAT5	10725	Homo sapiens	PAR-CLIP	Functional MTI (Weak)	21572407
MIRT050877	hsa-miR-17-5p	Homo sapiens	NFAT5	10725	Homo sapiens	PAR-CLIP	Functional MTI (Weak)	20371350
MIRT050878	hsa-miR-17-5p	Homo sapiens	DCTPP1	79077	Homo sapiens	CLASH	Functional MTI (Weak)	23622248
MIRT050879	hsa-miR-17-5p	Homo sapiens	MFHAS1	9258	Homo sapiens	CLASH	Functional MTI (Weak)	23622248
MIRT050880	hsa-miR-17-5p	Homo sapiens	ASH1L	55870	Homo sapiens	CLASH	Functional MTI (Weak)	23622248
MIRT050881	hsa-miR-17-5p	Homo sapiens	HDAC10	83933	Homo sapiens	CLASH	Functional MTI (Weak)	23622248
MIRT050882	hsa-miR-17-5p	Homo sapiens	RBM5	10181	Homo sapiens	CLASH	Functional MTI (Weak)	23622248
MIRT050883	hsa-miR-17-5p	Homo sapiens	UBE3C	9690	Homo sapiens	CLASH	Functional MTI (Weak)	23622248
MIRT050884	hsa-miR-17-5p	Homo sapiens	DEPDC1	55635	Homo sapiens	CLASH	Functional MTI (Weak)	23622248
MIRT050885	hsa-miR-17-5p	Homo sapiens	TRUB1	142940	Homo sapiens	CLASH	Functional MTI (Weak)	23622248
MIRT050886	hsa-miR-17-5p	Homo sapiens	TMED10	10972	Homo sapiens	CLASH	Functional MTI (Weak)	23622248
MIRT050887	hsa-miR-17-5p	Homo sapiens	MDK	4192	Homo sapiens	CLASH	Functional MTI (Weak)	23622248
MIRT050888	hsa-miR-17-5p	Homo sapiens	ZBED3	84327	Homo sapiens	CLASH	Functional MTI (Weak)	23622248
MIRT050889	hsa-miR-17-5p	Homo sapiens	LCOR	84458	Homo sapiens	CLASH	Functional MTI (Weak)	23622248
MIRT050890	hsa-miR-17-5p	Homo sapiens	NUCKS1	64710	Homo sapiens	CLASH	Functional MTI (Weak)	23622248
MIRT050891	hsa-miR-17-5p	Homo sapiens	KIF5C	3800	Homo sapiens	CLASH	Functional MTI (Weak)	23622248
MIRT050892	hsa-miR-17-5p	Homo sapiens	WDR82	80335	Homo sapiens	CLASH	Functional MTI (Weak)	23622248
MIRT050893	hsa-miR-17-5p	Homo sapiens	COX7B	1349	Homo sapiens	CLASH	Functional MTI (Weak)	23622248
MIRT050894	hsa-miR-17-5p	Homo sapiens	SH3GLB2	56904	Homo sapiens	CLASH	Functional MTI (Weak)	23622248
MIRT050895	hsa-miR-17-5p	Homo sapiens	TAF9B	51616	Homo sapiens	CLASH	Functional MTI (Weak)	23622248
MIRT050896	hsa-miR-17-5p	Homo sapiens	NAPEPLD	222236	Homo sapiens	CLASH	Functional MTI (Weak)	23622248
MIRT050897	hsa-miR-17-5p	Homo sapiens	ATRX	546	Homo sapiens	CLASH	Functional MTI (Weak)	23622248
MIRT050898	hsa-miR-17-5p	Homo sapiens	PTBP1	5725	Homo sapiens	CLASH	Functional MTI (Weak)	23622248
MIRT050899	hsa-miR-17-5p	Homo sapiens	FTH1	2495	Homo sapiens	CLASH	Functional MTI (Weak)	23622248
MIRT050900	hsa-miR-17-5p	Homo sapiens	PLXNA1	5361	Homo sapiens	CLASH	Functional MTI (Weak)	23622248
MIRT050900	hsa-miR-17-5p	Homo sapiens	PLXNA1	5361	Homo sapiens	HITS-CLIP	Functional MTI (Weak)	22473208
MIRT050901	hsa-miR-17-5p	Homo sapiens	OFD1	8481	Homo sapiens	CLASH	Functional MTI (Weak)	23622248
MIRT050902	hsa-miR-17-5p	Homo sapiens	PER1	5187	Homo sapiens	CLASH	Functional MTI (Weak)	23622248
MIRT050903	hsa-miR-17-5p	Homo sapiens	ARL9	132946	Homo sapiens	CLASH	Functional MTI (Weak)	23622248
MIRT050904	hsa-miR-17-5p	Homo sapiens	ARHGAP5	394	Homo sapiens	CLASH	Functional MTI (Weak)	23622248
MIRT050905	hsa-miR-17-5p	Homo sapiens	SIPA1L3	23094	Homo sapiens	CLASH	Functional MTI (Weak)	23622248
MIRT050906	hsa-miR-17-5p	Homo sapiens	QARS	5859	Homo sapiens	CLASH	Functional MTI (Weak)	23622248
MIRT050907	hsa-miR-17-5p	Homo sapiens	ELP2	55250	Homo sapiens	CLASH	Functional MTI (Weak)	23622248
MIRT050908	hsa-miR-17-5p	Homo sapiens	SURF4	6836	Homo sapiens	CLASH	Functional MTI (Weak)	23622248
MIRT050909	hsa-miR-17-5p	Homo sapiens	RPL21	6144	Homo sapiens	CLASH	Functional MTI (Weak)	23622248
MIRT050910	hsa-miR-17-5p	Homo sapiens	CTSA	5476	Homo sapiens	CLASH	Functional MTI (Weak)	23622248
MIRT050911	hsa-miR-17-5p	Homo sapiens	EPB41L5	57669	Homo sapiens	CLASH	Functional MTI (Weak)	23622248
MIRT050912	hsa-miR-17-5p	Homo sapiens	ABI2	10152	Homo sapiens	CLASH	Functional MTI (Weak)	23622248
MIRT050912	hsa-miR-17-5p	Homo sapiens	ABI2	10152	Homo sapiens	HITS-CLIP	Functional MTI (Weak)	23706177
MIRT050913	hsa-miR-17-5p	Homo sapiens	UQCRFS1	7386	Homo sapiens	CLASH	Functional MTI (Weak)	23622248
MIRT050914	hsa-miR-17-5p	Homo sapiens	TMEM9	252839	Homo sapiens	CLASH	Functional MTI (Weak)	23622248
MIRT050915	hsa-miR-17-5p	Homo sapiens	MED12	9968	Homo sapiens	CLASH	Functional MTI (Weak)	23622248
MIRT050916	hsa-miR-17-5p	Homo sapiens	NAGK	55577	Homo sapiens	CLASH	Functional MTI (Weak)	23622248
MIRT050916	hsa-miR-17-5p	Homo sapiens	NAGK	55577	Homo sapiens	PAR-CLIP	Functional MTI (Weak)	23446348
MIRT050916	hsa-miR-17-5p	Homo sapiens	NAGK	55577	Homo sapiens	PAR-CLIP	Functional MTI (Weak)	21572407
MIRT050916	hsa-miR-17-5p	Homo sapiens	NAGK	55577	Homo sapiens	PAR-CLIP	Functional MTI (Weak)	20371350
MIRT050917	hsa-miR-17-5p	Homo sapiens	TSC2	7249	Homo sapiens	CLASH	Functional MTI (Weak)	23622248
MIRT050918	hsa-miR-17-5p	Homo sapiens	GPM6A	2823	Homo sapiens	CLASH	Functional MTI (Weak)	23622248
MIRT050919	hsa-miR-17-5p	Homo sapiens	SEPT2	4735	Homo sapiens	CLASH	Functional MTI (Weak)	23622248
MIRT050919	hsa-miR-17-5p	Homo sapiens	SEPT2	4735	Homo sapiens	HITS-CLIP	Functional MTI (Weak)	22473208
MIRT050919	hsa-miR-17-5p	Homo sapiens	SEPT2	4735	Homo sapiens	PAR-CLIP	Functional MTI (Weak)	23446348
MIRT050919	hsa-miR-17-5p	Homo sapiens	SEPT2	4735	Homo sapiens	PAR-CLIP	Functional MTI (Weak)	20371350
MIRT050920	hsa-miR-17-5p	Homo sapiens	TEFM	79736	Homo sapiens	CLASH	Functional MTI (Weak)	23622248
MIRT050921	hsa-miR-17-5p	Homo sapiens	FASN	2194	Homo sapiens	CLASH	Functional MTI (Weak)	23622248
MIRT050922	hsa-miR-17-5p	Homo sapiens	AMD1	262	Homo sapiens	CLASH	Functional MTI (Weak)	23622248
MIRT050923	hsa-miR-17-5p	Homo sapiens	TRA2B	6434	Homo sapiens	CLASH	Functional MTI (Weak)	23622248
MIRT050924	hsa-miR-17-5p	Homo sapiens	DCUN1D4	23142	Homo sapiens	CLASH	Functional MTI (Weak)	23622248
MIRT050925	hsa-miR-17-5p	Homo sapiens	PRICKLE1	144165	Homo sapiens	CLASH	Functional MTI (Weak)	23622248
MIRT050926	hsa-miR-17-5p	Homo sapiens	SEPT11	55752	Homo sapiens	CLASH	Functional MTI (Weak)	23622248
MIRT050927	hsa-miR-17-5p	Homo sapiens	CHST14	113189	Homo sapiens	CLASH	Functional MTI (Weak)	23622248
MIRT050928	hsa-miR-17-5p	Homo sapiens	TRIM44	54765	Homo sapiens	CLASH	Functional MTI (Weak)	23622248
MIRT050929	hsa-miR-17-5p	Homo sapiens	SON	6651	Homo sapiens	CLASH	Functional MTI (Weak)	23622248
MIRT050929	hsa-miR-17-5p	Homo sapiens	SON	6651	Homo sapiens	HITS-CLIP	Functional MTI (Weak)	27418678
MIRT050930	hsa-miR-17-5p	Homo sapiens	SMIM15	643155	Homo sapiens	CLASH	Functional MTI (Weak)	23622248
MIRT050931	hsa-miR-17-5p	Homo sapiens	LAPTM4A	9741	Homo sapiens	CLASH	Functional MTI (Weak)	23622248
MIRT050931	hsa-miR-17-5p	Homo sapiens	LAPTM4A	9741	Homo sapiens	HITS-CLIP	Functional MTI (Weak)	22473208
MIRT050931	hsa-miR-17-5p	Homo sapiens	LAPTM4A	9741	Homo sapiens	PAR-CLIP	Functional MTI (Weak)	23592263
MIRT050931	hsa-miR-17-5p	Homo sapiens	LAPTM4A	9741	Homo sapiens	PAR-CLIP	Functional MTI (Weak)	24398324
MIRT050931	hsa-miR-17-5p	Homo sapiens	LAPTM4A	9741	Homo sapiens	PAR-CLIP	Functional MTI (Weak)	23446348
MIRT050931	hsa-miR-17-5p	Homo sapiens	LAPTM4A	9741	Homo sapiens	PAR-CLIP	Functional MTI (Weak)	22012620
MIRT050931	hsa-miR-17-5p	Homo sapiens	LAPTM4A	9741	Homo sapiens	PAR-CLIP	Functional MTI (Weak)	21572407
MIRT050931	hsa-miR-17-5p	Homo sapiens	LAPTM4A	9741	Homo sapiens	PAR-CLIP	Functional MTI (Weak)	20371350
MIRT050932	hsa-miR-17-5p	Homo sapiens	CHTF8	54921	Homo sapiens	CLASH	Functional MTI (Weak)	23622248
MIRT050933	hsa-miR-17-5p	Homo sapiens	SMAD3	4088	Homo sapiens	CLASH	Functional MTI (Weak)	23622248
MIRT050934	hsa-miR-17-5p	Homo sapiens	NONO	4841	Homo sapiens	CLASH	Functional MTI (Weak)	23622248
MIRT050935	hsa-miR-17-5p	Homo sapiens	EIF4G3	8672	Homo sapiens	CLASH	Functional MTI (Weak)	23622248
MIRT050936	hsa-miR-17-5p	Homo sapiens	NOTCH2	4853	Homo sapiens	CLASH	Functional MTI (Weak)	23622248
MIRT050937	hsa-miR-17-5p	Homo sapiens	SDHA	6389	Homo sapiens	CLASH	Functional MTI (Weak)	23622248
MIRT050938	hsa-miR-17-5p	Homo sapiens	XIAP	331	Homo sapiens	CLASH	Functional MTI (Weak)	23622248
MIRT050938	hsa-miR-17-5p	Homo sapiens	XIAP	331	Homo sapiens	PAR-CLIP	Functional MTI (Weak)	21572407
MIRT050939	hsa-miR-17-5p	Homo sapiens	DNMBP	23268	Homo sapiens	CLASH	Functional MTI (Weak)	23622248
MIRT050940	hsa-miR-17-5p	Homo sapiens	TRAP1	10131	Homo sapiens	CLASH	Functional MTI (Weak)	23622248
MIRT050941	hsa-miR-17-5p	Homo sapiens	EPB41L2	2037	Homo sapiens	CLASH	Functional MTI (Weak)	23622248
MIRT050942	hsa-miR-17-5p	Homo sapiens	MED13	9969	Homo sapiens	CLASH	Functional MTI (Weak)	23622248
MIRT050943	hsa-miR-17-5p	Homo sapiens	TMTC4	84899	Homo sapiens	CLASH	Functional MTI (Weak)	23622248
MIRT050944	hsa-miR-17-5p	Homo sapiens	BACE1	23621	Homo sapiens	CLASH	Functional MTI (Weak)	23622248
MIRT050945	hsa-miR-17-5p	Homo sapiens	POGZ	23126	Homo sapiens	CLASH	Functional MTI (Weak)	23622248
MIRT050946	hsa-miR-17-5p	Homo sapiens	GDF11	10220	Homo sapiens	CLASH	Functional MTI (Weak)	23622248
MIRT050946	hsa-miR-17-5p	Homo sapiens	GDF11	10220	Homo sapiens	PAR-CLIP	Functional MTI (Weak)	21572407
MIRT050947	hsa-miR-17-5p	Homo sapiens	GPI	2821	Homo sapiens	CLASH	Functional MTI (Weak)	23622248
MIRT050948	hsa-miR-17-5p	Homo sapiens	MNT	4335	Homo sapiens	CLASH	Functional MTI (Weak)	23622248
MIRT050949	hsa-miR-17-5p	Homo sapiens	DCAF1	9730	Homo sapiens	CLASH	Functional MTI (Weak)	23622248
MIRT050950	hsa-miR-17-5p	Homo sapiens	PGAM1	5223	Homo sapiens	CLASH	Functional MTI (Weak)	23622248
MIRT050951	hsa-miR-17-5p	Homo sapiens	KANSL1	284058	Homo sapiens	CLASH	Functional MTI (Weak)	23622248
MIRT050952	hsa-miR-17-5p	Homo sapiens	GAPDH	2597	Homo sapiens	CLASH	Functional MTI (Weak)	23622248
MIRT050953	hsa-miR-17-5p	Homo sapiens	PRPF8	10594	Homo sapiens	CLASH	Functional MTI (Weak)	23622248
MIRT050954	hsa-miR-17-5p	Homo sapiens	FOPNL	123811	Homo sapiens	CLASH	Functional MTI (Weak)	23622248
MIRT050955	hsa-miR-17-5p	Homo sapiens	TUBB4B	10383	Homo sapiens	CLASH	Functional MTI (Weak)	23622248
MIRT050956	hsa-miR-17-5p	Homo sapiens	DPYSL2	1808	Homo sapiens	CLASH	Functional MTI (Weak)	23622248
MIRT050956	hsa-miR-17-5p	Homo sapiens	DPYSL2	1808	Homo sapiens	PAR-CLIP	Functional MTI (Weak)	22012620
MIRT050957	hsa-miR-17-5p	Homo sapiens	NBR1	4077	Homo sapiens	CLASH	Functional MTI (Weak)	23622248
MIRT050958	hsa-miR-17-5p	Homo sapiens	MFSD4B	91749	Homo sapiens	CLASH	Functional MTI (Weak)	23622248
MIRT050959	hsa-miR-17-5p	Homo sapiens	ZNF507	22847	Homo sapiens	CLASH	Functional MTI (Weak)	23622248
MIRT050960	hsa-miR-17-5p	Homo sapiens	BLVRA	644	Homo sapiens	CLASH	Functional MTI (Weak)	23622248
MIRT050961	hsa-miR-17-5p	Homo sapiens	PPP2R1A	5518	Homo sapiens	CLASH	Functional MTI (Weak)	23622248
MIRT050962	hsa-miR-17-5p	Homo sapiens	DCBLD2	131566	Homo sapiens	CLASH	Functional MTI (Weak)	23622248
MIRT050962	hsa-miR-17-5p	Homo sapiens	DCBLD2	131566	Homo sapiens	PAR-CLIP	Functional MTI (Weak)	26701625
MIRT050963	hsa-miR-17-5p	Homo sapiens	CLPTM1	1209	Homo sapiens	CLASH	Functional MTI (Weak)	23622248
MIRT050964	hsa-miR-17-5p	Homo sapiens	ARHGEF7	8874	Homo sapiens	CLASH	Functional MTI (Weak)	23622248
MIRT050964	hsa-miR-17-5p	Homo sapiens	ARHGEF7	8874	Homo sapiens	HITS-CLIP	Functional MTI (Weak)	22473208
MIRT050965	hsa-miR-17-5p	Homo sapiens	HIST2H3A	333932	Homo sapiens	CLASH	Functional MTI (Weak)	23622248
MIRT050966	hsa-miR-17-5p	Homo sapiens	FANCA	2175	Homo sapiens	CLASH	Functional MTI (Weak)	23622248
MIRT050967	hsa-miR-17-5p	Homo sapiens	MORF4L2	9643	Homo sapiens	CLASH	Functional MTI (Weak)	23622248
MIRT050968	hsa-miR-17-5p	Homo sapiens	RLF	6018	Homo sapiens	CLASH	Functional MTI (Weak)	23622248
MIRT050969	hsa-miR-17-5p	Homo sapiens	RAB5B	5869	Homo sapiens	CLASH	Functional MTI (Weak)	23622248
MIRT050969	hsa-miR-17-5p	Homo sapiens	RAB5B	5869	Homo sapiens	HITS-CLIP	Functional MTI (Weak)	22473208
MIRT050969	hsa-miR-17-5p	Homo sapiens	RAB5B	5869	Homo sapiens	PAR-CLIP	Functional MTI (Weak)	23592263
MIRT050969	hsa-miR-17-5p	Homo sapiens	RAB5B	5869	Homo sapiens	PAR-CLIP	Functional MTI (Weak)	23446348
MIRT050969	hsa-miR-17-5p	Homo sapiens	RAB5B	5869	Homo sapiens	PAR-CLIP	Functional MTI (Weak)	21572407
MIRT050969	hsa-miR-17-5p	Homo sapiens	RAB5B	5869	Homo sapiens	PAR-CLIP	Functional MTI (Weak)	20371350
MIRT050969	hsa-miR-17-5p	Homo sapiens	RAB5B	5869	Homo sapiens	PAR-CLIP	Functional MTI (Weak)	27292025
MIRT050970	hsa-miR-17-5p	Homo sapiens	TOB1	10140	Homo sapiens	CLASH	Functional MTI (Weak)	23622248
MIRT050971	hsa-miR-17-5p	Homo sapiens	EFHC1	114327	Homo sapiens	CLASH	Functional MTI (Weak)	23622248
MIRT050972	hsa-miR-17-5p	Homo sapiens	MTMR3	8897	Homo sapiens	CLASH	Functional MTI (Weak)	23622248
MIRT050972	hsa-miR-17-5p	Homo sapiens	MTMR3	8897	Homo sapiens	HITS-CLIP	Functional MTI (Weak)	22473208
MIRT050973	hsa-miR-17-5p	Homo sapiens	TNFRSF10B	8795	Homo sapiens	CLASH	Functional MTI (Weak)	23622248
MIRT050973	hsa-miR-17-5p	Homo sapiens	TNFRSF10B	8795	Homo sapiens	PAR-CLIP	Functional MTI (Weak)	22012620
MIRT050973	hsa-miR-17-5p	Homo sapiens	TNFRSF10B	8795	Homo sapiens	PAR-CLIP	Functional MTI (Weak)	21572407
MIRT050974	hsa-miR-17-5p	Homo sapiens	GANAB	23193	Homo sapiens	CLASH	Functional MTI (Weak)	23622248
MIRT050975	hsa-miR-17-5p	Homo sapiens	SLC16A2	6567	Homo sapiens	CLASH	Functional MTI (Weak)	23622248
MIRT050976	hsa-miR-17-5p	Homo sapiens	RTN3	10313	Homo sapiens	CLASH	Functional MTI (Weak)	23622248
MIRT050977	hsa-miR-17-5p	Homo sapiens	ERCC2	2068	Homo sapiens	CLASH	Functional MTI (Weak)	23622248
MIRT050978	hsa-miR-17-5p	Homo sapiens	ATXN7	6314	Homo sapiens	CLASH	Functional MTI (Weak)	23622248
MIRT050979	hsa-miR-17-5p	Homo sapiens	HSP90AA1	3320	Homo sapiens	CLASH	Functional MTI (Weak)	23622248
MIRT050980	hsa-miR-17-5p	Homo sapiens	GLO1	2739	Homo sapiens	CLASH	Functional MTI (Weak)	23622248
MIRT050980	hsa-miR-17-5p	Homo sapiens	GLO1	2739	Homo sapiens	HITS-CLIP	Functional MTI (Weak)	22473208
MIRT050980	hsa-miR-17-5p	Homo sapiens	GLO1	2739	Homo sapiens	PAR-CLIP	Functional MTI (Weak)	21572407
MIRT050981	hsa-miR-17-5p	Homo sapiens	LPIN1	23175	Homo sapiens	CLASH	Functional MTI (Weak)	23622248
MIRT050982	hsa-miR-17-5p	Homo sapiens	LSM14A	26065	Homo sapiens	CLASH	Functional MTI (Weak)	23622248
MIRT050983	hsa-miR-17-5p	Homo sapiens	ILF3	3609	Homo sapiens	CLASH	Functional MTI (Weak)	23622248
MIRT050984	hsa-miR-17-5p	Homo sapiens	ANKRD27	84079	Homo sapiens	CLASH	Functional MTI (Weak)	23622248
MIRT050985	hsa-miR-17-5p	Homo sapiens	TNPO3	23534	Homo sapiens	CLASH	Functional MTI (Weak)	23622248
MIRT050986	hsa-miR-17-5p	Homo sapiens	NAT8L	339983	Homo sapiens	CLASH	Functional MTI (Weak)	23622248
MIRT050987	hsa-miR-17-5p	Homo sapiens	PTTG1	9232	Homo sapiens	CLASH	Functional MTI (Weak)	23622248
MIRT050988	hsa-miR-17-5p	Homo sapiens	ARPC2	10109	Homo sapiens	CLASH	Functional MTI (Weak)	23622248
MIRT050989	hsa-miR-17-5p	Homo sapiens	JPT1	51155	Homo sapiens	CLASH	Functional MTI (Weak)	23622248
MIRT050990	hsa-miR-17-5p	Homo sapiens	SLC25A28	81894	Homo sapiens	CLASH	Functional MTI (Weak)	23622248
MIRT050991	hsa-miR-17-5p	Homo sapiens	TRRAP	8295	Homo sapiens	CLASH	Functional MTI (Weak)	23622248
MIRT050992	hsa-miR-17-5p	Homo sapiens	ELMO2	63916	Homo sapiens	CLASH	Functional MTI (Weak)	23622248
MIRT050993	hsa-miR-17-5p	Homo sapiens	PCNX1	22990	Homo sapiens	CLASH	Functional MTI (Weak)	23622248
MIRT050994	hsa-miR-17-5p	Homo sapiens	TMEM19	55266	Homo sapiens	CLASH	Functional MTI (Weak)	23622248
MIRT050995	hsa-miR-17-5p	Homo sapiens	PBXIP1	57326	Homo sapiens	CLASH	Functional MTI (Weak)	23622248
MIRT050996	hsa-miR-17-5p	Homo sapiens	CCT6A	908	Homo sapiens	CLASH	Functional MTI (Weak)	23622248
MIRT050997	hsa-miR-17-5p	Homo sapiens	PUDP	8226	Homo sapiens	CLASH	Functional MTI (Weak)	23622248
MIRT050998	hsa-miR-17-5p	Homo sapiens	PLS1	5357	Homo sapiens	CLASH	Functional MTI (Weak)	23622248
MIRT050998	hsa-miR-17-5p	Homo sapiens	PLS1	5357	Homo sapiens	PAR-CLIP	Functional MTI (Weak)	21572407
MIRT050999	hsa-miR-17-5p	Homo sapiens	RNF145	153830	Homo sapiens	CLASH	Functional MTI (Weak)	23622248
MIRT051000	hsa-miR-17-5p	Homo sapiens	AK1	203	Homo sapiens	CLASH	Functional MTI (Weak)	23622248
MIRT051001	hsa-miR-17-5p	Homo sapiens	TCEA2	6919	Homo sapiens	CLASH	Functional MTI (Weak)	23622248
MIRT051002	hsa-miR-17-5p	Homo sapiens	PLAG1	5324	Homo sapiens	CLASH	Functional MTI (Weak)	23622248
MIRT051003	hsa-miR-17-5p	Homo sapiens	PDPK1	5170	Homo sapiens	CLASH	Functional MTI (Weak)	23622248
MIRT051003	hsa-miR-17-5p	Homo sapiens	PDPK1	5170	Homo sapiens	PAR-CLIP	Functional MTI (Weak)	23446348
MIRT051004	hsa-miR-17-5p	Homo sapiens	TNFAIP1	7126	Homo sapiens	CLASH	Functional MTI (Weak)	23622248
MIRT051004	hsa-miR-17-5p	Homo sapiens	TNFAIP1	7126	Homo sapiens	HITS-CLIP	Functional MTI (Weak)	22473208
MIRT051005	hsa-miR-17-5p	Homo sapiens	RTCA	8634	Homo sapiens	CLASH	Functional MTI (Weak)	23622248
MIRT051006	hsa-miR-17-5p	Homo sapiens	TUT1	64852	Homo sapiens	CLASH	Functional MTI (Weak)	23622248
MIRT051007	hsa-miR-17-5p	Homo sapiens	LAS1L	81887	Homo sapiens	CLASH	Functional MTI (Weak)	23622248
MIRT051008	hsa-miR-17-5p	Homo sapiens	RPSA	3921	Homo sapiens	CLASH	Functional MTI (Weak)	23622248
MIRT051009	hsa-miR-17-5p	Homo sapiens	TMSB10	9168	Homo sapiens	CLASH	Functional MTI (Weak)	23622248
MIRT051010	hsa-miR-17-5p	Homo sapiens	ERLIN1	10613	Homo sapiens	CLASH	Functional MTI (Weak)	23622248
MIRT051011	hsa-miR-17-5p	Homo sapiens	EHMT2	10919	Homo sapiens	CLASH	Functional MTI (Weak)	23622248
MIRT051012	hsa-miR-17-5p	Homo sapiens	BAZ2A	11176	Homo sapiens	CLASH	Functional MTI (Weak)	23622248
MIRT051013	hsa-miR-17-5p	Homo sapiens	ARHGAP10	79658	Homo sapiens	CLASH	Functional MTI (Weak)	23622248
MIRT051014	hsa-miR-17-5p	Homo sapiens	PDLIM5	10611	Homo sapiens	CLASH	Functional MTI (Weak)	23622248
MIRT051015	hsa-miR-17-5p	Homo sapiens	CCDC47	57003	Homo sapiens	CLASH	Functional MTI (Weak)	23622248
MIRT051016	hsa-miR-17-5p	Homo sapiens	CPSF1	29894	Homo sapiens	CLASH	Functional MTI (Weak)	23622248
MIRT051017	hsa-miR-17-5p	Homo sapiens	MTF1	4520	Homo sapiens	CLASH	Functional MTI (Weak)	23622248
MIRT051017	hsa-miR-17-5p	Homo sapiens	MTF1	4520	Homo sapiens	HITS-CLIP	Functional MTI (Weak)	22473208
MIRT051018	hsa-miR-17-5p	Homo sapiens	C15orf41	84529	Homo sapiens	CLASH	Functional MTI (Weak)	23622248
MIRT051018	hsa-miR-17-5p	Homo sapiens	C15orf41	84529	Homo sapiens	HITS-CLIP	Functional MTI (Weak)	23824327
MIRT051019	hsa-miR-17-5p	Homo sapiens	NUFIP2	57532	Homo sapiens	CLASH	Functional MTI (Weak)	23622248
MIRT051019	hsa-miR-17-5p	Homo sapiens	NUFIP2	57532	Homo sapiens	PAR-CLIP	Functional MTI (Weak)	23446348
MIRT051019	hsa-miR-17-5p	Homo sapiens	NUFIP2	57532	Homo sapiens	PAR-CLIP//HITS-CLIP	Functional MTI (Weak)	21572407
MIRT051019	hsa-miR-17-5p	Homo sapiens	NUFIP2	57532	Homo sapiens	PAR-CLIP	Functional MTI (Weak)	20371350
MIRT051020	hsa-miR-17-5p	Homo sapiens	GNB1	2782	Homo sapiens	CLASH	Functional MTI (Weak)	23622248
MIRT051021	hsa-miR-17-5p	Homo sapiens	IRAK1	3654	Homo sapiens	CLASH	Functional MTI (Weak)	23622248
MIRT051022	hsa-miR-17-5p	Homo sapiens	CPS1	1373	Homo sapiens	CLASH	Functional MTI (Weak)	23622248
MIRT051022	hsa-miR-17-5p	Homo sapiens	CPS1	1373	Homo sapiens	HITS-CLIP	Functional MTI (Weak)	23313552
MIRT051023	hsa-miR-17-5p	Homo sapiens	FXR2	9513	Homo sapiens	CLASH	Functional MTI (Weak)	23622248
MIRT051024	hsa-miR-17-5p	Homo sapiens	SUOX	6821	Homo sapiens	CLASH	Functional MTI (Weak)	23622248
MIRT051025	hsa-miR-17-5p	Homo sapiens	STIL	6491	Homo sapiens	CLASH	Functional MTI (Weak)	23622248
MIRT051026	hsa-miR-17-5p	Homo sapiens	WAC	51322	Homo sapiens	CLASH	Functional MTI (Weak)	23622248
MIRT051026	hsa-miR-17-5p	Homo sapiens	WAC	51322	Homo sapiens	PAR-CLIP	Functional MTI (Weak)	23592263
MIRT051026	hsa-miR-17-5p	Homo sapiens	WAC	51322	Homo sapiens	PAR-CLIP	Functional MTI (Weak)	22012620
MIRT051026	hsa-miR-17-5p	Homo sapiens	WAC	51322	Homo sapiens	PAR-CLIP	Functional MTI (Weak)	21572407
MIRT051027	hsa-miR-17-5p	Homo sapiens	FER	2241	Homo sapiens	CLASH	Functional MTI (Weak)	23622248
MIRT051028	hsa-miR-17-5p	Homo sapiens	EIF4G2	1982	Homo sapiens	CLASH	Functional MTI (Weak)	23622248
MIRT051028	hsa-miR-17-5p	Homo sapiens	EIF4G2	1982	Homo sapiens	HITS-CLIP	Functional MTI (Weak)	22473208
MIRT051029	hsa-miR-17-5p	Homo sapiens	BTN3A1	11119	Homo sapiens	CLASH	Functional MTI (Weak)	23622248
MIRT051029	hsa-miR-17-5p	Homo sapiens	BTN3A1	11119	Homo sapiens	HITS-CLIP	Functional MTI (Weak)	22473208
MIRT051030	hsa-miR-17-5p	Homo sapiens	TRIM8	81603	Homo sapiens	CLASH	Functional MTI (Weak)	23622248
MIRT051030	hsa-miR-17-5p	Homo sapiens	TRIM8	81603	Homo sapiens	HITS-CLIP	Functional MTI (Weak)	22473208
MIRT051030	hsa-miR-17-5p	Homo sapiens	TRIM8	81603	Homo sapiens	Luciferase reporter assay//qRT-PCR//Western blot	Functional MTI	28327152
MIRT051030	hsa-miR-17-5p	Homo sapiens	TRIM8	81603	Homo sapiens	Luciferase reporter assay//qRT-PCR	Functional MTI	26077989
MIRT051031	hsa-miR-17-5p	Homo sapiens	RUNDC1	146923	Homo sapiens	CLASH	Functional MTI (Weak)	23622248
MIRT051031	hsa-miR-17-5p	Homo sapiens	RUNDC1	146923	Homo sapiens	HITS-CLIP	Functional MTI (Weak)	22473208
MIRT051032	hsa-miR-17-5p	Homo sapiens	ZFYVE26	23503	Homo sapiens	CLASH	Functional MTI (Weak)	23622248
MIRT051032	hsa-miR-17-5p	Homo sapiens	ZFYVE26	23503	Homo sapiens	PAR-CLIP	Functional MTI (Weak)	23592263
MIRT051032	hsa-miR-17-5p	Homo sapiens	ZFYVE26	23503	Homo sapiens	PAR-CLIP	Functional MTI (Weak)	22012620
MIRT051033	hsa-miR-17-5p	Homo sapiens	RNF146	81847	Homo sapiens	CLASH	Functional MTI (Weak)	23622248
MIRT051034	hsa-miR-17-5p	Homo sapiens	PPP1CA	5499	Homo sapiens	CLASH	Functional MTI (Weak)	23622248
MIRT051035	hsa-miR-17-5p	Homo sapiens	NAP1L1	4673	Homo sapiens	CLASH	Functional MTI (Weak)	23622248
MIRT051036	hsa-miR-17-5p	Homo sapiens	ZIK1	284307	Homo sapiens	CLASH	Functional MTI (Weak)	23622248
MIRT051037	hsa-miR-17-5p	Homo sapiens	MKI67	4288	Homo sapiens	CLASH	Functional MTI (Weak)	23622248
MIRT051038	hsa-miR-17-5p	Homo sapiens	MAP3K8	1326	Homo sapiens	CLASH	Functional MTI (Weak)	23622248
MIRT051039	hsa-miR-17-5p	Homo sapiens	ZNF598	90850	Homo sapiens	CLASH	Functional MTI (Weak)	23622248
MIRT051040	hsa-miR-17-5p	Homo sapiens	TRIM71	131405	Homo sapiens	CLASH	Functional MTI (Weak)	23622248
MIRT051041	hsa-miR-17-5p	Homo sapiens	KIF1A	547	Homo sapiens	CLASH	Functional MTI (Weak)	23622248
MIRT051042	hsa-miR-17-5p	Homo sapiens	MAP3K9	4293	Homo sapiens	CLASH	Functional MTI (Weak)	23622248
MIRT051043	hsa-miR-17-5p	Homo sapiens	KMT2A	4297	Homo sapiens	CLASH	Functional MTI (Weak)	23622248
MIRT051044	hsa-miR-17-5p	Homo sapiens	RALGAPA1	253959	Homo sapiens	CLASH	Functional MTI (Weak)	23622248
MIRT051045	hsa-miR-17-5p	Homo sapiens	ZBTB5	9925	Homo sapiens	CLASH	Functional MTI (Weak)	23622248
MIRT051045	hsa-miR-17-5p	Homo sapiens	ZBTB5	9925	Homo sapiens	PAR-CLIP	Functional MTI (Weak)	23592263
MIRT051045	hsa-miR-17-5p	Homo sapiens	ZBTB5	9925	Homo sapiens	PAR-CLIP	Functional MTI (Weak)	21572407
MIRT051045	hsa-miR-17-5p	Homo sapiens	ZBTB5	9925	Homo sapiens	PAR-CLIP	Functional MTI (Weak)	26701625
MIRT051046	hsa-miR-17-5p	Homo sapiens	PCGF5	84333	Homo sapiens	CLASH	Functional MTI (Weak)	23622248
MIRT051047	hsa-miR-17-5p	Homo sapiens	GNAS	2778	Homo sapiens	CLASH	Functional MTI (Weak)	23622248
MIRT051047	hsa-miR-17-5p	Homo sapiens	GNAS	2778	Homo sapiens	HITS-CLIP	Functional MTI (Weak)	22473208
MIRT051048	hsa-miR-17-5p	Homo sapiens	WASL	8976	Homo sapiens	CLASH	Functional MTI (Weak)	23622248
MIRT051048	hsa-miR-17-5p	Homo sapiens	WASL	8976	Homo sapiens	PAR-CLIP	Functional MTI (Weak)	21572407
MIRT051048	hsa-miR-17-5p	Homo sapiens	WASL	8976	Homo sapiens	PAR-CLIP	Functional MTI (Weak)	20371350
MIRT051049	hsa-miR-17-5p	Homo sapiens	RBM12B	389677	Homo sapiens	CLASH	Functional MTI (Weak)	23622248
MIRT051049	hsa-miR-17-5p	Homo sapiens	RBM12B	389677	Homo sapiens	HITS-CLIP	Functional MTI (Weak)	22473208
MIRT051049	hsa-miR-17-5p	Homo sapiens	RBM12B	389677	Homo sapiens	PAR-CLIP	Functional MTI (Weak)	20371350
MIRT051050	hsa-miR-17-5p	Homo sapiens	TXLNA	200081	Homo sapiens	CLASH	Functional MTI (Weak)	23622248
MIRT051050	hsa-miR-17-5p	Homo sapiens	TXLNA	200081	Homo sapiens	HITS-CLIP	Functional MTI (Weak)	22473208
MIRT051051	hsa-miR-17-5p	Homo sapiens	ARIH1	25820	Homo sapiens	CLASH	Functional MTI (Weak)	23622248
MIRT051052	hsa-miR-17-5p	Homo sapiens	KCTD7	154881	Homo sapiens	CLASH	Functional MTI (Weak)	23622248
MIRT051053	hsa-miR-17-5p	Homo sapiens	HEXIM1	10614	Homo sapiens	CLASH	Functional MTI (Weak)	23622248
MIRT051054	hsa-miR-17-5p	Homo sapiens	DAPK3	1613	Homo sapiens	CLASH	Functional MTI (Weak)	23622248
MIRT051054	hsa-miR-17-5p	Homo sapiens	DAPK3	1613	Homo sapiens	GFP reporter assay//qRT-PCR//Western blot	Functional MTI	26117336
MIRT051055	hsa-miR-17-5p	Homo sapiens	PLEKHM1	9842	Homo sapiens	CLASH	Functional MTI (Weak)	23622248
MIRT051055	hsa-miR-17-5p	Homo sapiens	PLEKHM1	9842	Homo sapiens	PAR-CLIP	Functional MTI (Weak)	26701625
MIRT052967	hsa-miR-17-5p	Homo sapiens	PHLPP1	23239	Homo sapiens	Immunoblot//Luciferase reporter assay	Functional MTI	22116552
MIRT053060	hsa-miR-17-5p	Homo sapiens	TP53INP1	94241	Homo sapiens	qRT-PCR//Western blot//Reporter assay	Functional MTI	22730212
MIRT053060	hsa-miR-17-5p	Homo sapiens	TP53INP1	94241	Homo sapiens	Luciferase reporter assay//qRT-PCR//Western blot	Functional MTI	23333058
MIRT053060	hsa-miR-17-5p	Homo sapiens	TP53INP1	94241	Homo sapiens	PAR-CLIP	Functional MTI (Weak)	22100165
MIRT053108	hsa-miR-17-5p	Homo sapiens	ITGB8	3696	Homo sapiens	Luciferase reporter assay//qRT-PCR	Functional MTI	23602254
MIRT053202	hsa-miR-17-5p	Homo sapiens	BMP2	650	Homo sapiens	Flow//Luciferase reporter assay//qRT-PCR//Western blot	Functional MTI	23399447
MIRT053202	hsa-miR-17-5p	Homo sapiens	BMP2	650	Homo sapiens	PAR-CLIP	Functional MTI (Weak)	23592263
MIRT053770	hsa-miR-17-5p	Homo sapiens	SOCS6	9306	Homo sapiens	Luciferase reporter assay//qRT-PCR//Western blot	Functional MTI	24801601
MIRT054222	hsa-miR-17-5p	Homo sapiens	LIMK1	3984	Homo sapiens	Immunoblot//Luciferase reporter assay//qRT-PCR	Non-Functional MTI	23029228
MIRT054222	hsa-miR-17-5p	Homo sapiens	LIMK1	3984	Homo sapiens	PAR-CLIP	Functional MTI (Weak)	27292025
MIRT054344	hsa-miR-17-5p	Homo sapiens	KAT2B	8850	Homo sapiens	Immunocytochemistry//Luciferase reporter assay//qRT-PCR//Western blot	Functional MTI	23095762
MIRT054403	hsa-miR-17-5p	Homo sapiens	TIMP3	7078	Homo sapiens	Immunohistochemistry//Luciferase reporter assay//qRT-PCR//Western blot	Functional MTI	23990326
MIRT054458	hsa-miR-17-5p	Homo sapiens	ZBTB4	57659	Homo sapiens	Luciferase reporter assay	Functional MTI	24220575
MIRT054458	hsa-miR-17-5p	Homo sapiens	ZBTB4	57659	Homo sapiens	HITS-CLIP	Functional MTI (Weak)	22473208
MIRT054458	hsa-miR-17-5p	Homo sapiens	ZBTB4	57659	Homo sapiens	PAR-CLIP	Functional MTI (Weak)	24398324
MIRT054458	hsa-miR-17-5p	Homo sapiens	ZBTB4	57659	Homo sapiens	PAR-CLIP	Functional MTI (Weak)	21572407
MIRT054458	hsa-miR-17-5p	Homo sapiens	ZBTB4	57659	Homo sapiens	PAR-CLIP	Functional MTI (Weak)	20371350
MIRT054644	hsa-miR-17-5p	Homo sapiens	PDLIM7	9260	Homo sapiens	Luciferase reporter assay//qRT-PCR//Western blot	Functional MTI	24257599
MIRT054882	hsa-miR-17-5p	Homo sapiens	MAPK14	1432	Homo sapiens	Immunocytochemistry//Immunohistochemistry//qRT-PCR	Functional MTI (Weak)	24474786
MIRT054903	hsa-miR-17-5p	Homo sapiens	STAT3	6774	Homo sapiens	Immunoblot//Luciferase reporter assay	Functional MTI	25594054
MIRT054903	hsa-miR-17-5p	Homo sapiens	STAT3	6774	Homo sapiens	HITS-CLIP	Functional MTI (Weak)	22473208
MIRT054903	hsa-miR-17-5p	Homo sapiens	STAT3	6774	Homo sapiens	Luciferase reporter assay//Microarray//Northern blot//qRT-PCR//Western blot	Functional MTI	23059786
MIRT054927	hsa-miR-17-5p	Homo sapiens	NPAS3	64067	Homo sapiens	In situ hybridization//Luciferase reporter assay//Microarray//qRT-PCR//Western blot	Functional MTI	22228753
MIRT055019	hsa-miR-17-5p	Homo sapiens	TPRG1L	127262	Homo sapiens	HITS-CLIP	Functional MTI (Weak)	22473208
MIRT055019	hsa-miR-17-5p	Homo sapiens	TPRG1L	127262	Homo sapiens	PAR-CLIP	Functional MTI (Weak)	21572407
MIRT055381	hsa-miR-17-5p	Homo sapiens	SHOC2	8036	Homo sapiens	PAR-CLIP	Functional MTI (Weak)	23592263
MIRT055381	hsa-miR-17-5p	Homo sapiens	SHOC2	8036	Homo sapiens	PAR-CLIP	Functional MTI (Weak)	23446348
MIRT055381	hsa-miR-17-5p	Homo sapiens	SHOC2	8036	Homo sapiens	PAR-CLIP	Functional MTI (Weak)	21572407
MIRT055381	hsa-miR-17-5p	Homo sapiens	SHOC2	8036	Homo sapiens	PAR-CLIP	Functional MTI (Weak)	26701625
MIRT055648	hsa-miR-17-5p	Homo sapiens	WDR37	22884	Homo sapiens	HITS-CLIP	Functional MTI (Weak)	22473208
MIRT056475	hsa-miR-17-5p	Homo sapiens	PFKP	5214	Homo sapiens	HITS-CLIP	Functional MTI (Weak)	22473208
MIRT056475	hsa-miR-17-5p	Homo sapiens	PFKP	5214	Homo sapiens	PAR-CLIP	Functional MTI (Weak)	23446348
MIRT056475	hsa-miR-17-5p	Homo sapiens	PFKP	5214	Homo sapiens	PAR-CLIP	Functional MTI (Weak)	22012620
MIRT056475	hsa-miR-17-5p	Homo sapiens	PFKP	5214	Homo sapiens	PAR-CLIP//HITS-CLIP	Functional MTI (Weak)	21572407
MIRT056475	hsa-miR-17-5p	Homo sapiens	PFKP	5214	Homo sapiens	PAR-CLIP	Functional MTI (Weak)	20371350
MIRT056810	hsa-miR-17-5p	Homo sapiens	REEP3	221035	Homo sapiens	HITS-CLIP	Functional MTI (Weak)	22473208
MIRT056810	hsa-miR-17-5p	Homo sapiens	REEP3	221035	Homo sapiens	PAR-CLIP	Functional MTI (Weak)	21572407
MIRT057383	hsa-miR-17-5p	Homo sapiens	TNKS2	80351	Homo sapiens	HITS-CLIP	Functional MTI (Weak)	22473208
MIRT057383	hsa-miR-17-5p	Homo sapiens	TNKS2	80351	Homo sapiens	PAR-CLIP	Functional MTI (Weak)	21572407
MIRT057821	hsa-miR-17-5p	Homo sapiens	SLC30A7	148867	Homo sapiens	PAR-CLIP	Functional MTI (Weak)	23592263
MIRT058911	hsa-miR-17-5p	Homo sapiens	FAM46C	54855	Homo sapiens	HITS-CLIP	Functional MTI (Weak)	22473208
MIRT059185	hsa-miR-17-5p	Homo sapiens	CRY2	1408	Homo sapiens	HITS-CLIP	Functional MTI (Weak)	22473208
MIRT060074	hsa-miR-17-5p	Homo sapiens	TMEM138	51524	Homo sapiens	HITS-CLIP	Functional MTI (Weak)	22473208
MIRT060497	hsa-miR-17-5p	Homo sapiens	PPP6R3	55291	Homo sapiens	PAR-CLIP	Functional MTI (Weak)	21572407
MIRT060675	hsa-miR-17-5p	Homo sapiens	KLHL20	27252	Homo sapiens	HITS-CLIP	Functional MTI (Weak)	22473208
MIRT061180	hsa-miR-17-5p	Homo sapiens	MED17	9440	Homo sapiens	HITS-CLIP	Functional MTI (Weak)	22473208
MIRT061180	hsa-miR-17-5p	Homo sapiens	MED17	9440	Homo sapiens	PAR-CLIP	Functional MTI (Weak)	21572407
MIRT061788	hsa-miR-17-5p	Homo sapiens	PPP1R15B	84919	Homo sapiens	PAR-CLIP	Functional MTI (Weak)	24398324
MIRT061788	hsa-miR-17-5p	Homo sapiens	PPP1R15B	84919	Homo sapiens	PAR-CLIP	Functional MTI (Weak)	23446348
MIRT061788	hsa-miR-17-5p	Homo sapiens	PPP1R15B	84919	Homo sapiens	PAR-CLIP	Functional MTI (Weak)	22012620
MIRT061788	hsa-miR-17-5p	Homo sapiens	PPP1R15B	84919	Homo sapiens	PAR-CLIP	Functional MTI (Weak)	21572407
MIRT061788	hsa-miR-17-5p	Homo sapiens	PPP1R15B	84919	Homo sapiens	PAR-CLIP	Functional MTI (Weak)	20371350
MIRT063053	hsa-miR-17-5p	Homo sapiens	ULK1	8408	Homo sapiens	PAR-CLIP//HITS-CLIP	Functional MTI (Weak)	21572407
MIRT063433	hsa-miR-17-5p	Homo sapiens	SKI	6497	Homo sapiens	HITS-CLIP	Functional MTI (Weak)	22473208
MIRT064794	hsa-miR-17-5p	Homo sapiens	ZBTB18	10472	Homo sapiens	HITS-CLIP	Functional MTI (Weak)	22473208
MIRT064794	hsa-miR-17-5p	Homo sapiens	ZBTB18	10472	Homo sapiens	PAR-CLIP	Functional MTI (Weak)	21572407
MIRT065363	hsa-miR-17-5p	Homo sapiens	TMBIM6	7009	Homo sapiens	HITS-CLIP	Functional MTI (Weak)	22473208
MIRT065669	hsa-miR-17-5p	Homo sapiens	ACVR1B	91	Homo sapiens	PAR-CLIP	Functional MTI (Weak)	23446348
MIRT065669	hsa-miR-17-5p	Homo sapiens	ACVR1B	91	Homo sapiens	PAR-CLIP	Functional MTI (Weak)	21572407
MIRT065669	hsa-miR-17-5p	Homo sapiens	ACVR1B	91	Homo sapiens	PAR-CLIP	Functional MTI (Weak)	20371350
MIRT065669	hsa-miR-17-5p	Homo sapiens	ACVR1B	91	Homo sapiens	PAR-CLIP	Functional MTI (Weak)	26701625
MIRT067227	hsa-miR-17-5p	Homo sapiens	FOXJ2	55810	Homo sapiens	PAR-CLIP	Functional MTI (Weak)	21572407
MIRT068491	hsa-miR-17-5p	Homo sapiens	NHLRC3	387921	Homo sapiens	HITS-CLIP	Functional MTI (Weak)	22473208
MIRT069697	hsa-miR-17-5p	Homo sapiens	FOXJ3	22887	Homo sapiens	HITS-CLIP	Functional MTI (Weak)	22473208
MIRT069697	hsa-miR-17-5p	Homo sapiens	FOXJ3	22887	Homo sapiens	PAR-CLIP	Functional MTI (Weak)	21572407
MIRT070838	hsa-miR-17-5p	Homo sapiens	EIF2S1	1965	Homo sapiens	PAR-CLIP	Functional MTI (Weak)	21572407
MIRT070838	hsa-miR-17-5p	Homo sapiens	EIF2S1	1965	Homo sapiens	HITS-CLIP	Functional MTI (Weak)	23824327
MIRT070992	hsa-miR-17-5p	Homo sapiens	SMOC1	64093	Homo sapiens	PAR-CLIP	Functional MTI (Weak)	21572407
MIRT071321	hsa-miR-17-5p	Homo sapiens	CMPK1	51727	Homo sapiens	HITS-CLIP	Functional MTI (Weak)	22473208
MIRT071900	hsa-miR-17-5p	Homo sapiens	ZFYVE9	9372	Homo sapiens	PAR-CLIP	Functional MTI (Weak)	23592263
MIRT071900	hsa-miR-17-5p	Homo sapiens	ZFYVE9	9372	Homo sapiens	Immunoblot//Immunohistochemistry//In situ hybridization//Luciferase reporter assay//qRT-PCR	Functional MTI	27508097
MIRT071900	hsa-miR-17-5p	Homo sapiens	ZFYVE9	9372	Homo sapiens	PAR-CLIP	Functional MTI (Weak)	26701625
MIRT071900	hsa-miR-17-5p	Homo sapiens	ZFYVE9	9372	Homo sapiens	PAR-CLIP	Functional MTI (Weak)	27292025
MIRT072246	hsa-miR-17-5p	Homo sapiens	B2M	567	Homo sapiens	PAR-CLIP	Functional MTI (Weak)	23592263
MIRT072246	hsa-miR-17-5p	Homo sapiens	B2M	567	Homo sapiens	PAR-CLIP	Functional MTI (Weak)	24398324
MIRT072246	hsa-miR-17-5p	Homo sapiens	B2M	567	Homo sapiens	PAR-CLIP	Functional MTI (Weak)	23446348
MIRT072246	hsa-miR-17-5p	Homo sapiens	B2M	567	Homo sapiens	PAR-CLIP	Functional MTI (Weak)	21572407
MIRT072246	hsa-miR-17-5p	Homo sapiens	B2M	567	Homo sapiens	PAR-CLIP	Functional MTI (Weak)	20371350
MIRT072566	hsa-miR-17-5p	Homo sapiens	USP3	9960	Homo sapiens	HITS-CLIP	Functional MTI (Weak)	22473208
MIRT073116	hsa-miR-17-5p	Homo sapiens	UBE2Q2	92912	Homo sapiens	HITS-CLIP	Functional MTI (Weak)	22473208
MIRT073373	hsa-miR-17-5p	Homo sapiens	ABHD2	11057	Homo sapiens	HITS-CLIP	Functional MTI (Weak)	22473208
MIRT073406	hsa-miR-17-5p	Homo sapiens	SEMA4B	10509	Homo sapiens	HITS-CLIP	Functional MTI (Weak)	22473208
MIRT074788	hsa-miR-17-5p	Homo sapiens	CYLD	1540	Homo sapiens	HITS-CLIP	Functional MTI (Weak)	22473208
MIRT074888	hsa-miR-17-5p	Homo sapiens	CHD9	80205	Homo sapiens	HITS-CLIP	Functional MTI (Weak)	22473208
MIRT075774	hsa-miR-17-5p	Homo sapiens	KIAA0513	9764	Homo sapiens	PAR-CLIP	Functional MTI (Weak)	23592263
MIRT075774	hsa-miR-17-5p	Homo sapiens	KIAA0513	9764	Homo sapiens	PAR-CLIP	Functional MTI (Weak)	23446348
MIRT075774	hsa-miR-17-5p	Homo sapiens	KIAA0513	9764	Homo sapiens	PAR-CLIP	Functional MTI (Weak)	21572407
MIRT076176	hsa-miR-17-5p	Homo sapiens	GID4	79018	Homo sapiens	HITS-CLIP	Functional MTI (Weak)	22473208
MIRT076176	hsa-miR-17-5p	Homo sapiens	GID4	79018	Homo sapiens	PAR-CLIP	Functional MTI (Weak)	23592263
MIRT076176	hsa-miR-17-5p	Homo sapiens	GID4	79018	Homo sapiens	PAR-CLIP	Functional MTI (Weak)	20371350
MIRT077063	hsa-miR-17-5p	Homo sapiens	KRT10	3858	Homo sapiens	PAR-CLIP	Functional MTI (Weak)	23592263
MIRT077063	hsa-miR-17-5p	Homo sapiens	KRT10	3858	Homo sapiens	PAR-CLIP	Functional MTI (Weak)	23446348
MIRT077063	hsa-miR-17-5p	Homo sapiens	KRT10	3858	Homo sapiens	PAR-CLIP	Functional MTI (Weak)	21572407
MIRT077063	hsa-miR-17-5p	Homo sapiens	KRT10	3858	Homo sapiens	PAR-CLIP	Functional MTI (Weak)	20371350
MIRT077063	hsa-miR-17-5p	Homo sapiens	KRT10	3858	Homo sapiens	PAR-CLIP	Functional MTI (Weak)	27292025
MIRT077830	hsa-miR-17-5p	Homo sapiens	MINK1	50488	Homo sapiens	HITS-CLIP	Functional MTI (Weak)	22473208
MIRT077830	hsa-miR-17-5p	Homo sapiens	MINK1	50488	Homo sapiens	HITS-CLIP	Functional MTI (Weak)	23313552
MIRT078810	hsa-miR-17-5p	Homo sapiens	UNK	85451	Homo sapiens	PAR-CLIP	Functional MTI (Weak)	22012620
MIRT079341	hsa-miR-17-5p	Homo sapiens	CCDC137	339230	Homo sapiens	HITS-CLIP	Functional MTI (Weak)	22473208
MIRT079341	hsa-miR-17-5p	Homo sapiens	CCDC137	339230	Homo sapiens	PAR-CLIP	Functional MTI (Weak)	20371350
MIRT079410	hsa-miR-17-5p	Homo sapiens	FOXK2	3607	Homo sapiens	HITS-CLIP	Functional MTI (Weak)	22473208
MIRT079410	hsa-miR-17-5p	Homo sapiens	FOXK2	3607	Homo sapiens	PAR-CLIP	Functional MTI (Weak)	23446348
MIRT079410	hsa-miR-17-5p	Homo sapiens	FOXK2	3607	Homo sapiens	PAR-CLIP	Functional MTI (Weak)	21572407
MIRT079771	hsa-miR-17-5p	Homo sapiens	CABLES1	91768	Homo sapiens	PAR-CLIP	Functional MTI (Weak)	23592263
MIRT080176	hsa-miR-17-5p	Homo sapiens	PRKACB	5567	Homo sapiens	PAR-CLIP	Functional MTI (Weak)	21572407
MIRT080847	hsa-miR-17-5p	Homo sapiens	RAB12	201475	Homo sapiens	HITS-CLIP	Functional MTI (Weak)	22473208
MIRT081115	hsa-miR-17-5p	Homo sapiens	LDLR	3949	Homo sapiens	HITS-CLIP	Functional MTI (Weak)	22473208
MIRT081115	hsa-miR-17-5p	Homo sapiens	LDLR	3949	Homo sapiens	PAR-CLIP	Functional MTI (Weak)	23592263
MIRT081115	hsa-miR-17-5p	Homo sapiens	LDLR	3949	Homo sapiens	PAR-CLIP	Functional MTI (Weak)	22012620
MIRT081115	hsa-miR-17-5p	Homo sapiens	LDLR	3949	Homo sapiens	PAR-CLIP	Functional MTI (Weak)	21572407
MIRT081115	hsa-miR-17-5p	Homo sapiens	LDLR	3949	Homo sapiens	PAR-CLIP	Functional MTI (Weak)	20371350
MIRT081115	hsa-miR-17-5p	Homo sapiens	LDLR	3949	Homo sapiens	Luciferase reporter assay//qRT-PCR//Western blot	Functional MTI	23285084
MIRT081197	hsa-miR-17-5p	Homo sapiens	MIDN	90007	Homo sapiens	HITS-CLIP	Functional MTI (Weak)	22473208
MIRT081197	hsa-miR-17-5p	Homo sapiens	MIDN	90007	Homo sapiens	PAR-CLIP	Functional MTI (Weak)	23592263
MIRT081197	hsa-miR-17-5p	Homo sapiens	MIDN	90007	Homo sapiens	PAR-CLIP	Functional MTI (Weak)	24398324
MIRT081197	hsa-miR-17-5p	Homo sapiens	MIDN	90007	Homo sapiens	PAR-CLIP	Functional MTI (Weak)	23446348
MIRT081197	hsa-miR-17-5p	Homo sapiens	MIDN	90007	Homo sapiens	PAR-CLIP//HITS-CLIP	Functional MTI (Weak)	21572407
MIRT081197	hsa-miR-17-5p	Homo sapiens	MIDN	90007	Homo sapiens	PAR-CLIP	Functional MTI (Weak)	20371350
MIRT081197	hsa-miR-17-5p	Homo sapiens	MIDN	90007	Homo sapiens	PAR-CLIP	Functional MTI (Weak)	27292025
MIRT081980	hsa-miR-17-5p	Homo sapiens	GRAMD1A	57655	Homo sapiens	HITS-CLIP	Functional MTI (Weak)	22473208
MIRT082289	hsa-miR-17-5p	Homo sapiens	FNBP1L	54874	Homo sapiens	PAR-CLIP	Functional MTI (Weak)	23446348
MIRT082289	hsa-miR-17-5p	Homo sapiens	FNBP1L	54874	Homo sapiens	PAR-CLIP	Functional MTI (Weak)	21572407
MIRT082289	hsa-miR-17-5p	Homo sapiens	FNBP1L	54874	Homo sapiens	PAR-CLIP	Functional MTI (Weak)	20371350
MIRT083738	hsa-miR-17-5p	Homo sapiens	PARD6B	84612	Homo sapiens	HITS-CLIP	Functional MTI (Weak)	22473208
MIRT083959	hsa-miR-17-5p	Homo sapiens	RAB22A	57403	Homo sapiens	HITS-CLIP	Functional MTI (Weak)	22473208
MIRT083959	hsa-miR-17-5p	Homo sapiens	RAB22A	57403	Homo sapiens	PAR-CLIP	Functional MTI (Weak)	23592263
MIRT083959	hsa-miR-17-5p	Homo sapiens	RAB22A	57403	Homo sapiens	PAR-CLIP	Functional MTI (Weak)	21572407
MIRT084343	hsa-miR-17-5p	Homo sapiens	RRM2	6241	Homo sapiens	HITS-CLIP	Functional MTI (Weak)	22473208
MIRT084343	hsa-miR-17-5p	Homo sapiens	RRM2	6241	Homo sapiens	PAR-CLIP	Functional MTI (Weak)	23592263
MIRT085172	hsa-miR-17-5p	Homo sapiens	SLC5A3	6526	Homo sapiens	PAR-CLIP	Functional MTI (Weak)	21572407
MIRT085172	hsa-miR-17-5p	Homo sapiens	SLC5A3	6526	Homo sapiens	PAR-CLIP	Functional MTI (Weak)	20371350
MIRT085374	hsa-miR-17-5p	Homo sapiens	SPOPL	339745	Homo sapiens	HITS-CLIP	Functional MTI (Weak)	22473208
MIRT085866	hsa-miR-17-5p	Homo sapiens	TANC1	85461	Homo sapiens	HITS-CLIP	Functional MTI (Weak)	22473208
MIRT087601	hsa-miR-17-5p	Homo sapiens	ATG16L1	55054	Homo sapiens	HITS-CLIP	Functional MTI (Weak)	22473208
MIRT088032	hsa-miR-17-5p	Homo sapiens	UBXN2A	165324	Homo sapiens	PAR-CLIP	Functional MTI (Weak)	21572407
MIRT088032	hsa-miR-17-5p	Homo sapiens	UBXN2A	165324	Homo sapiens	PAR-CLIP	Functional MTI (Weak)	20371350
MIRT088336	hsa-miR-17-5p	Homo sapiens	MAPRE3	22924	Homo sapiens	PAR-CLIP	Functional MTI (Weak)	24398324
MIRT088336	hsa-miR-17-5p	Homo sapiens	MAPRE3	22924	Homo sapiens	PAR-CLIP	Functional MTI (Weak)	23446348
MIRT088336	hsa-miR-17-5p	Homo sapiens	MAPRE3	22924	Homo sapiens	PAR-CLIP	Functional MTI (Weak)	21572407
MIRT088336	hsa-miR-17-5p	Homo sapiens	MAPRE3	22924	Homo sapiens	PAR-CLIP	Functional MTI (Weak)	20371350
MIRT088336	hsa-miR-17-5p	Homo sapiens	MAPRE3	22924	Homo sapiens	PAR-CLIP	Functional MTI (Weak)	27292025
MIRT090632	hsa-miR-17-5p	Homo sapiens	U2SURP	23350	Homo sapiens	HITS-CLIP	Functional MTI (Weak)	22473208
MIRT090632	hsa-miR-17-5p	Homo sapiens	U2SURP	23350	Homo sapiens	PAR-CLIP	Functional MTI (Weak)	22012620
MIRT090632	hsa-miR-17-5p	Homo sapiens	U2SURP	23350	Homo sapiens	PAR-CLIP//HITS-CLIP	Functional MTI (Weak)	21572407
MIRT090632	hsa-miR-17-5p	Homo sapiens	U2SURP	23350	Homo sapiens	PAR-CLIP	Functional MTI (Weak)	20371350
MIRT092684	hsa-miR-17-5p	Homo sapiens	C3orf38	285237	Homo sapiens	PAR-CLIP	Functional MTI (Weak)	24398324
MIRT092684	hsa-miR-17-5p	Homo sapiens	C3orf38	285237	Homo sapiens	PAR-CLIP	Functional MTI (Weak)	23446348
MIRT092684	hsa-miR-17-5p	Homo sapiens	C3orf38	285237	Homo sapiens	PAR-CLIP	Functional MTI (Weak)	21572407
MIRT092684	hsa-miR-17-5p	Homo sapiens	C3orf38	285237	Homo sapiens	PAR-CLIP	Functional MTI (Weak)	20371350
MIRT093799	hsa-miR-17-5p	Homo sapiens	KLF3	51274	Homo sapiens	PAR-CLIP	Functional MTI (Weak)	22012620
MIRT093940	hsa-miR-17-5p	Homo sapiens	SLAIN2	57606	Homo sapiens	HITS-CLIP	Functional MTI (Weak)	22473208
MIRT095197	hsa-miR-17-5p	Homo sapiens	SMAD5	4090	Homo sapiens	HITS-CLIP	Functional MTI (Weak)	22473208
MIRT095718	hsa-miR-17-5p	Homo sapiens	ANKH	56172	Homo sapiens	PAR-CLIP	Functional MTI (Weak)	23592263
MIRT095718	hsa-miR-17-5p	Homo sapiens	ANKH	56172	Homo sapiens	PAR-CLIP	Functional MTI (Weak)	23446348
MIRT095718	hsa-miR-17-5p	Homo sapiens	ANKH	56172	Homo sapiens	PAR-CLIP	Functional MTI (Weak)	21572407
MIRT095718	hsa-miR-17-5p	Homo sapiens	ANKH	56172	Homo sapiens	PAR-CLIP	Functional MTI (Weak)	20371350
MIRT095994	hsa-miR-17-5p	Homo sapiens	ATP6V0E1	8992	Homo sapiens	HITS-CLIP	Functional MTI (Weak)	22473208
MIRT095994	hsa-miR-17-5p	Homo sapiens	ATP6V0E1	8992	Homo sapiens	PAR-CLIP	Functional MTI (Weak)	27292025
MIRT096307	hsa-miR-17-5p	Homo sapiens	SQSTM1	8878	Homo sapiens	HITS-CLIP	Functional MTI (Weak)	22473208
MIRT097127	hsa-miR-17-5p	Homo sapiens	FCHO2	115548	Homo sapiens	HITS-CLIP	Functional MTI (Weak)	22473208
MIRT097127	hsa-miR-17-5p	Homo sapiens	FCHO2	115548	Homo sapiens	PAR-CLIP	Functional MTI (Weak)	21572407
MIRT097602	hsa-miR-17-5p	Homo sapiens	POLR3G	10622	Homo sapiens	HITS-CLIP	Functional MTI (Weak)	22473208
MIRT097648	hsa-miR-17-5p	Homo sapiens	LYSMD3	116068	Homo sapiens	HITS-CLIP	Functional MTI (Weak)	22473208
MIRT099305	hsa-miR-17-5p	Homo sapiens	QKI	9444	Homo sapiens	PAR-CLIP	Functional MTI (Weak)	23446348
MIRT099305	hsa-miR-17-5p	Homo sapiens	QKI	9444	Homo sapiens	PAR-CLIP	Functional MTI (Weak)	21572407
MIRT099354	hsa-miR-17-5p	Homo sapiens	C6orf120	387263	Homo sapiens	HITS-CLIP	Functional MTI (Weak)	22473208
MIRT100276	hsa-miR-17-5p	Homo sapiens	MICB	4277	Homo sapiens	HITS-CLIP	Functional MTI (Weak)	22473208
MIRT100452	hsa-miR-17-5p	Homo sapiens	ZBTB9	221504	Homo sapiens	HITS-CLIP	Functional MTI (Weak)	22473208
MIRT100944	hsa-miR-17-5p	Homo sapiens	CENPQ	55166	Homo sapiens	PAR-CLIP	Functional MTI (Weak)	23446348
MIRT100944	hsa-miR-17-5p	Homo sapiens	CENPQ	55166	Homo sapiens	PAR-CLIP	Functional MTI (Weak)	20371350
MIRT102293	hsa-miR-17-5p	Homo sapiens	DNAJB9	4189	Homo sapiens	PAR-CLIP	Functional MTI (Weak)	24398324
MIRT102293	hsa-miR-17-5p	Homo sapiens	DNAJB9	4189	Homo sapiens	PAR-CLIP	Functional MTI (Weak)	23446348
MIRT102293	hsa-miR-17-5p	Homo sapiens	DNAJB9	4189	Homo sapiens	PAR-CLIP	Functional MTI (Weak)	22012620
MIRT102293	hsa-miR-17-5p	Homo sapiens	DNAJB9	4189	Homo sapiens	PAR-CLIP	Functional MTI (Weak)	21572407
MIRT102293	hsa-miR-17-5p	Homo sapiens	DNAJB9	4189	Homo sapiens	PAR-CLIP	Functional MTI (Weak)	20371350
MIRT102293	hsa-miR-17-5p	Homo sapiens	DNAJB9	4189	Homo sapiens	PAR-CLIP	Functional MTI (Weak)	26701625
MIRT102293	hsa-miR-17-5p	Homo sapiens	DNAJB9	4189	Homo sapiens	PAR-CLIP	Functional MTI (Weak)	27292025
MIRT103188	hsa-miR-17-5p	Homo sapiens	SP4	6671	Homo sapiens	PAR-CLIP	Functional MTI (Weak)	23446348
MIRT103188	hsa-miR-17-5p	Homo sapiens	SP4	6671	Homo sapiens	PAR-CLIP	Functional MTI (Weak)	21572407
MIRT103188	hsa-miR-17-5p	Homo sapiens	SP4	6671	Homo sapiens	PAR-CLIP	Functional MTI (Weak)	20371350
MIRT104160	hsa-miR-17-5p	Homo sapiens	PHTF2	57157	Homo sapiens	PAR-CLIP	Functional MTI (Weak)	23446348
MIRT104160	hsa-miR-17-5p	Homo sapiens	PHTF2	57157	Homo sapiens	PAR-CLIP	Functional MTI (Weak)	21572407
MIRT104160	hsa-miR-17-5p	Homo sapiens	PHTF2	57157	Homo sapiens	PAR-CLIP	Functional MTI (Weak)	20371350
MIRT104391	hsa-miR-17-5p	Homo sapiens	ANKIB1	54467	Homo sapiens	HITS-CLIP	Functional MTI (Weak)	22473208
MIRT108650	hsa-miR-17-5p	Homo sapiens	ZBTB33	10009	Homo sapiens	HITS-CLIP	Functional MTI (Weak)	22473208
MIRT108650	hsa-miR-17-5p	Homo sapiens	ZBTB33	10009	Homo sapiens	PAR-CLIP	Functional MTI (Weak)	23592263
MIRT108650	hsa-miR-17-5p	Homo sapiens	ZBTB33	10009	Homo sapiens	PAR-CLIP	Functional MTI (Weak)	21572407
MIRT110265	hsa-miR-17-5p	Homo sapiens	GBF1	8729	Homo sapiens	HITS-CLIP	Functional MTI (Weak)	22473208
MIRT112088	hsa-miR-17-5p	Homo sapiens	TIMM17A	10440	Homo sapiens	PAR-CLIP	Functional MTI (Weak)	22012620
MIRT112088	hsa-miR-17-5p	Homo sapiens	TIMM17A	10440	Homo sapiens	PAR-CLIP	Functional MTI (Weak)	21572407
MIRT112088	hsa-miR-17-5p	Homo sapiens	TIMM17A	10440	Homo sapiens	PAR-CLIP	Functional MTI (Weak)	20371350
MIRT115778	hsa-miR-17-5p	Homo sapiens	CAPN15	6650	Homo sapiens	PAR-CLIP	Functional MTI (Weak)	23592263
MIRT121799	hsa-miR-17-5p	Homo sapiens	GRPEL2	134266	Homo sapiens	HITS-CLIP	Functional MTI (Weak)	22473208
MIRT122362	hsa-miR-17-5p	Homo sapiens	RGMB	285704	Homo sapiens	PAR-CLIP	Functional MTI (Weak)	21572407
MIRT122362	hsa-miR-17-5p	Homo sapiens	RGMB	285704	Homo sapiens	PAR-CLIP	Functional MTI (Weak)	20371350
MIRT124124	hsa-miR-17-5p	Homo sapiens	GINS4	84296	Homo sapiens	PAR-CLIP	Functional MTI (Weak)	23446348
MIRT124124	hsa-miR-17-5p	Homo sapiens	GINS4	84296	Homo sapiens	PAR-CLIP	Functional MTI (Weak)	21572407
MIRT126305	hsa-miR-17-5p	Homo sapiens	ACADSB	36	Homo sapiens	HITS-CLIP	Functional MTI (Weak)	22473208
MIRT126343	hsa-miR-17-5p	Homo sapiens	ZRANB1	54764	Homo sapiens	HITS-CLIP	Functional MTI (Weak)	22473208
MIRT126547	hsa-miR-17-5p	Homo sapiens	MASTL	84930	Homo sapiens	HITS-CLIP	Functional MTI (Weak)	22473208
MIRT126547	hsa-miR-17-5p	Homo sapiens	MASTL	84930	Homo sapiens	PAR-CLIP	Functional MTI (Weak)	21572407
MIRT127160	hsa-miR-17-5p	Homo sapiens	VPS26A	9559	Homo sapiens	HITS-CLIP	Functional MTI (Weak)	22473208
MIRT129130	hsa-miR-17-5p	Homo sapiens	ARCN1	372	Homo sapiens	HITS-CLIP	Functional MTI (Weak)	22473208
MIRT130067	hsa-miR-17-5p	Homo sapiens	TXNIP	10628	Homo sapiens	HITS-CLIP	Functional MTI (Weak)	22473208
MIRT130067	hsa-miR-17-5p	Homo sapiens	TXNIP	10628	Homo sapiens	PAR-CLIP	Functional MTI (Weak)	24398324
MIRT130067	hsa-miR-17-5p	Homo sapiens	TXNIP	10628	Homo sapiens	PAR-CLIP	Functional MTI (Weak)	20371350
MIRT132393	hsa-miR-17-5p	Homo sapiens	PPP1R12B	4660	Homo sapiens	HITS-CLIP	Functional MTI (Weak)	22473208
MIRT133312	hsa-miR-17-5p	Homo sapiens	ORAI1	84876	Homo sapiens	HITS-CLIP	Functional MTI (Weak)	22473208
MIRT134274	hsa-miR-17-5p	Homo sapiens	DNM1L	10059	Homo sapiens	HITS-CLIP	Functional MTI (Weak)	22473208
MIRT135705	hsa-miR-17-5p	Homo sapiens	PIP4K2C	79837	Homo sapiens	HITS-CLIP	Functional MTI (Weak)	22473208
MIRT135792	hsa-miR-17-5p	Homo sapiens	GNS	2799	Homo sapiens	HITS-CLIP	Functional MTI (Weak)	22473208
MIRT135792	hsa-miR-17-5p	Homo sapiens	GNS	2799	Homo sapiens	PAR-CLIP	Functional MTI (Weak)	23592263
MIRT135792	hsa-miR-17-5p	Homo sapiens	GNS	2799	Homo sapiens	PAR-CLIP	Functional MTI (Weak)	21572407
MIRT135792	hsa-miR-17-5p	Homo sapiens	GNS	2799	Homo sapiens	PAR-CLIP	Functional MTI (Weak)	20371350
MIRT138109	hsa-miR-17-5p	Homo sapiens	BRMS1L	84312	Homo sapiens	HITS-CLIP	Functional MTI (Weak)	22473208
MIRT138345	hsa-miR-17-5p	Homo sapiens	FRMD6	122786	Homo sapiens	HITS-CLIP	Functional MTI (Weak)	22473208
MIRT138791	hsa-miR-17-5p	Homo sapiens	SUSD6	9766	Homo sapiens	HITS-CLIP	Functional MTI (Weak)	22473208
MIRT140625	hsa-miR-17-5p	Homo sapiens	PLEKHO2	80301	Homo sapiens	HITS-CLIP	Functional MTI (Weak)	22473208
MIRT140790	hsa-miR-17-5p	Homo sapiens	SMAD6	4091	Homo sapiens	HITS-CLIP	Functional MTI (Weak)	22473208
MIRT141125	hsa-miR-17-5p	Homo sapiens	SCAMP5	192683	Homo sapiens	HITS-CLIP	Functional MTI (Weak)	22473208
MIRT141697	hsa-miR-17-5p	Homo sapiens	RCCD1	91433	Homo sapiens	HITS-CLIP	Functional MTI (Weak)	22473208
MIRT142094	hsa-miR-17-5p	Homo sapiens	CCP110	9738	Homo sapiens	HITS-CLIP	Functional MTI (Weak)	22473208
MIRT142375	hsa-miR-17-5p	Homo sapiens	TNRC6A	27327	Homo sapiens	HITS-CLIP	Functional MTI (Weak)	22473208
MIRT144206	hsa-miR-17-5p	Homo sapiens	SNTB2	6645	Homo sapiens	HITS-CLIP	Functional MTI (Weak)	22473208
MIRT144977	hsa-miR-17-5p	Homo sapiens	PAFAH1B1	5048	Homo sapiens	HITS-CLIP	Functional MTI (Weak)	22473208
MIRT145596	hsa-miR-17-5p	Homo sapiens	LASP1	3927	Homo sapiens	HITS-CLIP	Functional MTI (Weak)	22473208
MIRT145596	hsa-miR-17-5p	Homo sapiens	LASP1	3927	Homo sapiens	PAR-CLIP	Functional MTI (Weak)	23592263
MIRT145596	hsa-miR-17-5p	Homo sapiens	LASP1	3927	Homo sapiens	PAR-CLIP	Functional MTI (Weak)	26701625
MIRT147117	hsa-miR-17-5p	Homo sapiens	MAP3K3	4215	Homo sapiens	HITS-CLIP	Functional MTI (Weak)	22473208
MIRT147272	hsa-miR-17-5p	Homo sapiens	KPNA2	3838	Homo sapiens	HITS-CLIP	Functional MTI (Weak)	22473208
MIRT147272	hsa-miR-17-5p	Homo sapiens	KPNA2	3838	Homo sapiens	PAR-CLIP	Functional MTI (Weak)	23592263
MIRT147272	hsa-miR-17-5p	Homo sapiens	KPNA2	3838	Homo sapiens	PAR-CLIP	Functional MTI (Weak)	24398324
MIRT147272	hsa-miR-17-5p	Homo sapiens	KPNA2	3838	Homo sapiens	PAR-CLIP	Functional MTI (Weak)	22012620
MIRT147272	hsa-miR-17-5p	Homo sapiens	KPNA2	3838	Homo sapiens	PAR-CLIP	Functional MTI (Weak)	21572407
MIRT147272	hsa-miR-17-5p	Homo sapiens	KPNA2	3838	Homo sapiens	PAR-CLIP	Functional MTI (Weak)	20371350
MIRT147272	hsa-miR-17-5p	Homo sapiens	KPNA2	3838	Homo sapiens	PAR-CLIP	Functional MTI (Weak)	27292025
MIRT147918	hsa-miR-17-5p	Homo sapiens	CAMTA1	23261	Homo sapiens	HITS-CLIP	Functional MTI (Weak)	22473208
MIRT148865	hsa-miR-17-5p	Homo sapiens	ANKRD12	23253	Homo sapiens	HITS-CLIP	Functional MTI (Weak)	22473208
MIRT151689	hsa-miR-17-5p	Homo sapiens	CHAF1A	10036	Homo sapiens	HITS-CLIP	Functional MTI (Weak)	22473208
MIRT151798	hsa-miR-17-5p	Homo sapiens	BLOC1S3	388552	Homo sapiens	HITS-CLIP	Functional MTI (Weak)	22473208
MIRT151852	hsa-miR-17-5p	Homo sapiens	ARHGAP35	2909	Homo sapiens	HITS-CLIP	Functional MTI (Weak)	22473208
MIRT151931	hsa-miR-17-5p	Homo sapiens	TBC1D17	79735	Homo sapiens	HITS-CLIP	Functional MTI (Weak)	22473208
MIRT152366	hsa-miR-17-5p	Homo sapiens	ARHGEF18	23370	Homo sapiens	HITS-CLIP	Functional MTI (Weak)	22473208
MIRT152672	hsa-miR-17-5p	Homo sapiens	POFUT1	23509	Homo sapiens	HITS-CLIP	Functional MTI (Weak)	22473208
MIRT153326	hsa-miR-17-5p	Homo sapiens	MAVS	57506	Homo sapiens	PAR-CLIP	Functional MTI (Weak)	21572407
MIRT153326	hsa-miR-17-5p	Homo sapiens	MAVS	57506	Homo sapiens	PAR-CLIP	Functional MTI (Weak)	20371350
MIRT153452	hsa-miR-17-5p	Homo sapiens	TTPAL	79183	Homo sapiens	HITS-CLIP	Functional MTI (Weak)	22473208
MIRT153968	hsa-miR-17-5p	Homo sapiens	PRNP	5621	Homo sapiens	HITS-CLIP	Functional MTI (Weak)	22473208
MIRT153968	hsa-miR-17-5p	Homo sapiens	PRNP	5621	Homo sapiens	PAR-CLIP	Functional MTI (Weak)	22100165
MIRT155230	hsa-miR-17-5p	Homo sapiens	IFNAR2	3455	Homo sapiens	HITS-CLIP	Functional MTI (Weak)	22473208
MIRT155332	hsa-miR-17-5p	Homo sapiens	IFNAR1	3454	Homo sapiens	HITS-CLIP	Functional MTI (Weak)	22473208
MIRT155884	hsa-miR-17-5p	Homo sapiens	SIK1	150094	Homo sapiens	PAR-CLIP	Functional MTI (Weak)	21572407
MIRT156401	hsa-miR-17-5p	Homo sapiens	RAPGEF4	11069	Homo sapiens	HITS-CLIP	Functional MTI (Weak)	22473208
MIRT156639	hsa-miR-17-5p	Homo sapiens	C2orf69	205327	Homo sapiens	HITS-CLIP	Functional MTI (Weak)	22473208
MIRT157144	hsa-miR-17-5p	Homo sapiens	FAM117B	150864	Homo sapiens	HITS-CLIP	Functional MTI (Weak)	22473208
MIRT158287	hsa-miR-17-5p	Homo sapiens	ASB1	51665	Homo sapiens	HITS-CLIP	Functional MTI (Weak)	22473208
MIRT158572	hsa-miR-17-5p	Homo sapiens	TNRC6B	23112	Homo sapiens	PAR-CLIP	Functional MTI (Weak)	23446348
MIRT159102	hsa-miR-17-5p	Homo sapiens	NRBP1	29959	Homo sapiens	HITS-CLIP	Functional MTI (Weak)	22473208
MIRT159102	hsa-miR-17-5p	Homo sapiens	NRBP1	29959	Homo sapiens	PAR-CLIP	Functional MTI (Weak)	23592263
MIRT159398	hsa-miR-17-5p	Homo sapiens	FEZ2	9637	Homo sapiens	HITS-CLIP	Functional MTI (Weak)	22473208
MIRT160003	hsa-miR-17-5p	Homo sapiens	TET3	200424	Homo sapiens	HITS-CLIP	Functional MTI (Weak)	22473208
MIRT164522	hsa-miR-17-5p	Homo sapiens	MSMO1	6307	Homo sapiens	HITS-CLIP	Functional MTI (Weak)	22473208
MIRT164522	hsa-miR-17-5p	Homo sapiens	MSMO1	6307	Homo sapiens	PAR-CLIP	Functional MTI (Weak)	21572407
MIRT164658	hsa-miR-17-5p	Homo sapiens	NSD2	7468	Homo sapiens	HITS-CLIP	Functional MTI (Weak)	22473208
MIRT164719	hsa-miR-17-5p	Homo sapiens	ADD1	118	Homo sapiens	HITS-CLIP	Functional MTI (Weak)	22473208
MIRT166061	hsa-miR-17-5p	Homo sapiens	FAF2	23197	Homo sapiens	HITS-CLIP	Functional MTI (Weak)	22473208
MIRT167837	hsa-miR-17-5p	Homo sapiens	HECA	51696	Homo sapiens	HITS-CLIP	Functional MTI (Weak)	22473208
MIRT168215	hsa-miR-17-5p	Homo sapiens	BTN3A2	11118	Homo sapiens	HITS-CLIP	Functional MTI (Weak)	22473208
MIRT169662	hsa-miR-17-5p	Homo sapiens	AGFG2	3268	Homo sapiens	HITS-CLIP	Functional MTI (Weak)	22473208
MIRT170563	hsa-miR-17-5p	Homo sapiens	CASP2	835	Homo sapiens	HITS-CLIP	Functional MTI (Weak)	22473208
MIRT170848	hsa-miR-17-5p	Homo sapiens	TAX1BP1	8887	Homo sapiens	HITS-CLIP	Functional MTI (Weak)	22473208
MIRT170848	hsa-miR-17-5p	Homo sapiens	TAX1BP1	8887	Homo sapiens	PAR-CLIP	Functional MTI (Weak)	23592263
MIRT170848	hsa-miR-17-5p	Homo sapiens	TAX1BP1	8887	Homo sapiens	PAR-CLIP	Functional MTI (Weak)	20371350
MIRT172196	hsa-miR-17-5p	Homo sapiens	OXR1	55074	Homo sapiens	HITS-CLIP	Functional MTI (Weak)	22473208
MIRT173111	hsa-miR-17-5p	Homo sapiens	E2F5	1875	Homo sapiens	HITS-CLIP	Functional MTI (Weak)	22473208
MIRT173687	hsa-miR-17-5p	Homo sapiens	PRPF4	9128	Homo sapiens	HITS-CLIP	Functional MTI (Weak)	22473208
MIRT175378	hsa-miR-17-5p	Homo sapiens	ACSL4	2182	Homo sapiens	PAR-CLIP//HITS-CLIP	Functional MTI (Weak)	21572407
MIRT175591	hsa-miR-17-5p	Homo sapiens	OCRL	4952	Homo sapiens	HITS-CLIP	Functional MTI (Weak)	22473208
MIRT175643	hsa-miR-17-5p	Homo sapiens	PHF6	84295	Homo sapiens	HITS-CLIP	Functional MTI (Weak)	22473208
MIRT176078	hsa-miR-17-5p	Homo sapiens	CHIC1	53344	Homo sapiens	HITS-CLIP	Functional MTI (Weak)	22473208
MIRT178060	hsa-miR-17-5p	Homo sapiens	SAMD8	142891	Homo sapiens	PAR-CLIP	Functional MTI (Weak)	21572407
MIRT182516	hsa-miR-17-5p	Homo sapiens	ZBTB37	84614	Homo sapiens	PAR-CLIP	Functional MTI (Weak)	20371350
MIRT187471	hsa-miR-17-5p	Homo sapiens	PCBP2	5094	Homo sapiens	PAR-CLIP	Functional MTI (Weak)	23446348
MIRT187471	hsa-miR-17-5p	Homo sapiens	PCBP2	5094	Homo sapiens	PAR-CLIP	Functional MTI (Weak)	20371350
MIRT188182	hsa-miR-17-5p	Homo sapiens	DYRK2	8445	Homo sapiens	PAR-CLIP	Functional MTI (Weak)	21572407
MIRT194848	hsa-miR-17-5p	Homo sapiens	UBFD1	56061	Homo sapiens	HITS-CLIP	Functional MTI (Weak)	22473208
MIRT199105	hsa-miR-17-5p	Homo sapiens	ZNF532	55205	Homo sapiens	PAR-CLIP	Functional MTI (Weak)	22012620
MIRT199282	hsa-miR-17-5p	Homo sapiens	SH3GLB1	51100	Homo sapiens	PAR-CLIP	Functional MTI (Weak)	21572407
MIRT200923	hsa-miR-17-5p	Homo sapiens	ZNF264	9422	Homo sapiens	PAR-CLIP	Functional MTI (Weak)	22012620
MIRT200923	hsa-miR-17-5p	Homo sapiens	ZNF264	9422	Homo sapiens	PAR-CLIP	Functional MTI (Weak)	21572407
MIRT200923	hsa-miR-17-5p	Homo sapiens	ZNF264	9422	Homo sapiens	PAR-CLIP	Functional MTI (Weak)	20371350
MIRT201018	hsa-miR-17-5p	Homo sapiens	ZNF805	390980	Homo sapiens	PAR-CLIP	Functional MTI (Weak)	21572407
MIRT205045	hsa-miR-17-5p	Homo sapiens	CREB1	1385	Homo sapiens	PAR-CLIP	Functional MTI (Weak)	23446348
MIRT205045	hsa-miR-17-5p	Homo sapiens	CREB1	1385	Homo sapiens	qRT-PCR	Non-Functional MTI (Weak)	23433743
MIRT205280	hsa-miR-17-5p	Homo sapiens	STK11IP	114790	Homo sapiens	PAR-CLIP	Functional MTI (Weak)	21572407
MIRT206191	hsa-miR-17-5p	Homo sapiens	RAB10	10890	Homo sapiens	PAR-CLIP	Functional MTI (Weak)	21572407
MIRT206191	hsa-miR-17-5p	Homo sapiens	RAB10	10890	Homo sapiens	PAR-CLIP	Functional MTI (Weak)	20371350
MIRT206191	hsa-miR-17-5p	Homo sapiens	RAB10	10890	Homo sapiens	PAR-CLIP	Functional MTI (Weak)	27292025
MIRT208974	hsa-miR-17-5p	Homo sapiens	SKIL	6498	Homo sapiens	PAR-CLIP	Functional MTI (Weak)	24398324
MIRT208974	hsa-miR-17-5p	Homo sapiens	SKIL	6498	Homo sapiens	PAR-CLIP	Functional MTI (Weak)	23446348
MIRT208974	hsa-miR-17-5p	Homo sapiens	SKIL	6498	Homo sapiens	PAR-CLIP	Functional MTI (Weak)	22012620
MIRT208974	hsa-miR-17-5p	Homo sapiens	SKIL	6498	Homo sapiens	PAR-CLIP	Functional MTI (Weak)	21572407
MIRT208974	hsa-miR-17-5p	Homo sapiens	SKIL	6498	Homo sapiens	PAR-CLIP	Functional MTI (Weak)	20371350
MIRT213202	hsa-miR-17-5p	Homo sapiens	REST	5978	Homo sapiens	PAR-CLIP	Functional MTI (Weak)	23446348
MIRT213320	hsa-miR-17-5p	Homo sapiens	KIAA0232	9778	Homo sapiens	HITS-CLIP	Functional MTI (Weak)	23824327
MIRT216422	hsa-miR-17-5p	Homo sapiens	SERF1A	8293	Homo sapiens	PAR-CLIP	Functional MTI (Weak)	22012620
MIRT216447	hsa-miR-17-5p	Homo sapiens	SERF1B	728492	Homo sapiens	PAR-CLIP	Functional MTI (Weak)	22012620
MIRT216660	hsa-miR-17-5p	Homo sapiens	F2R	2149	Homo sapiens	PAR-CLIP	Functional MTI (Weak)	20371350
MIRT220117	hsa-miR-17-5p	Homo sapiens	CAV1	857	Homo sapiens	PAR-CLIP	Functional MTI (Weak)	20371350
MIRT222672	hsa-miR-17-5p	Homo sapiens	EIF4H	7458	Homo sapiens	PAR-CLIP	Functional MTI (Weak)	22012620
MIRT222672	hsa-miR-17-5p	Homo sapiens	EIF4H	7458	Homo sapiens	PAR-CLIP	Functional MTI (Weak)	21572407
MIRT222672	hsa-miR-17-5p	Homo sapiens	EIF4H	7458	Homo sapiens	PAR-CLIP	Functional MTI (Weak)	20371350
MIRT222907	hsa-miR-17-5p	Homo sapiens	CROT	54677	Homo sapiens	HITS-CLIP	Functional MTI (Weak)	22473208
MIRT224884	hsa-miR-17-5p	Homo sapiens	MAK16	84549	Homo sapiens	HITS-CLIP	Functional MTI (Weak)	22473208
MIRT227325	hsa-miR-17-5p	Homo sapiens	TRIM32	22954	Homo sapiens	HITS-CLIP	Functional MTI (Weak)	22473208
MIRT230962	hsa-miR-17-5p	Homo sapiens	PRRG4	79056	Homo sapiens	PAR-CLIP	Functional MTI (Weak)	20371350
MIRT238171	hsa-miR-17-5p	Homo sapiens	ANKRD33B	651746	Homo sapiens	PAR-CLIP	Functional MTI (Weak)	23592263
MIRT238171	hsa-miR-17-5p	Homo sapiens	ANKRD33B	651746	Homo sapiens	PAR-CLIP	Functional MTI (Weak)	23446348
MIRT238171	hsa-miR-17-5p	Homo sapiens	ANKRD33B	651746	Homo sapiens	PAR-CLIP	Functional MTI (Weak)	22012620
MIRT238171	hsa-miR-17-5p	Homo sapiens	ANKRD33B	651746	Homo sapiens	PAR-CLIP	Functional MTI (Weak)	21572407
MIRT238171	hsa-miR-17-5p	Homo sapiens	ANKRD33B	651746	Homo sapiens	PAR-CLIP	Functional MTI (Weak)	20371350
MIRT241293	hsa-miR-17-5p	Homo sapiens	ZC3H12C	85463	Homo sapiens	PAR-CLIP	Functional MTI (Weak)	23446348
MIRT241293	hsa-miR-17-5p	Homo sapiens	ZC3H12C	85463	Homo sapiens	PAR-CLIP	Functional MTI (Weak)	22012620
MIRT241293	hsa-miR-17-5p	Homo sapiens	ZC3H12C	85463	Homo sapiens	PAR-CLIP	Functional MTI (Weak)	21572407
MIRT241293	hsa-miR-17-5p	Homo sapiens	ZC3H12C	85463	Homo sapiens	PAR-CLIP	Functional MTI (Weak)	20371350
MIRT242195	hsa-miR-17-5p	Homo sapiens	TTC9	23508	Homo sapiens	PAR-CLIP	Functional MTI (Weak)	23446348
MIRT242195	hsa-miR-17-5p	Homo sapiens	TTC9	23508	Homo sapiens	PAR-CLIP	Functional MTI (Weak)	21572407
MIRT242654	hsa-miR-17-5p	Homo sapiens	SALL3	27164	Homo sapiens	PAR-CLIP	Functional MTI (Weak)	22012620
MIRT242654	hsa-miR-17-5p	Homo sapiens	SALL3	27164	Homo sapiens	PAR-CLIP	Functional MTI (Weak)	21572407
MIRT243777	hsa-miR-17-5p	Homo sapiens	AFF1	4299	Homo sapiens	HITS-CLIP	Functional MTI (Weak)	22473208
MIRT244587	hsa-miR-17-5p	Homo sapiens	HOOK3	84376	Homo sapiens	HITS-CLIP	Functional MTI (Weak)	23313552
MIRT244944	hsa-miR-17-5p	Homo sapiens	PRRG1	5638	Homo sapiens	In situ hybridization//Next Generation Sequencing (NGS)//qRT-PCR	Functional MTI (Weak)	26233958
MIRT246958	hsa-miR-17-5p	Homo sapiens	TSKU	25987	Homo sapiens	PAR-CLIP	Functional MTI (Weak)	20371350
MIRT246958	hsa-miR-17-5p	Homo sapiens	TSKU	25987	Homo sapiens	PAR-CLIP	Functional MTI (Weak)	26701625
MIRT247078	hsa-miR-17-5p	Homo sapiens	CEP57	9702	Homo sapiens	HITS-CLIP	Functional MTI (Weak)	22473208
MIRT248849	hsa-miR-17-5p	Homo sapiens	SESN2	83667	Homo sapiens	HITS-CLIP	Functional MTI (Weak)	22473208
MIRT250443	hsa-miR-17-5p	Homo sapiens	NFATC2IP	84901	Homo sapiens	HITS-CLIP	Functional MTI (Weak)	22473208
MIRT254247	hsa-miR-17-5p	Homo sapiens	TRAPPC10	7109	Homo sapiens	HITS-CLIP	Functional MTI (Weak)	22473208
MIRT257278	hsa-miR-17-5p	Homo sapiens	FOXC1	2296	Homo sapiens	PAR-CLIP	Functional MTI (Weak)	21572407
MIRT266047	hsa-miR-17-5p	Homo sapiens	FJX1	24147	Homo sapiens	PAR-CLIP	Functional MTI (Weak)	21572407
MIRT266047	hsa-miR-17-5p	Homo sapiens	FJX1	24147	Homo sapiens	PAR-CLIP	Functional MTI (Weak)	20371350
MIRT266852	hsa-miR-17-5p	Homo sapiens	SLC25A44	9673	Homo sapiens	PAR-CLIP	Functional MTI (Weak)	21572407
MIRT280206	hsa-miR-17-5p	Homo sapiens	EIF2B2	8892	Homo sapiens	HITS-CLIP	Functional MTI (Weak)	23313552
MIRT280990	hsa-miR-17-5p	Homo sapiens	SPRED1	161742	Homo sapiens	PAR-CLIP	Functional MTI (Weak)	23592263
MIRT283171	hsa-miR-17-5p	Homo sapiens	C16orf52	730094	Homo sapiens	PAR-CLIP	Functional MTI (Weak)	21572407
MIRT286941	hsa-miR-17-5p	Homo sapiens	SOCS7	30837	Homo sapiens	PAR-CLIP	Functional MTI (Weak)	21572407
MIRT289570	hsa-miR-17-5p	Homo sapiens	KDM6B	23135	Homo sapiens	PAR-CLIP	Functional MTI (Weak)	20371350
MIRT289570	hsa-miR-17-5p	Homo sapiens	KDM6B	23135	Homo sapiens	PAR-CLIP	Functional MTI (Weak)	26701625
MIRT291930	hsa-miR-17-5p	Homo sapiens	TPM4	7171	Homo sapiens	PAR-CLIP	Functional MTI (Weak)	23592263
MIRT293644	hsa-miR-17-5p	Homo sapiens	PVR	5817	Homo sapiens	PAR-CLIP	Functional MTI (Weak)	21572407
MIRT293644	hsa-miR-17-5p	Homo sapiens	PVR	5817	Homo sapiens	PAR-CLIP	Functional MTI (Weak)	20371350
MIRT296867	hsa-miR-17-5p	Homo sapiens	REV1	51455	Homo sapiens	HITS-CLIP	Functional MTI (Weak)	22473208
MIRT299336	hsa-miR-17-5p	Homo sapiens	CYBRD1	79901	Homo sapiens	HITS-CLIP	Functional MTI (Weak)	22473208
MIRT302433	hsa-miR-17-5p	Homo sapiens	CLIP4	79745	Homo sapiens	PAR-CLIP	Functional MTI (Weak)	20371350
MIRT322519	hsa-miR-17-5p	Homo sapiens	HMBOX1	79618	Homo sapiens	PAR-CLIP	Functional MTI (Weak)	22012620
MIRT325509	hsa-miR-17-5p	Homo sapiens	PTPDC1	138639	Homo sapiens	PAR-CLIP	Functional MTI (Weak)	21572407
MIRT363921	hsa-miR-17-5p	Homo sapiens	UBE2V2	7336	Homo sapiens	HITS-CLIP	Functional MTI (Weak)	23313552
MIRT368881	hsa-miR-17-5p	Homo sapiens	BCL2L2	599	Homo sapiens	PAR-CLIP	Functional MTI (Weak)	23446348
MIRT397683	hsa-miR-17-5p	Homo sapiens	ATXN7L3B	552889	Homo sapiens	PAR-CLIP	Functional MTI (Weak)	23592263
MIRT400045	hsa-miR-17-5p	Homo sapiens	GRK3	157	Homo sapiens	HITS-CLIP	Functional MTI (Weak)	23824327
MIRT400045	hsa-miR-17-5p	Homo sapiens	GRK3	157	Homo sapiens	HITS-CLIP	Functional MTI (Weak)	27418678
MIRT437865	hsa-miR-17-5p	Homo sapiens	TGFB1	7040	Homo sapiens	qRT-PCR	Non-Functional MTI (Weak)	23433743
MIRT437882	hsa-miR-17-5p	Homo sapiens	CLU	1191	Homo sapiens	Immunohistochemistry//qRT-PCR//Western blot	Functional MTI	23436804
MIRT437884	hsa-miR-17-5p	Homo sapiens	ADAR	103	Homo sapiens	PAR-CLIP	Functional MTI (Weak)	23592263
MIRT437884	hsa-miR-17-5p	Homo sapiens	ADAR	103	Homo sapiens	PAR-CLIP	Functional MTI (Weak)	21572407
MIRT437884	hsa-miR-17-5p	Homo sapiens	ADAR	103	Homo sapiens	Luciferase reporter assay	Functional MTI	23728176
MIRT437932	hsa-miR-17-5p	Homo sapiens	MDM2	4193	Homo sapiens	PAR-CLIP	Functional MTI (Weak)	23446348
MIRT437932	hsa-miR-17-5p	Homo sapiens	MDM2	4193	Homo sapiens	PAR-CLIP	Functional MTI (Weak)	20371350
MIRT437932	hsa-miR-17-5p	Homo sapiens	MDM2	4193	Homo sapiens	In situ hybridization//Western blot//Luciferase reporter assay	Functional MTI	23391506
MIRT438055	hsa-miR-17-5p	Homo sapiens	ETV1	2115	Homo sapiens	Luciferase reporter assay//qRT-PCR//microarray//Western blotting	Functional MTI	23969726
MIRT438055	hsa-miR-17-5p	Homo sapiens	ETV1	2115	Homo sapiens	qRT-PCR//Western blot	Functional MTI	26158900
MIRT438161	hsa-miR-17-5p	Homo sapiens	EPAS1	2034	Homo sapiens	Luciferase reporter assay	Functional MTI	24194900
MIRT438761	hsa-miR-17-5p	Homo sapiens	TBC1D2	55357	Homo sapiens	Luciferase reporter assay//qRT-PCR//Western blot	Functional MTI	23285084
MIRT438788	hsa-miR-17-5p	Homo sapiens	FAS	355	Homo sapiens	qRT-PCR	Functional MTI (Weak)	24955218
MIRT438795	hsa-miR-17-5p	Homo sapiens	TP53	7157	Homo sapiens	qRT-PCR	Functional MTI (Weak)	24955218
MIRT438810	hsa-miR-17-5p	Homo sapiens	DNMT1	1786	Homo sapiens	Luciferase reporter assay	Functional MTI	23306545
MIRT441881	hsa-miR-17-5p	Homo sapiens	PFKFB2	5208	Homo sapiens	PAR-CLIP	Functional MTI (Weak)	22100165
MIRT442203	hsa-miR-17-5p	Homo sapiens	VPS50	55610	Homo sapiens	PAR-CLIP	Functional MTI (Weak)	22100165
MIRT442552	hsa-miR-17-5p	Homo sapiens	SLCO5A1	81796	Homo sapiens	PAR-CLIP	Functional MTI (Weak)	22100165
MIRT442767	hsa-miR-17-5p	Homo sapiens	NRIP3	56675	Homo sapiens	PAR-CLIP	Functional MTI (Weak)	22100165
MIRT442805	hsa-miR-17-5p	Homo sapiens	CEP170	9859	Homo sapiens	PAR-CLIP	Functional MTI (Weak)	22100165
MIRT442805	hsa-miR-17-5p	Homo sapiens	CEP170	9859	Homo sapiens	PAR-CLIP	Functional MTI (Weak)	22012620
MIRT443259	hsa-miR-17-5p	Homo sapiens	A1CF	29974	Homo sapiens	PAR-CLIP	Functional MTI (Weak)	22100165
MIRT443713	hsa-miR-17-5p	Homo sapiens	LLPH	84298	Homo sapiens	PAR-CLIP	Functional MTI (Weak)	22100165
MIRT444312	hsa-miR-17-5p	Homo sapiens	SREK1IP1	285672	Homo sapiens	PAR-CLIP	Functional MTI (Weak)	22100165
MIRT444438	hsa-miR-17-5p	Homo sapiens	EMC1	23065	Homo sapiens	PAR-CLIP	Functional MTI (Weak)	22100165
MIRT448314	hsa-miR-17-5p	Homo sapiens	WNK3	65267	Homo sapiens	PAR-CLIP	Functional MTI (Weak)	22100165
MIRT448367	hsa-miR-17-5p	Homo sapiens	TSR1	55720	Homo sapiens	PAR-CLIP	Functional MTI (Weak)	22100165
MIRT448367	hsa-miR-17-5p	Homo sapiens	TSR1	55720	Homo sapiens	PAR-CLIP	Functional MTI (Weak)	23446348
MIRT448367	hsa-miR-17-5p	Homo sapiens	TSR1	55720	Homo sapiens	PAR-CLIP	Functional MTI (Weak)	21572407
MIRT448646	hsa-miR-17-5p	Homo sapiens	NPNT	255743	Homo sapiens	PAR-CLIP	Functional MTI (Weak)	22100165
MIRT448675	hsa-miR-17-5p	Homo sapiens	MARCH4	57574	Homo sapiens	PAR-CLIP	Functional MTI (Weak)	22100165
MIRT448729	hsa-miR-17-5p	Homo sapiens	ITGA2	3673	Homo sapiens	PAR-CLIP	Functional MTI (Weak)	22100165
MIRT449174	hsa-miR-17-5p	Homo sapiens	SORCS2	57537	Homo sapiens	PAR-CLIP	Functional MTI (Weak)	22100165
MIRT450190	hsa-miR-17-5p	Homo sapiens	TMEM9B	56674	Homo sapiens	PAR-CLIP	Functional MTI (Weak)	22100165
MIRT450914	hsa-miR-17-5p	Homo sapiens	CADM2	253559	Homo sapiens	PAR-CLIP	Functional MTI (Weak)	22100165
MIRT450952	hsa-miR-17-5p	Homo sapiens	ATAD2	29028	Homo sapiens	PAR-CLIP	Functional MTI (Weak)	22100165
MIRT458294	hsa-miR-17-5p	Homo sapiens	FUT10	84750	Homo sapiens	PAR-CLIP	Functional MTI (Weak)	23592263
MIRT458294	hsa-miR-17-5p	Homo sapiens	FUT10	84750	Homo sapiens	PAR-CLIP	Functional MTI (Weak)	26701625
MIRT462127	hsa-miR-17-5p	Homo sapiens	AKR7A2	8574	Homo sapiens	PAR-CLIP	Functional MTI (Weak)	23592263
MIRT465234	hsa-miR-17-5p	Homo sapiens	TRIP10	9322	Homo sapiens	PAR-CLIP	Functional MTI (Weak)	23592263
MIRT465540	hsa-miR-17-5p	Homo sapiens	PRICKLE4	29964	Homo sapiens	PAR-CLIP	Functional MTI (Weak)	23592263
MIRT465838	hsa-miR-17-5p	Homo sapiens	TMEM64	169200	Homo sapiens	HITS-CLIP	Functional MTI (Weak)	22473208
MIRT465838	hsa-miR-17-5p	Homo sapiens	TMEM64	169200	Homo sapiens	PAR-CLIP	Functional MTI (Weak)	23592263
MIRT466456	hsa-miR-17-5p	Homo sapiens	TFAM	7019	Homo sapiens	PAR-CLIP	Functional MTI (Weak)	23592263
MIRT466456	hsa-miR-17-5p	Homo sapiens	TFAM	7019	Homo sapiens	PAR-CLIP	Functional MTI (Weak)	23446348
MIRT466456	hsa-miR-17-5p	Homo sapiens	TFAM	7019	Homo sapiens	PAR-CLIP	Functional MTI (Weak)	20371350
MIRT466456	hsa-miR-17-5p	Homo sapiens	TFAM	7019	Homo sapiens	HITS-CLIP	Functional MTI (Weak)	21572407
MIRT467496	hsa-miR-17-5p	Homo sapiens	SMIM13	221710	Homo sapiens	PAR-CLIP	Functional MTI (Weak)	23592263
MIRT467496	hsa-miR-17-5p	Homo sapiens	SMIM13	221710	Homo sapiens	PAR-CLIP	Functional MTI (Weak)	21572407
MIRT467496	hsa-miR-17-5p	Homo sapiens	SMIM13	221710	Homo sapiens	PAR-CLIP	Functional MTI (Weak)	20371350
MIRT467899	hsa-miR-17-5p	Homo sapiens	SLC22A23	63027	Homo sapiens	PAR-CLIP	Functional MTI (Weak)	23592263
MIRT468162	hsa-miR-17-5p	Homo sapiens	SGPL1	8879	Homo sapiens	PAR-CLIP	Functional MTI (Weak)	23592263
MIRT468186	hsa-miR-17-5p	Homo sapiens	SGMS1	259230	Homo sapiens	PAR-CLIP	Functional MTI (Weak)	23592263
MIRT469860	hsa-miR-17-5p	Homo sapiens	PXK	54899	Homo sapiens	PAR-CLIP	Functional MTI (Weak)	23592263
MIRT469860	hsa-miR-17-5p	Homo sapiens	PXK	54899	Homo sapiens	PAR-CLIP	Functional MTI (Weak)	23446348
MIRT469860	hsa-miR-17-5p	Homo sapiens	PXK	54899	Homo sapiens	PAR-CLIP//HITS-CLIP	Functional MTI (Weak)	21572407
MIRT469860	hsa-miR-17-5p	Homo sapiens	PXK	54899	Homo sapiens	PAR-CLIP	Functional MTI (Weak)	20371350
MIRT470054	hsa-miR-17-5p	Homo sapiens	PTGFRN	5738	Homo sapiens	PAR-CLIP	Functional MTI (Weak)	23592263
MIRT471011	hsa-miR-17-5p	Homo sapiens	PITPNA	5306	Homo sapiens	PAR-CLIP	Functional MTI (Weak)	23592263
MIRT472169	hsa-miR-17-5p	Homo sapiens	NIN	51199	Homo sapiens	PAR-CLIP	Functional MTI (Weak)	23592263
MIRT472169	hsa-miR-17-5p	Homo sapiens	NIN	51199	Homo sapiens	PAR-CLIP	Functional MTI (Weak)	21572407
MIRT472285	hsa-miR-17-5p	Homo sapiens	NFIB	4781	Homo sapiens	PAR-CLIP	Functional MTI (Weak)	23592263
MIRT472285	hsa-miR-17-5p	Homo sapiens	NFIB	4781	Homo sapiens	PAR-CLIP	Functional MTI (Weak)	21572407
MIRT472342	hsa-miR-17-5p	Homo sapiens	NETO2	81831	Homo sapiens	PAR-CLIP	Functional MTI (Weak)	23592263
MIRT472342	hsa-miR-17-5p	Homo sapiens	NETO2	81831	Homo sapiens	PAR-CLIP	Functional MTI (Weak)	21572407
MIRT473169	hsa-miR-17-5p	Homo sapiens	MLLT1	4298	Homo sapiens	PAR-CLIP	Functional MTI (Weak)	23592263
MIRT473811	hsa-miR-17-5p	Homo sapiens	MAP3K2	10746	Homo sapiens	HITS-CLIP	Functional MTI (Weak)	22473208
MIRT473811	hsa-miR-17-5p	Homo sapiens	MAP3K2	10746	Homo sapiens	PAR-CLIP	Functional MTI (Weak)	23592263
MIRT473811	hsa-miR-17-5p	Homo sapiens	MAP3K2	10746	Homo sapiens	PAR-CLIP	Functional MTI (Weak)	26701625
MIRT473908	hsa-miR-17-5p	Homo sapiens	M6PR	4074	Homo sapiens	HITS-CLIP	Functional MTI (Weak)	22473208
MIRT473908	hsa-miR-17-5p	Homo sapiens	M6PR	4074	Homo sapiens	PAR-CLIP	Functional MTI (Weak)	23592263
MIRT473908	hsa-miR-17-5p	Homo sapiens	M6PR	4074	Homo sapiens	PAR-CLIP	Functional MTI (Weak)	23446348
MIRT473908	hsa-miR-17-5p	Homo sapiens	M6PR	4074	Homo sapiens	PAR-CLIP//HITS-CLIP	Functional MTI (Weak)	21572407
MIRT473908	hsa-miR-17-5p	Homo sapiens	M6PR	4074	Homo sapiens	PAR-CLIP	Functional MTI (Weak)	20371350
MIRT474422	hsa-miR-17-5p	Homo sapiens	KLHL28	54813	Homo sapiens	HITS-CLIP	Functional MTI (Weak)	22473208
MIRT474422	hsa-miR-17-5p	Homo sapiens	KLHL28	54813	Homo sapiens	PAR-CLIP	Functional MTI (Weak)	23592263
MIRT474422	hsa-miR-17-5p	Homo sapiens	KLHL28	54813	Homo sapiens	PAR-CLIP	Functional MTI (Weak)	21572407
MIRT474422	hsa-miR-17-5p	Homo sapiens	KLHL28	54813	Homo sapiens	PAR-CLIP	Functional MTI (Weak)	20371350
MIRT474422	hsa-miR-17-5p	Homo sapiens	KLHL28	54813	Homo sapiens	HITS-CLIP	Functional MTI (Weak)	23824327
MIRT474600	hsa-miR-17-5p	Homo sapiens	KLF6	1316	Homo sapiens	PAR-CLIP	Functional MTI (Weak)	23592263
MIRT475409	hsa-miR-17-5p	Homo sapiens	ICMT	23463	Homo sapiens	PAR-CLIP	Functional MTI (Weak)	23592263
MIRT475409	hsa-miR-17-5p	Homo sapiens	ICMT	23463	Homo sapiens	PAR-CLIP	Functional MTI (Weak)	21572407
MIRT475478	hsa-miR-17-5p	Homo sapiens	HSPA8	3312	Homo sapiens	PAR-CLIP	Functional MTI (Weak)	23592263
MIRT475478	hsa-miR-17-5p	Homo sapiens	HSPA8	3312	Homo sapiens	PAR-CLIP	Functional MTI (Weak)	23446348
MIRT475478	hsa-miR-17-5p	Homo sapiens	HSPA8	3312	Homo sapiens	PAR-CLIP	Functional MTI (Weak)	20371350
MIRT475478	hsa-miR-17-5p	Homo sapiens	HSPA8	3312	Homo sapiens	PAR-CLIP	Functional MTI (Weak)	26701625
MIRT476125	hsa-miR-17-5p	Homo sapiens	GPR157	80045	Homo sapiens	PAR-CLIP	Functional MTI (Weak)	23592263
MIRT476125	hsa-miR-17-5p	Homo sapiens	GPR157	80045	Homo sapiens	PAR-CLIP	Functional MTI (Weak)	23446348
MIRT476125	hsa-miR-17-5p	Homo sapiens	GPR157	80045	Homo sapiens	PAR-CLIP	Functional MTI (Weak)	20371350
MIRT476909	hsa-miR-17-5p	Homo sapiens	FBXL5	26234	Homo sapiens	HITS-CLIP	Functional MTI (Weak)	22473208
MIRT476909	hsa-miR-17-5p	Homo sapiens	FBXL5	26234	Homo sapiens	PAR-CLIP	Functional MTI (Weak)	23592263
MIRT476909	hsa-miR-17-5p	Homo sapiens	FBXL5	26234	Homo sapiens	PAR-CLIP	Functional MTI (Weak)	24398324
MIRT476909	hsa-miR-17-5p	Homo sapiens	FBXL5	26234	Homo sapiens	PAR-CLIP	Functional MTI (Weak)	23446348
MIRT476909	hsa-miR-17-5p	Homo sapiens	FBXL5	26234	Homo sapiens	PAR-CLIP	Functional MTI (Weak)	22012620
MIRT476909	hsa-miR-17-5p	Homo sapiens	FBXL5	26234	Homo sapiens	PAR-CLIP//HITS-CLIP	Functional MTI (Weak)	21572407
MIRT476909	hsa-miR-17-5p	Homo sapiens	FBXL5	26234	Homo sapiens	PAR-CLIP	Functional MTI (Weak)	20371350
MIRT477117	hsa-miR-17-5p	Homo sapiens	FAM160B1	57700	Homo sapiens	PAR-CLIP	Functional MTI (Weak)	23592263
MIRT477117	hsa-miR-17-5p	Homo sapiens	FAM160B1	57700	Homo sapiens	PAR-CLIP	Functional MTI (Weak)	23446348
MIRT477117	hsa-miR-17-5p	Homo sapiens	FAM160B1	57700	Homo sapiens	PAR-CLIP	Functional MTI (Weak)	20371350
MIRT477198	hsa-miR-17-5p	Homo sapiens	F3	2152	Homo sapiens	PAR-CLIP	Functional MTI (Weak)	23592263
MIRT477198	hsa-miR-17-5p	Homo sapiens	F3	2152	Homo sapiens	PAR-CLIP	Functional MTI (Weak)	23446348
MIRT477198	hsa-miR-17-5p	Homo sapiens	F3	2152	Homo sapiens	PAR-CLIP	Functional MTI (Weak)	21572407
MIRT477198	hsa-miR-17-5p	Homo sapiens	F3	2152	Homo sapiens	PAR-CLIP	Functional MTI (Weak)	20371350
MIRT477198	hsa-miR-17-5p	Homo sapiens	F3	2152	Homo sapiens	PAR-CLIP	Functional MTI (Weak)	26701625
MIRT477287	hsa-miR-17-5p	Homo sapiens	ERGIC2	51290	Homo sapiens	PAR-CLIP	Functional MTI (Weak)	23592263
MIRT478720	hsa-miR-17-5p	Homo sapiens	CSNK1A1	1452	Homo sapiens	PAR-CLIP	Functional MTI (Weak)	23592263
MIRT478720	hsa-miR-17-5p	Homo sapiens	CSNK1A1	1452	Homo sapiens	PAR-CLIP	Functional MTI (Weak)	20371350
MIRT479041	hsa-miR-17-5p	Homo sapiens	COIL	8161	Homo sapiens	PAR-CLIP	Functional MTI (Weak)	23592263
MIRT479041	hsa-miR-17-5p	Homo sapiens	COIL	8161	Homo sapiens	PAR-CLIP	Functional MTI (Weak)	24398324
MIRT479041	hsa-miR-17-5p	Homo sapiens	COIL	8161	Homo sapiens	PAR-CLIP	Functional MTI (Weak)	23446348
MIRT479041	hsa-miR-17-5p	Homo sapiens	COIL	8161	Homo sapiens	PAR-CLIP	Functional MTI (Weak)	21572407
MIRT479041	hsa-miR-17-5p	Homo sapiens	COIL	8161	Homo sapiens	PAR-CLIP	Functional MTI (Weak)	20371350
MIRT479041	hsa-miR-17-5p	Homo sapiens	COIL	8161	Homo sapiens	PAR-CLIP	Functional MTI (Weak)	26701625
MIRT479066	hsa-miR-17-5p	Homo sapiens	CNOT6L	246175	Homo sapiens	PAR-CLIP	Functional MTI (Weak)	23592263
MIRT479066	hsa-miR-17-5p	Homo sapiens	CNOT6L	246175	Homo sapiens	PAR-CLIP	Functional MTI (Weak)	23446348
MIRT479066	hsa-miR-17-5p	Homo sapiens	CNOT6L	246175	Homo sapiens	PAR-CLIP	Functional MTI (Weak)	21572407
MIRT479066	hsa-miR-17-5p	Homo sapiens	CNOT6L	246175	Homo sapiens	PAR-CLIP	Functional MTI (Weak)	20371350
MIRT479269	hsa-miR-17-5p	Homo sapiens	CHSY1	22856	Homo sapiens	PAR-CLIP	Functional MTI (Weak)	23592263
MIRT480568	hsa-miR-17-5p	Homo sapiens	BZW1	9689	Homo sapiens	PAR-CLIP	Functional MTI (Weak)	23592263
MIRT480677	hsa-miR-17-5p	Homo sapiens	BSCL2	26580	Homo sapiens	PAR-CLIP	Functional MTI (Weak)	23592263
MIRT480954	hsa-miR-17-5p	Homo sapiens	BBX	56987	Homo sapiens	PAR-CLIP	Functional MTI (Weak)	23592263
MIRT480954	hsa-miR-17-5p	Homo sapiens	BBX	56987	Homo sapiens	PAR-CLIP	Functional MTI (Weak)	23446348
MIRT480954	hsa-miR-17-5p	Homo sapiens	BBX	56987	Homo sapiens	PAR-CLIP	Functional MTI (Weak)	21572407
MIRT480954	hsa-miR-17-5p	Homo sapiens	BBX	56987	Homo sapiens	PAR-CLIP	Functional MTI (Weak)	20371350
MIRT481348	hsa-miR-17-5p	Homo sapiens	ATL3	25923	Homo sapiens	HITS-CLIP	Functional MTI (Weak)	22473208
MIRT481348	hsa-miR-17-5p	Homo sapiens	ATL3	25923	Homo sapiens	PAR-CLIP	Functional MTI (Weak)	23592263
MIRT481605	hsa-miR-17-5p	Homo sapiens	ARHGAP1	392	Homo sapiens	HITS-CLIP	Functional MTI (Weak)	22473208
MIRT481605	hsa-miR-17-5p	Homo sapiens	ARHGAP1	392	Homo sapiens	PAR-CLIP	Functional MTI (Weak)	23592263
MIRT481605	hsa-miR-17-5p	Homo sapiens	ARHGAP1	392	Homo sapiens	PAR-CLIP	Functional MTI (Weak)	21572407
MIRT481605	hsa-miR-17-5p	Homo sapiens	ARHGAP1	392	Homo sapiens	PAR-CLIP	Functional MTI (Weak)	20371350
MIRT481888	hsa-miR-17-5p	Homo sapiens	ANKRD50	57182	Homo sapiens	PAR-CLIP	Functional MTI (Weak)	23592263
MIRT482137	hsa-miR-17-5p	Homo sapiens	AKAP11	11215	Homo sapiens	PAR-CLIP	Functional MTI (Weak)	23592263
MIRT482137	hsa-miR-17-5p	Homo sapiens	AKAP11	11215	Homo sapiens	PAR-CLIP	Functional MTI (Weak)	24398324
MIRT482137	hsa-miR-17-5p	Homo sapiens	AKAP11	11215	Homo sapiens	PAR-CLIP	Functional MTI (Weak)	23446348
MIRT482137	hsa-miR-17-5p	Homo sapiens	AKAP11	11215	Homo sapiens	PAR-CLIP	Functional MTI (Weak)	22012620
MIRT482137	hsa-miR-17-5p	Homo sapiens	AKAP11	11215	Homo sapiens	PAR-CLIP//HITS-CLIP	Functional MTI (Weak)	21572407
MIRT482137	hsa-miR-17-5p	Homo sapiens	AKAP11	11215	Homo sapiens	PAR-CLIP	Functional MTI (Weak)	20371350
MIRT482137	hsa-miR-17-5p	Homo sapiens	AKAP11	11215	Homo sapiens	PAR-CLIP	Functional MTI (Weak)	26701625
MIRT484866	hsa-miR-17-5p	Homo sapiens	ZNF70	7621	Homo sapiens	PAR-CLIP	Functional MTI (Weak)	23592263
MIRT484866	hsa-miR-17-5p	Homo sapiens	ZNF70	7621	Homo sapiens	PAR-CLIP	Functional MTI (Weak)	20371350
MIRT484866	hsa-miR-17-5p	Homo sapiens	ZNF70	7621	Homo sapiens	PAR-CLIP	Functional MTI (Weak)	27292025
MIRT484887	hsa-miR-17-5p	Homo sapiens	ZNF652	22834	Homo sapiens	PAR-CLIP	Functional MTI (Weak)	23592263
MIRT485100	hsa-miR-17-5p	Homo sapiens	SLC30A1	7779	Homo sapiens	PAR-CLIP	Functional MTI (Weak)	23592263
MIRT485100	hsa-miR-17-5p	Homo sapiens	SLC30A1	7779	Homo sapiens	PAR-CLIP	Functional MTI (Weak)	21572407
MIRT485194	hsa-miR-17-5p	Homo sapiens	PTP4A1	7803	Homo sapiens	PAR-CLIP	Functional MTI (Weak)	23592263
MIRT485194	hsa-miR-17-5p	Homo sapiens	PTP4A1	7803	Homo sapiens	PAR-CLIP	Functional MTI (Weak)	21572407
MIRT485194	hsa-miR-17-5p	Homo sapiens	PTP4A1	7803	Homo sapiens	PAR-CLIP	Functional MTI (Weak)	27292025
MIRT485335	hsa-miR-17-5p	Homo sapiens	MYO1D	4642	Homo sapiens	PAR-CLIP	Functional MTI (Weak)	23592263
MIRT485369	hsa-miR-17-5p	Homo sapiens	MYLIP	29116	Homo sapiens	PAR-CLIP	Functional MTI (Weak)	23592263
MIRT485369	hsa-miR-17-5p	Homo sapiens	MYLIP	29116	Homo sapiens	PAR-CLIP	Functional MTI (Weak)	24398324
MIRT485369	hsa-miR-17-5p	Homo sapiens	MYLIP	29116	Homo sapiens	PAR-CLIP	Functional MTI (Weak)	23446348
MIRT485369	hsa-miR-17-5p	Homo sapiens	MYLIP	29116	Homo sapiens	PAR-CLIP//HITS-CLIP	Functional MTI (Weak)	21572407
MIRT485369	hsa-miR-17-5p	Homo sapiens	MYLIP	29116	Homo sapiens	PAR-CLIP	Functional MTI (Weak)	20371350
MIRT485369	hsa-miR-17-5p	Homo sapiens	MYLIP	29116	Homo sapiens	HITS-CLIP	Functional MTI (Weak)	23313552
MIRT485369	hsa-miR-17-5p	Homo sapiens	MYLIP	29116	Homo sapiens	PAR-CLIP	Functional MTI (Weak)	26701625
MIRT485369	hsa-miR-17-5p	Homo sapiens	MYLIP	29116	Homo sapiens	PAR-CLIP	Functional MTI (Weak)	27292025
MIRT485589	hsa-miR-17-5p	Homo sapiens	FOXQ1	94234	Homo sapiens	PAR-CLIP	Functional MTI (Weak)	23592263
MIRT485589	hsa-miR-17-5p	Homo sapiens	FOXQ1	94234	Homo sapiens	PAR-CLIP	Functional MTI (Weak)	27292025
MIRT485818	hsa-miR-17-5p	Homo sapiens	ARID4B	51742	Homo sapiens	HITS-CLIP	Functional MTI (Weak)	22473208
MIRT485818	hsa-miR-17-5p	Homo sapiens	ARID4B	51742	Homo sapiens	PAR-CLIP	Functional MTI (Weak)	23592263
MIRT485818	hsa-miR-17-5p	Homo sapiens	ARID4B	51742	Homo sapiens	PAR-CLIP	Functional MTI (Weak)	21572407
MIRT486030	hsa-miR-17-5p	Homo sapiens	LPAR2	9170	Homo sapiens	PAR-CLIP	Functional MTI (Weak)	23592263
MIRT486758	hsa-miR-17-5p	Homo sapiens	CNOT4	4850	Homo sapiens	PAR-CLIP	Functional MTI (Weak)	23592263
MIRT486758	hsa-miR-17-5p	Homo sapiens	CNOT4	4850	Homo sapiens	PAR-CLIP	Functional MTI (Weak)	21572407
MIRT486758	hsa-miR-17-5p	Homo sapiens	CNOT4	4850	Homo sapiens	PAR-CLIP	Functional MTI (Weak)	20371350
MIRT489608	hsa-miR-17-5p	Homo sapiens	ZDHHC20	253832	Homo sapiens	PAR-CLIP	Functional MTI (Weak)	23592263
MIRT489608	hsa-miR-17-5p	Homo sapiens	ZDHHC20	253832	Homo sapiens	PAR-CLIP	Functional MTI (Weak)	24398324
MIRT489608	hsa-miR-17-5p	Homo sapiens	ZDHHC20	253832	Homo sapiens	PAR-CLIP	Functional MTI (Weak)	23446348
MIRT489608	hsa-miR-17-5p	Homo sapiens	ZDHHC20	253832	Homo sapiens	PAR-CLIP	Functional MTI (Weak)	21572407
MIRT489608	hsa-miR-17-5p	Homo sapiens	ZDHHC20	253832	Homo sapiens	PAR-CLIP	Functional MTI (Weak)	20371350
MIRT491661	hsa-miR-17-5p	Homo sapiens	PDRG1	81572	Homo sapiens	PAR-CLIP	Functional MTI (Weak)	23592263
MIRT491661	hsa-miR-17-5p	Homo sapiens	PDRG1	81572	Homo sapiens	PAR-CLIP	Functional MTI (Weak)	24398324
MIRT491661	hsa-miR-17-5p	Homo sapiens	PDRG1	81572	Homo sapiens	PAR-CLIP	Functional MTI (Weak)	23446348
MIRT491661	hsa-miR-17-5p	Homo sapiens	PDRG1	81572	Homo sapiens	PAR-CLIP	Functional MTI (Weak)	21572407
MIRT491661	hsa-miR-17-5p	Homo sapiens	PDRG1	81572	Homo sapiens	PAR-CLIP	Functional MTI (Weak)	20371350
MIRT491808	hsa-miR-17-5p	Homo sapiens	ZFYVE21	79038	Homo sapiens	PAR-CLIP	Functional MTI (Weak)	23592263
MIRT491808	hsa-miR-17-5p	Homo sapiens	ZFYVE21	79038	Homo sapiens	PAR-CLIP	Functional MTI (Weak)	23446348
MIRT491808	hsa-miR-17-5p	Homo sapiens	ZFYVE21	79038	Homo sapiens	PAR-CLIP//HITS-CLIP	Functional MTI (Weak)	21572407
MIRT491808	hsa-miR-17-5p	Homo sapiens	ZFYVE21	79038	Homo sapiens	PAR-CLIP	Functional MTI (Weak)	20371350
MIRT492012	hsa-miR-17-5p	Homo sapiens	UGCG	7357	Homo sapiens	PAR-CLIP	Functional MTI (Weak)	23592263
MIRT492380	hsa-miR-17-5p	Homo sapiens	SEMA7A	8482	Homo sapiens	PAR-CLIP	Functional MTI (Weak)	23592263
MIRT492782	hsa-miR-17-5p	Homo sapiens	PDGFB	5155	Homo sapiens	PAR-CLIP	Functional MTI (Weak)	23592263
MIRT493127	hsa-miR-17-5p	Homo sapiens	MKNK2	2872	Homo sapiens	HITS-CLIP	Functional MTI (Weak)	22473208
MIRT493127	hsa-miR-17-5p	Homo sapiens	MKNK2	2872	Homo sapiens	PAR-CLIP	Functional MTI (Weak)	23592263
MIRT493127	hsa-miR-17-5p	Homo sapiens	MKNK2	2872	Homo sapiens	PAR-CLIP	Functional MTI (Weak)	22012620
MIRT493127	hsa-miR-17-5p	Homo sapiens	MKNK2	2872	Homo sapiens	PAR-CLIP	Functional MTI (Weak)	20371350
MIRT493617	hsa-miR-17-5p	Homo sapiens	HMGB3	3149	Homo sapiens	PAR-CLIP	Functional MTI (Weak)	23592263
MIRT493617	hsa-miR-17-5p	Homo sapiens	HMGB3	3149	Homo sapiens	PAR-CLIP	Functional MTI (Weak)	23446348
MIRT493617	hsa-miR-17-5p	Homo sapiens	HMGB3	3149	Homo sapiens	PAR-CLIP	Functional MTI (Weak)	21572407
MIRT494078	hsa-miR-17-5p	Homo sapiens	DUSP2	1844	Homo sapiens	PAR-CLIP	Functional MTI (Weak)	23592263
MIRT494078	hsa-miR-17-5p	Homo sapiens	DUSP2	1844	Homo sapiens	PAR-CLIP	Functional MTI (Weak)	22012620
MIRT494430	hsa-miR-17-5p	Homo sapiens	BTG2	7832	Homo sapiens	PAR-CLIP	Functional MTI (Weak)	23592263
MIRT494430	hsa-miR-17-5p	Homo sapiens	BTG2	7832	Homo sapiens	PAR-CLIP	Functional MTI (Weak)	21572407
MIRT496065	hsa-miR-17-5p	Homo sapiens	MORC1	27136	Homo sapiens	PAR-CLIP	Functional MTI (Weak)	22291592
MIRT498164	hsa-miR-17-5p	Homo sapiens	FEM1C	56929	Homo sapiens	HITS-CLIP	Functional MTI (Weak)	22473208
MIRT498164	hsa-miR-17-5p	Homo sapiens	FEM1C	56929	Homo sapiens	PAR-CLIP	Functional MTI (Weak)	22291592
MIRT498164	hsa-miR-17-5p	Homo sapiens	FEM1C	56929	Homo sapiens	PAR-CLIP	Functional MTI (Weak)	23446348
MIRT498164	hsa-miR-17-5p	Homo sapiens	FEM1C	56929	Homo sapiens	PAR-CLIP	Functional MTI (Weak)	22012620
MIRT498164	hsa-miR-17-5p	Homo sapiens	FEM1C	56929	Homo sapiens	PAR-CLIP	Functional MTI (Weak)	20371350
MIRT499908	hsa-miR-17-5p	Homo sapiens	KIAA1191	57179	Homo sapiens	HITS-CLIP	Functional MTI (Weak)	22473208
MIRT499908	hsa-miR-17-5p	Homo sapiens	KIAA1191	57179	Homo sapiens	PAR-CLIP	Functional MTI (Weak)	24398324
MIRT499908	hsa-miR-17-5p	Homo sapiens	KIAA1191	57179	Homo sapiens	PAR-CLIP	Functional MTI (Weak)	20371350
MIRT500725	hsa-miR-17-5p	Homo sapiens	TRIM37	4591	Homo sapiens	PAR-CLIP	Functional MTI (Weak)	24398324
MIRT500767	hsa-miR-17-5p	Homo sapiens	TMEM127	55654	Homo sapiens	HITS-CLIP	Functional MTI (Weak)	22473208
MIRT500767	hsa-miR-17-5p	Homo sapiens	TMEM127	55654	Homo sapiens	PAR-CLIP	Functional MTI (Weak)	24398324
MIRT500767	hsa-miR-17-5p	Homo sapiens	TMEM127	55654	Homo sapiens	PAR-CLIP	Functional MTI (Weak)	21572407
MIRT500767	hsa-miR-17-5p	Homo sapiens	TMEM127	55654	Homo sapiens	PAR-CLIP	Functional MTI (Weak)	20371350
MIRT500767	hsa-miR-17-5p	Homo sapiens	TMEM127	55654	Homo sapiens	HITS-CLIP	Functional MTI (Weak)	23313552
MIRT500872	hsa-miR-17-5p	Homo sapiens	SUCO	51430	Homo sapiens	HITS-CLIP	Functional MTI (Weak)	22473208
MIRT500872	hsa-miR-17-5p	Homo sapiens	SUCO	51430	Homo sapiens	PAR-CLIP	Functional MTI (Weak)	24398324
MIRT500872	hsa-miR-17-5p	Homo sapiens	SUCO	51430	Homo sapiens	HITS-CLIP	Functional MTI (Weak)	21572407
MIRT501468	hsa-miR-17-5p	Homo sapiens	PTPN4	5775	Homo sapiens	HITS-CLIP	Functional MTI (Weak)	22473208
MIRT501468	hsa-miR-17-5p	Homo sapiens	PTPN4	5775	Homo sapiens	PAR-CLIP	Functional MTI (Weak)	24398324
MIRT501468	hsa-miR-17-5p	Homo sapiens	PTPN4	5775	Homo sapiens	PAR-CLIP	Functional MTI (Weak)	23446348
MIRT501468	hsa-miR-17-5p	Homo sapiens	PTPN4	5775	Homo sapiens	PAR-CLIP	Functional MTI (Weak)	21572407
MIRT501468	hsa-miR-17-5p	Homo sapiens	PTPN4	5775	Homo sapiens	PAR-CLIP	Functional MTI (Weak)	20371350
MIRT501468	hsa-miR-17-5p	Homo sapiens	PTPN4	5775	Homo sapiens	PAR-CLIP	Functional MTI (Weak)	26701625
MIRT502006	hsa-miR-17-5p	Homo sapiens	MAP7	9053	Homo sapiens	PAR-CLIP	Functional MTI (Weak)	24398324
MIRT502006	hsa-miR-17-5p	Homo sapiens	MAP7	9053	Homo sapiens	PAR-CLIP	Functional MTI (Weak)	23446348
MIRT502006	hsa-miR-17-5p	Homo sapiens	MAP7	9053	Homo sapiens	PAR-CLIP	Functional MTI (Weak)	22012620
MIRT502006	hsa-miR-17-5p	Homo sapiens	MAP7	9053	Homo sapiens	PAR-CLIP	Functional MTI (Weak)	20371350
MIRT502052	hsa-miR-17-5p	Homo sapiens	LAMTOR1	55004	Homo sapiens	PAR-CLIP	Functional MTI (Weak)	24398324
MIRT502052	hsa-miR-17-5p	Homo sapiens	LAMTOR1	55004	Homo sapiens	PAR-CLIP	Functional MTI (Weak)	23446348
MIRT502052	hsa-miR-17-5p	Homo sapiens	LAMTOR1	55004	Homo sapiens	PAR-CLIP	Functional MTI (Weak)	20371350
MIRT502373	hsa-miR-17-5p	Homo sapiens	GIGYF1	64599	Homo sapiens	HITS-CLIP	Functional MTI (Weak)	22473208
MIRT502373	hsa-miR-17-5p	Homo sapiens	GIGYF1	64599	Homo sapiens	PAR-CLIP	Functional MTI (Weak)	24398324
MIRT502373	hsa-miR-17-5p	Homo sapiens	GIGYF1	64599	Homo sapiens	PAR-CLIP	Functional MTI (Weak)	23446348
MIRT502373	hsa-miR-17-5p	Homo sapiens	GIGYF1	64599	Homo sapiens	PAR-CLIP//HITS-CLIP	Functional MTI (Weak)	21572407
MIRT502373	hsa-miR-17-5p	Homo sapiens	GIGYF1	64599	Homo sapiens	PAR-CLIP	Functional MTI (Weak)	20371350
MIRT502373	hsa-miR-17-5p	Homo sapiens	GIGYF1	64599	Homo sapiens	PAR-CLIP	Functional MTI (Weak)	26701625
MIRT502405	hsa-miR-17-5p	Homo sapiens	GATA6	2627	Homo sapiens	PAR-CLIP	Functional MTI (Weak)	24398324
MIRT502405	hsa-miR-17-5p	Homo sapiens	GATA6	2627	Homo sapiens	PAR-CLIP	Functional MTI (Weak)	23446348
MIRT502405	hsa-miR-17-5p	Homo sapiens	GATA6	2627	Homo sapiens	PAR-CLIP	Functional MTI (Weak)	21572407
MIRT502405	hsa-miR-17-5p	Homo sapiens	GATA6	2627	Homo sapiens	PAR-CLIP	Functional MTI (Weak)	20371350
MIRT503082	hsa-miR-17-5p	Homo sapiens	EMSY	56946	Homo sapiens	HITS-CLIP	Functional MTI (Weak)	22473208
MIRT503082	hsa-miR-17-5p	Homo sapiens	EMSY	56946	Homo sapiens	PAR-CLIP	Functional MTI (Weak)	24398324
MIRT503082	hsa-miR-17-5p	Homo sapiens	EMSY	56946	Homo sapiens	PAR-CLIP	Functional MTI (Weak)	22012620
MIRT503082	hsa-miR-17-5p	Homo sapiens	EMSY	56946	Homo sapiens	PAR-CLIP	Functional MTI (Weak)	21572407
MIRT503082	hsa-miR-17-5p	Homo sapiens	EMSY	56946	Homo sapiens	PAR-CLIP	Functional MTI (Weak)	20371350
MIRT503216	hsa-miR-17-5p	Homo sapiens	ACER2	340485	Homo sapiens	PAR-CLIP	Functional MTI (Weak)	24398324
MIRT503611	hsa-miR-17-5p	Homo sapiens	ZNF780A	284323	Homo sapiens	PAR-CLIP	Functional MTI (Weak)	23446348
MIRT503807	hsa-miR-17-5p	Homo sapiens	ZNF12	7559	Homo sapiens	HITS-CLIP	Functional MTI (Weak)	22473208
MIRT503807	hsa-miR-17-5p	Homo sapiens	ZNF12	7559	Homo sapiens	PAR-CLIP	Functional MTI (Weak)	23446348
MIRT503807	hsa-miR-17-5p	Homo sapiens	ZNF12	7559	Homo sapiens	PAR-CLIP	Functional MTI (Weak)	21572407
MIRT503807	hsa-miR-17-5p	Homo sapiens	ZNF12	7559	Homo sapiens	PAR-CLIP	Functional MTI (Weak)	20371350
MIRT503830	hsa-miR-17-5p	Homo sapiens	TMEM242	729515	Homo sapiens	PAR-CLIP	Functional MTI (Weak)	23446348
MIRT503830	hsa-miR-17-5p	Homo sapiens	TMEM242	729515	Homo sapiens	PAR-CLIP	Functional MTI (Weak)	20371350
MIRT503968	hsa-miR-17-5p	Homo sapiens	ZNF180	7733	Homo sapiens	PAR-CLIP	Functional MTI (Weak)	23446348
MIRT503968	hsa-miR-17-5p	Homo sapiens	ZNF180	7733	Homo sapiens	PAR-CLIP	Functional MTI (Weak)	22012620
MIRT503968	hsa-miR-17-5p	Homo sapiens	ZNF180	7733	Homo sapiens	PAR-CLIP	Functional MTI (Weak)	21572407
MIRT504100	hsa-miR-17-5p	Homo sapiens	C9orf40	55071	Homo sapiens	HITS-CLIP	Functional MTI (Weak)	22473208
MIRT504100	hsa-miR-17-5p	Homo sapiens	C9orf40	55071	Homo sapiens	PAR-CLIP	Functional MTI (Weak)	23446348
MIRT504100	hsa-miR-17-5p	Homo sapiens	C9orf40	55071	Homo sapiens	PAR-CLIP	Functional MTI (Weak)	21572407
MIRT504100	hsa-miR-17-5p	Homo sapiens	C9orf40	55071	Homo sapiens	PAR-CLIP	Functional MTI (Weak)	20371350
MIRT504567	hsa-miR-17-5p	Homo sapiens	ZNF417	147687	Homo sapiens	PAR-CLIP	Functional MTI (Weak)	23446348
MIRT504567	hsa-miR-17-5p	Homo sapiens	ZNF417	147687	Homo sapiens	PAR-CLIP	Functional MTI (Weak)	21572407
MIRT504567	hsa-miR-17-5p	Homo sapiens	ZNF417	147687	Homo sapiens	PAR-CLIP	Functional MTI (Weak)	20371350
MIRT504642	hsa-miR-17-5p	Homo sapiens	MFSD8	256471	Homo sapiens	PAR-CLIP	Functional MTI (Weak)	23446348
MIRT504642	hsa-miR-17-5p	Homo sapiens	MFSD8	256471	Homo sapiens	PAR-CLIP	Functional MTI (Weak)	21572407
MIRT504642	hsa-miR-17-5p	Homo sapiens	MFSD8	256471	Homo sapiens	PAR-CLIP	Functional MTI (Weak)	20371350
MIRT505061	hsa-miR-17-5p	Homo sapiens	ZNF202	7753	Homo sapiens	PAR-CLIP	Functional MTI (Weak)	23446348
MIRT505061	hsa-miR-17-5p	Homo sapiens	ZNF202	7753	Homo sapiens	PAR-CLIP	Functional MTI (Weak)	21572407
MIRT505061	hsa-miR-17-5p	Homo sapiens	ZNF202	7753	Homo sapiens	PAR-CLIP	Functional MTI (Weak)	20371350
MIRT505493	hsa-miR-17-5p	Homo sapiens	SRSF2	6427	Homo sapiens	HITS-CLIP	Functional MTI (Weak)	22473208
MIRT505493	hsa-miR-17-5p	Homo sapiens	SRSF2	6427	Homo sapiens	PAR-CLIP	Functional MTI (Weak)	23446348
MIRT505493	hsa-miR-17-5p	Homo sapiens	SRSF2	6427	Homo sapiens	PAR-CLIP	Functional MTI (Weak)	20371350
MIRT505869	hsa-miR-17-5p	Homo sapiens	POLR1B	84172	Homo sapiens	PAR-CLIP	Functional MTI (Weak)	23446348
MIRT505869	hsa-miR-17-5p	Homo sapiens	POLR1B	84172	Homo sapiens	PAR-CLIP	Functional MTI (Weak)	20371350
MIRT505982	hsa-miR-17-5p	Homo sapiens	RAB11FIP1	80223	Homo sapiens	HITS-CLIP	Functional MTI (Weak)	22473208
MIRT505982	hsa-miR-17-5p	Homo sapiens	RAB11FIP1	80223	Homo sapiens	PAR-CLIP	Functional MTI (Weak)	23446348
MIRT505982	hsa-miR-17-5p	Homo sapiens	RAB11FIP1	80223	Homo sapiens	PAR-CLIP	Functional MTI (Weak)	21572407
MIRT506459	hsa-miR-17-5p	Homo sapiens	NACC2	138151	Homo sapiens	PAR-CLIP	Functional MTI (Weak)	23446348
MIRT506459	hsa-miR-17-5p	Homo sapiens	NACC2	138151	Homo sapiens	PAR-CLIP	Functional MTI (Weak)	20371350
MIRT506546	hsa-miR-17-5p	Homo sapiens	MORF4L1	10933	Homo sapiens	PAR-CLIP	Functional MTI (Weak)	23446348
MIRT506546	hsa-miR-17-5p	Homo sapiens	MORF4L1	10933	Homo sapiens	PAR-CLIP	Functional MTI (Weak)	22012620
MIRT506546	hsa-miR-17-5p	Homo sapiens	MORF4L1	10933	Homo sapiens	PAR-CLIP	Functional MTI (Weak)	21572407
MIRT506546	hsa-miR-17-5p	Homo sapiens	MORF4L1	10933	Homo sapiens	PAR-CLIP	Functional MTI (Weak)	20371350
MIRT506623	hsa-miR-17-5p	Homo sapiens	MARCH6	10299	Homo sapiens	PAR-CLIP	Functional MTI (Weak)	23446348
MIRT506623	hsa-miR-17-5p	Homo sapiens	MARCH6	10299	Homo sapiens	PAR-CLIP	Functional MTI (Weak)	22012620
MIRT506623	hsa-miR-17-5p	Homo sapiens	MARCH6	10299	Homo sapiens	PAR-CLIP	Functional MTI (Weak)	21572407
MIRT506623	hsa-miR-17-5p	Homo sapiens	MARCH6	10299	Homo sapiens	PAR-CLIP	Functional MTI (Weak)	20371350
MIRT506663	hsa-miR-17-5p	Homo sapiens	MAPK1	5594	Homo sapiens	HITS-CLIP	Functional MTI (Weak)	22473208
MIRT506663	hsa-miR-17-5p	Homo sapiens	MAPK1	5594	Homo sapiens	PAR-CLIP	Functional MTI (Weak)	23446348
MIRT506663	hsa-miR-17-5p	Homo sapiens	MAPK1	5594	Homo sapiens	PAR-CLIP	Functional MTI (Weak)	21572407
MIRT506684	hsa-miR-17-5p	Homo sapiens	LZIC	84328	Homo sapiens	PAR-CLIP	Functional MTI (Weak)	23446348
MIRT506684	hsa-miR-17-5p	Homo sapiens	LZIC	84328	Homo sapiens	PAR-CLIP	Functional MTI (Weak)	20371350
MIRT506849	hsa-miR-17-5p	Homo sapiens	KIF23	9493	Homo sapiens	HITS-CLIP	Functional MTI (Weak)	22473208
MIRT506849	hsa-miR-17-5p	Homo sapiens	KIF23	9493	Homo sapiens	PAR-CLIP	Functional MTI (Weak)	23446348
MIRT506849	hsa-miR-17-5p	Homo sapiens	KIF23	9493	Homo sapiens	PAR-CLIP	Functional MTI (Weak)	21572407
MIRT506874	hsa-miR-17-5p	Homo sapiens	KIAA1147	57189	Homo sapiens	PAR-CLIP	Functional MTI (Weak)	23446348
MIRT506888	hsa-miR-17-5p	Homo sapiens	PCLAF	9768	Homo sapiens	PAR-CLIP	Functional MTI (Weak)	23446348
MIRT506888	hsa-miR-17-5p	Homo sapiens	PCLAF	9768	Homo sapiens	PAR-CLIP	Functional MTI (Weak)	20371350
MIRT506992	hsa-miR-17-5p	Homo sapiens	HNRNPR	10236	Homo sapiens	PAR-CLIP	Functional MTI (Weak)	23446348
MIRT507204	hsa-miR-17-5p	Homo sapiens	FZD9	8326	Homo sapiens	PAR-CLIP	Functional MTI (Weak)	23446348
MIRT507204	hsa-miR-17-5p	Homo sapiens	FZD9	8326	Homo sapiens	PAR-CLIP	Functional MTI (Weak)	21572407
MIRT507204	hsa-miR-17-5p	Homo sapiens	FZD9	8326	Homo sapiens	PAR-CLIP	Functional MTI (Weak)	20371350
MIRT507371	hsa-miR-17-5p	Homo sapiens	FAM129A	116496	Homo sapiens	HITS-CLIP	Functional MTI (Weak)	22473208
MIRT507371	hsa-miR-17-5p	Homo sapiens	FAM129A	116496	Homo sapiens	PAR-CLIP	Functional MTI (Weak)	23446348
MIRT507371	hsa-miR-17-5p	Homo sapiens	FAM129A	116496	Homo sapiens	PAR-CLIP	Functional MTI (Weak)	21572407
MIRT507371	hsa-miR-17-5p	Homo sapiens	FAM129A	116496	Homo sapiens	PAR-CLIP	Functional MTI (Weak)	20371350
MIRT507436	hsa-miR-17-5p	Homo sapiens	ELK4	2005	Homo sapiens	PAR-CLIP	Functional MTI (Weak)	23446348
MIRT507436	hsa-miR-17-5p	Homo sapiens	ELK4	2005	Homo sapiens	PAR-CLIP	Functional MTI (Weak)	20371350
MIRT507948	hsa-miR-17-5p	Homo sapiens	BTF3L4	91408	Homo sapiens	PAR-CLIP	Functional MTI (Weak)	23446348
MIRT507948	hsa-miR-17-5p	Homo sapiens	BTF3L4	91408	Homo sapiens	PAR-CLIP	Functional MTI (Weak)	21572407
MIRT507948	hsa-miR-17-5p	Homo sapiens	BTF3L4	91408	Homo sapiens	PAR-CLIP	Functional MTI (Weak)	20371350
MIRT507966	hsa-miR-17-5p	Homo sapiens	BNIP2	663	Homo sapiens	HITS-CLIP	Functional MTI (Weak)	22473208
MIRT507966	hsa-miR-17-5p	Homo sapiens	BNIP2	663	Homo sapiens	PAR-CLIP	Functional MTI (Weak)	23446348
MIRT507966	hsa-miR-17-5p	Homo sapiens	BNIP2	663	Homo sapiens	PAR-CLIP	Functional MTI (Weak)	21572407
MIRT507966	hsa-miR-17-5p	Homo sapiens	BNIP2	663	Homo sapiens	PAR-CLIP	Functional MTI (Weak)	20371350
MIRT508091	hsa-miR-17-5p	Homo sapiens	ANKRD52	283373	Homo sapiens	HITS-CLIP	Functional MTI (Weak)	22473208
MIRT508091	hsa-miR-17-5p	Homo sapiens	ANKRD52	283373	Homo sapiens	PAR-CLIP	Functional MTI (Weak)	23446348
MIRT508577	hsa-miR-17-5p	Homo sapiens	CEP72	55722	Homo sapiens	PAR-CLIP	Functional MTI (Weak)	23446348
MIRT508577	hsa-miR-17-5p	Homo sapiens	CEP72	55722	Homo sapiens	PAR-CLIP	Functional MTI (Weak)	20371350
MIRT508746	hsa-miR-17-5p	Homo sapiens	ZNF682	91120	Homo sapiens	PAR-CLIP	Functional MTI (Weak)	23446348
MIRT508746	hsa-miR-17-5p	Homo sapiens	ZNF682	91120	Homo sapiens	HITS-CLIP	Functional MTI (Weak)	23313552
MIRT508838	hsa-miR-17-5p	Homo sapiens	GPR155	151556	Homo sapiens	PAR-CLIP	Functional MTI (Weak)	23446348
MIRT509131	hsa-miR-17-5p	Homo sapiens	BMP8B	656	Homo sapiens	PAR-CLIP	Functional MTI (Weak)	23446348
MIRT509131	hsa-miR-17-5p	Homo sapiens	BMP8B	656	Homo sapiens	PAR-CLIP	Functional MTI (Weak)	21572407
MIRT509131	hsa-miR-17-5p	Homo sapiens	BMP8B	656	Homo sapiens	PAR-CLIP	Functional MTI (Weak)	20371350
MIRT509746	hsa-miR-17-5p	Homo sapiens	EFCAB11	90141	Homo sapiens	PAR-CLIP	Functional MTI (Weak)	23446348
MIRT509746	hsa-miR-17-5p	Homo sapiens	EFCAB11	90141	Homo sapiens	PAR-CLIP	Functional MTI (Weak)	21572407
MIRT510030	hsa-miR-17-5p	Homo sapiens	CRISPLD2	83716	Homo sapiens	PAR-CLIP	Functional MTI (Weak)	23446348
MIRT510030	hsa-miR-17-5p	Homo sapiens	CRISPLD2	83716	Homo sapiens	HITS-CLIP	Functional MTI (Weak)	23313552
MIRT510879	hsa-miR-17-5p	Homo sapiens	RAN	5901	Homo sapiens	HITS-CLIP	Functional MTI (Weak)	22473208
MIRT510879	hsa-miR-17-5p	Homo sapiens	RAN	5901	Homo sapiens	PAR-CLIP	Functional MTI (Weak)	23446348
MIRT510879	hsa-miR-17-5p	Homo sapiens	RAN	5901	Homo sapiens	PAR-CLIP	Functional MTI (Weak)	22012620
MIRT510879	hsa-miR-17-5p	Homo sapiens	RAN	5901	Homo sapiens	PAR-CLIP//HITS-CLIP	Functional MTI (Weak)	21572407
MIRT510879	hsa-miR-17-5p	Homo sapiens	RAN	5901	Homo sapiens	PAR-CLIP	Functional MTI (Weak)	20371350
MIRT510879	hsa-miR-17-5p	Homo sapiens	RAN	5901	Homo sapiens	PAR-CLIP	Functional MTI (Weak)	27292025
MIRT511088	hsa-miR-17-5p	Homo sapiens	NIPA1	123606	Homo sapiens	HITS-CLIP	Functional MTI (Weak)	22473208
MIRT511088	hsa-miR-17-5p	Homo sapiens	NIPA1	123606	Homo sapiens	PAR-CLIP	Functional MTI (Weak)	23446348
MIRT511088	hsa-miR-17-5p	Homo sapiens	NIPA1	123606	Homo sapiens	PAR-CLIP	Functional MTI (Weak)	20371350
MIRT511264	hsa-miR-17-5p	Homo sapiens	KLHL36	79786	Homo sapiens	PAR-CLIP	Functional MTI (Weak)	23446348
MIRT511264	hsa-miR-17-5p	Homo sapiens	KLHL36	79786	Homo sapiens	PAR-CLIP	Functional MTI (Weak)	21572407
MIRT511264	hsa-miR-17-5p	Homo sapiens	KLHL36	79786	Homo sapiens	PAR-CLIP	Functional MTI (Weak)	20371350
MIRT511321	hsa-miR-17-5p	Homo sapiens	KIAA1551	55196	Homo sapiens	PAR-CLIP	Functional MTI (Weak)	23446348
MIRT511557	hsa-miR-17-5p	Homo sapiens	HMGB1	3146	Homo sapiens	PAR-CLIP	Functional MTI (Weak)	23446348
MIRT511557	hsa-miR-17-5p	Homo sapiens	HMGB1	3146	Homo sapiens	PAR-CLIP	Functional MTI (Weak)	21572407
MIRT511557	hsa-miR-17-5p	Homo sapiens	HMGB1	3146	Homo sapiens	HITS-CLIP	Functional MTI (Weak)	23313552
MIRT512323	hsa-miR-17-5p	Homo sapiens	ACTR2	10097	Homo sapiens	PAR-CLIP	Functional MTI (Weak)	23446348
MIRT512323	hsa-miR-17-5p	Homo sapiens	ACTR2	10097	Homo sapiens	PAR-CLIP	Functional MTI (Weak)	21572407
MIRT512323	hsa-miR-17-5p	Homo sapiens	ACTR2	10097	Homo sapiens	PAR-CLIP	Functional MTI (Weak)	20371350
MIRT512323	hsa-miR-17-5p	Homo sapiens	ACTR2	10097	Homo sapiens	PAR-CLIP	Functional MTI (Weak)	26701625
MIRT513468	hsa-miR-17-5p	Homo sapiens	NARS	4677	Homo sapiens	PAR-CLIP	Functional MTI (Weak)	23446348
MIRT513468	hsa-miR-17-5p	Homo sapiens	NARS	4677	Homo sapiens	PAR-CLIP	Functional MTI (Weak)	21572407
MIRT513468	hsa-miR-17-5p	Homo sapiens	NARS	4677	Homo sapiens	PAR-CLIP	Functional MTI (Weak)	20371350
MIRT513707	hsa-miR-17-5p	Homo sapiens	RBM20	282996	Homo sapiens	PAR-CLIP	Functional MTI (Weak)	23446348
MIRT513707	hsa-miR-17-5p	Homo sapiens	RBM20	282996	Homo sapiens	PAR-CLIP	Functional MTI (Weak)	22012620
MIRT513749	hsa-miR-17-5p	Homo sapiens	PKNOX1	5316	Homo sapiens	PAR-CLIP	Functional MTI (Weak)	23446348
MIRT513749	hsa-miR-17-5p	Homo sapiens	PKNOX1	5316	Homo sapiens	Luciferase reporter assay	Functional MTI	27123834
MIRT513749	hsa-miR-17-5p	Homo sapiens	PKNOX1	5316	Homo sapiens	PAR-CLIP	Functional MTI (Weak)	27292025
MIRT513992	hsa-miR-17-5p	Homo sapiens	CEP97	79598	Homo sapiens	HITS-CLIP	Functional MTI (Weak)	22473208
MIRT513992	hsa-miR-17-5p	Homo sapiens	CEP97	79598	Homo sapiens	PAR-CLIP	Functional MTI (Weak)	23446348
MIRT514102	hsa-miR-17-5p	Homo sapiens	EPS15L1	58513	Homo sapiens	PAR-CLIP	Functional MTI (Weak)	23446348
MIRT514102	hsa-miR-17-5p	Homo sapiens	EPS15L1	58513	Homo sapiens	PAR-CLIP	Functional MTI (Weak)	21572407
MIRT514102	hsa-miR-17-5p	Homo sapiens	EPS15L1	58513	Homo sapiens	PAR-CLIP	Functional MTI (Weak)	20371350
MIRT514138	hsa-miR-17-5p	Homo sapiens	SERF2	10169	Homo sapiens	PAR-CLIP	Functional MTI (Weak)	23446348
MIRT514322	hsa-miR-17-5p	Homo sapiens	FXYD5	53827	Homo sapiens	PAR-CLIP	Functional MTI (Weak)	23446348
MIRT514322	hsa-miR-17-5p	Homo sapiens	FXYD5	53827	Homo sapiens	PAR-CLIP	Functional MTI (Weak)	21572407
MIRT514322	hsa-miR-17-5p	Homo sapiens	FXYD5	53827	Homo sapiens	PAR-CLIP	Functional MTI (Weak)	20371350
MIRT514999	hsa-miR-17-5p	Homo sapiens	DNTTIP2	30836	Homo sapiens	PAR-CLIP	Functional MTI (Weak)	23446348
MIRT515206	hsa-miR-17-5p	Homo sapiens	CRCP	27297	Homo sapiens	PAR-CLIP	Functional MTI (Weak)	23446348
MIRT515576	hsa-miR-17-5p	Homo sapiens	TMEM134	80194	Homo sapiens	PAR-CLIP	Functional MTI (Weak)	23446348
MIRT516061	hsa-miR-17-5p	Homo sapiens	MED18	54797	Homo sapiens	PAR-CLIP	Functional MTI (Weak)	23446348
MIRT516371	hsa-miR-17-5p	Homo sapiens	GABPB1	2553	Homo sapiens	HITS-CLIP	Functional MTI (Weak)	22473208
MIRT516371	hsa-miR-17-5p	Homo sapiens	GABPB1	2553	Homo sapiens	PAR-CLIP	Functional MTI (Weak)	23446348
MIRT516560	hsa-miR-17-5p	Homo sapiens	MIXL1	83881	Homo sapiens	PAR-CLIP	Functional MTI (Weak)	23446348
MIRT516800	hsa-miR-17-5p	Homo sapiens	CAVIN1	284119	Homo sapiens	PAR-CLIP	Functional MTI (Weak)	23446348
MIRT516800	hsa-miR-17-5p	Homo sapiens	CAVIN1	284119	Homo sapiens	PAR-CLIP	Functional MTI (Weak)	21572407
MIRT517022	hsa-miR-17-5p	Homo sapiens	COX19	90639	Homo sapiens	PAR-CLIP	Functional MTI (Weak)	23446348
MIRT517188	hsa-miR-17-5p	Homo sapiens	SLC28A1	9154	Homo sapiens	PAR-CLIP	Functional MTI (Weak)	23446348
MIRT517261	hsa-miR-17-5p	Homo sapiens	PRIM1	5557	Homo sapiens	PAR-CLIP	Functional MTI (Weak)	23446348
MIRT517261	hsa-miR-17-5p	Homo sapiens	PRIM1	5557	Homo sapiens	HITS-CLIP	Functional MTI (Weak)	23313552
MIRT518318	hsa-miR-17-5p	Homo sapiens	ZNF514	84874	Homo sapiens	PAR-CLIP	Functional MTI (Weak)	23446348
MIRT518318	hsa-miR-17-5p	Homo sapiens	ZNF514	84874	Homo sapiens	PAR-CLIP	Functional MTI (Weak)	21572407
MIRT518469	hsa-miR-17-5p	Homo sapiens	KIF6	221458	Homo sapiens	PAR-CLIP	Functional MTI (Weak)	23446348
MIRT518700	hsa-miR-17-5p	Homo sapiens	KCNMB1	3779	Homo sapiens	PAR-CLIP	Functional MTI (Weak)	23446348
MIRT518805	hsa-miR-17-5p	Homo sapiens	MED16	10025	Homo sapiens	PAR-CLIP	Functional MTI (Weak)	23446348
MIRT518805	hsa-miR-17-5p	Homo sapiens	MED16	10025	Homo sapiens	PAR-CLIP	Functional MTI (Weak)	21572407
MIRT518864	hsa-miR-17-5p	Homo sapiens	NEK8	284086	Homo sapiens	PAR-CLIP	Functional MTI (Weak)	23446348
MIRT518973	hsa-miR-17-5p	Homo sapiens	GRK7	131890	Homo sapiens	PAR-CLIP	Functional MTI (Weak)	23446348
MIRT519433	hsa-miR-17-5p	Homo sapiens	KCNA7	3743	Homo sapiens	PAR-CLIP	Functional MTI (Weak)	23446348
MIRT519433	hsa-miR-17-5p	Homo sapiens	KCNA7	3743	Homo sapiens	PAR-CLIP	Functional MTI (Weak)	21572407
MIRT519549	hsa-miR-17-5p	Homo sapiens	TMEM38A	79041	Homo sapiens	PAR-CLIP	Functional MTI (Weak)	23446348
MIRT520083	hsa-miR-17-5p	Homo sapiens	YIPF4	84272	Homo sapiens	PAR-CLIP	Functional MTI (Weak)	23446348
MIRT520157	hsa-miR-17-5p	Homo sapiens	WSB1	26118	Homo sapiens	PAR-CLIP	Functional MTI (Weak)	23446348
MIRT521011	hsa-miR-17-5p	Homo sapiens	SOCS5	9655	Homo sapiens	PAR-CLIP	Functional MTI (Weak)	23446348
MIRT521305	hsa-miR-17-5p	Homo sapiens	RRAGD	58528	Homo sapiens	PAR-CLIP	Functional MTI (Weak)	23446348
MIRT521305	hsa-miR-17-5p	Homo sapiens	RRAGD	58528	Homo sapiens	PAR-CLIP	Functional MTI (Weak)	20371350
MIRT521550	hsa-miR-17-5p	Homo sapiens	QSOX1	5768	Homo sapiens	PAR-CLIP	Functional MTI (Weak)	23446348
MIRT521550	hsa-miR-17-5p	Homo sapiens	QSOX1	5768	Homo sapiens	HITS-CLIP	Functional MTI (Weak)	23313552
MIRT522173	hsa-miR-17-5p	Homo sapiens	NR2F6	2063	Homo sapiens	PAR-CLIP	Functional MTI (Weak)	23446348
MIRT522173	hsa-miR-17-5p	Homo sapiens	NR2F6	2063	Homo sapiens	PAR-CLIP	Functional MTI (Weak)	21572407
MIRT522199	hsa-miR-17-5p	Homo sapiens	NR2C2	7182	Homo sapiens	HITS-CLIP	Functional MTI (Weak)	22473208
MIRT522199	hsa-miR-17-5p	Homo sapiens	NR2C2	7182	Homo sapiens	PAR-CLIP	Functional MTI (Weak)	23446348
MIRT522199	hsa-miR-17-5p	Homo sapiens	NR2C2	7182	Homo sapiens	PAR-CLIP	Functional MTI (Weak)	21572407
MIRT522199	hsa-miR-17-5p	Homo sapiens	NR2C2	7182	Homo sapiens	PAR-CLIP	Functional MTI (Weak)	20371350
MIRT522507	hsa-miR-17-5p	Homo sapiens	MFN1	55669	Homo sapiens	PAR-CLIP	Functional MTI (Weak)	23446348
MIRT523084	hsa-miR-17-5p	Homo sapiens	HYPK	25764	Homo sapiens	PAR-CLIP	Functional MTI (Weak)	23446348
MIRT523655	hsa-miR-17-5p	Homo sapiens	FOXK1	221937	Homo sapiens	PAR-CLIP	Functional MTI (Weak)	23446348
MIRT523655	hsa-miR-17-5p	Homo sapiens	FOXK1	221937	Homo sapiens	PAR-CLIP	Functional MTI (Weak)	21572407
MIRT524084	hsa-miR-17-5p	Homo sapiens	DNAJC10	54431	Homo sapiens	PAR-CLIP	Functional MTI (Weak)	23446348
MIRT524252	hsa-miR-17-5p	Homo sapiens	DCTN6	10671	Homo sapiens	PAR-CLIP	Functional MTI (Weak)	23446348
MIRT524296	hsa-miR-17-5p	Homo sapiens	CYCS	54205	Homo sapiens	PAR-CLIP	Functional MTI (Weak)	23446348
MIRT524458	hsa-miR-17-5p	Homo sapiens	CNKSR3	154043	Homo sapiens	PAR-CLIP	Functional MTI (Weak)	23446348
MIRT524707	hsa-miR-17-5p	Homo sapiens	BTG3	10950	Homo sapiens	PAR-CLIP	Functional MTI (Weak)	23446348
MIRT524707	hsa-miR-17-5p	Homo sapiens	BTG3	10950	Homo sapiens	PAR-CLIP	Functional MTI (Weak)	22012620
MIRT524707	hsa-miR-17-5p	Homo sapiens	BTG3	10950	Homo sapiens	PAR-CLIP//HITS-CLIP	Functional MTI (Weak)	21572407
MIRT524707	hsa-miR-17-5p	Homo sapiens	BTG3	10950	Homo sapiens	PAR-CLIP	Functional MTI (Weak)	20371350
MIRT524985	hsa-miR-17-5p	Homo sapiens	AGO3	192669	Homo sapiens	PAR-CLIP	Functional MTI (Weak)	23446348
MIRT525205	hsa-miR-17-5p	Homo sapiens	ZNF93	81931	Homo sapiens	PAR-CLIP	Functional MTI (Weak)	22012620
MIRT525489	hsa-miR-17-5p	Homo sapiens	TPK1	27010	Homo sapiens	PAR-CLIP	Functional MTI (Weak)	22012620
MIRT525766	hsa-miR-17-5p	Homo sapiens	SOD2	6648	Homo sapiens	HITS-CLIP	Functional MTI (Weak)	22473208
MIRT525766	hsa-miR-17-5p	Homo sapiens	SOD2	6648	Homo sapiens	PAR-CLIP	Functional MTI (Weak)	22012620
MIRT526640	hsa-miR-17-5p	Homo sapiens	NME6	10201	Homo sapiens	PAR-CLIP	Functional MTI (Weak)	22012620
MIRT527207	hsa-miR-17-5p	Homo sapiens	XIRP2	129446	Homo sapiens	PAR-CLIP	Functional MTI (Weak)	22012620
MIRT527260	hsa-miR-17-5p	Homo sapiens	TMEM196	256130	Homo sapiens	PAR-CLIP	Functional MTI (Weak)	22012620
MIRT527475	hsa-miR-17-5p	Homo sapiens	CLEC12B	387837	Homo sapiens	PAR-CLIP	Functional MTI (Weak)	22012620
MIRT527475	hsa-miR-17-5p	Homo sapiens	CLEC12B	387837	Homo sapiens	HITS-CLIP	Functional MTI (Weak)	19536157
MIRT528375	hsa-miR-17-5p	Homo sapiens	ZMYM1	79830	Homo sapiens	PAR-CLIP	Functional MTI (Weak)	22012620
MIRT528375	hsa-miR-17-5p	Homo sapiens	ZMYM1	79830	Homo sapiens	PAR-CLIP	Functional MTI (Weak)	20371350
MIRT530004	hsa-miR-17-5p	Homo sapiens	TNFAIP8L1	126282	Homo sapiens	PAR-CLIP	Functional MTI (Weak)	22012620
MIRT530004	hsa-miR-17-5p	Homo sapiens	TNFAIP8L1	126282	Homo sapiens	HITS-CLIP	Functional MTI (Weak)	23313552
MIRT530592	hsa-miR-17-5p	Homo sapiens	ABHD15	116236	Homo sapiens	PAR-CLIP	Functional MTI (Weak)	22012620
MIRT530990	hsa-miR-17-5p	Homo sapiens	EXO5	64789	Homo sapiens	PAR-CLIP	Functional MTI (Weak)	22012620
MIRT530990	hsa-miR-17-5p	Homo sapiens	EXO5	64789	Homo sapiens	PAR-CLIP	Functional MTI (Weak)	21572407
MIRT531780	hsa-miR-17-5p	Homo sapiens	TXK	7294	Homo sapiens	PAR-CLIP	Functional MTI (Weak)	22012620
MIRT531780	hsa-miR-17-5p	Homo sapiens	TXK	7294	Homo sapiens	HITS-CLIP	Functional MTI (Weak)	23313552
MIRT531840	hsa-miR-17-5p	Homo sapiens	MTPAP	55149	Homo sapiens	PAR-CLIP	Functional MTI (Weak)	22012620
MIRT531840	hsa-miR-17-5p	Homo sapiens	MTPAP	55149	Homo sapiens	PAR-CLIP	Functional MTI (Weak)	21572407
MIRT532054	hsa-miR-17-5p	Homo sapiens	FHDC1	85462	Homo sapiens	PAR-CLIP	Functional MTI (Weak)	22012620
MIRT532619	hsa-miR-17-5p	Homo sapiens	SPTLC2	9517	Homo sapiens	PAR-CLIP	Functional MTI (Weak)	22012620
MIRT532928	hsa-miR-17-5p	Homo sapiens	ZNF385A	25946	Homo sapiens	PAR-CLIP	Functional MTI (Weak)	22012620
MIRT533091	hsa-miR-17-5p	Homo sapiens	YOD1	55432	Homo sapiens	HITS-CLIP	Functional MTI (Weak)	22473208
MIRT533091	hsa-miR-17-5p	Homo sapiens	YOD1	55432	Homo sapiens	PAR-CLIP	Functional MTI (Weak)	22012620
MIRT533882	hsa-miR-17-5p	Homo sapiens	TBL1XR1	79718	Homo sapiens	PAR-CLIP	Functional MTI (Weak)	22012620
MIRT533882	hsa-miR-17-5p	Homo sapiens	TBL1XR1	79718	Homo sapiens	PAR-CLIP	Functional MTI (Weak)	26701625
MIRT533882	hsa-miR-17-5p	Homo sapiens	TBL1XR1	79718	Homo sapiens	PAR-CLIP	Functional MTI (Weak)	27292025
MIRT534011	hsa-miR-17-5p	Homo sapiens	KMT5B	51111	Homo sapiens	PAR-CLIP	Functional MTI (Weak)	22012620
MIRT534572	hsa-miR-17-5p	Homo sapiens	RPS6KA5	9252	Homo sapiens	PAR-CLIP	Functional MTI (Weak)	22012620
MIRT534572	hsa-miR-17-5p	Homo sapiens	RPS6KA5	9252	Homo sapiens	PAR-CLIP	Functional MTI (Weak)	21572407
MIRT534632	hsa-miR-17-5p	Homo sapiens	RNASEH1	246243	Homo sapiens	PAR-CLIP	Functional MTI (Weak)	22012620
MIRT534632	hsa-miR-17-5p	Homo sapiens	RNASEH1	246243	Homo sapiens	PAR-CLIP	Functional MTI (Weak)	21572407
MIRT535034	hsa-miR-17-5p	Homo sapiens	PRKAR1A	5573	Homo sapiens	PAR-CLIP	Functional MTI (Weak)	22012620
MIRT536313	hsa-miR-17-5p	Homo sapiens	LIMA1	51474	Homo sapiens	HITS-CLIP	Functional MTI (Weak)	22473208
MIRT536313	hsa-miR-17-5p	Homo sapiens	LIMA1	51474	Homo sapiens	PAR-CLIP	Functional MTI (Weak)	22012620
MIRT536313	hsa-miR-17-5p	Homo sapiens	LIMA1	51474	Homo sapiens	PAR-CLIP	Functional MTI (Weak)	20371350
MIRT536447	hsa-miR-17-5p	Homo sapiens	KMT2B	9757	Homo sapiens	PAR-CLIP	Functional MTI (Weak)	22012620
MIRT536447	hsa-miR-17-5p	Homo sapiens	KMT2B	9757	Homo sapiens	PAR-CLIP	Functional MTI (Weak)	21572407
MIRT536447	hsa-miR-17-5p	Homo sapiens	KMT2B	9757	Homo sapiens	PAR-CLIP	Functional MTI (Weak)	20371350
MIRT536502	hsa-miR-17-5p	Homo sapiens	TMEM131L	23240	Homo sapiens	PAR-CLIP	Functional MTI (Weak)	22012620
MIRT536543	hsa-miR-17-5p	Homo sapiens	KCNJ8	3764	Homo sapiens	PAR-CLIP	Functional MTI (Weak)	22012620
MIRT537451	hsa-miR-17-5p	Homo sapiens	FBXL7	23194	Homo sapiens	PAR-CLIP	Functional MTI (Weak)	22012620
MIRT537736	hsa-miR-17-5p	Homo sapiens	ELAVL2	1993	Homo sapiens	PAR-CLIP	Functional MTI (Weak)	22012620
MIRT538046	hsa-miR-17-5p	Homo sapiens	DNAJB6	10049	Homo sapiens	PAR-CLIP	Functional MTI (Weak)	22012620
MIRT538720	hsa-miR-17-5p	Homo sapiens	CAPRIN2	65981	Homo sapiens	HITS-CLIP	Functional MTI (Weak)	22473208
MIRT538720	hsa-miR-17-5p	Homo sapiens	CAPRIN2	65981	Homo sapiens	PAR-CLIP	Functional MTI (Weak)	22012620
MIRT538720	hsa-miR-17-5p	Homo sapiens	CAPRIN2	65981	Homo sapiens	PAR-CLIP	Functional MTI (Weak)	21572407
MIRT539428	hsa-miR-17-5p	Homo sapiens	ADAT2	134637	Homo sapiens	PAR-CLIP	Functional MTI (Weak)	22012620
MIRT540279	hsa-miR-17-5p	Homo sapiens	FAM89A	375061	Homo sapiens	PAR-CLIP	Functional MTI (Weak)	21572407
MIRT541092	hsa-miR-17-5p	Homo sapiens	RLIM	51132	Homo sapiens	PAR-CLIP	Functional MTI (Weak)	21572407
MIRT542064	hsa-miR-17-5p	Homo sapiens	SLC25A46	91137	Homo sapiens	PAR-CLIP	Functional MTI (Weak)	21572407
MIRT542146	hsa-miR-17-5p	Homo sapiens	DIS3L	115752	Homo sapiens	PAR-CLIP	Functional MTI (Weak)	21572407
MIRT542146	hsa-miR-17-5p	Homo sapiens	DIS3L	115752	Homo sapiens	PAR-CLIP	Functional MTI (Weak)	27292025
MIRT542272	hsa-miR-17-5p	Homo sapiens	HSPA4L	22824	Homo sapiens	PAR-CLIP	Functional MTI (Weak)	21572407
MIRT543189	hsa-miR-17-5p	Homo sapiens	FICD	11153	Homo sapiens	PAR-CLIP	Functional MTI (Weak)	21572407
MIRT543584	hsa-miR-17-5p	Homo sapiens	RPF2	84154	Homo sapiens	PAR-CLIP	Functional MTI (Weak)	21572407
MIRT543584	hsa-miR-17-5p	Homo sapiens	RPF2	84154	Homo sapiens	PAR-CLIP	Functional MTI (Weak)	20371350
MIRT544633	hsa-miR-17-5p	Homo sapiens	CSDE1	7812	Homo sapiens	PAR-CLIP	Functional MTI (Weak)	21572407
MIRT545207	hsa-miR-17-5p	Homo sapiens	HIST1H2BD	3017	Homo sapiens	PAR-CLIP	Functional MTI (Weak)	21572407
MIRT546261	hsa-miR-17-5p	Homo sapiens	TNFRSF21	27242	Homo sapiens	HITS-CLIP	Functional MTI (Weak)	22473208
MIRT546261	hsa-miR-17-5p	Homo sapiens	TNFRSF21	27242	Homo sapiens	PAR-CLIP	Functional MTI (Weak)	21572407
MIRT546298	hsa-miR-17-5p	Homo sapiens	TMEM200C	645369	Homo sapiens	PAR-CLIP	Functional MTI (Weak)	21572407
MIRT546298	hsa-miR-17-5p	Homo sapiens	TMEM200C	645369	Homo sapiens	PAR-CLIP	Functional MTI (Weak)	20371350
MIRT546693	hsa-miR-17-5p	Homo sapiens	RORA	6095	Homo sapiens	PAR-CLIP	Functional MTI (Weak)	21572407
MIRT546693	hsa-miR-17-5p	Homo sapiens	RORA	6095	Homo sapiens	PAR-CLIP	Functional MTI (Weak)	20371350
MIRT546826	hsa-miR-17-5p	Homo sapiens	RAP2C	57826	Homo sapiens	PAR-CLIP	Functional MTI (Weak)	21572407
MIRT547086	hsa-miR-17-5p	Homo sapiens	PLRG1	5356	Homo sapiens	PAR-CLIP	Functional MTI (Weak)	21572407
MIRT547796	hsa-miR-17-5p	Homo sapiens	KATNAL1	84056	Homo sapiens	HITS-CLIP	Functional MTI (Weak)	22473208
MIRT547796	hsa-miR-17-5p	Homo sapiens	KATNAL1	84056	Homo sapiens	PAR-CLIP	Functional MTI (Weak)	21572407
MIRT548323	hsa-miR-17-5p	Homo sapiens	EPHA4	2043	Homo sapiens	PAR-CLIP	Functional MTI (Weak)	21572407
MIRT548473	hsa-miR-17-5p	Homo sapiens	EGLN3	112399	Homo sapiens	PAR-CLIP	Functional MTI (Weak)	21572407
MIRT548823	hsa-miR-17-5p	Homo sapiens	CLIC4	25932	Homo sapiens	PAR-CLIP	Functional MTI (Weak)	21572407
MIRT548823	hsa-miR-17-5p	Homo sapiens	CLIC4	25932	Homo sapiens	PAR-CLIP	Functional MTI (Weak)	20371350
MIRT548866	hsa-miR-17-5p	Homo sapiens	CERCAM	51148	Homo sapiens	PAR-CLIP//HITS-CLIP	Functional MTI (Weak)	21572407
MIRT549112	hsa-miR-17-5p	Homo sapiens	C16orf70	80262	Homo sapiens	PAR-CLIP	Functional MTI (Weak)	21572407
MIRT549112	hsa-miR-17-5p	Homo sapiens	C16orf70	80262	Homo sapiens	PAR-CLIP	Functional MTI (Weak)	20371350
MIRT549256	hsa-miR-17-5p	Homo sapiens	ATXN1	6310	Homo sapiens	HITS-CLIP	Functional MTI (Weak)	22473208
MIRT549256	hsa-miR-17-5p	Homo sapiens	ATXN1	6310	Homo sapiens	PAR-CLIP	Functional MTI (Weak)	21572407
MIRT549327	hsa-miR-17-5p	Homo sapiens	ARHGAP12	94134	Homo sapiens	HITS-CLIP	Functional MTI (Weak)	22473208
MIRT549327	hsa-miR-17-5p	Homo sapiens	ARHGAP12	94134	Homo sapiens	PAR-CLIP	Functional MTI (Weak)	21572407
MIRT549327	hsa-miR-17-5p	Homo sapiens	ARHGAP12	94134	Homo sapiens	PAR-CLIP	Functional MTI (Weak)	20371350
MIRT549827	hsa-miR-17-5p	Homo sapiens	LUZP2	338645	Homo sapiens	PAR-CLIP	Functional MTI (Weak)	21572407
MIRT550098	hsa-miR-17-5p	Homo sapiens	TRAPPC2	6399	Homo sapiens	PAR-CLIP	Functional MTI (Weak)	21572407
MIRT550309	hsa-miR-17-5p	Homo sapiens	ZNF681	148213	Homo sapiens	PAR-CLIP	Functional MTI (Weak)	21572407
MIRT551128	hsa-miR-17-5p	Homo sapiens	ZNF107	51427	Homo sapiens	PAR-CLIP	Functional MTI (Weak)	21572407
MIRT551749	hsa-miR-17-5p	Homo sapiens	FMNL2	114793	Homo sapiens	PAR-CLIP	Functional MTI (Weak)	21572407
MIRT552209	hsa-miR-17-5p	Homo sapiens	F2RL3	9002	Homo sapiens	PAR-CLIP	Functional MTI (Weak)	21572407
MIRT552690	hsa-miR-17-5p	Homo sapiens	YWHAZ	7534	Homo sapiens	PAR-CLIP	Functional MTI (Weak)	21572407
MIRT552690	hsa-miR-17-5p	Homo sapiens	YWHAZ	7534	Homo sapiens	PAR-CLIP	Functional MTI (Weak)	20371350
MIRT552868	hsa-miR-17-5p	Homo sapiens	WIPF2	147179	Homo sapiens	PAR-CLIP	Functional MTI (Weak)	21572407
MIRT553037	hsa-miR-17-5p	Homo sapiens	USP48	84196	Homo sapiens	PAR-CLIP//HITS-CLIP	Functional MTI (Weak)	21572407
MIRT553575	hsa-miR-17-5p	Homo sapiens	TMEM100	55273	Homo sapiens	PAR-CLIP	Functional MTI (Weak)	21572407
MIRT553703	hsa-miR-17-5p	Homo sapiens	TCF7L2	6934	Homo sapiens	PAR-CLIP	Functional MTI (Weak)	21572407
MIRT554417	hsa-miR-17-5p	Homo sapiens	SCD	6319	Homo sapiens	PAR-CLIP	Functional MTI (Weak)	21572407
MIRT554483	hsa-miR-17-5p	Homo sapiens	SAMD12	401474	Homo sapiens	PAR-CLIP	Functional MTI (Weak)	21572407
MIRT554533	hsa-miR-17-5p	Homo sapiens	RUFY2	55680	Homo sapiens	PAR-CLIP	Functional MTI (Weak)	21572407
MIRT554559	hsa-miR-17-5p	Homo sapiens	RRN3	54700	Homo sapiens	PAR-CLIP	Functional MTI (Weak)	21572407
MIRT554755	hsa-miR-17-5p	Homo sapiens	RHOC	389	Homo sapiens	PAR-CLIP	Functional MTI (Weak)	21572407
MIRT554755	hsa-miR-17-5p	Homo sapiens	RHOC	389	Homo sapiens	PAR-CLIP	Functional MTI (Weak)	26701625
MIRT555469	hsa-miR-17-5p	Homo sapiens	POLR3A	11128	Homo sapiens	PAR-CLIP	Functional MTI (Weak)	21572407
MIRT556160	hsa-miR-17-5p	Homo sapiens	MECP2	4204	Homo sapiens	HITS-CLIP	Functional MTI (Weak)	22473208
MIRT556160	hsa-miR-17-5p	Homo sapiens	MECP2	4204	Homo sapiens	PAR-CLIP	Functional MTI (Weak)	21572407
MIRT556191	hsa-miR-17-5p	Homo sapiens	MCC	4163	Homo sapiens	PAR-CLIP	Functional MTI (Weak)	21572407
MIRT556597	hsa-miR-17-5p	Homo sapiens	LEPROT	54741	Homo sapiens	PAR-CLIP	Functional MTI (Weak)	21572407
MIRT556909	hsa-miR-17-5p	Homo sapiens	ISOC1	51015	Homo sapiens	PAR-CLIP	Functional MTI (Weak)	21572407
MIRT557033	hsa-miR-17-5p	Homo sapiens	HOXD11	3237	Homo sapiens	PAR-CLIP	Functional MTI (Weak)	21572407
MIRT557597	hsa-miR-17-5p	Homo sapiens	GNPTAB	79158	Homo sapiens	PAR-CLIP	Functional MTI (Weak)	21572407
MIRT557764	hsa-miR-17-5p	Homo sapiens	FRS2	10818	Homo sapiens	PAR-CLIP	Functional MTI (Weak)	21572407
MIRT557890	hsa-miR-17-5p	Homo sapiens	FEM1B	10116	Homo sapiens	PAR-CLIP	Functional MTI (Weak)	21572407
MIRT557890	hsa-miR-17-5p	Homo sapiens	FEM1B	10116	Homo sapiens	PAR-CLIP	Functional MTI (Weak)	20371350
MIRT558272	hsa-miR-17-5p	Homo sapiens	DYNC1LI2	1783	Homo sapiens	HITS-CLIP	Functional MTI (Weak)	22473208
MIRT558272	hsa-miR-17-5p	Homo sapiens	DYNC1LI2	1783	Homo sapiens	PAR-CLIP	Functional MTI (Weak)	21572407
MIRT558339	hsa-miR-17-5p	Homo sapiens	DNAJC28	54943	Homo sapiens	PAR-CLIP	Functional MTI (Weak)	21572407
MIRT558339	hsa-miR-17-5p	Homo sapiens	DNAJC28	54943	Homo sapiens	PAR-CLIP	Functional MTI (Weak)	20371350
MIRT558778	hsa-miR-17-5p	Homo sapiens	CFL2	1073	Homo sapiens	HITS-CLIP	Functional MTI (Weak)	22473208
MIRT558778	hsa-miR-17-5p	Homo sapiens	CFL2	1073	Homo sapiens	PAR-CLIP	Functional MTI (Weak)	21572407
MIRT558940	hsa-miR-17-5p	Homo sapiens	CBX1	10951	Homo sapiens	PAR-CLIP	Functional MTI (Weak)	21572407
MIRT559447	hsa-miR-17-5p	Homo sapiens	ARSJ	79642	Homo sapiens	PAR-CLIP	Functional MTI (Weak)	21572407
MIRT561248	hsa-miR-17-5p	Homo sapiens	ZNF354B	117608	Homo sapiens	PAR-CLIP	Functional MTI (Weak)	20371350
MIRT561651	hsa-miR-17-5p	Homo sapiens	RUNX3	864	Homo sapiens	PAR-CLIP	Functional MTI (Weak)	20371350
MIRT562220	hsa-miR-17-5p	Homo sapiens	HMGB2	3148	Homo sapiens	PAR-CLIP	Functional MTI (Weak)	20371350
MIRT562428	hsa-miR-17-5p	Homo sapiens	EFCAB14	9813	Homo sapiens	HITS-CLIP	Functional MTI (Weak)	22473208
MIRT562428	hsa-miR-17-5p	Homo sapiens	EFCAB14	9813	Homo sapiens	PAR-CLIP	Functional MTI (Weak)	20371350
MIRT562562	hsa-miR-17-5p	Homo sapiens	CCDC71L	168455	Homo sapiens	PAR-CLIP	Functional MTI (Weak)	20371350
MIRT562562	hsa-miR-17-5p	Homo sapiens	CCDC71L	168455	Homo sapiens	HITS-CLIP	Functional MTI (Weak)	23313552
MIRT562970	hsa-miR-17-5p	Homo sapiens	LRPAP1	4043	Homo sapiens	PAR-CLIP	Functional MTI (Weak)	20371350
MIRT563384	hsa-miR-17-5p	Homo sapiens	DSPP	1834	Homo sapiens	PAR-CLIP	Functional MTI (Weak)	20371350
MIRT564688	hsa-miR-17-5p	Homo sapiens	ZNF35	7584	Homo sapiens	PAR-CLIP	Functional MTI (Weak)	20371350
MIRT564799	hsa-miR-17-5p	Homo sapiens	ZBTB7A	51341	Homo sapiens	HITS-CLIP	Functional MTI (Weak)	22473208
MIRT564799	hsa-miR-17-5p	Homo sapiens	ZBTB7A	51341	Homo sapiens	PAR-CLIP	Functional MTI (Weak)	20371350
MIRT565703	hsa-miR-17-5p	Homo sapiens	SESN3	143686	Homo sapiens	PAR-CLIP	Functional MTI (Weak)	20371350
MIRT565919	hsa-miR-17-5p	Homo sapiens	SCAMP2	10066	Homo sapiens	HITS-CLIP	Functional MTI (Weak)	22473208
MIRT565919	hsa-miR-17-5p	Homo sapiens	SCAMP2	10066	Homo sapiens	PAR-CLIP	Functional MTI (Weak)	20371350
MIRT565919	hsa-miR-17-5p	Homo sapiens	SCAMP2	10066	Homo sapiens	PAR-CLIP	Functional MTI (Weak)	26701625
MIRT566146	hsa-miR-17-5p	Homo sapiens	RACGAP1	29127	Homo sapiens	PAR-CLIP	Functional MTI (Weak)	20371350
MIRT566575	hsa-miR-17-5p	Homo sapiens	OTUD4	54726	Homo sapiens	PAR-CLIP	Functional MTI (Weak)	20371350
MIRT566888	hsa-miR-17-5p	Homo sapiens	LRP12	29967	Homo sapiens	PAR-CLIP	Functional MTI (Weak)	20371350
MIRT567062	hsa-miR-17-5p	Homo sapiens	KCNB1	3745	Homo sapiens	PAR-CLIP	Functional MTI (Weak)	20371350
MIRT567118	hsa-miR-17-5p	Homo sapiens	ITGB1	3688	Homo sapiens	PAR-CLIP	Functional MTI (Weak)	20371350
MIRT567548	hsa-miR-17-5p	Homo sapiens	FGFR1OP	11116	Homo sapiens	PAR-CLIP	Functional MTI (Weak)	20371350
MIRT567632	hsa-miR-17-5p	Homo sapiens	FAM210A	125228	Homo sapiens	HITS-CLIP	Functional MTI (Weak)	22473208
MIRT567632	hsa-miR-17-5p	Homo sapiens	FAM210A	125228	Homo sapiens	PAR-CLIP	Functional MTI (Weak)	20371350
MIRT567690	hsa-miR-17-5p	Homo sapiens	EIF4A2	1974	Homo sapiens	PAR-CLIP	Functional MTI (Weak)	20371350
MIRT567854	hsa-miR-17-5p	Homo sapiens	DCAF8	50717	Homo sapiens	PAR-CLIP	Functional MTI (Weak)	20371350
MIRT567928	hsa-miR-17-5p	Homo sapiens	CRK	1398	Homo sapiens	HITS-CLIP	Functional MTI (Weak)	22473208
MIRT567928	hsa-miR-17-5p	Homo sapiens	CRK	1398	Homo sapiens	PAR-CLIP	Functional MTI (Weak)	20371350
MIRT567997	hsa-miR-17-5p	Homo sapiens	COX6B1	1340	Homo sapiens	PAR-CLIP	Functional MTI (Weak)	20371350
MIRT568185	hsa-miR-17-5p	Homo sapiens	CCDC6	8030	Homo sapiens	PAR-CLIP	Functional MTI (Weak)	20371350
MIRT568275	hsa-miR-17-5p	Homo sapiens	BICD2	23299	Homo sapiens	PAR-CLIP	Functional MTI (Weak)	20371350
MIRT571020	hsa-miR-17-5p	Homo sapiens	CKAP2	26586	Homo sapiens	PAR-CLIP	Functional MTI (Weak)	20371350
MIRT571683	hsa-miR-17-5p	Homo sapiens	RRAS2	22800	Homo sapiens	PAR-CLIP	Functional MTI (Weak)	20371350
MIRT571699	hsa-miR-17-5p	Homo sapiens	RPRD2	23248	Homo sapiens	PAR-CLIP	Functional MTI (Weak)	20371350
MIRT571729	hsa-miR-17-5p	Homo sapiens	RPL17-C18orf32	100526842	Homo sapiens	PAR-CLIP	Functional MTI (Weak)	20371350
MIRT571869	hsa-miR-17-5p	Homo sapiens	NKIRAS1	28512	Homo sapiens	PAR-CLIP	Functional MTI (Weak)	20371350
MIRT572214	hsa-miR-17-5p	Homo sapiens	C18orf32	497661	Homo sapiens	PAR-CLIP	Functional MTI (Weak)	20371350
MIRT572681	hsa-miR-17-5p	Homo sapiens	AGMAT	79814	Homo sapiens	PAR-CLIP	Functional MTI (Weak)	20371350
MIRT572681	hsa-miR-17-5p	Homo sapiens	AGMAT	79814	Homo sapiens	HITS-CLIP	Functional MTI (Weak)	23313552
MIRT573921	hsa-miR-17-5p	Homo sapiens	SNAP47	116841	Homo sapiens	PAR-CLIP	Functional MTI (Weak)	20371350
MIRT574723	hsa-miR-17-5p	Homo sapiens	HAUS8	93323	Homo sapiens	HITS-CLIP	Functional MTI (Weak)	22473208
MIRT574723	hsa-miR-17-5p	Homo sapiens	HAUS8	93323	Homo sapiens	PAR-CLIP	Functional MTI (Weak)	20371350
MIRT608373	hsa-miR-17-5p	Homo sapiens	PIWIL2	55124	Homo sapiens	HITS-CLIP	Functional MTI (Weak)	24906430
MIRT608373	hsa-miR-17-5p	Homo sapiens	PIWIL2	55124	Homo sapiens	HITS-CLIP	Functional MTI (Weak)	23824327
MIRT608373	hsa-miR-17-5p	Homo sapiens	PIWIL2	55124	Homo sapiens	HITS-CLIP	Functional MTI (Weak)	23313552
MIRT608373	hsa-miR-17-5p	Homo sapiens	PIWIL2	55124	Homo sapiens	HITS-CLIP	Functional MTI (Weak)	27418678
MIRT608373	hsa-miR-17-5p	Homo sapiens	PIWIL2	55124	Homo sapiens	HITS-CLIP	Functional MTI (Weak)	28735896
MIRT608753	hsa-miR-17-5p	Homo sapiens	MYH9	4627	Homo sapiens	HITS-CLIP	Functional MTI (Weak)	24906430
MIRT608979	hsa-miR-17-5p	Homo sapiens	PRKCB	5579	Homo sapiens	HITS-CLIP	Functional MTI (Weak)	24906430
MIRT608979	hsa-miR-17-5p	Homo sapiens	PRKCB	5579	Homo sapiens	HITS-CLIP	Functional MTI (Weak)	27418678
MIRT611004	hsa-miR-17-5p	Homo sapiens	BRI3BP	140707	Homo sapiens	HITS-CLIP	Functional MTI (Weak)	23824327
MIRT611004	hsa-miR-17-5p	Homo sapiens	BRI3BP	140707	Homo sapiens	HITS-CLIP	Functional MTI (Weak)	19536157
MIRT611841	hsa-miR-17-5p	Homo sapiens	FEM1A	55527	Homo sapiens	HITS-CLIP	Functional MTI (Weak)	23824327
MIRT611841	hsa-miR-17-5p	Homo sapiens	FEM1A	55527	Homo sapiens	HITS-CLIP	Functional MTI (Weak)	19536157
MIRT611841	hsa-miR-17-5p	Homo sapiens	FEM1A	55527	Homo sapiens	HITS-CLIP	Functional MTI (Weak)	28735896
MIRT612616	hsa-miR-17-5p	Homo sapiens	RANGAP1	5905	Homo sapiens	HITS-CLIP	Functional MTI (Weak)	23824327
MIRT612616	hsa-miR-17-5p	Homo sapiens	RANGAP1	5905	Homo sapiens	HITS-CLIP	Functional MTI (Weak)	28735896
MIRT614268	hsa-miR-17-5p	Homo sapiens	WDR53	348793	Homo sapiens	HITS-CLIP	Functional MTI (Weak)	23824327
MIRT614268	hsa-miR-17-5p	Homo sapiens	WDR53	348793	Homo sapiens	HITS-CLIP	Functional MTI (Weak)	23313552
MIRT615181	hsa-miR-17-5p	Homo sapiens	SPIB	6689	Homo sapiens	HITS-CLIP	Functional MTI (Weak)	23824327
MIRT615181	hsa-miR-17-5p	Homo sapiens	SPIB	6689	Homo sapiens	HITS-CLIP	Functional MTI (Weak)	28735896
MIRT615452	hsa-miR-17-5p	Homo sapiens	FAXC	84553	Homo sapiens	HITS-CLIP	Functional MTI (Weak)	23824327
MIRT616177	hsa-miR-17-5p	Homo sapiens	ELOC	6921	Homo sapiens	HITS-CLIP	Functional MTI (Weak)	23824327
MIRT616442	hsa-miR-17-5p	Homo sapiens	FAM126B	285172	Homo sapiens	HITS-CLIP	Functional MTI (Weak)	22473208
MIRT616442	hsa-miR-17-5p	Homo sapiens	FAM126B	285172	Homo sapiens	HITS-CLIP	Functional MTI (Weak)	23824327
MIRT619846	hsa-miR-17-5p	Homo sapiens	POLM	27434	Homo sapiens	HITS-CLIP	Functional MTI (Weak)	23824327
MIRT619846	hsa-miR-17-5p	Homo sapiens	POLM	27434	Homo sapiens	HITS-CLIP	Functional MTI (Weak)	23313552
MIRT620982	hsa-miR-17-5p	Homo sapiens	TM4SF5	9032	Homo sapiens	HITS-CLIP	Functional MTI (Weak)	23824327
MIRT624431	hsa-miR-17-5p	Homo sapiens	CBX8	57332	Homo sapiens	HITS-CLIP	Functional MTI (Weak)	23824327
MIRT626043	hsa-miR-17-5p	Homo sapiens	ATAT1	79969	Homo sapiens	HITS-CLIP	Functional MTI (Weak)	23824327
MIRT626043	hsa-miR-17-5p	Homo sapiens	ATAT1	79969	Homo sapiens	HITS-CLIP	Functional MTI (Weak)	23313552
MIRT626226	hsa-miR-17-5p	Homo sapiens	PNRC1	10957	Homo sapiens	HITS-CLIP	Functional MTI (Weak)	23824327
MIRT626226	hsa-miR-17-5p	Homo sapiens	PNRC1	10957	Homo sapiens	HITS-CLIP	Functional MTI (Weak)	19536157
MIRT626935	hsa-miR-17-5p	Homo sapiens	HIST1H2BG	8339	Homo sapiens	HITS-CLIP	Functional MTI (Weak)	23824327
MIRT628570	hsa-miR-17-5p	Homo sapiens	MELK	9833	Homo sapiens	HITS-CLIP	Functional MTI (Weak)	23824327
MIRT633127	hsa-miR-17-5p	Homo sapiens	CBX5	23468	Homo sapiens	HITS-CLIP	Functional MTI (Weak)	23824327
MIRT634103	hsa-miR-17-5p	Homo sapiens	APOH	350	Homo sapiens	HITS-CLIP	Functional MTI (Weak)	23824327
MIRT634460	hsa-miR-17-5p	Homo sapiens	PAK6	56924	Homo sapiens	HITS-CLIP	Functional MTI (Weak)	23824327
MIRT634651	hsa-miR-17-5p	Homo sapiens	HIP1	3092	Homo sapiens	HITS-CLIP	Functional MTI (Weak)	23824327
MIRT634960	hsa-miR-17-5p	Homo sapiens	GTF2H2C	728340	Homo sapiens	HITS-CLIP	Functional MTI (Weak)	23824327
MIRT634960	hsa-miR-17-5p	Homo sapiens	GTF2H2C	728340	Homo sapiens	HITS-CLIP	Functional MTI (Weak)	23313552
MIRT640015	hsa-miR-17-5p	Homo sapiens	OSTM1	28962	Homo sapiens	HITS-CLIP	Functional MTI (Weak)	23824327
MIRT641711	hsa-miR-17-5p	Homo sapiens	SPCS1	28972	Homo sapiens	HITS-CLIP	Functional MTI (Weak)	23824327
MIRT641803	hsa-miR-17-5p	Homo sapiens	USP32	84669	Homo sapiens	HITS-CLIP	Functional MTI (Weak)	22473208
MIRT641803	hsa-miR-17-5p	Homo sapiens	USP32	84669	Homo sapiens	HITS-CLIP	Functional MTI (Weak)	23824327
MIRT645220	hsa-miR-17-5p	Homo sapiens	POLR3F	10621	Homo sapiens	HITS-CLIP	Functional MTI (Weak)	23824327
MIRT662412	hsa-miR-17-5p	Homo sapiens	ICA1L	130026	Homo sapiens	HITS-CLIP	Functional MTI (Weak)	23824327
MIRT662412	hsa-miR-17-5p	Homo sapiens	ICA1L	130026	Homo sapiens	HITS-CLIP	Functional MTI (Weak)	23313552
MIRT664233	hsa-miR-17-5p	Homo sapiens	LSM3	27258	Homo sapiens	HITS-CLIP	Functional MTI (Weak)	23824327
MIRT664399	hsa-miR-17-5p	Homo sapiens	CYB5A	1528	Homo sapiens	HITS-CLIP	Functional MTI (Weak)	23824327
MIRT664799	hsa-miR-17-5p	Homo sapiens	LIAS	11019	Homo sapiens	HITS-CLIP	Functional MTI (Weak)	23824327
MIRT664799	hsa-miR-17-5p	Homo sapiens	LIAS	11019	Homo sapiens	HITS-CLIP	Functional MTI (Weak)	22927820
MIRT673139	hsa-miR-17-5p	Homo sapiens	MFSD2A	84879	Homo sapiens	HITS-CLIP	Functional MTI (Weak)	23824327
MIRT675844	hsa-miR-17-5p	Homo sapiens	DHODH	1723	Homo sapiens	HITS-CLIP	Functional MTI (Weak)	23824327
MIRT675844	hsa-miR-17-5p	Homo sapiens	DHODH	1723	Homo sapiens	HITS-CLIP	Functional MTI (Weak)	23313552
MIRT677160	hsa-miR-17-5p	Homo sapiens	DEGS1	8560	Homo sapiens	HITS-CLIP	Functional MTI (Weak)	23824327
MIRT677266	hsa-miR-17-5p	Homo sapiens	C15orf40	123207	Homo sapiens	HITS-CLIP	Functional MTI (Weak)	23824327
MIRT678753	hsa-miR-17-5p	Homo sapiens	SRCAP	10847	Homo sapiens	HITS-CLIP	Functional MTI (Weak)	23824327
MIRT680379	hsa-miR-17-5p	Homo sapiens	GATAD1	57798	Homo sapiens	HITS-CLIP	Functional MTI (Weak)	23824327
MIRT680379	hsa-miR-17-5p	Homo sapiens	GATAD1	57798	Homo sapiens	HITS-CLIP	Functional MTI (Weak)	23313552
MIRT680706	hsa-miR-17-5p	Homo sapiens	ZNF785	146540	Homo sapiens	HITS-CLIP	Functional MTI (Weak)	23706177
MIRT680784	hsa-miR-17-5p	Homo sapiens	WDR73	84942	Homo sapiens	HITS-CLIP	Functional MTI (Weak)	23706177
MIRT681416	hsa-miR-17-5p	Homo sapiens	RMND1	55005	Homo sapiens	HITS-CLIP	Functional MTI (Weak)	23706177
MIRT681846	hsa-miR-17-5p	Homo sapiens	N4BP2L2	10443	Homo sapiens	HITS-CLIP	Functional MTI (Weak)	23706177
MIRT682337	hsa-miR-17-5p	Homo sapiens	RAB42	115273	Homo sapiens	HITS-CLIP	Functional MTI (Weak)	23706177
MIRT683335	hsa-miR-17-5p	Homo sapiens	FAAP24	91442	Homo sapiens	HITS-CLIP	Functional MTI (Weak)	23313552
MIRT683405	hsa-miR-17-5p	Homo sapiens	ESR2	2100	Homo sapiens	HITS-CLIP	Functional MTI (Weak)	23313552
MIRT683509	hsa-miR-17-5p	Homo sapiens	ZNF7	7553	Homo sapiens	HITS-CLIP	Functional MTI (Weak)	23313552
MIRT683541	hsa-miR-17-5p	Homo sapiens	C11orf54	28970	Homo sapiens	HITS-CLIP	Functional MTI (Weak)	23313552
MIRT683892	hsa-miR-17-5p	Homo sapiens	OCIAD1	54940	Homo sapiens	HITS-CLIP	Functional MTI (Weak)	23313552
MIRT683965	hsa-miR-17-5p	Homo sapiens	MYLK3	91807	Homo sapiens	HITS-CLIP	Functional MTI (Weak)	23313552
MIRT683994	hsa-miR-17-5p	Homo sapiens	QRFPR	84109	Homo sapiens	HITS-CLIP	Functional MTI (Weak)	23313552
MIRT684097	hsa-miR-17-5p	Homo sapiens	TLR7	51284	Homo sapiens	HITS-CLIP	Functional MTI (Weak)	23313552
MIRT684097	hsa-miR-17-5p	Homo sapiens	TLR7	51284	Homo sapiens	Luciferase reporter assay	Functional MTI	26041742
MIRT684150	hsa-miR-17-5p	Homo sapiens	CEP104	9731	Homo sapiens	HITS-CLIP	Functional MTI (Weak)	23313552
MIRT684375	hsa-miR-17-5p	Homo sapiens	BCAS4	55653	Homo sapiens	HITS-CLIP	Functional MTI (Weak)	23313552
MIRT684591	hsa-miR-17-5p	Homo sapiens	ORAI2	80228	Homo sapiens	HITS-CLIP	Functional MTI (Weak)	23313552
MIRT684634	hsa-miR-17-5p	Homo sapiens	GTF2IRD2B	389524	Homo sapiens	HITS-CLIP	Functional MTI (Weak)	23313552
MIRT684665	hsa-miR-17-5p	Homo sapiens	PDE4C	5143	Homo sapiens	HITS-CLIP	Functional MTI (Weak)	23313552
MIRT684730	hsa-miR-17-5p	Homo sapiens	LRRD1	401387	Homo sapiens	HITS-CLIP	Functional MTI (Weak)	23313552
MIRT684759	hsa-miR-17-5p	Homo sapiens	DNAJB13	374407	Homo sapiens	HITS-CLIP	Functional MTI (Weak)	23313552
MIRT684804	hsa-miR-17-5p	Homo sapiens	MYO1F	4542	Homo sapiens	HITS-CLIP	Functional MTI (Weak)	23313552
MIRT684936	hsa-miR-17-5p	Homo sapiens	CD28	940	Homo sapiens	HITS-CLIP	Functional MTI (Weak)	23313552
MIRT685212	hsa-miR-17-5p	Homo sapiens	DCTN5	84516	Homo sapiens	HITS-CLIP	Functional MTI (Weak)	23313552
MIRT685265	hsa-miR-17-5p	Homo sapiens	F2RL1	2150	Homo sapiens	HITS-CLIP	Functional MTI (Weak)	23313552
MIRT685333	hsa-miR-17-5p	Homo sapiens	ASB16	92591	Homo sapiens	HITS-CLIP	Functional MTI (Weak)	23313552
MIRT685368	hsa-miR-17-5p	Homo sapiens	CCL5	6352	Homo sapiens	HITS-CLIP	Functional MTI (Weak)	23313552
MIRT685536	hsa-miR-17-5p	Homo sapiens	MSH3	4437	Homo sapiens	HITS-CLIP	Functional MTI (Weak)	23313552
MIRT685595	hsa-miR-17-5p	Homo sapiens	KCNK6	9424	Homo sapiens	HITS-CLIP	Functional MTI (Weak)	23313552
MIRT685726	hsa-miR-17-5p	Homo sapiens	BHMT2	23743	Homo sapiens	HITS-CLIP	Functional MTI (Weak)	23313552
MIRT685759	hsa-miR-17-5p	Homo sapiens	C12orf65	91574	Homo sapiens	HITS-CLIP	Functional MTI (Weak)	23313552
MIRT685800	hsa-miR-17-5p	Homo sapiens	ZNF426	79088	Homo sapiens	HITS-CLIP	Functional MTI (Weak)	23313552
MIRT685899	hsa-miR-17-5p	Homo sapiens	RTN2	6253	Homo sapiens	HITS-CLIP	Functional MTI (Weak)	23313552
MIRT685972	hsa-miR-17-5p	Homo sapiens	PTGIS	5740	Homo sapiens	HITS-CLIP	Functional MTI (Weak)	23313552
MIRT686123	hsa-miR-17-5p	Homo sapiens	TNIP3	79931	Homo sapiens	HITS-CLIP	Functional MTI (Weak)	23313552
MIRT686173	hsa-miR-17-5p	Homo sapiens	HS3ST1	9957	Homo sapiens	HITS-CLIP	Functional MTI (Weak)	23313552
MIRT686300	hsa-miR-17-5p	Homo sapiens	WWC1	23286	Homo sapiens	HITS-CLIP	Functional MTI (Weak)	23313552
MIRT686338	hsa-miR-17-5p	Homo sapiens	VPS53	55275	Homo sapiens	HITS-CLIP	Functional MTI (Weak)	23313552
MIRT686461	hsa-miR-17-5p	Homo sapiens	LINC00598	646982	Homo sapiens	HITS-CLIP	Functional MTI (Weak)	23313552
MIRT686503	hsa-miR-17-5p	Homo sapiens	TRIOBP	11078	Homo sapiens	HITS-CLIP	Functional MTI (Weak)	23313552
MIRT686544	hsa-miR-17-5p	Homo sapiens	TRAF3IP2	10758	Homo sapiens	HITS-CLIP	Functional MTI (Weak)	23313552
MIRT686599	hsa-miR-17-5p	Homo sapiens	TMOD3	29766	Homo sapiens	HITS-CLIP	Functional MTI (Weak)	23313552
MIRT686844	hsa-miR-17-5p	Homo sapiens	SLC7A11	23657	Homo sapiens	HITS-CLIP	Functional MTI (Weak)	23313552
MIRT686897	hsa-miR-17-5p	Homo sapiens	SLC1A5	6510	Homo sapiens	HITS-CLIP	Functional MTI (Weak)	23313552
MIRT686926	hsa-miR-17-5p	Homo sapiens	SGTB	54557	Homo sapiens	HITS-CLIP	Functional MTI (Weak)	22473208
MIRT686926	hsa-miR-17-5p	Homo sapiens	SGTB	54557	Homo sapiens	HITS-CLIP	Functional MTI (Weak)	23313552
MIRT686997	hsa-miR-17-5p	Homo sapiens	SERINC1	57515	Homo sapiens	HITS-CLIP	Functional MTI (Weak)	23313552
MIRT687061	hsa-miR-17-5p	Homo sapiens	RNF115	27246	Homo sapiens	HITS-CLIP	Functional MTI (Weak)	23313552
MIRT687096	hsa-miR-17-5p	Homo sapiens	RABGAP1L	9910	Homo sapiens	HITS-CLIP	Functional MTI (Weak)	23313552
MIRT687271	hsa-miR-17-5p	Homo sapiens	PDHB	5162	Homo sapiens	HITS-CLIP	Functional MTI (Weak)	23313552
MIRT687612	hsa-miR-17-5p	Homo sapiens	MANEAL	149175	Homo sapiens	HITS-CLIP	Functional MTI (Weak)	23313552
MIRT687667	hsa-miR-17-5p	Homo sapiens	LRIF1	55791	Homo sapiens	HITS-CLIP	Functional MTI (Weak)	23313552
MIRT687875	hsa-miR-17-5p	Homo sapiens	ISCA2	122961	Homo sapiens	HITS-CLIP	Functional MTI (Weak)	23313552
MIRT688000	hsa-miR-17-5p	Homo sapiens	GTF2IRD2	84163	Homo sapiens	HITS-CLIP	Functional MTI (Weak)	23313552
MIRT688140	hsa-miR-17-5p	Homo sapiens	GEMIN8	54960	Homo sapiens	HITS-CLIP	Functional MTI (Weak)	23313552
MIRT688234	hsa-miR-17-5p	Homo sapiens	FKBP14	55033	Homo sapiens	HITS-CLIP	Functional MTI (Weak)	23313552
MIRT688292	hsa-miR-17-5p	Homo sapiens	FAM213A	84293	Homo sapiens	HITS-CLIP	Functional MTI (Weak)	23313552
MIRT688474	hsa-miR-17-5p	Homo sapiens	DNAJB4	11080	Homo sapiens	HITS-CLIP	Functional MTI (Weak)	23313552
MIRT688523	hsa-miR-17-5p	Homo sapiens	DDI2	84301	Homo sapiens	HITS-CLIP	Functional MTI (Weak)	23313552
MIRT688683	hsa-miR-17-5p	Homo sapiens	CPT1A	1374	Homo sapiens	HITS-CLIP	Functional MTI (Weak)	23313552
MIRT688847	hsa-miR-17-5p	Homo sapiens	CAPZA2	830	Homo sapiens	HITS-CLIP	Functional MTI (Weak)	23313552
MIRT688847	hsa-miR-17-5p	Homo sapiens	CAPZA2	830	Homo sapiens	HITS-CLIP	Functional MTI (Weak)	27418678
MIRT689129	hsa-miR-17-5p	Homo sapiens	ZBTB25	7597	Homo sapiens	HITS-CLIP	Functional MTI (Weak)	23313552
MIRT689191	hsa-miR-17-5p	Homo sapiens	ZNF665	79788	Homo sapiens	HITS-CLIP	Functional MTI (Weak)	23313552
MIRT689816	hsa-miR-17-5p	Homo sapiens	GTF2H3	2967	Homo sapiens	HITS-CLIP	Functional MTI (Weak)	23313552
MIRT689861	hsa-miR-17-5p	Homo sapiens	HIST1H2BJ	8970	Homo sapiens	HITS-CLIP	Functional MTI (Weak)	23313552
MIRT690756	hsa-miR-17-5p	Homo sapiens	IRAK4	51135	Homo sapiens	HITS-CLIP	Functional MTI (Weak)	23313552
MIRT691001	hsa-miR-17-5p	Homo sapiens	ZNF578	147660	Homo sapiens	HITS-CLIP	Functional MTI (Weak)	23313552
MIRT691001	hsa-miR-17-5p	Homo sapiens	ZNF578	147660	Homo sapiens	PAR-CLIP	Functional MTI (Weak)	27292025
MIRT691093	hsa-miR-17-5p	Homo sapiens	NUGGC	389643	Homo sapiens	HITS-CLIP	Functional MTI (Weak)	23313552
MIRT691350	hsa-miR-17-5p	Homo sapiens	KIAA1841	84542	Homo sapiens	HITS-CLIP	Functional MTI (Weak)	23313552
MIRT691513	hsa-miR-17-5p	Homo sapiens	FOXRED2	80020	Homo sapiens	HITS-CLIP	Functional MTI (Weak)	23313552
MIRT691595	hsa-miR-17-5p	Homo sapiens	CCDC125	202243	Homo sapiens	HITS-CLIP	Functional MTI (Weak)	23313552
MIRT691631	hsa-miR-17-5p	Homo sapiens	IPP	3652	Homo sapiens	HITS-CLIP	Functional MTI (Weak)	23313552
MIRT692091	hsa-miR-17-5p	Homo sapiens	ACOT9	23597	Homo sapiens	HITS-CLIP	Functional MTI (Weak)	23313552
MIRT692091	hsa-miR-17-5p	Homo sapiens	ACOT9	23597	Homo sapiens	PAR-CLIP	Functional MTI (Weak)	27292025
MIRT692091	hsa-miR-17-5p	Homo sapiens	ACOT9	23597	Homo sapiens	HITS-CLIP	Functional MTI (Weak)	27418678
MIRT692128	hsa-miR-17-5p	Homo sapiens	CXorf38	159013	Homo sapiens	HITS-CLIP	Functional MTI (Weak)	23313552
MIRT692128	hsa-miR-17-5p	Homo sapiens	CXorf38	159013	Homo sapiens	HITS-CLIP	Functional MTI (Weak)	22927820
MIRT692337	hsa-miR-17-5p	Homo sapiens	RFK	55312	Homo sapiens	HITS-CLIP	Functional MTI (Weak)	23313552
MIRT692399	hsa-miR-17-5p	Homo sapiens	LY6G5B	58496	Homo sapiens	HITS-CLIP	Functional MTI (Weak)	23313552
MIRT692460	hsa-miR-17-5p	Homo sapiens	METTL8	79828	Homo sapiens	HITS-CLIP	Functional MTI (Weak)	23313552
MIRT692563	hsa-miR-17-5p	Homo sapiens	PARD3	56288	Homo sapiens	HITS-CLIP	Functional MTI (Weak)	23313552
MIRT692624	hsa-miR-17-5p	Homo sapiens	GDF5OS	554250	Homo sapiens	HITS-CLIP	Functional MTI (Weak)	23313552
MIRT692805	hsa-miR-17-5p	Homo sapiens	SYNPO2L	79933	Homo sapiens	HITS-CLIP	Functional MTI (Weak)	23313552
MIRT692836	hsa-miR-17-5p	Homo sapiens	C1orf50	79078	Homo sapiens	HITS-CLIP	Functional MTI (Weak)	23313552
MIRT692898	hsa-miR-17-5p	Homo sapiens	RBM41	55285	Homo sapiens	HITS-CLIP	Functional MTI (Weak)	23313552
MIRT693008	hsa-miR-17-5p	Homo sapiens	LGSN	51557	Homo sapiens	HITS-CLIP	Functional MTI (Weak)	23313552
MIRT693158	hsa-miR-17-5p	Homo sapiens	THEM4	117145	Homo sapiens	HITS-CLIP	Functional MTI (Weak)	23313552
MIRT693369	hsa-miR-17-5p	Homo sapiens	RNF34	80196	Homo sapiens	HITS-CLIP	Functional MTI (Weak)	23313552
MIRT694130	hsa-miR-17-5p	Homo sapiens	ZNF446	55663	Homo sapiens	HITS-CLIP	Functional MTI (Weak)	23313552
MIRT694214	hsa-miR-17-5p	Homo sapiens	ZNF347	84671	Homo sapiens	HITS-CLIP	Functional MTI (Weak)	23313552
MIRT694680	hsa-miR-17-5p	Homo sapiens	C14orf119	55017	Homo sapiens	HITS-CLIP	Functional MTI (Weak)	23313552
MIRT694834	hsa-miR-17-5p	Homo sapiens	STX4	6810	Homo sapiens	HITS-CLIP	Functional MTI (Weak)	23313552
MIRT694956	hsa-miR-17-5p	Homo sapiens	ANKS4B	257629	Homo sapiens	HITS-CLIP	Functional MTI (Weak)	23313552
MIRT695200	hsa-miR-17-5p	Homo sapiens	SLC25A33	84275	Homo sapiens	HITS-CLIP	Functional MTI (Weak)	23313552
MIRT695682	hsa-miR-17-5p	Homo sapiens	MAN2B2	23324	Homo sapiens	HITS-CLIP	Functional MTI (Weak)	23313552
MIRT695853	hsa-miR-17-5p	Homo sapiens	ABCG8	64241	Homo sapiens	HITS-CLIP	Functional MTI (Weak)	23313552
MIRT695945	hsa-miR-17-5p	Homo sapiens	ZNF174	7727	Homo sapiens	HITS-CLIP	Functional MTI (Weak)	23313552
MIRT696203	hsa-miR-17-5p	Homo sapiens	GNB5	10681	Homo sapiens	HITS-CLIP	Functional MTI (Weak)	23313552
MIRT696203	hsa-miR-17-5p	Homo sapiens	GNB5	10681	Homo sapiens	HITS-CLIP	Functional MTI (Weak)	27418678
MIRT696464	hsa-miR-17-5p	Homo sapiens	SUGP1	57794	Homo sapiens	HITS-CLIP	Functional MTI (Weak)	23313552
MIRT696880	hsa-miR-17-5p	Homo sapiens	UBOX5	22888	Homo sapiens	HITS-CLIP	Functional MTI (Weak)	23313552
MIRT696927	hsa-miR-17-5p	Homo sapiens	CCDC198	55195	Homo sapiens	HITS-CLIP	Functional MTI (Weak)	23313552
MIRT697266	hsa-miR-17-5p	Homo sapiens	ZYG11A	440590	Homo sapiens	HITS-CLIP	Functional MTI (Weak)	23313552
MIRT697411	hsa-miR-17-5p	Homo sapiens	ZMAT3	64393	Homo sapiens	HITS-CLIP	Functional MTI (Weak)	23313552
MIRT698005	hsa-miR-17-5p	Homo sapiens	TSPAN6	7105	Homo sapiens	HITS-CLIP	Functional MTI (Weak)	23313552
MIRT699291	hsa-miR-17-5p	Homo sapiens	SLC6A4	6532	Homo sapiens	HITS-CLIP	Functional MTI (Weak)	23313552
MIRT699337	hsa-miR-17-5p	Homo sapiens	SLC35F5	80255	Homo sapiens	HITS-CLIP	Functional MTI (Weak)	22473208
MIRT699337	hsa-miR-17-5p	Homo sapiens	SLC35F5	80255	Homo sapiens	HITS-CLIP	Functional MTI (Weak)	23313552
MIRT699337	hsa-miR-17-5p	Homo sapiens	SLC35F5	80255	Homo sapiens	HITS-CLIP	Functional MTI (Weak)	22927820
MIRT699337	hsa-miR-17-5p	Homo sapiens	SLC35F5	80255	Homo sapiens	HITS-CLIP	Functional MTI (Weak)	27418678
MIRT699654	hsa-miR-17-5p	Homo sapiens	SH3BP5	9467	Homo sapiens	HITS-CLIP	Functional MTI (Weak)	23313552
MIRT699716	hsa-miR-17-5p	Homo sapiens	SF3B3	23450	Homo sapiens	HITS-CLIP	Functional MTI (Weak)	23313552
MIRT700065	hsa-miR-17-5p	Homo sapiens	RPL14	9045	Homo sapiens	HITS-CLIP	Functional MTI (Weak)	23313552
MIRT700123	hsa-miR-17-5p	Homo sapiens	RNF19B	127544	Homo sapiens	HITS-CLIP	Functional MTI (Weak)	23313552
MIRT700446	hsa-miR-17-5p	Homo sapiens	PURB	5814	Homo sapiens	HITS-CLIP	Functional MTI (Weak)	22473208
MIRT700446	hsa-miR-17-5p	Homo sapiens	PURB	5814	Homo sapiens	HITS-CLIP	Functional MTI (Weak)	23313552
MIRT701131	hsa-miR-17-5p	Homo sapiens	PAPD5	64282	Homo sapiens	HITS-CLIP	Functional MTI (Weak)	23313552
MIRT701315	hsa-miR-17-5p	Homo sapiens	NUDT3	11165	Homo sapiens	HITS-CLIP	Functional MTI (Weak)	23313552
MIRT701597	hsa-miR-17-5p	Homo sapiens	MYPN	84665	Homo sapiens	HITS-CLIP	Functional MTI (Weak)	23313552
MIRT702391	hsa-miR-17-5p	Homo sapiens	KLF10	7071	Homo sapiens	HITS-CLIP	Functional MTI (Weak)	23313552
MIRT702546	hsa-miR-17-5p	Homo sapiens	KCND3	3752	Homo sapiens	HITS-CLIP	Functional MTI (Weak)	23313552
MIRT703112	hsa-miR-17-5p	Homo sapiens	GPRIN3	285513	Homo sapiens	HITS-CLIP	Functional MTI (Weak)	23313552
MIRT704131	hsa-miR-17-5p	Homo sapiens	DRAXIN	374946	Homo sapiens	HITS-CLIP	Functional MTI (Weak)	23313552
MIRT704162	hsa-miR-17-5p	Homo sapiens	DNAL1	83544	Homo sapiens	HITS-CLIP	Functional MTI (Weak)	23313552
MIRT704218	hsa-miR-17-5p	Homo sapiens	LDHD	197257	Homo sapiens	HITS-CLIP	Functional MTI (Weak)	23313552
MIRT704784	hsa-miR-17-5p	Homo sapiens	CDKN2AIPNL	91368	Homo sapiens	HITS-CLIP	Functional MTI (Weak)	23313552
MIRT705105	hsa-miR-17-5p	Homo sapiens	ABHD18	80167	Homo sapiens	HITS-CLIP	Functional MTI (Weak)	23313552
MIRT705370	hsa-miR-17-5p	Homo sapiens	ATP1B3	483	Homo sapiens	HITS-CLIP	Functional MTI (Weak)	23313552
MIRT706121	hsa-miR-17-5p	Homo sapiens	ENTPD4	9583	Homo sapiens	HITS-CLIP	Functional MTI (Weak)	22927820
MIRT706296	hsa-miR-17-5p	Homo sapiens	SLC35F6	54978	Homo sapiens	HITS-CLIP	Functional MTI (Weak)	22927820
MIRT706332	hsa-miR-17-5p	Homo sapiens	CCDC30	728621	Homo sapiens	HITS-CLIP	Functional MTI (Weak)	22927820
MIRT706372	hsa-miR-17-5p	Homo sapiens	STAC2	342667	Homo sapiens	HITS-CLIP	Functional MTI (Weak)	22927820
MIRT706424	hsa-miR-17-5p	Homo sapiens	HAS2	3037	Homo sapiens	HITS-CLIP	Functional MTI (Weak)	22927820
MIRT706535	hsa-miR-17-5p	Homo sapiens	MTMR9	66036	Homo sapiens	HITS-CLIP	Functional MTI (Weak)	22927820
MIRT707609	hsa-miR-17-5p	Homo sapiens	PCNX2	80003	Homo sapiens	HITS-CLIP	Functional MTI (Weak)	21572407
MIRT707837	hsa-miR-17-5p	Homo sapiens	TMEM133	83935	Homo sapiens	HITS-CLIP	Functional MTI (Weak)	21572407
MIRT708391	hsa-miR-17-5p	Homo sapiens	CDIPT	10423	Homo sapiens	HITS-CLIP	Functional MTI (Weak)	19536157
MIRT708470	hsa-miR-17-5p	Homo sapiens	MAPKAPK5	8550	Homo sapiens	HITS-CLIP	Functional MTI (Weak)	19536157
MIRT709093	hsa-miR-17-5p	Homo sapiens	FAHD1	81889	Homo sapiens	HITS-CLIP	Functional MTI (Weak)	19536157
MIRT709558	hsa-miR-17-5p	Homo sapiens	ZBED1	9189	Homo sapiens	HITS-CLIP	Functional MTI (Weak)	19536157
MIRT710426	hsa-miR-17-5p	Homo sapiens	YTHDC1	91746	Homo sapiens	HITS-CLIP	Functional MTI (Weak)	19536157
MIRT711790	hsa-miR-17-5p	Homo sapiens	RFXAP	5994	Homo sapiens	HITS-CLIP	Functional MTI (Weak)	19536157
MIRT713355	hsa-miR-17-5p	Homo sapiens	KLRD1	3824	Homo sapiens	HITS-CLIP	Functional MTI (Weak)	19536157
MIRT714327	hsa-miR-17-5p	Homo sapiens	ZNF454	285676	Homo sapiens	HITS-CLIP	Functional MTI (Weak)	19536157
MIRT716561	hsa-miR-17-5p	Homo sapiens	GOLGA2	2801	Homo sapiens	HITS-CLIP	Functional MTI (Weak)	19536157
MIRT719092	hsa-miR-17-5p	Homo sapiens	ACOX1	51	Homo sapiens	HITS-CLIP	Functional MTI (Weak)	19536157
MIRT725228	hsa-miR-17-5p	Homo sapiens	PEA15	8682	Homo sapiens	HITS-CLIP	Functional MTI (Weak)	19536157
MIRT726011	hsa-miR-17-5p	Homo sapiens	ZNF800	168850	Homo sapiens	HITS-CLIP	Functional MTI (Weak)	22473208
MIRT726015	hsa-miR-17-5p	Homo sapiens	ZNF770	54989	Homo sapiens	HITS-CLIP	Functional MTI (Weak)	22473208
MIRT726031	hsa-miR-17-5p	Homo sapiens	ZNF597	146434	Homo sapiens	HITS-CLIP	Functional MTI (Weak)	22473208
MIRT726035	hsa-miR-17-5p	Homo sapiens	ZNF280C	55609	Homo sapiens	HITS-CLIP	Functional MTI (Weak)	22473208
MIRT726038	hsa-miR-17-5p	Homo sapiens	ZNF280B	140883	Homo sapiens	HITS-CLIP	Functional MTI (Weak)	22473208
MIRT726080	hsa-miR-17-5p	Homo sapiens	ZBTB6	10773	Homo sapiens	HITS-CLIP	Functional MTI (Weak)	22473208
MIRT726102	hsa-miR-17-5p	Homo sapiens	WDR89	112840	Homo sapiens	HITS-CLIP	Functional MTI (Weak)	22473208
MIRT726109	hsa-miR-17-5p	Homo sapiens	WDR1	9948	Homo sapiens	HITS-CLIP	Functional MTI (Weak)	22473208
MIRT726116	hsa-miR-17-5p	Homo sapiens	VTI1A	143187	Homo sapiens	HITS-CLIP	Functional MTI (Weak)	22473208
MIRT726136	hsa-miR-17-5p	Homo sapiens	VPS13C	54832	Homo sapiens	HITS-CLIP	Functional MTI (Weak)	22473208
MIRT726140	hsa-miR-17-5p	Homo sapiens	VDAC1	7416	Homo sapiens	HITS-CLIP	Functional MTI (Weak)	22473208
MIRT726154	hsa-miR-17-5p	Homo sapiens	UXS1	80146	Homo sapiens	HITS-CLIP	Functional MTI (Weak)	22473208
MIRT726170	hsa-miR-17-5p	Homo sapiens	USP28	57646	Homo sapiens	HITS-CLIP	Functional MTI (Weak)	22473208
MIRT726174	hsa-miR-17-5p	Homo sapiens	USP16	10600	Homo sapiens	HITS-CLIP	Functional MTI (Weak)	22473208
MIRT726187	hsa-miR-17-5p	Homo sapiens	UBR5	51366	Homo sapiens	HITS-CLIP	Functional MTI (Weak)	22473208
MIRT726202	hsa-miR-17-5p	Homo sapiens	UBC	7316	Homo sapiens	HITS-CLIP	Functional MTI (Weak)	22473208
MIRT726202	hsa-miR-17-5p	Homo sapiens	UBC	7316	Homo sapiens	PAR-CLIP	Functional MTI (Weak)	26701625
MIRT726214	hsa-miR-17-5p	Homo sapiens	TWF1	5756	Homo sapiens	HITS-CLIP	Functional MTI (Weak)	22473208
MIRT726249	hsa-miR-17-5p	Homo sapiens	TOPORS	10210	Homo sapiens	HITS-CLIP	Functional MTI (Weak)	22473208
MIRT726269	hsa-miR-17-5p	Homo sapiens	TMX3	54495	Homo sapiens	HITS-CLIP	Functional MTI (Weak)	22473208
MIRT726283	hsa-miR-17-5p	Homo sapiens	TMEM67	91147	Homo sapiens	HITS-CLIP	Functional MTI (Weak)	22473208
MIRT726303	hsa-miR-17-5p	Homo sapiens	TMEM167A	153339	Homo sapiens	HITS-CLIP	Functional MTI (Weak)	22473208
MIRT726310	hsa-miR-17-5p	Homo sapiens	TMEM123	114908	Homo sapiens	HITS-CLIP	Functional MTI (Weak)	22473208
MIRT726329	hsa-miR-17-5p	Homo sapiens	TGOLN2	10618	Homo sapiens	HITS-CLIP	Functional MTI (Weak)	22473208
MIRT726345	hsa-miR-17-5p	Homo sapiens	TCF4	6925	Homo sapiens	HITS-CLIP	Functional MTI (Weak)	22473208
MIRT726404	hsa-miR-17-5p	Homo sapiens	TADA2B	93624	Homo sapiens	HITS-CLIP	Functional MTI (Weak)	22473208
MIRT726413	hsa-miR-17-5p	Homo sapiens	STX6	10228	Homo sapiens	HITS-CLIP	Functional MTI (Weak)	22473208
MIRT726427	hsa-miR-17-5p	Homo sapiens	STK17B	9262	Homo sapiens	HITS-CLIP	Functional MTI (Weak)	22473208
MIRT726445	hsa-miR-17-5p	Homo sapiens	SSX2IP	117178	Homo sapiens	HITS-CLIP	Functional MTI (Weak)	22473208
MIRT726450	hsa-miR-17-5p	Homo sapiens	SSH2	85464	Homo sapiens	HITS-CLIP	Functional MTI (Weak)	22473208
MIRT726498	hsa-miR-17-5p	Homo sapiens	SLK	9748	Homo sapiens	HITS-CLIP	Functional MTI (Weak)	22473208
MIRT726526	hsa-miR-17-5p	Homo sapiens	SLC4A7	9497	Homo sapiens	HITS-CLIP	Functional MTI (Weak)	22473208
MIRT726560	hsa-miR-17-5p	Homo sapiens	SLC16A9	220963	Homo sapiens	HITS-CLIP	Functional MTI (Weak)	22473208
MIRT726575	hsa-miR-17-5p	Homo sapiens	SIKE1	80143	Homo sapiens	HITS-CLIP	Functional MTI (Weak)	22473208
MIRT726608	hsa-miR-17-5p	Homo sapiens	PEAK1	79834	Homo sapiens	HITS-CLIP	Functional MTI (Weak)	22473208
MIRT726636	hsa-miR-17-5p	Homo sapiens	SENP1	29843	Homo sapiens	HITS-CLIP	Functional MTI (Weak)	22473208
MIRT726644	hsa-miR-17-5p	Homo sapiens	SEC23A	10484	Homo sapiens	HITS-CLIP	Functional MTI (Weak)	22473208
MIRT726648	hsa-miR-17-5p	Homo sapiens	SEC16A	9919	Homo sapiens	HITS-CLIP	Functional MTI (Weak)	22473208
MIRT726661	hsa-miR-17-5p	Homo sapiens	SAMD9L	219285	Homo sapiens	HITS-CLIP	Functional MTI (Weak)	22473208
MIRT726670	hsa-miR-17-5p	Homo sapiens	SACS	26278	Homo sapiens	HITS-CLIP	Functional MTI (Weak)	22473208
MIRT726689	hsa-miR-17-5p	Homo sapiens	RPL17	6139	Homo sapiens	HITS-CLIP	Functional MTI (Weak)	22473208
MIRT726697	hsa-miR-17-5p	Homo sapiens	RPA2	6118	Homo sapiens	HITS-CLIP	Functional MTI (Weak)	22473208
MIRT726728	hsa-miR-17-5p	Homo sapiens	RNF216	54476	Homo sapiens	HITS-CLIP	Functional MTI (Weak)	22473208
MIRT726753	hsa-miR-17-5p	Homo sapiens	RFXANK	8625	Homo sapiens	HITS-CLIP	Functional MTI (Weak)	22473208
MIRT726781	hsa-miR-17-5p	Homo sapiens	RBBP7	5931	Homo sapiens	HITS-CLIP	Functional MTI (Weak)	22473208
MIRT726805	hsa-miR-17-5p	Homo sapiens	RABEP1	9135	Homo sapiens	HITS-CLIP	Functional MTI (Weak)	22473208
MIRT726816	hsa-miR-17-5p	Homo sapiens	RAB30	27314	Homo sapiens	HITS-CLIP	Functional MTI (Weak)	22473208
MIRT726836	hsa-miR-17-5p	Homo sapiens	PTGES3	10728	Homo sapiens	HITS-CLIP	Functional MTI (Weak)	22473208
MIRT726839	hsa-miR-17-5p	Homo sapiens	PTGER4	5734	Homo sapiens	HITS-CLIP	Functional MTI (Weak)	22473208
MIRT726871	hsa-miR-17-5p	Homo sapiens	PPP6C	5537	Homo sapiens	HITS-CLIP	Functional MTI (Weak)	22473208
MIRT726877	hsa-miR-17-5p	Homo sapiens	PPP3R1	5534	Homo sapiens	HITS-CLIP	Functional MTI (Weak)	22473208
MIRT726884	hsa-miR-17-5p	Homo sapiens	PPP1R3B	79660	Homo sapiens	HITS-CLIP	Functional MTI (Weak)	22473208
MIRT726906	hsa-miR-17-5p	Homo sapiens	POLQ	10721	Homo sapiens	HITS-CLIP	Functional MTI (Weak)	22473208
MIRT726914	hsa-miR-17-5p	Homo sapiens	PNPLA4	8228	Homo sapiens	HITS-CLIP	Functional MTI (Weak)	22473208
MIRT726925	hsa-miR-17-5p	Homo sapiens	PLAGL2	5326	Homo sapiens	HITS-CLIP	Functional MTI (Weak)	22473208
MIRT726928	hsa-miR-17-5p	Homo sapiens	PKMYT1	9088	Homo sapiens	HITS-CLIP	Functional MTI (Weak)	22473208
MIRT726928	hsa-miR-17-5p	Homo sapiens	PKMYT1	9088	Homo sapiens	PAR-CLIP	Functional MTI (Weak)	26701625
MIRT726935	hsa-miR-17-5p	Homo sapiens	PIP4K2A	5305	Homo sapiens	HITS-CLIP	Functional MTI (Weak)	22473208
MIRT726948	hsa-miR-17-5p	Homo sapiens	PIGO	84720	Homo sapiens	HITS-CLIP	Functional MTI (Weak)	22473208
MIRT726953	hsa-miR-17-5p	Homo sapiens	PHLPP2	23035	Homo sapiens	HITS-CLIP	Functional MTI (Weak)	22473208
MIRT726962	hsa-miR-17-5p	Homo sapiens	PGM2L1	283209	Homo sapiens	HITS-CLIP	Functional MTI (Weak)	22473208
MIRT726987	hsa-miR-17-5p	Homo sapiens	PDZD11	51248	Homo sapiens	HITS-CLIP	Functional MTI (Weak)	22473208
MIRT726993	hsa-miR-17-5p	Homo sapiens	PCMTD1	115294	Homo sapiens	HITS-CLIP	Functional MTI (Weak)	22473208
MIRT727018	hsa-miR-17-5p	Homo sapiens	PANK3	79646	Homo sapiens	HITS-CLIP	Functional MTI (Weak)	22473208
MIRT727046	hsa-miR-17-5p	Homo sapiens	ORMDL3	94103	Homo sapiens	HITS-CLIP	Functional MTI (Weak)	22473208
MIRT727051	hsa-miR-17-5p	Homo sapiens	NUP98	4928	Homo sapiens	HITS-CLIP	Functional MTI (Weak)	22473208
MIRT727055	hsa-miR-17-5p	Homo sapiens	NUP35	129401	Homo sapiens	HITS-CLIP	Functional MTI (Weak)	22473208
MIRT727103	hsa-miR-17-5p	Homo sapiens	NCAPD2	9918	Homo sapiens	HITS-CLIP	Functional MTI (Weak)	22473208
MIRT727107	hsa-miR-17-5p	Homo sapiens	NAA50	80218	Homo sapiens	HITS-CLIP	Functional MTI (Weak)	22473208
MIRT727117	hsa-miR-17-5p	Homo sapiens	N4BP1	9683	Homo sapiens	HITS-CLIP	Functional MTI (Weak)	22473208
MIRT727129	hsa-miR-17-5p	Homo sapiens	MXI1	4601	Homo sapiens	HITS-CLIP	Functional MTI (Weak)	22473208
MIRT727173	hsa-miR-17-5p	Homo sapiens	MLXIP	22877	Homo sapiens	HITS-CLIP	Functional MTI (Weak)	22473208
MIRT727187	hsa-miR-17-5p	Homo sapiens	MKRN1	23608	Homo sapiens	HITS-CLIP	Functional MTI (Weak)	22473208
MIRT727236	hsa-miR-17-5p	Homo sapiens	MCL1	4170	Homo sapiens	HITS-CLIP	Functional MTI (Weak)	22473208
MIRT727256	hsa-miR-17-5p	Homo sapiens	MAP3K14	9020	Homo sapiens	HITS-CLIP	Functional MTI (Weak)	22473208
MIRT727275	hsa-miR-17-5p	Homo sapiens	LPGAT1	9926	Homo sapiens	HITS-CLIP	Functional MTI (Weak)	22473208
MIRT727328	hsa-miR-17-5p	Homo sapiens	LAMC1	3915	Homo sapiens	HITS-CLIP	Functional MTI (Weak)	22473208
MIRT727338	hsa-miR-17-5p	Homo sapiens	KLHL15	80311	Homo sapiens	HITS-CLIP	Functional MTI (Weak)	22473208
MIRT727364	hsa-miR-17-5p	Homo sapiens	CCSER2	54462	Homo sapiens	HITS-CLIP	Functional MTI (Weak)	22473208
MIRT727369	hsa-miR-17-5p	Homo sapiens	ATG14	22863	Homo sapiens	HITS-CLIP	Functional MTI (Weak)	22473208
MIRT727415	hsa-miR-17-5p	Homo sapiens	ITPKB	3707	Homo sapiens	HITS-CLIP	Functional MTI (Weak)	22473208
MIRT727420	hsa-miR-17-5p	Homo sapiens	ITCH	83737	Homo sapiens	HITS-CLIP	Functional MTI (Weak)	22473208
MIRT727430	hsa-miR-17-5p	Homo sapiens	IQSEC1	9922	Homo sapiens	HITS-CLIP	Functional MTI (Weak)	22473208
MIRT727444	hsa-miR-17-5p	Homo sapiens	INPP5F	22876	Homo sapiens	HITS-CLIP	Functional MTI (Weak)	22473208
MIRT727473	hsa-miR-17-5p	Homo sapiens	IER3	8870	Homo sapiens	HITS-CLIP	Functional MTI (Weak)	22473208
MIRT727499	hsa-miR-17-5p	Homo sapiens	HIF1AN	55662	Homo sapiens	HITS-CLIP	Functional MTI (Weak)	22473208
MIRT727516	hsa-miR-17-5p	Homo sapiens	HCP5	10866	Homo sapiens	HITS-CLIP	Functional MTI (Weak)	22473208
MIRT727534	hsa-miR-17-5p	Homo sapiens	GPAM	57678	Homo sapiens	HITS-CLIP	Functional MTI (Weak)	22473208
MIRT727554	hsa-miR-17-5p	Homo sapiens	GOLGA1	2800	Homo sapiens	HITS-CLIP	Functional MTI (Weak)	22473208
MIRT727601	hsa-miR-17-5p	Homo sapiens	GBP3	2635	Homo sapiens	HITS-CLIP	Functional MTI (Weak)	22473208
MIRT727611	hsa-miR-17-5p	Homo sapiens	GAK	2580	Homo sapiens	HITS-CLIP	Functional MTI (Weak)	22473208
MIRT727615	hsa-miR-17-5p	Homo sapiens	GABBR1	2550	Homo sapiens	HITS-CLIP	Functional MTI (Weak)	22473208
MIRT727628	hsa-miR-17-5p	Homo sapiens	FYCO1	79443	Homo sapiens	HITS-CLIP	Functional MTI (Weak)	22473208
MIRT727640	hsa-miR-17-5p	Homo sapiens	CMTR2	55783	Homo sapiens	HITS-CLIP	Functional MTI (Weak)	22473208
MIRT727654	hsa-miR-17-5p	Homo sapiens	FMNL3	91010	Homo sapiens	HITS-CLIP	Functional MTI (Weak)	22473208
MIRT727666	hsa-miR-17-5p	Homo sapiens	FBXO48	554251	Homo sapiens	HITS-CLIP	Functional MTI (Weak)	22473208
MIRT727674	hsa-miR-17-5p	Homo sapiens	FBXO21	23014	Homo sapiens	HITS-CLIP	Functional MTI (Weak)	22473208
MIRT727684	hsa-miR-17-5p	Homo sapiens	FBXO10	26267	Homo sapiens	HITS-CLIP	Functional MTI (Weak)	22473208
MIRT727695	hsa-miR-17-5p	Homo sapiens	FAM83D	81610	Homo sapiens	HITS-CLIP	Functional MTI (Weak)	22473208
MIRT727708	hsa-miR-17-5p	Homo sapiens	FAM57A	79850	Homo sapiens	HITS-CLIP	Functional MTI (Weak)	22473208
MIRT727731	hsa-miR-17-5p	Homo sapiens	FAM102A	399665	Homo sapiens	HITS-CLIP	Functional MTI (Weak)	22473208
MIRT727735	hsa-miR-17-5p	Homo sapiens	EZH1	2145	Homo sapiens	HITS-CLIP	Functional MTI (Weak)	22473208
MIRT727744	hsa-miR-17-5p	Homo sapiens	ETF1	2107	Homo sapiens	HITS-CLIP	Functional MTI (Weak)	22473208
MIRT727750	hsa-miR-17-5p	Homo sapiens	ERAP1	51752	Homo sapiens	HITS-CLIP	Functional MTI (Weak)	22473208
MIRT727771	hsa-miR-17-5p	Homo sapiens	ENTPD7	57089	Homo sapiens	HITS-CLIP	Functional MTI (Weak)	22473208
MIRT727784	hsa-miR-17-5p	Homo sapiens	EIF5A2	56648	Homo sapiens	HITS-CLIP	Functional MTI (Weak)	22473208
MIRT727805	hsa-miR-17-5p	Homo sapiens	EEA1	8411	Homo sapiens	HITS-CLIP	Functional MTI (Weak)	22473208
MIRT727822	hsa-miR-17-5p	Homo sapiens	E2F2	1870	Homo sapiens	HITS-CLIP	Functional MTI (Weak)	22473208
MIRT727842	hsa-miR-17-5p	Homo sapiens	DUSP18	150290	Homo sapiens	HITS-CLIP	Functional MTI (Weak)	22473208
MIRT727883	hsa-miR-17-5p	Homo sapiens	DENND5B	160518	Homo sapiens	HITS-CLIP	Functional MTI (Weak)	22473208
MIRT727888	hsa-miR-17-5p	Homo sapiens	DDX5	1655	Homo sapiens	HITS-CLIP	Functional MTI (Weak)	22473208
MIRT727896	hsa-miR-17-5p	Homo sapiens	DDHD1	80821	Homo sapiens	HITS-CLIP	Functional MTI (Weak)	22473208
MIRT727921	hsa-miR-17-5p	Homo sapiens	CTSS	1520	Homo sapiens	HITS-CLIP	Functional MTI (Weak)	22473208
MIRT727928	hsa-miR-17-5p	Homo sapiens	CRTC3	64784	Homo sapiens	HITS-CLIP	Functional MTI (Weak)	22473208
MIRT727949	hsa-miR-17-5p	Homo sapiens	CPOX	1371	Homo sapiens	HITS-CLIP	Functional MTI (Weak)	22473208
MIRT727970	hsa-miR-17-5p	Homo sapiens	CNOT7	29883	Homo sapiens	HITS-CLIP	Functional MTI (Weak)	22473208
MIRT727975	hsa-miR-17-5p	Homo sapiens	CLOCK	9575	Homo sapiens	HITS-CLIP	Functional MTI (Weak)	22473208
MIRT727975	hsa-miR-17-5p	Homo sapiens	CLOCK	9575	Homo sapiens	Immunohistochemistry//Luciferase reporter assay//qRT-PCR//Western blot	Functional MTI	27440219
MIRT727989	hsa-miR-17-5p	Homo sapiens	CIT	11113	Homo sapiens	HITS-CLIP	Functional MTI (Weak)	22473208
MIRT727995	hsa-miR-17-5p	Homo sapiens	CHURC1	91612	Homo sapiens	HITS-CLIP	Functional MTI (Weak)	22473208
MIRT728026	hsa-miR-17-5p	Homo sapiens	CD47	961	Homo sapiens	HITS-CLIP	Functional MTI (Weak)	22473208
MIRT728053	hsa-miR-17-5p	Homo sapiens	CAMK2N2	94032	Homo sapiens	HITS-CLIP	Functional MTI (Weak)	22473208
MIRT728057	hsa-miR-17-5p	Homo sapiens	TMEM245	23731	Homo sapiens	HITS-CLIP	Functional MTI (Weak)	22473208
MIRT728074	hsa-miR-17-5p	Homo sapiens	BMT2	154743	Homo sapiens	HITS-CLIP	Functional MTI (Weak)	22473208
MIRT728083	hsa-miR-17-5p	Homo sapiens	C7orf43	55262	Homo sapiens	HITS-CLIP	Functional MTI (Weak)	22473208
MIRT728095	hsa-miR-17-5p	Homo sapiens	TMEM267	64417	Homo sapiens	HITS-CLIP	Functional MTI (Weak)	22473208
MIRT728109	hsa-miR-17-5p	Homo sapiens	PRR14L	253143	Homo sapiens	HITS-CLIP	Functional MTI (Weak)	22473208
MIRT728120	hsa-miR-17-5p	Homo sapiens	RSRP1	57035	Homo sapiens	HITS-CLIP	Functional MTI (Weak)	22473208
MIRT728142	hsa-miR-17-5p	Homo sapiens	ELMSAN1	91748	Homo sapiens	HITS-CLIP	Functional MTI (Weak)	22473208
MIRT728145	hsa-miR-17-5p	Homo sapiens	C14orf28	122525	Homo sapiens	HITS-CLIP	Functional MTI (Weak)	22473208
MIRT728152	hsa-miR-17-5p	Homo sapiens	VCPKMT	79609	Homo sapiens	HITS-CLIP	Functional MTI (Weak)	22473208
MIRT728175	hsa-miR-17-5p	Homo sapiens	BTN3A3	10384	Homo sapiens	HITS-CLIP	Functional MTI (Weak)	22473208
MIRT728186	hsa-miR-17-5p	Homo sapiens	BTBD7	55727	Homo sapiens	HITS-CLIP	Functional MTI (Weak)	22473208
MIRT728228	hsa-miR-17-5p	Homo sapiens	BAGE5	85316	Homo sapiens	HITS-CLIP	Functional MTI (Weak)	22473208
MIRT728259	hsa-miR-17-5p	Homo sapiens	ATP2B1	490	Homo sapiens	HITS-CLIP	Functional MTI (Weak)	22473208
MIRT728281	hsa-miR-17-5p	Homo sapiens	ATG2B	55102	Homo sapiens	HITS-CLIP	Functional MTI (Weak)	22473208
MIRT728286	hsa-miR-17-5p	Homo sapiens	ATG2A	23130	Homo sapiens	HITS-CLIP	Functional MTI (Weak)	22473208
MIRT728313	hsa-miR-17-5p	Homo sapiens	ARL1	400	Homo sapiens	HITS-CLIP	Functional MTI (Weak)	22473208
MIRT728322	hsa-miR-17-5p	Homo sapiens	ARAP2	116984	Homo sapiens	HITS-CLIP	Functional MTI (Weak)	22473208
MIRT728337	hsa-miR-17-5p	Homo sapiens	AP1G1	164	Homo sapiens	HITS-CLIP	Functional MTI (Weak)	22473208
MIRT728340	hsa-miR-17-5p	Homo sapiens	ANKRD13C	81573	Homo sapiens	HITS-CLIP	Functional MTI (Weak)	22473208
MIRT728351	hsa-miR-17-5p	Homo sapiens	ANKFY1	51479	Homo sapiens	HITS-CLIP	Functional MTI (Weak)	22473208
MIRT728364	hsa-miR-17-5p	Homo sapiens	ALDH9A1	223	Homo sapiens	HITS-CLIP	Functional MTI (Weak)	22473208
MIRT728367	hsa-miR-17-5p	Homo sapiens	AKTIP	64400	Homo sapiens	HITS-CLIP	Functional MTI (Weak)	22473208
MIRT728404	hsa-miR-17-5p	Homo sapiens	ACBD5	91452	Homo sapiens	HITS-CLIP	Functional MTI (Weak)	22473208
MIRT728408	hsa-miR-17-5p	Homo sapiens	ACAP2	23527	Homo sapiens	HITS-CLIP	Functional MTI (Weak)	22473208
MIRT728416	hsa-miR-17-5p	Homo sapiens	ABCA1	19	Homo sapiens	HITS-CLIP	Functional MTI (Weak)	22473208
MIRT728416	hsa-miR-17-5p	Homo sapiens	ABCA1	19	Homo sapiens	ELISA//Luciferase reporter assay//qRT-PCR//Western blot	Functional MTI	25785043
MIRT728421	hsa-miR-17-5p	Homo sapiens	AAK1	22848	Homo sapiens	HITS-CLIP	Functional MTI (Weak)	22473208
MIRT732528	hsa-miR-17-5p	Homo sapiens	PTENP1	11191	Homo sapiens	qRT-PCR	Functional MTI (Weak)	25617127
MIRT732631	hsa-miR-17-5p	Homo sapiens	NTN4	59277	Homo sapiens	In situ hybridization//Next Generation Sequencing (NGS)//qRT-PCR	Functional MTI (Weak)	26233958
MIRT732797	hsa-miR-17-5p	Homo sapiens	KCNMA1	3778	Homo sapiens	AGO2 Immunoprecipitation//Immunofluorescence//Microarray//qRT-PCR	Functional MTI (Weak)	27245839
MIRT733219	hsa-miR-17-5p	Homo sapiens	VLDLR	7436	Homo sapiens	ELISA//Luciferase reporter assay//qRT-PCR//Western blot	Functional MTI	28374070
MIRT733420	hsa-miR-17-5p	Homo sapiens	MFN2	9927	Homo sapiens	Luciferase reporter assay//Western blot	Functional MTI	27640178
MIRT733546	hsa-miR-17-5p	Homo sapiens	EGR2	1959	Homo sapiens	Luciferase reporter assay//qRT-PCR//Western blot	Functional MTI	27725906
MIRT734603	hsa-miR-17-5p	Homo sapiens	IGFBP3	3486	Homo sapiens	Luciferase reporter assay//qRT-PCR	Functional MTI	27621763
MIRT734730	hsa-miR-17-5p	Homo sapiens	TNF	7124	Homo sapiens	Luciferase reporter assay	Functional MTI	26041742
MIRT734736	hsa-miR-17-5p	Homo sapiens	RAD21	5885	Homo sapiens	Luciferase reporter assay//qRT-PCR//Western blot	Functional MTI	26482648
MIRT734855	hsa-miR-17-5p	Homo sapiens	PPP2R2A	5520	Homo sapiens	Luciferase reporter assay	Functional MTI	27720936
MIRT735281	hsa-miR-17-5p	Homo sapiens	TP53COR1	102800311	Homo sapiens	Luciferase reporter assay//qRT-PCR//Western blot	Functional MTI	28391277
MIRT735377	hsa-miR-17-5p	Homo sapiens	BRCA2	675	Homo sapiens	Immunohistochemistry//Luciferase reporter assay//qRT-PCR//Western blot	Functional MTI	26750490
MIRT735417	hsa-miR-17-5p	Homo sapiens	CYP7B1	9420	Homo sapiens	Immunofluorescence//qRT-PCR//Western blot	Functional MTI	27278684
MIRT738012	hsa-miR-17-5p	Homo sapiens	EREG	2069	Homo sapiens	PAR-CLIP	Functional MTI (Weak)	26701625
MIRT738013	hsa-miR-17-5p	Homo sapiens	GPR183	1880	Homo sapiens	PAR-CLIP	Functional MTI (Weak)	26701625
MIRT738014	hsa-miR-17-5p	Homo sapiens	MINOS1-NBL1	100532736	Homo sapiens	PAR-CLIP	Functional MTI (Weak)	26701625
MIRT738015	hsa-miR-17-5p	Homo sapiens	NBL1	4681	Homo sapiens	PAR-CLIP	Functional MTI (Weak)	26701625
MIRT738016	hsa-miR-17-5p	Homo sapiens	RAB3IP	117177	Homo sapiens	PAR-CLIP	Functional MTI (Weak)	26701625
MIRT738017	hsa-miR-17-5p	Homo sapiens	SYNJ2BP	55333	Homo sapiens	PAR-CLIP	Functional MTI (Weak)	26701625
MIRT762950	hsa-miR-17-5p	Homo sapiens	DPP9	91039	Homo sapiens	PAR-CLIP	Functional MTI (Weak)	27292025
MIRT762951	hsa-miR-17-5p	Homo sapiens	DSTYK	25778	Homo sapiens	PAR-CLIP	Functional MTI (Weak)	27292025
MIRT762952	hsa-miR-17-5p	Homo sapiens	ISY1	57461	Homo sapiens	PAR-CLIP	Functional MTI (Weak)	27292025
MIRT762953	hsa-miR-17-5p	Homo sapiens	KPNA6	23633	Homo sapiens	PAR-CLIP	Functional MTI (Weak)	27292025
MIRT762954	hsa-miR-17-5p	Homo sapiens	NR3C1	2908	Homo sapiens	PAR-CLIP	Functional MTI (Weak)	27292025
MIRT762955	hsa-miR-17-5p	Homo sapiens	PMAIP1	5366	Homo sapiens	PAR-CLIP	Functional MTI (Weak)	27292025
MIRT762956	hsa-miR-17-5p	Homo sapiens	SESN1	27244	Homo sapiens	PAR-CLIP	Functional MTI (Weak)	27292025
MIRT762957	hsa-miR-17-5p	Homo sapiens	SLC12A6	9990	Homo sapiens	PAR-CLIP	Functional MTI (Weak)	27292025
MIRT762958	hsa-miR-17-5p	Homo sapiens	TRIM65	201292	Homo sapiens	PAR-CLIP	Functional MTI (Weak)	27292025
MIRT783932	hsa-miR-17-5p	Homo sapiens	ARMT1	79624	Homo sapiens	HITS-CLIP	Functional MTI (Weak)	27418678
MIRT783933	hsa-miR-17-5p	Homo sapiens	C17orf75	64149	Homo sapiens	HITS-CLIP	Functional MTI (Weak)	27418678
MIRT783934	hsa-miR-17-5p	Homo sapiens	FAM241A	132720	Homo sapiens	HITS-CLIP	Functional MTI (Weak)	27418678
MIRT783935	hsa-miR-17-5p	Homo sapiens	LRRC58	116064	Homo sapiens	HITS-CLIP	Functional MTI (Weak)	27418678
MIRT783936	hsa-miR-17-5p	Homo sapiens	MPPE1	65258	Homo sapiens	HITS-CLIP	Functional MTI (Weak)	27418678
MIRT783937	hsa-miR-17-5p	Homo sapiens	MRPS10	55173	Homo sapiens	HITS-CLIP	Functional MTI (Weak)	27418678
MIRT783938	hsa-miR-17-5p	Homo sapiens	OLAH	55301	Homo sapiens	HITS-CLIP	Functional MTI (Weak)	27418678
MIRT783939	hsa-miR-17-5p	Homo sapiens	SP2	6668	Homo sapiens	HITS-CLIP	Functional MTI (Weak)	27418678
MIRT783940	hsa-miR-17-5p	Homo sapiens	WDR92	116143	Homo sapiens	HITS-CLIP	Functional MTI (Weak)	27418678
MIRT783941	hsa-miR-17-5p	Homo sapiens	ZNF786	136051	Homo sapiens	HITS-CLIP	Functional MTI (Weak)	27418678
MIRT000002	hsa-miR-20a-5p	Homo sapiens	HIF1A	3091	Homo sapiens	Luciferase reporter assay//Western blot//Northern blot//qRT-PCR	Functional MTI	18632605
MIRT000002	hsa-miR-20a-5p	Homo sapiens	HIF1A	3091	Homo sapiens	HITS-CLIP	Functional MTI (Weak)	22473208
MIRT000002	hsa-miR-20a-5p	Homo sapiens	HIF1A	3091	Homo sapiens	Luciferase reporter assay//qRT-PCR//Western blot	Functional MTI	23911400
MIRT000178	hsa-miR-20a-5p	Homo sapiens	TCEAL1	9338	Homo sapiens	Luciferase reporter assay//Microarray//Northern blot//qRT-PCR//Western blot	Functional MTI	23059786
MIRT000179	hsa-miR-20a-5p	Homo sapiens	CCND1	595	Homo sapiens	Luciferase reporter assay//qRT-PCR//Western blot	Functional MTI	18695042
MIRT000179	hsa-miR-20a-5p	Homo sapiens	CCND1	595	Homo sapiens	Luciferase reporter assay	Functional MTI	21283765
MIRT000179	hsa-miR-20a-5p	Homo sapiens	CCND1	595	Homo sapiens	qRT-PCR//Western blot	Functional MTI	23836497
MIRT000179	hsa-miR-20a-5p	Homo sapiens	CCND1	595	Homo sapiens	PAR-CLIP	Functional MTI (Weak)	23592263
MIRT000179	hsa-miR-20a-5p	Homo sapiens	CCND1	595	Homo sapiens	PAR-CLIP	Functional MTI (Weak)	24398324
MIRT000179	hsa-miR-20a-5p	Homo sapiens	CCND1	595	Homo sapiens	PAR-CLIP	Functional MTI (Weak)	23446348
MIRT000179	hsa-miR-20a-5p	Homo sapiens	CCND1	595	Homo sapiens	PAR-CLIP	Functional MTI (Weak)	22012620
MIRT000179	hsa-miR-20a-5p	Homo sapiens	CCND1	595	Homo sapiens	PAR-CLIP//HITS-CLIP	Functional MTI (Weak)	21572407
MIRT000179	hsa-miR-20a-5p	Homo sapiens	CCND1	595	Homo sapiens	PAR-CLIP	Functional MTI (Weak)	20371350
MIRT000179	hsa-miR-20a-5p	Homo sapiens	CCND1	595	Homo sapiens	PAR-CLIP	Functional MTI (Weak)	26701625
MIRT000179	hsa-miR-20a-5p	Homo sapiens	CCND1	595	Homo sapiens	PAR-CLIP	Functional MTI (Weak)	27292025
MIRT000180	hsa-miR-20a-5p	Homo sapiens	E2F1	1869	Homo sapiens	Western blot	Functional MTI	19110058
MIRT000180	hsa-miR-20a-5p	Homo sapiens	E2F1	1869	Homo sapiens	Western blot	Functional MTI	18025036
MIRT000180	hsa-miR-20a-5p	Homo sapiens	E2F1	1869	Homo sapiens	Western blot	Functional MTI	18836483
MIRT000180	hsa-miR-20a-5p	Homo sapiens	E2F1	1869	Homo sapiens	Luciferase reporter assay//Northern blot//Western blot//Reporter assay	Functional MTI	15944709
MIRT000180	hsa-miR-20a-5p	Homo sapiens	E2F1	1869	Homo sapiens	Luciferase reporter assay	Functional MTI	21283765
MIRT000180	hsa-miR-20a-5p	Homo sapiens	E2F1	1869	Homo sapiens	Immunofluorescence//Luciferase reporter assay//Microarray//qRT-PCR//Western blot	Functional MTI	23868977
MIRT000180	hsa-miR-20a-5p	Homo sapiens	E2F1	1869	Homo sapiens	HITS-CLIP	Functional MTI (Weak)	22473208
MIRT000180	hsa-miR-20a-5p	Homo sapiens	E2F1	1869	Homo sapiens	Luciferase reporter assay	Functional MTI	27282946
MIRT000181	hsa-miR-20a-5p	Homo sapiens	BMPR2	659	Homo sapiens	Luciferase reporter assay//qRT-PCR//Western blot	Functional MTI	19390056
MIRT000181	hsa-miR-20a-5p	Homo sapiens	BMPR2	659	Homo sapiens	HITS-CLIP	Functional MTI (Weak)	22473208
MIRT000597	hsa-miR-20a-5p	Homo sapiens	CDKN1A	1026	Homo sapiens	qRT-PCR//Luciferase reporter assay//Western blot	Functional MTI	20190813
MIRT000597	hsa-miR-20a-5p	Homo sapiens	CDKN1A	1026	Homo sapiens	Luciferase reporter assay//qRT-PCR;Other	Functional MTI	18941111
MIRT000597	hsa-miR-20a-5p	Homo sapiens	CDKN1A	1026	Homo sapiens	Luciferase reporter assay	Functional MTI	21283765
MIRT000597	hsa-miR-20a-5p	Homo sapiens	CDKN1A	1026	Homo sapiens	Luciferase reporter assay//qRT-PCR//Western blot	Functional MTI	23333058
MIRT000597	hsa-miR-20a-5p	Homo sapiens	CDKN1A	1026	Homo sapiens	HITS-CLIP	Functional MTI (Weak)	22473208
MIRT001785	hsa-miR-20a-5p	Homo sapiens	TGFBR2	7048	Homo sapiens	Immunoblot//Luciferase reporter assay//Microarray//qRT-PCR//Western blot	Functional MTI	20940405
MIRT001785	hsa-miR-20a-5p	Homo sapiens	TGFBR2	7048	Homo sapiens	Microarray//qRT-PCR	Functional MTI (Weak)	19435428
MIRT001785	hsa-miR-20a-5p	Homo sapiens	TGFBR2	7048	Homo sapiens	Luciferase reporter assay//Microarray//Reporter assay	Functional MTI	16461460
MIRT001785	hsa-miR-20a-5p	Homo sapiens	TGFBR2	7048	Homo sapiens	HITS-CLIP	Functional MTI (Weak)	22473208
MIRT001785	hsa-miR-20a-5p	Homo sapiens	TGFBR2	7048	Homo sapiens	PAR-CLIP	Functional MTI (Weak)	22012620
MIRT001785	hsa-miR-20a-5p	Homo sapiens	TGFBR2	7048	Homo sapiens	PAR-CLIP	Functional MTI (Weak)	21572407
MIRT001785	hsa-miR-20a-5p	Homo sapiens	TGFBR2	7048	Homo sapiens	PAR-CLIP	Functional MTI (Weak)	20371350
MIRT001785	hsa-miR-20a-5p	Homo sapiens	TGFBR2	7048	Homo sapiens	Luciferase reporter assay	Functional MTI	27080303
MIRT001785	hsa-miR-20a-5p	Homo sapiens	TGFBR2	7048	Homo sapiens	Immunoblot//Immunohistochemistry//In situ hybridization//Luciferase reporter assay//qRT-PCR	Functional MTI	27508097
MIRT001785	hsa-miR-20a-5p	Homo sapiens	TGFBR2	7048	Homo sapiens	Immunoblot//Immunofluorescence//Luciferase reporter assay//qRT-PCR	Functional MTI	26729221
MIRT003010	hsa-miR-20a-5p	Homo sapiens	MAP3K12	7786	Homo sapiens	Luciferase reporter assay	Functional MTI	19666108
MIRT003011	hsa-miR-20a-5p	Homo sapiens	BCL2	596	Homo sapiens	Luciferase reporter assay	Functional MTI	19666108
MIRT003012	hsa-miR-20a-5p	Homo sapiens	MEF2D	4209	Homo sapiens	Luciferase reporter assay	Functional MTI	19666108
MIRT003369	hsa-miR-20a-5p	Homo sapiens	PTEN	5728	Homo sapiens	Luciferase reporter assay//qRT-PCR//Western blot	Non-Functional MTI	20008935
MIRT003369	hsa-miR-20a-5p	Homo sapiens	PTEN	5728	Homo sapiens	Luciferase reporter assay	Functional MTI	21283765
MIRT003369	hsa-miR-20a-5p	Homo sapiens	PTEN	5728	Homo sapiens	HITS-CLIP	Functional MTI (Weak)	22473208
MIRT003382	hsa-miR-20a-5p	Homo sapiens	APP	351	Homo sapiens	Luciferase reporter assay//Western blot	Functional MTI	19110058
MIRT003382	hsa-miR-20a-5p	Homo sapiens	APP	351	Homo sapiens	GFP reporter assay//qRT-PCR//Western blot	Functional MTI	20458444
MIRT003742	hsa-miR-20a-5p	Homo sapiens	RUNX1	861	Homo sapiens	Luciferase reporter assay//qRT-PCR//Western blot	Functional MTI	17589498
MIRT003903	hsa-miR-20a-5p	Homo sapiens	NRAS	4893	Homo sapiens	Western blot	Non-Functional MTI	19110058
MIRT004450	hsa-miR-20a-5p	Homo sapiens	VEGFA	7422	Homo sapiens	ELISA//Luciferase reporter assay	Functional MTI	18320040
MIRT004570	hsa-miR-20a-5p	Homo sapiens	BCL2L11	10018	Homo sapiens	PAR-CLIP	Functional MTI (Weak)	23592263
MIRT004570	hsa-miR-20a-5p	Homo sapiens	BCL2L11	10018	Homo sapiens	PAR-CLIP	Functional MTI (Weak)	23446348
MIRT004570	hsa-miR-20a-5p	Homo sapiens	BCL2L11	10018	Homo sapiens	PAR-CLIP//HITS-CLIP	Functional MTI (Weak)	21572407
MIRT004570	hsa-miR-20a-5p	Homo sapiens	BCL2L11	10018	Homo sapiens	PAR-CLIP	Functional MTI (Weak)	20371350
MIRT004570	hsa-miR-20a-5p	Homo sapiens	BCL2L11	10018	Homo sapiens	Luciferase reporter assay//Western blot	Functional MTI	27888798
MIRT004570	hsa-miR-20a-5p	Homo sapiens	BCL2L11	10018	Homo sapiens	PAR-CLIP	Functional MTI (Weak)	26701625
MIRT004711	hsa-miR-20a-5p	Homo sapiens	MUC17	140453	Homo sapiens	Immunohistochemistry//Microarray//qRT-PCR	Functional MTI (Weak)	20926598
MIRT005289	hsa-miR-20a-5p	Homo sapiens	MYC	4609	Homo sapiens	Western blot	Functional MTI	18695042
MIRT005289	hsa-miR-20a-5p	Homo sapiens	MYC	4609	Homo sapiens	qRT-PCR	Functional MTI (Weak)	24955218
MIRT005481	hsa-miR-20a-5p	Homo sapiens	BNIP2	663	Homo sapiens	qRT-PCR//Western blot	Functional MTI	21242194
MIRT005481	hsa-miR-20a-5p	Homo sapiens	BNIP2	663	Homo sapiens	CLASH	Functional MTI (Weak)	23622248
MIRT005481	hsa-miR-20a-5p	Homo sapiens	BNIP2	663	Homo sapiens	HITS-CLIP	Functional MTI (Weak)	22473208
MIRT005481	hsa-miR-20a-5p	Homo sapiens	BNIP2	663	Homo sapiens	PAR-CLIP	Functional MTI (Weak)	23446348
MIRT005481	hsa-miR-20a-5p	Homo sapiens	BNIP2	663	Homo sapiens	PAR-CLIP	Functional MTI (Weak)	21572407
MIRT005481	hsa-miR-20a-5p	Homo sapiens	BNIP2	663	Homo sapiens	PAR-CLIP	Functional MTI (Weak)	20371350
MIRT005627	hsa-miR-20a-5p	Homo sapiens	THBS1	7057	Homo sapiens	Microarray//qRT-PCR	Non-Functional MTI (Weak)	20940405
MIRT005631	hsa-miR-20a-5p	Homo sapiens	SMAD4	4089	Homo sapiens	Microarray	Non-Functional MTI (Weak)	20940405
MIRT005631	hsa-miR-20a-5p	Homo sapiens	SMAD4	4089	Homo sapiens	PAR-CLIP	Functional MTI (Weak)	23446348
MIRT005631	hsa-miR-20a-5p	Homo sapiens	SMAD4	4089	Homo sapiens	PAR-CLIP	Functional MTI (Weak)	21572407
MIRT005631	hsa-miR-20a-5p	Homo sapiens	SMAD4	4089	Homo sapiens	PAR-CLIP	Functional MTI (Weak)	20371350
MIRT005631	hsa-miR-20a-5p	Homo sapiens	SMAD4	4089	Homo sapiens	Luciferase reporter assay//qRT-PCR//Western blot	Functional MTI	27286257
MIRT005854	hsa-miR-20a-5p	Homo sapiens	CCND2	894	Homo sapiens	Luciferase reporter assay	Functional MTI	21283765
MIRT005855	hsa-miR-20a-5p	Homo sapiens	E2F3	1871	Homo sapiens	Luciferase reporter assay	Non-Functional MTI	21283765
MIRT005855	hsa-miR-20a-5p	Homo sapiens	E2F3	1871	Homo sapiens	HITS-CLIP	Functional MTI (Weak)	22473208
MIRT005856	hsa-miR-20a-5p	Homo sapiens	MAPK9	5601	Homo sapiens	Luciferase reporter assay	Non-Functional MTI	21283765
MIRT005857	hsa-miR-20a-5p	Homo sapiens	RB1	5925	Homo sapiens	Luciferase reporter assay	Functional MTI	21283765
MIRT005857	hsa-miR-20a-5p	Homo sapiens	RB1	5925	Homo sapiens	PAR-CLIP	Functional MTI (Weak)	21572407
MIRT005858	hsa-miR-20a-5p	Homo sapiens	RBL1	5933	Homo sapiens	Luciferase reporter assay	Functional MTI	21283765
MIRT005859	hsa-miR-20a-5p	Homo sapiens	RBL2	5934	Homo sapiens	Luciferase reporter assay	Functional MTI	21283765
MIRT005859	hsa-miR-20a-5p	Homo sapiens	RBL2	5934	Homo sapiens	CLASH	Functional MTI (Weak)	23622248
MIRT005860	hsa-miR-20a-5p	Homo sapiens	WEE1	7465	Homo sapiens	Luciferase reporter assay	Functional MTI	21283765
MIRT005860	hsa-miR-20a-5p	Homo sapiens	WEE1	7465	Homo sapiens	HITS-CLIP	Functional MTI (Weak)	22473208
MIRT005860	hsa-miR-20a-5p	Homo sapiens	WEE1	7465	Homo sapiens	PAR-CLIP	Functional MTI (Weak)	23446348
MIRT006178	hsa-miR-20a-5p	Homo sapiens	IRF2	3660	Homo sapiens	Luciferase reporter assay//Microarray//Northern blot//qRT-PCR//Western blot	Functional MTI	21880628
MIRT006180	hsa-miR-20a-5p	Homo sapiens	KIT	3815	Homo sapiens	Luciferase reporter assay//Microarray//Northern blot//qRT-PCR//Western blot	Functional MTI	21880628
MIRT006289	hsa-miR-20a-5p	Homo sapiens	EGLN3	112399	Homo sapiens	Luciferase reporter assay//Western blot	Functional MTI	22182733
MIRT006289	hsa-miR-20a-5p	Homo sapiens	EGLN3	112399	Homo sapiens	PAR-CLIP	Functional MTI (Weak)	21572407
MIRT006754	hsa-miR-20a-5p	Homo sapiens	PPARG	5468	Homo sapiens	Luciferase reporter assay	Functional MTI	21743293
MIRT006755	hsa-miR-20a-5p	Homo sapiens	BAMBI	25805	Homo sapiens	Luciferase reporter assay	Functional MTI	21743293
MIRT006756	hsa-miR-20a-5p	Homo sapiens	CRIM1	51232	Homo sapiens	Luciferase reporter assay	Functional MTI	21743293
MIRT006772	hsa-miR-20a-5p	Homo sapiens	MAP2K3	5606	Homo sapiens	Luciferase reporter assay	Functional MTI	22696064
MIRT007002	hsa-miR-20a-5p	Homo sapiens	PURA	5813	Homo sapiens	Luciferase reporter assay	Functional MTI	22835829
MIRT031081	hsa-miR-20a-5p	Homo sapiens	JAK1	3716	Homo sapiens	HITS-CLIP	Functional MTI (Weak)	22473208
MIRT031082	hsa-miR-20a-5p	Homo sapiens	ARHGAP12	94134	Homo sapiens	Reporter assay	Functional MTI	21751348
MIRT031082	hsa-miR-20a-5p	Homo sapiens	ARHGAP12	94134	Homo sapiens	HITS-CLIP	Functional MTI (Weak)	22473208
MIRT031082	hsa-miR-20a-5p	Homo sapiens	ARHGAP12	94134	Homo sapiens	PAR-CLIP	Functional MTI (Weak)	21572407
MIRT031082	hsa-miR-20a-5p	Homo sapiens	ARHGAP12	94134	Homo sapiens	PAR-CLIP	Functional MTI (Weak)	20371350
MIRT031083	hsa-miR-20a-5p	Homo sapiens	TSG101	7251	Homo sapiens	Reporter assay	Functional MTI	21751348
MIRT031083	hsa-miR-20a-5p	Homo sapiens	TSG101	7251	Homo sapiens	HITS-CLIP	Functional MTI (Weak)	22473208
MIRT031083	hsa-miR-20a-5p	Homo sapiens	TSG101	7251	Homo sapiens	PAR-CLIP	Functional MTI (Weak)	23592263
MIRT031083	hsa-miR-20a-5p	Homo sapiens	TSG101	7251	Homo sapiens	PAR-CLIP	Functional MTI (Weak)	21572407
MIRT035531	hsa-miR-20a-5p	Homo sapiens	SIRPA	140885	Homo sapiens	Luciferase reporter assay	Functional MTI	23562609
MIRT050476	hsa-miR-20a-5p	Homo sapiens	PHF8	23133	Homo sapiens	CLASH	Functional MTI (Weak)	23622248
MIRT050477	hsa-miR-20a-5p	Homo sapiens	GPATCH11	253635	Homo sapiens	CLASH	Functional MTI (Weak)	23622248
MIRT050478	hsa-miR-20a-5p	Homo sapiens	RPRD1A	55197	Homo sapiens	CLASH	Functional MTI (Weak)	23622248
MIRT050479	hsa-miR-20a-5p	Homo sapiens	ATP8B2	57198	Homo sapiens	CLASH	Functional MTI (Weak)	23622248
MIRT050480	hsa-miR-20a-5p	Homo sapiens	PSMD2	5708	Homo sapiens	CLASH	Functional MTI (Weak)	23622248
MIRT050481	hsa-miR-20a-5p	Homo sapiens	INSIG1	3638	Homo sapiens	CLASH	Functional MTI (Weak)	23622248
MIRT050482	hsa-miR-20a-5p	Homo sapiens	RTN2	6253	Homo sapiens	CLASH	Functional MTI (Weak)	23622248
MIRT050482	hsa-miR-20a-5p	Homo sapiens	RTN2	6253	Homo sapiens	HITS-CLIP	Functional MTI (Weak)	23313552
MIRT050483	hsa-miR-20a-5p	Homo sapiens	TCEA1	6917	Homo sapiens	CLASH	Functional MTI (Weak)	23622248
MIRT050484	hsa-miR-20a-5p	Homo sapiens	PLEKHM3	389072	Homo sapiens	CLASH	Functional MTI (Weak)	23622248
MIRT050485	hsa-miR-20a-5p	Homo sapiens	RPS10	6204	Homo sapiens	CLASH	Functional MTI (Weak)	23622248
MIRT050486	hsa-miR-20a-5p	Homo sapiens	ALDH18A1	5832	Homo sapiens	CLASH	Functional MTI (Weak)	23622248
MIRT050487	hsa-miR-20a-5p	Homo sapiens	UEVLD	55293	Homo sapiens	CLASH	Functional MTI (Weak)	23622248
MIRT050488	hsa-miR-20a-5p	Homo sapiens	FGF7	2252	Homo sapiens	CLASH	Functional MTI (Weak)	23622248
MIRT050489	hsa-miR-20a-5p	Homo sapiens	SSRP1	6749	Homo sapiens	CLASH	Functional MTI (Weak)	23622248
MIRT050490	hsa-miR-20a-5p	Homo sapiens	COX5A	9377	Homo sapiens	CLASH	Functional MTI (Weak)	23622248
MIRT050491	hsa-miR-20a-5p	Homo sapiens	AGO1	26523	Homo sapiens	CLASH	Functional MTI (Weak)	23622248
MIRT050491	hsa-miR-20a-5p	Homo sapiens	AGO1	26523	Homo sapiens	HITS-CLIP	Functional MTI (Weak)	22473208
MIRT050492	hsa-miR-20a-5p	Homo sapiens	KIAA0100	9703	Homo sapiens	CLASH	Functional MTI (Weak)	23622248
MIRT050493	hsa-miR-20a-5p	Homo sapiens	FHL3	2275	Homo sapiens	CLASH	Functional MTI (Weak)	23622248
MIRT050494	hsa-miR-20a-5p	Homo sapiens	GDI2	2665	Homo sapiens	CLASH	Functional MTI (Weak)	23622248
MIRT050495	hsa-miR-20a-5p	Homo sapiens	INTS3	65123	Homo sapiens	CLASH	Functional MTI (Weak)	23622248
MIRT050496	hsa-miR-20a-5p	Homo sapiens	HMG20A	10363	Homo sapiens	CLASH	Functional MTI (Weak)	23622248
MIRT050497	hsa-miR-20a-5p	Homo sapiens	NAXE	128240	Homo sapiens	CLASH	Functional MTI (Weak)	23622248
MIRT050498	hsa-miR-20a-5p	Homo sapiens	PRKD3	23683	Homo sapiens	CLASH	Functional MTI (Weak)	23622248
MIRT050499	hsa-miR-20a-5p	Homo sapiens	AP3S2	10239	Homo sapiens	CLASH	Functional MTI (Weak)	23622248
MIRT050500	hsa-miR-20a-5p	Homo sapiens	PCNX4	64430	Homo sapiens	CLASH	Functional MTI (Weak)	23622248
MIRT050501	hsa-miR-20a-5p	Homo sapiens	IKZF5	64376	Homo sapiens	CLASH	Functional MTI (Weak)	23622248
MIRT050502	hsa-miR-20a-5p	Homo sapiens	TMEM97	27346	Homo sapiens	CLASH	Functional MTI (Weak)	23622248
MIRT050503	hsa-miR-20a-5p	Homo sapiens	ATP6	4508	Homo sapiens	CLASH	Functional MTI (Weak)	23622248
MIRT050504	hsa-miR-20a-5p	Homo sapiens	RPA2	6118	Homo sapiens	CLASH	Functional MTI (Weak)	23622248
MIRT050504	hsa-miR-20a-5p	Homo sapiens	RPA2	6118	Homo sapiens	HITS-CLIP	Functional MTI (Weak)	22473208
MIRT050505	hsa-miR-20a-5p	Homo sapiens	PHYH	5264	Homo sapiens	CLASH	Functional MTI (Weak)	23622248
MIRT050506	hsa-miR-20a-5p	Homo sapiens	KIF2C	11004	Homo sapiens	CLASH	Functional MTI (Weak)	23622248
MIRT050507	hsa-miR-20a-5p	Homo sapiens	DDX5	1655	Homo sapiens	CLASH	Functional MTI (Weak)	23622248
MIRT050507	hsa-miR-20a-5p	Homo sapiens	DDX5	1655	Homo sapiens	HITS-CLIP	Functional MTI (Weak)	22473208
MIRT050508	hsa-miR-20a-5p	Homo sapiens	DTX2	113878	Homo sapiens	CLASH	Functional MTI (Weak)	23622248
MIRT050509	hsa-miR-20a-5p	Homo sapiens	MPHOSPH8	54737	Homo sapiens	CLASH	Functional MTI (Weak)	23622248
MIRT050510	hsa-miR-20a-5p	Homo sapiens	HAUS2	55142	Homo sapiens	CLASH	Functional MTI (Weak)	23622248
MIRT050511	hsa-miR-20a-5p	Homo sapiens	ZNF331	55422	Homo sapiens	CLASH	Functional MTI (Weak)	23622248
MIRT050512	hsa-miR-20a-5p	Homo sapiens	PPP6R3	55291	Homo sapiens	CLASH	Functional MTI (Weak)	23622248
MIRT050512	hsa-miR-20a-5p	Homo sapiens	PPP6R3	55291	Homo sapiens	PAR-CLIP	Functional MTI (Weak)	21572407
MIRT050513	hsa-miR-20a-5p	Homo sapiens	METTL22	79091	Homo sapiens	CLASH	Functional MTI (Weak)	23622248
MIRT050514	hsa-miR-20a-5p	Homo sapiens	PPAN	56342	Homo sapiens	CLASH	Functional MTI (Weak)	23622248
MIRT050515	hsa-miR-20a-5p	Homo sapiens	FBL	2091	Homo sapiens	CLASH	Functional MTI (Weak)	23622248
MIRT050516	hsa-miR-20a-5p	Homo sapiens	RPL31	6160	Homo sapiens	CLASH	Functional MTI (Weak)	23622248
MIRT050517	hsa-miR-20a-5p	Homo sapiens	SEPT2	4735	Homo sapiens	CLASH	Functional MTI (Weak)	23622248
MIRT050517	hsa-miR-20a-5p	Homo sapiens	SEPT2	4735	Homo sapiens	HITS-CLIP	Functional MTI (Weak)	22473208
MIRT050517	hsa-miR-20a-5p	Homo sapiens	SEPT2	4735	Homo sapiens	PAR-CLIP	Functional MTI (Weak)	23446348
MIRT050517	hsa-miR-20a-5p	Homo sapiens	SEPT2	4735	Homo sapiens	PAR-CLIP	Functional MTI (Weak)	20371350
MIRT050518	hsa-miR-20a-5p	Homo sapiens	TOMM20	9804	Homo sapiens	CLASH	Functional MTI (Weak)	23622248
MIRT050519	hsa-miR-20a-5p	Homo sapiens	NCOR2	9612	Homo sapiens	CLASH	Functional MTI (Weak)	23622248
MIRT050520	hsa-miR-20a-5p	Homo sapiens	PSD3	23362	Homo sapiens	CLASH	Functional MTI (Weak)	23622248
MIRT050521	hsa-miR-20a-5p	Homo sapiens	AP3D1	8943	Homo sapiens	CLASH	Functional MTI (Weak)	23622248
MIRT050522	hsa-miR-20a-5p	Homo sapiens	TBC1D15	64786	Homo sapiens	CLASH	Functional MTI (Weak)	23622248
MIRT050523	hsa-miR-20a-5p	Homo sapiens	DPY19L4	286148	Homo sapiens	CLASH	Functional MTI (Weak)	23622248
MIRT050524	hsa-miR-20a-5p	Homo sapiens	PTPN23	25930	Homo sapiens	CLASH	Functional MTI (Weak)	23622248
MIRT050525	hsa-miR-20a-5p	Homo sapiens	C11orf68	83638	Homo sapiens	CLASH	Functional MTI (Weak)	23622248
MIRT050526	hsa-miR-20a-5p	Homo sapiens	CTR9	9646	Homo sapiens	CLASH	Functional MTI (Weak)	23622248
MIRT050527	hsa-miR-20a-5p	Homo sapiens	PAIP1	10605	Homo sapiens	CLASH	Functional MTI (Weak)	23622248
MIRT050528	hsa-miR-20a-5p	Homo sapiens	L2HGDH	79944	Homo sapiens	CLASH	Functional MTI (Weak)	23622248
MIRT050529	hsa-miR-20a-5p	Homo sapiens	CDT1	81620	Homo sapiens	CLASH	Functional MTI (Weak)	23622248
MIRT050530	hsa-miR-20a-5p	Homo sapiens	RPL30	6156	Homo sapiens	CLASH	Functional MTI (Weak)	23622248
MIRT050531	hsa-miR-20a-5p	Homo sapiens	MRS2	57380	Homo sapiens	CLASH	Functional MTI (Weak)	23622248
MIRT050532	hsa-miR-20a-5p	Homo sapiens	TMX4	56255	Homo sapiens	CLASH	Functional MTI (Weak)	23622248
MIRT050533	hsa-miR-20a-5p	Homo sapiens	LAMTOR1	55004	Homo sapiens	CLASH	Functional MTI (Weak)	23622248
MIRT050533	hsa-miR-20a-5p	Homo sapiens	LAMTOR1	55004	Homo sapiens	PAR-CLIP	Functional MTI (Weak)	24398324
MIRT050533	hsa-miR-20a-5p	Homo sapiens	LAMTOR1	55004	Homo sapiens	PAR-CLIP	Functional MTI (Weak)	23446348
MIRT050533	hsa-miR-20a-5p	Homo sapiens	LAMTOR1	55004	Homo sapiens	PAR-CLIP	Functional MTI (Weak)	20371350
MIRT050534	hsa-miR-20a-5p	Homo sapiens	ADGRL3	23284	Homo sapiens	CLASH	Functional MTI (Weak)	23622248
MIRT050535	hsa-miR-20a-5p	Homo sapiens	RBM10	8241	Homo sapiens	CLASH	Functional MTI (Weak)	23622248
[truncated: 10,445 more rows]

## Sheet: InnateDB rad+cis miRNA targets
Pathway Name	Pathway Id	Source Name	Organism	Pathway uploaded gene count	Genes in InnateDB for this entity	Pathway p-value	Pathway p-value (corrected)	Gene Symbols	Genes (Symbol|IDBG-ID|Ensembl|Entrez|Fold Change|P-Value)
Gene Expression	19770	REACTOME	9606	445	1118	1.47041e-27	2.87172e-24	A1CF; AAAS; AARS2; AARS; ADAR; ADARB1; AIMP1; AIMP2; AK6; AKT1; ARID4B; BAZ2A; BCAS2; BRF1; CARM1; CARS; CCAR1; CCNT1; CCNT2; CD2BP2; CD3EAP; CDC5L; CDK9; CHD3; CHD4; CHD9; CLNS1A; CNOT1; CNOT2; CNOT4; CNOT6; CNOT6L; CNOT7; CPSF1; CPSF7; CRCP; CTGF; CTNNBL1; DCP2; DDX23; DDX6; DHX38; DICER1; DNMT1; E2F5; EARS2; EDC3; EDC4; EEF1A1; EEF1A2; EEF1G; EEF2; EFTUD2; EHMT2; EIF1AX; EIF2B2; EIF2B5; EIF2C1…	A1CF|IDBG-74457|ENSG00000148584|29974|; AAAS|IDBG-36498|ENSG00000094914|8086|; AARS2|IDBG-89593|ENSG00000124608|57505|; AARS|IDBG-39794|ENSG00000090861|16|; ADAR|IDBG-102968|ENSG00000160710|102724045,103|; ADARB1|IDBG-5701|ENSG00000197381|104|; AIMP1|IDBG-33233|ENSG00000164022|9255|; AIMP2|IDBG-8010|ENSG00000106305|7965|; AK6|IDBG-774739|ENSG00000273841|6880|; AKT1|IDBG-22709|ENSG00000142208|207|…
Translation	17867	REACTOME	9606	91	145	5.78485e-21	5.6489e-18	EEF1A1; EEF1A2; EEF1G; EEF2; EIF1AX; EIF2B2; EIF2B5; EIF2S1; EIF2S3; EIF3A; EIF3B; EIF3C; EIF3E; EIF3F; EIF3G; EIF3H; EIF3I; EIF3K; EIF4A1; EIF4A2; EIF4B; EIF4E; EIF4EBP1; EIF4G1; EIF4H; EIF5; EIF5B; ETF1; FAU; PABPC1; RPL10; RPL11; RPL12; RPL13; RPL13A; RPL14; RPL15; RPL18; RPL18A; RPL21; RPL22; RPL23; RPL24; RPL27; RPL27A; RPL30; RPL31; RPL35A; RPL36; RPL37; RPL3; RPL39; RPL4; RPL5; RPL6; RPL7;…	EEF1A1|IDBG-92423|ENSG00000156508|102724204,1915|; EEF1A2|IDBG-86175|ENSG00000101210|1917|; EEF1G|IDBG-547100|ENSG00000254772|100500804,1937|; EEF2|IDBG-18151|ENSG00000167658|1938|; EIF1AX|IDBG-50658|ENSG00000173674|1964|; EIF2B2|IDBG-12676|ENSG00000119718|8892|; EIF2B5|IDBG-67399|ENSG00000145191|8893|; EIF2S1|IDBG-9859|ENSG00000134001|1965|; EIF2S3|IDBG-52677|ENSG00000130741|1968|; EIF3A|IDBG-90…
EGFR1	15908	NETPATH	9606	213	472	1.67556e-20	1.09079e-17	ABL1; ABL2; ACTN1; ACTN4; ACTR2; ADAM9; AHCYL1; AKT1; ANKS1A; AP2A1; AP2B1; APP; APPL1; ARHGAP32; ARHGAP35; ARHGAP5; ARHGEF7; ATP1A1; ATP5C1; BCL2; BRAF; CAV1; CBL; CC2D1A; CD59; CDH1; CDK1; CDK2; CDKN3; CDV3; CEBPA; CLTA; CLTC; CREB1; CRIM1; CRK; CRKL; CTTN; CYLD; DCBLD2; DDX3X; DDX6; DSP; DYNLL1; DYRK1A; DYRK3; EEF1A1; EEF1A2; EFNB2; EGFR; EIF4EBP1; EIF4G1; ELK4; ELMO2; ENO1; EPHA2; EPHA4; EPHB…	ABL1|IDBG-89599|ENSG00000097007|25|; ABL2|IDBG-105099|ENSG00000143322|27|; ACTN1|IDBG-10222|ENSG00000072110|87|; ACTN4|IDBG-49384|ENSG00000130402|81|; ACTR2|IDBG-54239|ENSG00000138071|10097|; ADAM9|IDBG-18369|ENSG00000168615|8754|; AHCYL1|IDBG-100935|ENSG00000168710|10768|; AKT1|IDBG-22709|ENSG00000142208|207|; ANKS1A|IDBG-83767|ENSG00000064999|23294|; AP2A1|IDBG-63459|ENSG00000196961|160|; AP2B1…
Disease	19807	REACTOME	9606	443	1192	3.1313e-20	1.52886e-17	AAAS; ABCC1; ADAM10; ADCY9; AGRN; AK6; AKR1B10; AKT1; AKT2; AKT3; AP1G1; AP2A1; AP2A2; AP2B1; AP2M1; APC; APP; ARF1; ARHGEF7; ARRB1; ATP6V0E1; ATP6V1B2; ATP6V1C1; ATP6V1E1; AXIN1; AXIN2; B2M; B3GNT2; B4GALT1; B4GALT2; B4GALT7; BAMBI; BCL9; BCL9L; BCR; BRAF; BTRC; CALR; CANX; CAV1; CBL; CBY1; CCDC88C; CCNT1; CCNT2; CD28; CD44; CDC37; CDK1; CDK9; CDKN1A; CGN; CHMP4B; CHP1; CHST1; CHST14; CHSY1; CHU…	AAAS|IDBG-36498|ENSG00000094914|8086|; ABCC1|IDBG-16439|ENSG00000103222|4363|; ADAM10|IDBG-14155|ENSG00000137845|102|; ADCY9|IDBG-12514|ENSG00000162104|115|; AGRN|IDBG-84350|ENSG00000188157|375790|; AK6|IDBG-774739|ENSG00000273841|6880|; AKR1B10|IDBG-42217|ENSG00000198074|57016|; AKT1|IDBG-22709|ENSG00000142208|207|; AKT2|IDBG-51270|ENSG00000105221|208|; AKT3|IDBG-107751|ENSG00000117020|10000|; A…
Cap-dependent Translation Initiation	18804	REACTOME	9606	75	112	6.06555e-20	1.97434e-17	EIF1AX; EIF2B2; EIF2B5; EIF2S1; EIF2S3; EIF3A; EIF3B; EIF3C; EIF3E; EIF3F; EIF3G; EIF3H; EIF3I; EIF3K; EIF4A1; EIF4A2; EIF4B; EIF4E; EIF4EBP1; EIF4G1; EIF4H; EIF5; EIF5B; FAU; PABPC1; RPL10; RPL11; RPL12; RPL13; RPL13A; RPL14; RPL15; RPL18; RPL18A; RPL21; RPL22; RPL23; RPL24; RPL27; RPL27A; RPL30; RPL31; RPL35A; RPL36; RPL37; RPL3; RPL39; RPL4; RPL5; RPL6; RPL7; RPL7A; RPL8; RPL9; RPLP0; RPLP1; R…	EIF1AX|IDBG-50658|ENSG00000173674|1964|; EIF2B2|IDBG-12676|ENSG00000119718|8892|; EIF2B5|IDBG-67399|ENSG00000145191|8893|; EIF2S1|IDBG-9859|ENSG00000134001|1965|; EIF2S3|IDBG-52677|ENSG00000130741|1968|; EIF3A|IDBG-90993|ENSG00000107581|8661|; EIF3B|IDBG-6921|ENSG00000106263|8662|; EIF3C|IDBG-23122|ENSG00000184110|8663|; EIF3E|IDBG-32393|ENSG00000104408|3646|; EIF3F|IDBG-30424|ENSG00000175390|866…
Eukaryotic Translation Initiation	16696	REACTOME	9606	75	112	6.06555e-20	1.97434e-17	EIF1AX; EIF2B2; EIF2B5; EIF2S1; EIF2S3; EIF3A; EIF3B; EIF3C; EIF3E; EIF3F; EIF3G; EIF3H; EIF3I; EIF3K; EIF4A1; EIF4A2; EIF4B; EIF4E; EIF4EBP1; EIF4G1; EIF4H; EIF5; EIF5B; FAU; PABPC1; RPL10; RPL11; RPL12; RPL13; RPL13A; RPL14; RPL15; RPL18; RPL18A; RPL21; RPL22; RPL23; RPL24; RPL27; RPL27A; RPL30; RPL31; RPL35A; RPL36; RPL37; RPL3; RPL39; RPL4; RPL5; RPL6; RPL7; RPL7A; RPL8; RPL9; RPLP0; RPLP1; R…	EIF1AX|IDBG-50658|ENSG00000173674|1964|; EIF2B2|IDBG-12676|ENSG00000119718|8892|; EIF2B5|IDBG-67399|ENSG00000145191|8893|; EIF2S1|IDBG-9859|ENSG00000134001|1965|; EIF2S3|IDBG-52677|ENSG00000130741|1968|; EIF3A|IDBG-90993|ENSG00000107581|8661|; EIF3B|IDBG-6921|ENSG00000106263|8662|; EIF3C|IDBG-23122|ENSG00000184110|8663|; EIF3E|IDBG-32393|ENSG00000104408|3646|; EIF3F|IDBG-30424|ENSG00000175390|866…
GTP hydrolysis and joining of the 60S ribosomal subunit	13444	REACTOME	9606	71	105	2.58641e-19	6.31408e-17	EIF1AX; EIF2S1; EIF2S3; EIF3A; EIF3B; EIF3C; EIF3E; EIF3F; EIF3G; EIF3H; EIF3I; EIF3K; EIF4A1; EIF4A2; EIF4B; EIF4E; EIF4G1; EIF4H; EIF5; EIF5B; FAU; RPL10; RPL11; RPL12; RPL13; RPL13A; RPL14; RPL15; RPL18; RPL18A; RPL21; RPL22; RPL23; RPL24; RPL27; RPL27A; RPL30; RPL31; RPL35A; RPL36; RPL37; RPL3; RPL39; RPL4; RPL5; RPL6; RPL7; RPL7A; RPL8; RPL9; RPLP0; RPLP1; RPS10; RPS12; RPS14; RPS15; RPS15A;…	EIF1AX|IDBG-50658|ENSG00000173674|1964|; EIF2S1|IDBG-9859|ENSG00000134001|1965|; EIF2S3|IDBG-52677|ENSG00000130741|1968|; EIF3A|IDBG-90993|ENSG00000107581|8661|; EIF3B|IDBG-6921|ENSG00000106263|8662|; EIF3C|IDBG-23122|ENSG00000184110|8663|; EIF3E|IDBG-32393|ENSG00000104408|3646|; EIF3F|IDBG-30424|ENSG00000175390|8665|; EIF3G|IDBG-26498|ENSG00000130811|8666|; EIF3H|IDBG-33353|ENSG00000147677|8667|…
TGF_beta_Receptor	15911	NETPATH	9606	119	220	2.35792e-19	6.57858e-17	AKT1; ANAPC1; AP2B1; ATF2; ATF3; AXIN1; AXIN2; BRCA1; BTRC; CAMK2G; CAV1; CCND1; CCNE1; CD44; CDC23; CDC25A; CDK1; CDK2; CDK6; CDKN1A; CHUK; COPS5; CRK; CTNNA1; CTNNB1; DDX5; DVL1; E2F5; EIF3I; EIF4EBP1; EP300; ESR1; FKBP1A; FNTA; FOXO3; FZR1; GIPC1; GRB2; GSK3B; HDAC1; HOXA9; HSPA8; IRF2BP1; ITCH; ITGB1; JUN; KAT2B; KLF10; KPNB1; MAP2K3; MAP3K7; MAPK1; MAPK14; MAPK8; MED15; MEF2A; MEF2C; MTOR; M…	AKT1|IDBG-22709|ENSG00000142208|207|; ANAPC1|IDBG-65939|ENSG00000153107|100996909,102723467,102724642,102724762,64682,730268|; AP2B1|IDBG-41836|ENSG00000006125|163|; ATF2|IDBG-75609|ENSG00000115966|1386|; ATF3|IDBG-106549|ENSG00000162772|467|; AXIN1|IDBG-7404|ENSG00000103126|8312|; AXIN2|IDBG-65085|ENSG00000168646|8313|; BRCA1|IDBG-52172|ENSG00000012048|672|; BTRC|IDBG-87102|ENSG00000166167|8945|…
L13a-mediated translational silencing of Ceruloplasmin expression	13096	REACTOME	9606	70	104	6.88892e-19	1.4949e-16	EIF1AX; EIF2S1; EIF2S3; EIF3A; EIF3B; EIF3C; EIF3E; EIF3F; EIF3G; EIF3H; EIF3I; EIF3K; EIF4A1; EIF4A2; EIF4B; EIF4E; EIF4G1; EIF4H; FAU; PABPC1; RPL10; RPL11; RPL12; RPL13; RPL13A; RPL14; RPL15; RPL18; RPL18A; RPL21; RPL22; RPL23; RPL24; RPL27; RPL27A; RPL30; RPL31; RPL35A; RPL36; RPL37; RPL3; RPL39; RPL4; RPL5; RPL6; RPL7; RPL7A; RPL8; RPL9; RPLP0; RPLP1; RPS10; RPS12; RPS14; RPS15; RPS15A; RPS1…	EIF1AX|IDBG-50658|ENSG00000173674|1964|; EIF2S1|IDBG-9859|ENSG00000134001|1965|; EIF2S3|IDBG-52677|ENSG00000130741|1968|; EIF3A|IDBG-90993|ENSG00000107581|8661|; EIF3B|IDBG-6921|ENSG00000106263|8662|; EIF3C|IDBG-23122|ENSG00000184110|8663|; EIF3E|IDBG-32393|ENSG00000104408|3646|; EIF3F|IDBG-30424|ENSG00000175390|8665|; EIF3G|IDBG-26498|ENSG00000130811|8666|; EIF3H|IDBG-33353|ENSG00000147677|8667|…
Influenza Infection	16853	REACTOME	9606	80	136	3.14231e-16	6.13693e-14	AAAS; CALR; CANX; FAU; GRSF1; HSP90AA1; IPO5; KPNA1; KPNB1; NUP153; NUP155; NUP160; NUP188; NUP205; NUP210; NUP214; NUP35; NUP37; NUP43; NUP50; NUP54; PABPN1; POLR2E; POLR2I; POLR2L; RAN; RANBP2; RPL10; RPL11; RPL12; RPL13; RPL13A; RPL14; RPL15; RPL18; RPL18A; RPL21; RPL22; RPL23; RPL24; RPL27; RPL27A; RPL30; RPL31; RPL35A; RPL36; RPL37; RPL3; RPL39; RPL4; RPL5; RPL6; RPL7; RPL7A; RPL8; RPL9; RPL…	AAAS|IDBG-36498|ENSG00000094914|8086|; CALR|IDBG-31410|ENSG00000179218|811|; CANX|IDBG-61587|ENSG00000127022|821|; FAU|IDBG-56578|ENSG00000149806|2197|; GRSF1|IDBG-22735|ENSG00000132463|2926|; HSP90AA1|IDBG-20861|ENSG00000080824|3320|; IPO5|IDBG-44066|ENSG00000065150|3843|; KPNA1|IDBG-52534|ENSG00000114030|3836|; KPNB1|IDBG-56053|ENSG00000108424|3837|; NUP153|IDBG-63405|ENSG00000124789|9972|; NUP…
Influenza Life Cycle	19285	REACTOME	9606	77	131	1.25887e-15	2.23506e-13	AAAS; CALR; CANX; FAU; GRSF1; HSP90AA1; IPO5; KPNA1; KPNB1; NUP153; NUP155; NUP160; NUP188; NUP205; NUP210; NUP214; NUP35; NUP37; NUP43; NUP50; NUP54; POLR2E; POLR2I; POLR2L; RAN; RANBP2; RPL10; RPL11; RPL12; RPL13; RPL13A; RPL14; RPL15; RPL18; RPL18A; RPL21; RPL22; RPL23; RPL24; RPL27; RPL27A; RPL30; RPL31; RPL35A; RPL36; RPL37; RPL3; RPL39; RPL4; RPL5; RPL6; RPL7; RPL7A; RPL8; RPL9; RPLP0; RPLP…	AAAS|IDBG-36498|ENSG00000094914|8086|; CALR|IDBG-31410|ENSG00000179218|811|; CANX|IDBG-61587|ENSG00000127022|821|; FAU|IDBG-56578|ENSG00000149806|2197|; GRSF1|IDBG-22735|ENSG00000132463|2926|; HSP90AA1|IDBG-20861|ENSG00000080824|3320|; IPO5|IDBG-44066|ENSG00000065150|3843|; KPNA1|IDBG-52534|ENSG00000114030|3836|; KPNB1|IDBG-56053|ENSG00000108424|3837|; NUP153|IDBG-63405|ENSG00000124789|9972|; NUP…
TNFalpha	15913	NETPATH	9606	130	270	1.43456e-15	2.33474e-13	ACTL6A; AKT1; AKT2; ARHGEF2; BAG4; BCL3; BCL7A; BID; BTRC; CASP2; CASP7; CAV1; CCNT1; CDC37; CDK9; CHUK; COPS3; COPS5; CREB1; CSNK2A1; DCAF7; DDX3X; DIABLO; EGFR; EP300; ERBB2; ERBB3; FAF1; FBL; FBXW11; FBXW7; FLNA; G3BP2; GAB1; GNB2L1; GRB2; HDAC1; HDAC2; HMGB1; HSP90AA1; HSP90AB1; HSPA5; HSPA8; IKBKAP; IRAK1BP1; ITCH; JUN; KPNA2; KPNA3; KPNA6; LRPPRC; MAP2K4; MAP2K7; MAP3K1; MAP3K14; MAP3K2; MA…	ACTL6A|IDBG-66303|ENSG00000136518|86|; AKT1|IDBG-22709|ENSG00000142208|207|; AKT2|IDBG-51270|ENSG00000105221|208|; ARHGEF2|IDBG-103338|ENSG00000116584|9181|; BAG4|IDBG-17465|ENSG00000156735|9530|; BCL3|IDBG-56568|ENSG00000069399|102465879,602|; BCL7A|IDBG-62116|ENSG00000110987|605|; BID|IDBG-1050|ENSG00000015475|101929618,637|; BTRC|IDBG-87102|ENSG00000166167|8945|; CASP2|IDBG-45836|ENSG000001061…
Formation of a pool of free 40S subunits	13447	REACTOME	9606	61	94	1.7511e-15	2.63069e-13	EIF1AX; EIF3A; EIF3B; EIF3C; EIF3E; EIF3F; EIF3G; EIF3H; EIF3I; EIF3K; FAU; RPL10; RPL11; RPL12; RPL13; RPL13A; RPL14; RPL15; RPL18; RPL18A; RPL21; RPL22; RPL23; RPL24; RPL27; RPL27A; RPL30; RPL31; RPL35A; RPL36; RPL37; RPL3; RPL39; RPL4; RPL5; RPL6; RPL7; RPL7A; RPL8; RPL9; RPLP0; RPLP1; RPS10; RPS12; RPS14; RPS15; RPS15A; RPS17L; RPS23; RPS24; RPS25; RPS27; RPS27A; RPS28; RPS2; RPS3; RPS3A; RPS…	EIF1AX|IDBG-50658|ENSG00000173674|1964|; EIF3A|IDBG-90993|ENSG00000107581|8661|; EIF3B|IDBG-6921|ENSG00000106263|8662|; EIF3C|IDBG-23122|ENSG00000184110|8663|; EIF3E|IDBG-32393|ENSG00000104408|3646|; EIF3F|IDBG-30424|ENSG00000175390|8665|; EIF3G|IDBG-26498|ENSG00000130811|8666|; EIF3H|IDBG-33353|ENSG00000147677|8667|; EIF3I|IDBG-95635|ENSG00000084623|8668|; EIF3K|IDBG-49339|ENSG00000178982|27335|…
Cell Cycle, Mitotic	19119	REACTOME	9606	190	454	2.63342e-14	3.67362e-12	AAAS; ACTR1A; ALMS1; ANAPC1; ANKLE2; APEX1; ARPP19; AURKA; AURKB; BIRC5; BTRC; CCNA2; CCNB1; CCND1; CCND2; CCND3; CCNE1; CCNE2; CCP110; CDC20; CDC23; CDC25A; CDC25B; CDC6; CDCA5; CDCA8; CDK1; CDK2; CDK6; CDKN1A; CDKN2A; CDT1; CENPF; CENPJ; CENPN; CENPP; CENPQ; CEP57; CEP63; CEP72; CETN2; CKAP5; CLASP1; CLIP1; CNEP1R1; CSNK1E; CSNK2A1; CTDNEP1; DCTN2; DSN1; DYNC1H1; DYNLL1; DYRK1A; E2F1; E2F2; E2F…	AAAS|IDBG-36498|ENSG00000094914|8086|; ACTR1A|IDBG-88047|ENSG00000138107|10121|; ALMS1|IDBG-56507|ENSG00000116127|7840|; ANAPC1|IDBG-65939|ENSG00000153107|100996909,102723467,102724642,102724762,64682,730268|; ANKLE2|IDBG-65913|ENSG00000176915|23141|; APEX1|IDBG-2246|ENSG00000100823|328|; ARPP19|IDBG-12735|ENSG00000128989|10776|; AURKA|IDBG-81805|ENSG00000087586|6790|; AURKB|IDBG-28278|ENSG000001…
Influenza Viral RNA Transcription and Replication	17866	REACTOME	9606	71	123	5.95038e-14	7.7474e-12	AAAS; FAU; GRSF1; HSP90AA1; IPO5; NUP153; NUP155; NUP160; NUP188; NUP205; NUP210; NUP214; NUP35; NUP37; NUP43; NUP50; NUP54; POLR2E; POLR2I; POLR2L; RANBP2; RPL10; RPL11; RPL12; RPL13; RPL13A; RPL14; RPL15; RPL18; RPL18A; RPL21; RPL22; RPL23; RPL24; RPL27; RPL27A; RPL30; RPL31; RPL35A; RPL36; RPL37; RPL3; RPL39; RPL4; RPL5; RPL6; RPL7; RPL7A; RPL8; RPL9; RPLP0; RPLP1; RPS10; RPS12; RPS14; RPS15; …	AAAS|IDBG-36498|ENSG00000094914|8086|; FAU|IDBG-56578|ENSG00000149806|2197|; GRSF1|IDBG-22735|ENSG00000132463|2926|; HSP90AA1|IDBG-20861|ENSG00000080824|3320|; IPO5|IDBG-44066|ENSG00000065150|3843|; NUP153|IDBG-63405|ENSG00000124789|9972|; NUP155|IDBG-17015|ENSG00000113569|9631|; NUP160|IDBG-43974|ENSG00000030066|23279|; NUP188|IDBG-88853|ENSG00000095319|23511|; NUP205|IDBG-42710|ENSG00000155561|…
Cell Cycle	18205	REACTOME	9606	211	523	8.44062e-14	1.03028e-11	AAAS; ACTR1A; ALMS1; ANAPC1; ANKLE2; APEX1; ARPP19; ATM; AURKA; AURKB; BIRC5; BRCA1; BRCA2; BTRC; CCNA2; CCNB1; CCND1; CCND2; CCND3; CCNE1; CCNE2; CCP110; CDC20; CDC23; CDC25A; CDC25B; CDC6; CDCA5; CDCA8; CDK1; CDK2; CDK6; CDKN1A; CDKN2A; CDT1; CENPF; CENPJ; CENPN; CENPP; CENPQ; CEP57; CEP63; CEP72; CETN2; CHEK1; CKAP5; CLASP1; CLIP1; CLSPN; CNEP1R1; CSNK1E; CSNK2A1; CTDNEP1; DCTN2; DKC1; DSN1; D…	AAAS|IDBG-36498|ENSG00000094914|8086|; ACTR1A|IDBG-88047|ENSG00000138107|10121|; ALMS1|IDBG-56507|ENSG00000116127|7840|; ANAPC1|IDBG-65939|ENSG00000153107|100996909,102723467,102724642,102724762,64682,730268|; ANKLE2|IDBG-65913|ENSG00000176915|23141|; APEX1|IDBG-2246|ENSG00000100823|328|; ARPP19|IDBG-12735|ENSG00000128989|10776|; ATM|IDBG-70193|ENSG00000149311|472|; AURKA|IDBG-81805|ENSG000000875…
Eukaryotic Translation Elongation	13453	REACTOME	9606	55	88	4.41792e-13	5.07541e-11	EEF1A1; EEF1A2; EEF1G; EEF2; FAU; RPL10; RPL11; RPL12; RPL13; RPL13A; RPL14; RPL15; RPL18; RPL18A; RPL21; RPL22; RPL23; RPL24; RPL27; RPL27A; RPL30; RPL31; RPL35A; RPL36; RPL37; RPL3; RPL39; RPL4; RPL5; RPL6; RPL7; RPL7A; RPL8; RPL9; RPLP0; RPLP1; RPS10; RPS12; RPS14; RPS15; RPS15A; RPS17L; RPS23; RPS24; RPS25; RPS27; RPS27A; RPS28; RPS2; RPS3; RPS3A; RPS5; RPS6; RPS8; RPSA;	EEF1A1|IDBG-92423|ENSG00000156508|102724204,1915|; EEF1A2|IDBG-86175|ENSG00000101210|1917|; EEF1G|IDBG-547100|ENSG00000254772|100500804,1937|; EEF2|IDBG-18151|ENSG00000167658|1938|; FAU|IDBG-56578|ENSG00000149806|2197|; RPL10|IDBG-91249|ENSG00000147403|26778,6134|; RPL11|IDBG-93976|ENSG00000142676|6135|; RPL12|IDBG-85918|ENSG00000197958|6136|; RPL13|IDBG-47646|ENSG00000167526|606500,6137|; RPL13A…
Peptide chain elongation	13452	REACTOME	9606	53	84	6.78755e-13	7.36449e-11	EEF1A1; EEF2; FAU; RPL10; RPL11; RPL12; RPL13; RPL13A; RPL14; RPL15; RPL18; RPL18A; RPL21; RPL22; RPL23; RPL24; RPL27; RPL27A; RPL30; RPL31; RPL35A; RPL36; RPL37; RPL3; RPL39; RPL4; RPL5; RPL6; RPL7; RPL7A; RPL8; RPL9; RPLP0; RPLP1; RPS10; RPS12; RPS14; RPS15; RPS15A; RPS17L; RPS23; RPS24; RPS25; RPS27; RPS27A; RPS28; RPS2; RPS3; RPS3A; RPS5; RPS6; RPS8; RPSA;	EEF1A1|IDBG-92423|ENSG00000156508|102724204,1915|; EEF2|IDBG-18151|ENSG00000167658|1938|; FAU|IDBG-56578|ENSG00000149806|2197|; RPL10|IDBG-91249|ENSG00000147403|26778,6134|; RPL11|IDBG-93976|ENSG00000142676|6135|; RPL12|IDBG-85918|ENSG00000197958|6136|; RPL13|IDBG-47646|ENSG00000167526|606500,6137|; RPL13A|IDBG-62892|ENSG00000142541|23521,26816,26817,26818,26819|; RPL14|IDBG-27136|ENSG00000188846…
Nonsense Mediated Decay (NMD) independent of the Exon Junction Complex (EJC)	13340	REACTOME	9606	55	89	8.67313e-13	8.91507e-11	EIF4G1; ETF1; FAU; NCBP2; PABPC1; RPL10; RPL11; RPL12; RPL13; RPL13A; RPL14; RPL15; RPL18; RPL18A; RPL21; RPL22; RPL23; RPL24; RPL27; RPL27A; RPL30; RPL31; RPL35A; RPL36; RPL37; RPL3; RPL39; RPL4; RPL5; RPL6; RPL7; RPL7A; RPL8; RPL9; RPLP0; RPLP1; RPS10; RPS12; RPS14; RPS15; RPS15A; RPS17L; RPS23; RPS24; RPS25; RPS27; RPS27A; RPS28; RPS2; RPS3; RPS3A; RPS5; RPS6; RPS8; RPSA;	EIF4G1|IDBG-67809|ENSG00000114867|1981|; ETF1|IDBG-47217|ENSG00000120705|2107|; FAU|IDBG-56578|ENSG00000149806|2197|; NCBP2|IDBG-71402|ENSG00000114503|22916|; PABPC1|IDBG-30847|ENSG00000070756|26986|; RPL10|IDBG-91249|ENSG00000147403|26778,6134|; RPL11|IDBG-93976|ENSG00000142676|6135|; RPL12|IDBG-85918|ENSG00000197958|6136|; RPL13|IDBG-47646|ENSG00000167526|606500,6137|; RPL13A|IDBG-62892|ENSG000…
Activation of the mRNA upon binding of the cap-binding complex and eIFs, and subsequent binding to 43S	13446	REACTOME	9606	40	56	1.15169e-12	1.12463e-10	EIF1AX; EIF2S1; EIF2S3; EIF3A; EIF3B; EIF3C; EIF3E; EIF3F; EIF3G; EIF3H; EIF3I; EIF3K; EIF4A1; EIF4A2; EIF4B; EIF4E; EIF4EBP1; EIF4G1; EIF4H; FAU; PABPC1; RPS10; RPS12; RPS14; RPS15; RPS15A; RPS17L; RPS23; RPS24; RPS25; RPS27; RPS27A; RPS28; RPS2; RPS3; RPS3A; RPS5; RPS6; RPS8; RPSA;	EIF1AX|IDBG-50658|ENSG00000173674|1964|; EIF2S1|IDBG-9859|ENSG00000134001|1965|; EIF2S3|IDBG-52677|ENSG00000130741|1968|; EIF3A|IDBG-90993|ENSG00000107581|8661|; EIF3B|IDBG-6921|ENSG00000106263|8662|; EIF3C|IDBG-23122|ENSG00000184110|8663|; EIF3E|IDBG-32393|ENSG00000104408|3646|; EIF3F|IDBG-30424|ENSG00000175390|8665|; EIF3G|IDBG-26498|ENSG00000130811|8666|; EIF3H|IDBG-33353|ENSG00000147677|8667|…
Loss of Function of SMAD2/3 in Cancer	17055	REACTOME	9606	46	70	2.70327e-12	1.46652e-10	BAMBI; CBL; CCNT1; CCNT2; CDK9; CGN; E2F5; F11R; FKBP1A; FURIN; HDAC1; MEN1; MTMR4; MYC; NCOR2; PARD3; PMEPA1; PPM1A; PPP1CA; PPP1CB; PPP1CC; PPP1R15A; RBL1; RNF111; RPS27A; SKI; SKIL; SMAD2; SMAD3; SMAD4; SMAD7; SMURF1; SMURF2; SP1; STRAP; TGFB1; TGFBR1; TGFBR2; TGIF1; TRIM33; UBC; UBE2D3; USP15; USP9X; WWTR1; XPO1;	BAMBI|IDBG-66015|ENSG00000095739|25805|; CBL|IDBG-74417|ENSG00000110395|867|; CCNT1|IDBG-30254|ENSG00000129315|904|; CCNT2|IDBG-70567|ENSG00000082258|905|; CDK9|IDBG-86437|ENSG00000136807|1025|; CGN|IDBG-102382|ENSG00000143375|57530|; E2F5|IDBG-27065|ENSG00000133740|1875|; F11R|IDBG-104131|ENSG00000158769|50848|; FKBP1A|IDBG-39495|ENSG00000088832|101929368,2280|; FURIN|IDBG-30430|ENSG00000140564|…
Loss of Function of SMAD4 in Cancer	17027	REACTOME	9606	46	70	2.70327e-12	1.46652e-10	BAMBI; CBL; CCNT1; CCNT2; CDK9; CGN; E2F5; F11R; FKBP1A; FURIN; HDAC1; MEN1; MTMR4; MYC; NCOR2; PARD3; PMEPA1; PPM1A; PPP1CA; PPP1CB; PPP1CC; PPP1R15A; RBL1; RNF111; RPS27A; SKI; SKIL; SMAD2; SMAD3; SMAD4; SMAD7; SMURF1; SMURF2; SP1; STRAP; TGFB1; TGFBR1; TGFBR2; TGIF1; TRIM33; UBC; UBE2D3; USP15; USP9X; WWTR1; XPO1;	BAMBI|IDBG-66015|ENSG00000095739|25805|; CBL|IDBG-74417|ENSG00000110395|867|; CCNT1|IDBG-30254|ENSG00000129315|904|; CCNT2|IDBG-70567|ENSG00000082258|905|; CDK9|IDBG-86437|ENSG00000136807|1025|; CGN|IDBG-102382|ENSG00000143375|57530|; E2F5|IDBG-27065|ENSG00000133740|1875|; F11R|IDBG-104131|ENSG00000158769|50848|; FKBP1A|IDBG-39495|ENSG00000088832|101929368,2280|; FURIN|IDBG-30430|ENSG00000140564|…
Loss of Function of TGFBR1 in Cancer	19193	REACTOME	9606	46	70	2.70327e-12	1.46652e-10	BAMBI; CBL; CCNT1; CCNT2; CDK9; CGN; E2F5; F11R; FKBP1A; FURIN; HDAC1; MEN1; MTMR4; MYC; NCOR2; PARD3; PMEPA1; PPM1A; PPP1CA; PPP1CB; PPP1CC; PPP1R15A; RBL1; RNF111; RPS27A; SKI; SKIL; SMAD2; SMAD3; SMAD4; SMAD7; SMURF1; SMURF2; SP1; STRAP; TGFB1; TGFBR1; TGFBR2; TGIF1; TRIM33; UBC; UBE2D3; USP15; USP9X; WWTR1; XPO1;	BAMBI|IDBG-66015|ENSG00000095739|25805|; CBL|IDBG-74417|ENSG00000110395|867|; CCNT1|IDBG-30254|ENSG00000129315|904|; CCNT2|IDBG-70567|ENSG00000082258|905|; CDK9|IDBG-86437|ENSG00000136807|1025|; CGN|IDBG-102382|ENSG00000143375|57530|; E2F5|IDBG-27065|ENSG00000133740|1875|; F11R|IDBG-104131|ENSG00000158769|50848|; FKBP1A|IDBG-39495|ENSG00000088832|101929368,2280|; FURIN|IDBG-30430|ENSG00000140564|…
Loss of Function of TGFBR2 in Cancer	18204	REACTOME	9606	46	70	2.70327e-12	1.46652e-10	BAMBI; CBL; CCNT1; CCNT2; CDK9; CGN; E2F5; F11R; FKBP1A; FURIN; HDAC1; MEN1; MTMR4; MYC; NCOR2; PARD3; PMEPA1; PPM1A; PPP1CA; PPP1CB; PPP1CC; PPP1R15A; RBL1; RNF111; RPS27A; SKI; SKIL; SMAD2; SMAD3; SMAD4; SMAD7; SMURF1; SMURF2; SP1; STRAP; TGFB1; TGFBR1; TGFBR2; TGIF1; TRIM33; UBC; UBE2D3; USP15; USP9X; WWTR1; XPO1;	BAMBI|IDBG-66015|ENSG00000095739|25805|; CBL|IDBG-74417|ENSG00000110395|867|; CCNT1|IDBG-30254|ENSG00000129315|904|; CCNT2|IDBG-70567|ENSG00000082258|905|; CDK9|IDBG-86437|ENSG00000136807|1025|; CGN|IDBG-102382|ENSG00000143375|57530|; E2F5|IDBG-27065|ENSG00000133740|1875|; F11R|IDBG-104131|ENSG00000158769|50848|; FKBP1A|IDBG-39495|ENSG00000088832|101929368,2280|; FURIN|IDBG-30430|ENSG00000140564|…
SMAD2/3 MH2 Domain Mutants in Cancer	18188	REACTOME	9606	46	70	2.70327e-12	1.46652e-10	BAMBI; CBL; CCNT1; CCNT2; CDK9; CGN; E2F5; F11R; FKBP1A; FURIN; HDAC1; MEN1; MTMR4; MYC; NCOR2; PARD3; PMEPA1; PPM1A; PPP1CA; PPP1CB; PPP1CC; PPP1R15A; RBL1; RNF111; RPS27A; SKI; SKIL; SMAD2; SMAD3; SMAD4; SMAD7; SMURF1; SMURF2; SP1; STRAP; TGFB1; TGFBR1; TGFBR2; TGIF1; TRIM33; UBC; UBE2D3; USP15; USP9X; WWTR1; XPO1;	BAMBI|IDBG-66015|ENSG00000095739|25805|; CBL|IDBG-74417|ENSG00000110395|867|; CCNT1|IDBG-30254|ENSG00000129315|904|; CCNT2|IDBG-70567|ENSG00000082258|905|; CDK9|IDBG-86437|ENSG00000136807|1025|; CGN|IDBG-102382|ENSG00000143375|57530|; E2F5|IDBG-27065|ENSG00000133740|1875|; F11R|IDBG-104131|ENSG00000158769|50848|; FKBP1A|IDBG-39495|ENSG00000088832|101929368,2280|; FURIN|IDBG-30430|ENSG00000140564|…
SMAD2/3 Phosphorylation Motif Mutants in Cancer	18488	REACTOME	9606	46	70	2.70327e-12	1.46652e-10	BAMBI; CBL; CCNT1; CCNT2; CDK9; CGN; E2F5; F11R; FKBP1A; FURIN; HDAC1; MEN1; MTMR4; MYC; NCOR2; PARD3; PMEPA1; PPM1A; PPP1CA; PPP1CB; PPP1CC; PPP1R15A; RBL1; RNF111; RPS27A; SKI; SKIL; SMAD2; SMAD3; SMAD4; SMAD7; SMURF1; SMURF2; SP1; STRAP; TGFB1; TGFBR1; TGFBR2; TGIF1; TRIM33; UBC; UBE2D3; USP15; USP9X; WWTR1; XPO1;	BAMBI|IDBG-66015|ENSG00000095739|25805|; CBL|IDBG-74417|ENSG00000110395|867|; CCNT1|IDBG-30254|ENSG00000129315|904|; CCNT2|IDBG-70567|ENSG00000082258|905|; CDK9|IDBG-86437|ENSG00000136807|1025|; CGN|IDBG-102382|ENSG00000143375|57530|; E2F5|IDBG-27065|ENSG00000133740|1875|; F11R|IDBG-104131|ENSG00000158769|50848|; FKBP1A|IDBG-39495|ENSG00000088832|101929368,2280|; FURIN|IDBG-30430|ENSG00000140564|…
SMAD4 MH2 Domain Mutants in Cancer	16763	REACTOME	9606	46	70	2.70327e-12	1.46652e-10	BAMBI; CBL; CCNT1; CCNT2; CDK9; CGN; E2F5; F11R; FKBP1A; FURIN; HDAC1; MEN1; MTMR4; MYC; NCOR2; PARD3; PMEPA1; PPM1A; PPP1CA; PPP1CB; PPP1CC; PPP1R15A; RBL1; RNF111; RPS27A; SKI; SKIL; SMAD2; SMAD3; SMAD4; SMAD7; SMURF1; SMURF2; SP1; STRAP; TGFB1; TGFBR1; TGFBR2; TGIF1; TRIM33; UBC; UBE2D3; USP15; USP9X; WWTR1; XPO1;	BAMBI|IDBG-66015|ENSG00000095739|25805|; CBL|IDBG-74417|ENSG00000110395|867|; CCNT1|IDBG-30254|ENSG00000129315|904|; CCNT2|IDBG-70567|ENSG00000082258|905|; CDK9|IDBG-86437|ENSG00000136807|1025|; CGN|IDBG-102382|ENSG00000143375|57530|; E2F5|IDBG-27065|ENSG00000133740|1875|; F11R|IDBG-104131|ENSG00000158769|50848|; FKBP1A|IDBG-39495|ENSG00000088832|101929368,2280|; FURIN|IDBG-30430|ENSG00000140564|…
Signaling by TGF-beta Receptor Complex	19869	REACTOME	9606	46	70	2.70327e-12	1.46652e-10	BAMBI; CBL; CCNT1; CCNT2; CDK9; CGN; E2F5; F11R; FKBP1A; FURIN; HDAC1; MEN1; MTMR4; MYC; NCOR2; PARD3; PMEPA1; PPM1A; PPP1CA; PPP1CB; PPP1CC; PPP1R15A; RBL1; RNF111; RPS27A; SKI; SKIL; SMAD2; SMAD3; SMAD4; SMAD7; SMURF1; SMURF2; SP1; STRAP; TGFB1; TGFBR1; TGFBR2; TGIF1; TRIM33; UBC; UBE2D3; USP15; USP9X; WWTR1; XPO1;	BAMBI|IDBG-66015|ENSG00000095739|25805|; CBL|IDBG-74417|ENSG00000110395|867|; CCNT1|IDBG-30254|ENSG00000129315|904|; CCNT2|IDBG-70567|ENSG00000082258|905|; CDK9|IDBG-86437|ENSG00000136807|1025|; CGN|IDBG-102382|ENSG00000143375|57530|; E2F5|IDBG-27065|ENSG00000133740|1875|; F11R|IDBG-104131|ENSG00000158769|50848|; FKBP1A|IDBG-39495|ENSG00000088832|101929368,2280|; FURIN|IDBG-30430|ENSG00000140564|…
Signaling by TGF-beta Receptor Complex in Cancer	17260	REACTOME	9606	46	70	2.70327e-12	1.46652e-10	BAMBI; CBL; CCNT1; CCNT2; CDK9; CGN; E2F5; F11R; FKBP1A; FURIN; HDAC1; MEN1; MTMR4; MYC; NCOR2; PARD3; PMEPA1; PPM1A; PPP1CA; PPP1CB; PPP1CC; PPP1R15A; RBL1; RNF111; RPS27A; SKI; SKIL; SMAD2; SMAD3; SMAD4; SMAD7; SMURF1; SMURF2; SP1; STRAP; TGFB1; TGFBR1; TGFBR2; TGIF1; TRIM33; UBC; UBE2D3; USP15; USP9X; WWTR1; XPO1;	BAMBI|IDBG-66015|ENSG00000095739|25805|; CBL|IDBG-74417|ENSG00000110395|867|; CCNT1|IDBG-30254|ENSG00000129315|904|; CCNT2|IDBG-70567|ENSG00000082258|905|; CDK9|IDBG-86437|ENSG00000136807|1025|; CGN|IDBG-102382|ENSG00000143375|57530|; E2F5|IDBG-27065|ENSG00000133740|1875|; F11R|IDBG-104131|ENSG00000158769|50848|; FKBP1A|IDBG-39495|ENSG00000088832|101929368,2280|; FURIN|IDBG-30430|ENSG00000140564|…
TGFBR1 KD Mutants in Cancer	18966	REACTOME	9606	46	70	2.70327e-12	1.46652e-10	BAMBI; CBL; CCNT1; CCNT2; CDK9; CGN; E2F5; F11R; FKBP1A; FURIN; HDAC1; MEN1; MTMR4; MYC; NCOR2; PARD3; PMEPA1; PPM1A; PPP1CA; PPP1CB; PPP1CC; PPP1R15A; RBL1; RNF111; RPS27A; SKI; SKIL; SMAD2; SMAD3; SMAD4; SMAD7; SMURF1; SMURF2; SP1; STRAP; TGFB1; TGFBR1; TGFBR2; TGIF1; TRIM33; UBC; UBE2D3; USP15; USP9X; WWTR1; XPO1;	BAMBI|IDBG-66015|ENSG00000095739|25805|; CBL|IDBG-74417|ENSG00000110395|867|; CCNT1|IDBG-30254|ENSG00000129315|904|; CCNT2|IDBG-70567|ENSG00000082258|905|; CDK9|IDBG-86437|ENSG00000136807|1025|; CGN|IDBG-102382|ENSG00000143375|57530|; E2F5|IDBG-27065|ENSG00000133740|1875|; F11R|IDBG-104131|ENSG00000158769|50848|; FKBP1A|IDBG-39495|ENSG00000088832|101929368,2280|; FURIN|IDBG-30430|ENSG00000140564|…
TGFBR1 LBD Mutants in Cancer	19248	REACTOME	9606	46	70	2.70327e-12	1.46652e-10	BAMBI; CBL; CCNT1; CCNT2; CDK9; CGN; E2F5; F11R; FKBP1A; FURIN; HDAC1; MEN1; MTMR4; MYC; NCOR2; PARD3; PMEPA1; PPM1A; PPP1CA; PPP1CB; PPP1CC; PPP1R15A; RBL1; RNF111; RPS27A; SKI; SKIL; SMAD2; SMAD3; SMAD4; SMAD7; SMURF1; SMURF2; SP1; STRAP; TGFB1; TGFBR1; TGFBR2; TGIF1; TRIM33; UBC; UBE2D3; USP15; USP9X; WWTR1; XPO1;	BAMBI|IDBG-66015|ENSG00000095739|25805|; CBL|IDBG-74417|ENSG00000110395|867|; CCNT1|IDBG-30254|ENSG00000129315|904|; CCNT2|IDBG-70567|ENSG00000082258|905|; CDK9|IDBG-86437|ENSG00000136807|1025|; CGN|IDBG-102382|ENSG00000143375|57530|; E2F5|IDBG-27065|ENSG00000133740|1875|; F11R|IDBG-104131|ENSG00000158769|50848|; FKBP1A|IDBG-39495|ENSG00000088832|101929368,2280|; FURIN|IDBG-30430|ENSG00000140564|…
TGFBR2 Kinase Domain Mutants in Cancer	19454	REACTOME	9606	46	70	2.70327e-12	1.46652e-10	BAMBI; CBL; CCNT1; CCNT2; CDK9; CGN; E2F5; F11R; FKBP1A; FURIN; HDAC1; MEN1; MTMR4; MYC; NCOR2; PARD3; PMEPA1; PPM1A; PPP1CA; PPP1CB; PPP1CC; PPP1R15A; RBL1; RNF111; RPS27A; SKI; SKIL; SMAD2; SMAD3; SMAD4; SMAD7; SMURF1; SMURF2; SP1; STRAP; TGFB1; TGFBR1; TGFBR2; TGIF1; TRIM33; UBC; UBE2D3; USP15; USP9X; WWTR1; XPO1;	BAMBI|IDBG-66015|ENSG00000095739|25805|; CBL|IDBG-74417|ENSG00000110395|867|; CCNT1|IDBG-30254|ENSG00000129315|904|; CCNT2|IDBG-70567|ENSG00000082258|905|; CDK9|IDBG-86437|ENSG00000136807|1025|; CGN|IDBG-102382|ENSG00000143375|57530|; E2F5|IDBG-27065|ENSG00000133740|1875|; F11R|IDBG-104131|ENSG00000158769|50848|; FKBP1A|IDBG-39495|ENSG00000088832|101929368,2280|; FURIN|IDBG-30430|ENSG00000140564|…
TGFBR2 MSI Frameshift Mutants in Cancer	17966	REACTOME	9606	46	70	2.70327e-12	1.46652e-10	BAMBI; CBL; CCNT1; CCNT2; CDK9; CGN; E2F5; F11R; FKBP1A; FURIN; HDAC1; MEN1; MTMR4; MYC; NCOR2; PARD3; PMEPA1; PPM1A; PPP1CA; PPP1CB; PPP1CC; PPP1R15A; RBL1; RNF111; RPS27A; SKI; SKIL; SMAD2; SMAD3; SMAD4; SMAD7; SMURF1; SMURF2; SP1; STRAP; TGFB1; TGFBR1; TGFBR2; TGIF1; TRIM33; UBC; UBE2D3; USP15; USP9X; WWTR1; XPO1;	BAMBI|IDBG-66015|ENSG00000095739|25805|; CBL|IDBG-74417|ENSG00000110395|867|; CCNT1|IDBG-30254|ENSG00000129315|904|; CCNT2|IDBG-70567|ENSG00000082258|905|; CDK9|IDBG-86437|ENSG00000136807|1025|; CGN|IDBG-102382|ENSG00000143375|57530|; E2F5|IDBG-27065|ENSG00000133740|1875|; F11R|IDBG-104131|ENSG00000158769|50848|; FKBP1A|IDBG-39495|ENSG00000088832|101929368,2280|; FURIN|IDBG-30430|ENSG00000140564|…
Eukaryotic Translation Termination	13451	REACTOME	9606	52	84	3.31053e-12	1.61637e-10	ETF1; FAU; RPL10; RPL11; RPL12; RPL13; RPL13A; RPL14; RPL15; RPL18; RPL18A; RPL21; RPL22; RPL23; RPL24; RPL27; RPL27A; RPL30; RPL31; RPL35A; RPL36; RPL37; RPL3; RPL39; RPL4; RPL5; RPL6; RPL7; RPL7A; RPL8; RPL9; RPLP0; RPLP1; RPS10; RPS12; RPS14; RPS15; RPS15A; RPS17L; RPS23; RPS24; RPS25; RPS27; RPS27A; RPS28; RPS2; RPS3; RPS3A; RPS5; RPS6; RPS8; RPSA;	ETF1|IDBG-47217|ENSG00000120705|2107|; FAU|IDBG-56578|ENSG00000149806|2197|; RPL10|IDBG-91249|ENSG00000147403|26778,6134|; RPL11|IDBG-93976|ENSG00000142676|6135|; RPL12|IDBG-85918|ENSG00000197958|6136|; RPL13|IDBG-47646|ENSG00000167526|606500,6137|; RPL13A|IDBG-62892|ENSG00000142541|23521,26816,26817,26818,26819|; RPL14|IDBG-27136|ENSG00000188846|9045|; RPL15|IDBG-22156|ENSG00000174748|6138|; RPL…
Viral mRNA Translation	13707	REACTOME	9606	52	84	3.31053e-12	1.61637e-10	FAU; GRSF1; RPL10; RPL11; RPL12; RPL13; RPL13A; RPL14; RPL15; RPL18; RPL18A; RPL21; RPL22; RPL23; RPL24; RPL27; RPL27A; RPL30; RPL31; RPL35A; RPL36; RPL37; RPL3; RPL39; RPL4; RPL5; RPL6; RPL7; RPL7A; RPL8; RPL9; RPLP0; RPLP1; RPS10; RPS12; RPS14; RPS15; RPS15A; RPS17L; RPS23; RPS24; RPS25; RPS27; RPS27A; RPS28; RPS2; RPS3; RPS3A; RPS5; RPS6; RPS8; RPSA;	FAU|IDBG-56578|ENSG00000149806|2197|; GRSF1|IDBG-22735|ENSG00000132463|2926|; RPL10|IDBG-91249|ENSG00000147403|26778,6134|; RPL11|IDBG-93976|ENSG00000142676|6135|; RPL12|IDBG-85918|ENSG00000197958|6136|; RPL13|IDBG-47646|ENSG00000167526|606500,6137|; RPL13A|IDBG-62892|ENSG00000142541|23521,26816,26817,26818,26819|; RPL14|IDBG-27136|ENSG00000188846|9045|; RPL15|IDBG-22156|ENSG00000174748|6138|; RP…
Ribosomal scanning and start codon recognition	13450	REACTOME	9606	39	55	3.21946e-12	1.65463e-10	EIF1AX; EIF2S1; EIF2S3; EIF3A; EIF3B; EIF3C; EIF3E; EIF3F; EIF3G; EIF3H; EIF3I; EIF3K; EIF4A1; EIF4A2; EIF4B; EIF4E; EIF4G1; EIF4H; EIF5; FAU; RPS10; RPS12; RPS14; RPS15; RPS15A; RPS17L; RPS23; RPS24; RPS25; RPS27; RPS27A; RPS28; RPS2; RPS3; RPS3A; RPS5; RPS6; RPS8; RPSA;	EIF1AX|IDBG-50658|ENSG00000173674|1964|; EIF2S1|IDBG-9859|ENSG00000134001|1965|; EIF2S3|IDBG-52677|ENSG00000130741|1968|; EIF3A|IDBG-90993|ENSG00000107581|8661|; EIF3B|IDBG-6921|ENSG00000106263|8662|; EIF3C|IDBG-23122|ENSG00000184110|8663|; EIF3E|IDBG-32393|ENSG00000104408|3646|; EIF3F|IDBG-30424|ENSG00000175390|8665|; EIF3G|IDBG-26498|ENSG00000130811|8666|; EIF3H|IDBG-33353|ENSG00000147677|8667|…
Translation initiation complex formation	13445	REACTOME	9606	39	55	3.21946e-12	1.65463e-10	EIF1AX; EIF2S1; EIF2S3; EIF3A; EIF3B; EIF3C; EIF3E; EIF3F; EIF3G; EIF3H; EIF3I; EIF3K; EIF4A1; EIF4A2; EIF4B; EIF4E; EIF4G1; EIF4H; FAU; PABPC1; RPS10; RPS12; RPS14; RPS15; RPS15A; RPS17L; RPS23; RPS24; RPS25; RPS27; RPS27A; RPS28; RPS2; RPS3; RPS3A; RPS5; RPS6; RPS8; RPSA;	EIF1AX|IDBG-50658|ENSG00000173674|1964|; EIF2S1|IDBG-9859|ENSG00000134001|1965|; EIF2S3|IDBG-52677|ENSG00000130741|1968|; EIF3A|IDBG-90993|ENSG00000107581|8661|; EIF3B|IDBG-6921|ENSG00000106263|8662|; EIF3C|IDBG-23122|ENSG00000184110|8663|; EIF3E|IDBG-32393|ENSG00000104408|3646|; EIF3F|IDBG-30424|ENSG00000175390|8665|; EIF3G|IDBG-26498|ENSG00000130811|8666|; EIF3H|IDBG-33353|ENSG00000147677|8667|…
SRP-dependent cotranslational protein targeting to membrane	13454	REACTOME	9606	62	107	1.86596e-12	1.73534e-10	FAU; RPL10; RPL11; RPL12; RPL13; RPL13A; RPL14; RPL15; RPL18; RPL18A; RPL21; RPL22; RPL23; RPL24; RPL27; RPL27A; RPL30; RPL31; RPL35A; RPL36; RPL37; RPL3; RPL39; RPL4; RPL5; RPL6; RPL7; RPL7A; RPL8; RPL9; RPLP0; RPLP1; RPS10; RPS12; RPS14; RPS15; RPS15A; RPS17L; RPS23; RPS24; RPS25; RPS27; RPS27A; RPS28; RPS2; RPS3; RPS3A; RPS5; RPS6; RPS8; RPSA; SEC11A; SEC61A1; SEC61A2; SPCS1; SPCS3; SRP19; SRP…	FAU|IDBG-56578|ENSG00000149806|2197|; RPL10|IDBG-91249|ENSG00000147403|26778,6134|; RPL11|IDBG-93976|ENSG00000142676|6135|; RPL12|IDBG-85918|ENSG00000197958|6136|; RPL13|IDBG-47646|ENSG00000167526|606500,6137|; RPL13A|IDBG-62892|ENSG00000142541|23521,26816,26817,26818,26819|; RPL14|IDBG-27136|ENSG00000188846|9045|; RPL15|IDBG-22156|ENSG00000174748|6138|; RPL18|IDBG-60479|ENSG00000063177|6141|; RP…
Nonsense Mediated Decay (NMD) enhanced by the Exon Junction Complex (EJC)	13341	REACTOME	9606	61	105	2.40768e-12	2.04443e-10	EIF4G1; ETF1; FAU; NCBP2; PABPC1; PPP2CA; PPP2R1A; PPP2R2A; RNPS1; RPL10; RPL11; RPL12; RPL13; RPL13A; RPL14; RPL15; RPL18; RPL18A; RPL21; RPL22; RPL23; RPL24; RPL27; RPL27A; RPL30; RPL31; RPL35A; RPL36; RPL37; RPL3; RPL39; RPL4; RPL5; RPL6; RPL7; RPL7A; RPL8; RPL9; RPLP0; RPLP1; RPS10; RPS12; RPS14; RPS15; RPS15A; RPS17L; RPS23; RPS24; RPS25; RPS27; RPS27A; RPS28; RPS2; RPS3; RPS3A; RPS5; RPS6; …	EIF4G1|IDBG-67809|ENSG00000114867|1981|; ETF1|IDBG-47217|ENSG00000120705|2107|; FAU|IDBG-56578|ENSG00000149806|2197|; NCBP2|IDBG-71402|ENSG00000114503|22916|; PABPC1|IDBG-30847|ENSG00000070756|26986|; PPP2CA|IDBG-44693|ENSG00000113575|5515|; PPP2R1A|IDBG-66700|ENSG00000105568|5518|; PPP2R2A|IDBG-281526|ENSG00000221914|5520|; RNPS1|IDBG-10321|ENSG00000205937|10921|; RPL10|IDBG-91249|ENSG0000014740…
Nonsense-Mediated Decay (NMD)	16937	REACTOME	9606	61	105	2.40768e-12	2.04443e-10	EIF4G1; ETF1; FAU; NCBP2; PABPC1; PPP2CA; PPP2R1A; PPP2R2A; RNPS1; RPL10; RPL11; RPL12; RPL13; RPL13A; RPL14; RPL15; RPL18; RPL18A; RPL21; RPL22; RPL23; RPL24; RPL27; RPL27A; RPL30; RPL31; RPL35A; RPL36; RPL37; RPL3; RPL39; RPL4; RPL5; RPL6; RPL7; RPL7A; RPL8; RPL9; RPLP0; RPLP1; RPS10; RPS12; RPS14; RPS15; RPS15A; RPS17L; RPS23; RPS24; RPS25; RPS27; RPS27A; RPS28; RPS2; RPS3; RPS3A; RPS5; RPS6; …	EIF4G1|IDBG-67809|ENSG00000114867|1981|; ETF1|IDBG-47217|ENSG00000120705|2107|; FAU|IDBG-56578|ENSG00000149806|2197|; NCBP2|IDBG-71402|ENSG00000114503|22916|; PABPC1|IDBG-30847|ENSG00000070756|26986|; PPP2CA|IDBG-44693|ENSG00000113575|5515|; PPP2R1A|IDBG-66700|ENSG00000105568|5518|; PPP2R2A|IDBG-281526|ENSG00000221914|5520|; RNPS1|IDBG-10321|ENSG00000205937|10921|; RPL10|IDBG-91249|ENSG0000014740…
Adaptive Immune System	18371	REACTOME	9606	228	604	2.54162e-11	1.21068e-09	ACTR1A; AKT1; AKT2; AKT3; ANAPC13; ANAPC1; AP1G1; AP2A1; AP2A2; AP2B1; AP2M1; ARF1; ARIH2; ASB16; ASB1; ASB6; ATG7; B2M; BCL10; BLMH; BTRC; CALR; CANX; CBL; CD226; CD274; CD28; CDC20; CDC23; CDH1; CDKN1A; CHUK; CLTA; CREB1; CTLA4; CTSA; CTSB; CTSD; CTSS; CUL2; CUL3; CUL5; DCTN2; DCTN5; DCTN6; DNM2; DYNC1H1; DYNC1LI2; DYNLL1; EGFR; EIF2C1; EIF2C2; EIF2C3; EIF2C4; ERAP1; ERBB2; EREG; FBXO3; FBXW11;…	ACTR1A|IDBG-88047|ENSG00000138107|10121|; AKT1|IDBG-22709|ENSG00000142208|207|; AKT2|IDBG-51270|ENSG00000105221|208|; AKT3|IDBG-107751|ENSG00000117020|10000|; ANAPC13|IDBG-57556|ENSG00000129055|25847|; ANAPC1|IDBG-65939|ENSG00000153107|100996909,102723467,102724642,102724762,64682,730268|; AP1G1|IDBG-41180|ENSG00000166747|164|; AP2A1|IDBG-63459|ENSG00000196961|160|; AP2A2|IDBG-18640|ENSG000001830…
Pathways in cancer	4397	KEGG	9606	139	329	4.07044e-11	1.89275e-09	ABL1; AKT1; AKT2; AKT3; APC; APPL1; AXIN1; AXIN2; BCL2; BCR; BID; BIRC5; BMP2; BRAF; BRCA2; CBL; CCDC6; CCND1; CCNE1; CCNE2; CDH1; CDK2; CDK6; CDKN1A; CDKN2A; CEBPA; CHUK; COL4A1; COL4A2; CRK; CRKL; CTNNA1; CTNNB1; CUL2; CYCS; DAPK3; DCC; DVL1; E2F1; E2F2; E2F3; EGFR; EGLN2; EGLN3; EP300; EPAS1; ERBB2; FAS; FASLG; FGF2; FGF7; FGFR1; FZD6; FZD9; GRB2; GSK3B; GSTP1; HDAC1; HDAC2; HGF; HIF1A; HSP90A…	ABL1|IDBG-89599|ENSG00000097007|25|; AKT1|IDBG-22709|ENSG00000142208|207|; AKT2|IDBG-51270|ENSG00000105221|208|; AKT3|IDBG-107751|ENSG00000117020|10000|; APC|IDBG-37007|ENSG00000134982|324|; APPL1|IDBG-41092|ENSG00000157500|26060|; AXIN1|IDBG-7404|ENSG00000103126|8312|; AXIN2|IDBG-65085|ENSG00000168646|8313|; BCL2|IDBG-4354|ENSG00000171791|596|; BCR|IDBG-2349|ENSG00000186716|613|; BID|IDBG-1050|E…
Ribosome	474	KEGG	9606	71	137	6.45016e-11	2.92957e-09	FAU; MRPL10; MRPL11; MRPL1; MRPL12; MRPL13; MRPL17; MRPL19; MRPL20; MRPL21; MRPL2; MRPL32; MRPL35; MRPL3; MRPL9; MRPS10; MRPS14; MRPS16; MRPS2; MRPS6; RPL10; RPL10L; RPL11; RPL12; RPL13; RPL13A; RPL14; RPL15; RPL18; RPL18A; RPL21; RPL22; RPL23; RPL24; RPL27; RPL27A; RPL30; RPL31; RPL35A; RPL36; RPL37; RPL3; RPL39; RPL4; RPL5; RPL6; RPL7; RPL7A; RPL8; RPL9; RPLP0; RPLP1; RPS10; RPS12; RPS14; RPS15…	FAU|IDBG-56578|ENSG00000149806|2197|; MRPL10|IDBG-56250|ENSG00000159111|124995|; MRPL11|IDBG-59014|ENSG00000174547|65003|; MRPL1|IDBG-25860|ENSG00000169288|65008|; MRPL12|IDBG-726099|ENSG00000262814|6182|; MRPL13|IDBG-34268|ENSG00000172172|28998|; MRPL17|IDBG-29615|ENSG00000158042|63875|; MRPL19|IDBG-58203|ENSG00000115364|9801|; MRPL20|IDBG-408861|ENSG00000242485|55052|; MRPL21|IDBG-61628|ENSG000…
E2F transcription factor network	15410	PID NCI	9606	41	64	1.39318e-10	6.18382e-09	ATM; BRCA1; CASP7; CBX5; CCNA2; CCND3; CCNE1; CDC25A; CDC6; CDK1; CDK2; CDKN1A; CDKN2A; CEBPA; E2F1; E2F2; E2F3; E2F5; E2F7; HBP1; HDAC1; HIC1; KAT2A; KAT2B; MCL1; MCM3; MYBL2; MYC; PLAU; RB1; RBBP8; RBL1; RRM1; RRM2; SIRT1; SMARCA2; SP1; TRIM28; TRRAP; UXT; YY1;	ATM|IDBG-70193|ENSG00000149311|472|; BRCA1|IDBG-52172|ENSG00000012048|672|; CASP7|IDBG-90066|ENSG00000165806|840|; CBX5|IDBG-37553|ENSG00000094916|23468|; CCNA2|IDBG-36372|ENSG00000145386|890|; CCND3|IDBG-86973|ENSG00000112576|896|; CCNE1|IDBG-41865|ENSG00000105173|898|; CDC25A|IDBG-32204|ENSG00000164045|993|; CDC6|IDBG-47359|ENSG00000094804|990|; CDK1|IDBG-75344|ENSG00000170312|983|; CDK2|IDBG-3…
Prolactin	15931	NETPATH	9606	57	105	4.88548e-10	2.1203e-08	AKT1; BRAF; BTRC; CBL; CCND1; CENPJ; CTSD; DNM2; EGFR; EIF4EBP1; EP300; ERBB2; ESR1; FBXW11; FLNA; FOXO3; GRB2; GSK3B; ITGB1; JAK1; JAK2; JUN; KHDRBS1; MAPK1; MAPK14; MAPK7; MAPK8; MAPK9; MTOR; MYB; MYC; NFKB1; NFKBIB; PIAS3; PIK3CA; PIK3CG; PIK3R1; PLAU; PPIA; PPIB; PPP2CA; PRKCB; PRKCD; PXN; RAF1; RB1; RPS6; RPS6KB1; SIRPA; SLC12A2; SOCS1; SOCS2; SOCS3; STAT3; STAT5B; VAV2; YWHAZ;	AKT1|IDBG-22709|ENSG00000142208|207|; BRAF|IDBG-44351|ENSG00000157764|673|; BTRC|IDBG-87102|ENSG00000166167|8945|; CBL|IDBG-74417|ENSG00000110395|867|; CCND1|IDBG-61868|ENSG00000110092|595|; CENPJ|IDBG-16356|ENSG00000151849|55835|; CTSD|IDBG-19613|ENSG00000117984|1509|; DNM2|IDBG-28168|ENSG00000079805|1785|; EGFR|IDBG-16933|ENSG00000146648|1956|; EIF4EBP1|IDBG-17284|ENSG00000187840|1978|; EP300|I…
Cellular responses to stress	16723	REACTOME	9606	105	240	1.01327e-09	4.302e-08	ANAPC1; ATM; ATOX1; ATP7A; CABIN1; CAMK2G; CBX2; CBX4; CBX6; CBX8; CCNA2; CCNE1; CCNE2; CDC23; CDK2; CDK6; CDKN1A; CDKN2A; CUL2; CYCS; DNAJB1; E2F1; E2F2; E2F3; EEF1A1; EGLN2; EGLN3; EHMT2; EIF2C1; EIF2C3; EIF2C4; EP300; EPAS1; ETS2; FKBP4; FZR1; GPX3; GSK3B; GSTP1; H2AFX; HIF1A; HIF1AN; HIST1H1C; HIST1H1E; HIST1H2AC; HIST1H2AJ; HIST1H2BD; HIST1H2BJ; HIST2H2BE; HMGA1; HMGA2; HSP90AA1; HSP90AB1; H…	ANAPC1|IDBG-65939|ENSG00000153107|100996909,102723467,102724642,102724762,64682,730268|; ATM|IDBG-70193|ENSG00000149311|472|; ATOX1|IDBG-54595|ENSG00000177556|475|; ATP7A|IDBG-77700|ENSG00000165240|538|; CABIN1|IDBG-2725|ENSG00000099991|23523|; CAMK2G|IDBG-78703|ENSG00000148660|818|; CBX2|IDBG-71184|ENSG00000173894|84733|; CBX4|IDBG-71254|ENSG00000141582|8535|; CBX6|IDBG-7818|ENSG00000183741|2346…
HIV Infection	19164	REACTOME	9606	94	209	1.35119e-09	5.61463e-08	AAAS; AK6; AP1G1; AP2A1; AP2A2; AP2B1; AP2M1; ARF1; B2M; BTRC; CCNT1; CCNT2; CD28; CDK9; CHMP4B; CUL5; ERCC2; FURIN; GTF2A1; GTF2E1; GTF2H1; GTF2H3; HMGA1; KPNA1; KPNB1; LIG4; NCBP2; NMT1; NPM1; NUP153; NUP155; NUP160; NUP188; NUP205; NUP210; NUP214; NUP35; NUP37; NUP43; NUP50; NUP54; PAK2; PDCD6IP; POLR2E; POLR2I; POLR2L; PPIA; PSMA4; PSMA7; PSMB1; PSMB2; PSMB5; PSMB6; PSMC1; PSMC2; PSMC3; PSMD1…	AAAS|IDBG-36498|ENSG00000094914|8086|; AK6|IDBG-774739|ENSG00000273841|6880|; AP1G1|IDBG-41180|ENSG00000166747|164|; AP2A1|IDBG-63459|ENSG00000196961|160|; AP2A2|IDBG-18640|ENSG00000183020|161|; AP2B1|IDBG-41836|ENSG00000006125|163|; AP2M1|IDBG-67524|ENSG00000161203|1173|; ARF1|IDBG-107128|ENSG00000143761|100500810,375|; B2M|IDBG-9902|ENSG00000166710|567|; BTRC|IDBG-87102|ENSG00000166167|8945|; C…
Cell cycle	473	KEGG	9606	64	126	1.64672e-09	6.7001e-08	ABL1; ANAPC13; ANAPC1; ATM; CCNA2; CCNB1; CCND1; CCND2; CCND3; CCNE1; CCNE2; CDC14B; CDC20; CDC23; CDC25A; CDC25B; CDC6; CDK1; CDK2; CDK6; CDKN1A; CDKN2A; CHEK1; CHEK2; E2F1; E2F2; E2F3; E2F5; EP300; FZR1; GSK3B; HDAC1; HDAC2; MAD1L1; MCM3; MCM5; MCM7; MDM2; MYC; ORC4; ORC5; ORC6; PCNA; PKMYT1; PLK1; PTTG1; RAD21; RB1; RBL1; RBL2; RBX1; SFN; SMAD2; SMAD3; SMAD4; SMC1A; SMC3; STAG1; TGFB1; TP53; W…	ABL1|IDBG-89599|ENSG00000097007|25|; ANAPC13|IDBG-57556|ENSG00000129055|25847|; ANAPC1|IDBG-65939|ENSG00000153107|100996909,102723467,102724642,102724762,64682,730268|; ATM|IDBG-70193|ENSG00000149311|472|; CCNA2|IDBG-36372|ENSG00000145386|890|; CCNB1|IDBG-25262|ENSG00000134057|891|; CCND1|IDBG-61868|ENSG00000110092|595|; CCND2|IDBG-12912|ENSG00000118971|894|; CCND3|IDBG-86973|ENSG00000112576|896|…
Immune System	18444	REACTOME	9606	376	1127	1.74783e-09	6.96635e-08	AAAS; ABI2; ABL1; ACTG1; ACTR1A; ACTR2; ADAR; ADCY9; AGER; AKT1; AKT2; AKT3; ANAPC13; ANAPC1; AP1G1; AP2A1; AP2A2; AP2B1; AP2M1; APP; ARF1; ARIH1; ARIH2; ARPC2; ARPC5; ASB16; ASB1; ASB6; ATF2; ATG5; ATG7; B2M; BCL10; BCL2; BLMH; BTRC; CALR; CAMK2G; CANX; CAPZA2; CASP2; CBL; CD180; CD226; CD274; CD28; CD44; CD46; CD55; CD59; CDC20; CDC23; CDH1; CDK1; CDKN1A; CHUK; CLEC5A; CLTA; CNPY3; CRCP; CREB1;…	AAAS|IDBG-36498|ENSG00000094914|8086|; ABI2|IDBG-79064|ENSG00000138443|10152|; ABL1|IDBG-89599|ENSG00000097007|25|; ACTG1|IDBG-72264|ENSG00000184009|60,71|; ACTR1A|IDBG-88047|ENSG00000138107|10121|; ACTR2|IDBG-54239|ENSG00000138071|10097|; ADAR|IDBG-102968|ENSG00000160710|102724045,103|; ADCY9|IDBG-12514|ENSG00000162104|115|; AGER|IDBG-80463|ENSG00000204305|177|; AKT1|IDBG-22709|ENSG00000142208|2…
TGF-beta receptor signaling activates SMADs	13268	REACTOME	9606	24	31	2.79213e-09	1.09061e-07	BAMBI; CBL; FKBP1A; FURIN; MTMR4; PMEPA1; PPP1CA; PPP1CB; PPP1CC; PPP1R15A; RPS27A; SMAD2; SMAD3; SMAD4; SMAD7; SMURF1; SMURF2; STRAP; TGFB1; TGFBR1; TGFBR2; UBC; USP15; XPO1;	BAMBI|IDBG-66015|ENSG00000095739|25805|; CBL|IDBG-74417|ENSG00000110395|867|; FKBP1A|IDBG-39495|ENSG00000088832|101929368,2280|; FURIN|IDBG-30430|ENSG00000140564|5045|; MTMR4|IDBG-61230|ENSG00000108389|9110|; PMEPA1|IDBG-82420|ENSG00000124225|56937|; PPP1CA|IDBG-60210|ENSG00000172531|5499|; PPP1CB|IDBG-239700|ENSG00000213639|5500|; PPP1CC|IDBG-57303|ENSG00000186298|5501|; PPP1R15A|IDBG-61333|ENSG…
Signaling by EGFR in Cancer	16839	REACTOME	9606	78	166	3.0518e-09	1.16866e-07	ADAM10; ADCY9; AKT1; AKT2; AKT3; AP2A1; AP2A2; AP2B1; AP2M1; ARHGEF7; CBL; CD28; CDC37; CDK1; CDKN1A; CHUK; CLTA; CREB1; EGFR; EIF2C1; EIF2C2; EIF2C3; EIF2C4; EPN1; EPS15; EPS15L1; ERBB2; EREG; FGF2; FGF7; FGFR4; FOXO3; FRS2; GAB1; GSK3A; GSK3B; HSP90AA1; IL6; ITPR1; ITPR3; JAK1; JAK2; KIT; KRAS; LRIG1; MAPK1; MDM2; MOV10; MTOR; NRAS; PAG1; PDGFB; PDPK1; PHLPP1; PHLPP2; PIK3CA; PIK3CD; PIK3R1; PI…	ADAM10|IDBG-14155|ENSG00000137845|102|; ADCY9|IDBG-12514|ENSG00000162104|115|; AKT1|IDBG-22709|ENSG00000142208|207|; AKT2|IDBG-51270|ENSG00000105221|208|; AKT3|IDBG-107751|ENSG00000117020|10000|; AP2A1|IDBG-63459|ENSG00000196961|160|; AP2A2|IDBG-18640|ENSG00000183020|161|; AP2B1|IDBG-41836|ENSG00000006125|163|; AP2M1|IDBG-67524|ENSG00000161203|1173|; ARHGEF7|IDBG-51160|ENSG00000102606|8874|; CBL|…
Non-small cell lung cancer	444	KEGG	9606	36	57	3.31248e-09	1.24409e-07	AKT1; AKT2; AKT3; BRAF; CCND1; CDK6; CDKN2A; E2F1; E2F2; E2F3; EGFR; EML4; ERBB2; FOXO3; GRB2; KRAS; MAPK1; NRAS; PDPK1; PIK3CA; PIK3CD; PIK3CG; PIK3R1; PIK3R3; PLCG1; PRKCA; PRKCB; RAF1; RARB; RASSF1; RASSF5; RB1; RXRB; STK4; TGFA; TP53;	AKT1|IDBG-22709|ENSG00000142208|207|; AKT2|IDBG-51270|ENSG00000105221|208|; AKT3|IDBG-107751|ENSG00000117020|10000|; BRAF|IDBG-44351|ENSG00000157764|673|; CCND1|IDBG-61868|ENSG00000110092|595|; CDK6|IDBG-26773|ENSG00000105810|1021|; CDKN2A|IDBG-54547|ENSG00000147889|1029|; E2F1|IDBG-67214|ENSG00000101412|1869|; E2F2|IDBG-93950|ENSG00000007968|1870|; E2F3|IDBG-64143|ENSG00000112242|1871|; EGFR|IDB…
Formation of the ternary complex, and subsequently, the 43S complex	13448	REACTOME	9606	32	48	3.42591e-09	1.26242e-07	EIF1AX; EIF2S1; EIF2S3; EIF3A; EIF3B; EIF3C; EIF3E; EIF3F; EIF3G; EIF3H; EIF3I; EIF3K; FAU; RPS10; RPS12; RPS14; RPS15; RPS15A; RPS17L; RPS23; RPS24; RPS25; RPS27; RPS27A; RPS28; RPS2; RPS3; RPS3A; RPS5; RPS6; RPS8; RPSA;	EIF1AX|IDBG-50658|ENSG00000173674|1964|; EIF2S1|IDBG-9859|ENSG00000134001|1965|; EIF2S3|IDBG-52677|ENSG00000130741|1968|; EIF3A|IDBG-90993|ENSG00000107581|8661|; EIF3B|IDBG-6921|ENSG00000106263|8662|; EIF3C|IDBG-23122|ENSG00000184110|8663|; EIF3E|IDBG-32393|ENSG00000104408|3646|; EIF3F|IDBG-30424|ENSG00000175390|8665|; EIF3G|IDBG-26498|ENSG00000130811|8666|; EIF3H|IDBG-33353|ENSG00000147677|8667|…
M Phase	18628	REACTOME	9606	117	281	4.15349e-09	1.50218e-07	AAAS; ANAPC1; ANKLE2; ARPP19; AURKB; BIRC5; CCNB1; CDC20; CDC23; CDCA5; CDCA8; CDK1; CENPF; CENPN; CENPP; CENPQ; CKAP5; CLASP1; CLIP1; CNEP1R1; CSNK2A1; CTDNEP1; DSN1; EMD; GOLGA2; H2AFX; HIST1H2AC; HIST1H2AJ; HIST1H2BD; HIST1H2BJ; HIST2H2BE; INCENP; KIF20A; KIF23; KIF2A; KIF2C; LPIN1; MAD1L1; MAPK1; MAPRE1; MASTL; MAU2; MIS12; NCAPD2; NCAPG; NCAPG2; NCAPH; NDE1; NDEL1; NEK6; NUP153; NUP155; NUP1…	AAAS|IDBG-36498|ENSG00000094914|8086|; ANAPC1|IDBG-65939|ENSG00000153107|100996909,102723467,102724642,102724762,64682,730268|; ANKLE2|IDBG-65913|ENSG00000176915|23141|; ARPP19|IDBG-12735|ENSG00000128989|10776|; AURKB|IDBG-28278|ENSG00000178999|9212|; BIRC5|IDBG-70554|ENSG00000089685|332|; CCNB1|IDBG-25262|ENSG00000134057|891|; CDC20|IDBG-97410|ENSG00000117399|991|; CDC23|IDBG-46810|ENSG000000948…
Host Interactions of HIV factors	19514	REACTOME	9606	61	121	5.76409e-09	2.04678e-07	AAAS; AP1G1; AP2A1; AP2A2; AP2B1; AP2M1; ARF1; B2M; BTRC; CCNT1; CD28; CDK9; CUL5; HMGA1; KPNA1; KPNB1; NPM1; NUP153; NUP155; NUP160; NUP188; NUP205; NUP210; NUP214; NUP35; NUP37; NUP43; NUP50; NUP54; PAK2; PPIA; PSMA4; PSMA7; PSMB1; PSMB2; PSMB5; PSMB6; PSMC1; PSMC2; PSMC3; PSMD11; PSMD12; PSMD2; PSMD3; PSMD4; PSMD5; PSMD9; PSME3; PSME4; PSMF1; RAN; RANBP2; RANGAP1; RBX1; RCC1; RPS27A; SLC25A6; …	AAAS|IDBG-36498|ENSG00000094914|8086|; AP1G1|IDBG-41180|ENSG00000166747|164|; AP2A1|IDBG-63459|ENSG00000196961|160|; AP2A2|IDBG-18640|ENSG00000183020|161|; AP2B1|IDBG-41836|ENSG00000006125|163|; AP2M1|IDBG-67524|ENSG00000161203|1173|; ARF1|IDBG-107128|ENSG00000143761|100500810,375|; B2M|IDBG-9902|ENSG00000166710|567|; BTRC|IDBG-87102|ENSG00000166167|8945|; CCNT1|IDBG-30254|ENSG00000129315|904|; C…
Prostate cancer	544	KEGG	9606	49	90	7.06774e-09	2.46488e-07	AKT1; AKT2; AKT3; BCL2; BRAF; CCND1; CCNE1; CCNE2; CDK2; CDKN1A; CHUK; CREB1; CREB3L2; CREB5; CTNNB1; E2F1; E2F2; E2F3; EGFR; EP300; ERBB2; FGFR1; GRB2; GSK3B; GSTP1; HSP90AA1; HSP90AB1; HSP90B1; IGF1R; KRAS; MAPK1; MDM2; MTOR; NFKB1; NKX3-1; NRAS; PDGFB; PDPK1; PIK3CA; PIK3CD; PIK3CG; PIK3R1; PIK3R3; PTEN; RAF1; RB1; TCF7L2; TGFA; TP53;	AKT1|IDBG-22709|ENSG00000142208|207|; AKT2|IDBG-51270|ENSG00000105221|208|; AKT3|IDBG-107751|ENSG00000117020|10000|; BCL2|IDBG-4354|ENSG00000171791|596|; BRAF|IDBG-44351|ENSG00000157764|673|; CCND1|IDBG-61868|ENSG00000110092|595|; CCNE1|IDBG-41865|ENSG00000105173|898|; CCNE2|IDBG-29174|ENSG00000175305|9134|; CDK2|IDBG-39545|ENSG00000123374|1017|; CDKN1A|IDBG-85033|ENSG00000124762|1026|; CHUK|IDBG…
Antigen processing: Ubiquitination & Proteasome degradation	12981	REACTOME	9606	93	212	7.81365e-09	2.6772e-07	ANAPC13; ANAPC1; ARIH2; ASB16; ASB1; ASB6; ATG7; BLMH; BTRC; CDC20; CDC23; CUL2; CUL3; CUL5; FBXO3; FBXW11; FBXW7; FZR1; HUWE1; ITCH; KLHL20; KLHL21; LNPEP; LRRC41; MGRN1; MIR4720; MKRN1; PARK2; PSMA4; PSMA7; PSMB1; PSMB2; PSMB5; PSMB6; PSMC1; PSMC2; PSMC3; PSMD11; PSMD12; PSMD2; PSMD3; PSMD4; PSMD5; PSMD9; PSME3; PSME4; PSMF1; RBX1; RNF111; RNF123; RNF138; RNF144B; RNF182; RNF19B; RNF34; RNF41; …	ANAPC13|IDBG-57556|ENSG00000129055|25847|; ANAPC1|IDBG-65939|ENSG00000153107|100996909,102723467,102724642,102724762,64682,730268|; ARIH2|IDBG-33854|ENSG00000177479|10425|; ASB16|IDBG-53405|ENSG00000161664|92591|; ASB1|IDBG-84556|ENSG00000065802|51665|; ASB6|IDBG-89206|ENSG00000148331|140459|; ATG7|IDBG-18704|ENSG00000197548|10533|; BLMH|IDBG-38897|ENSG00000108578|642|; BTRC|IDBG-87102|ENSG000001…
Mitotic G2-G2/M phases	19400	REACTOME	9606	61	122	8.64716e-09	2.91171e-07	ACTR1A; ALMS1; AURKA; BTRC; CCNA2; CCNB1; CCP110; CDC25A; CDC25B; CDK1; CDK2; CENPF; CENPJ; CEP57; CEP63; CEP72; CETN2; CKAP5; CLASP1; CSNK1E; DCTN2; DYNC1H1; DYNLL1; E2F1; E2F3; EP300; FBXW11; FGFR1OP; HAUS2; HSP90AA1; LIN37; LIN54; LIN9; MAPRE1; MYBL2; NDE1; NEK2; OFD1; OPTN; PAFAH1B1; PKMYT1; PLK1; PPP1CB; PPP2CA; PPP2R1A; PPP2R1B; PPP2R2A; PRKACA; RAB8A; RPS27A; TUBA1A; TUBA1B; TUBA1C; TUBB2A…	ACTR1A|IDBG-88047|ENSG00000138107|10121|; ALMS1|IDBG-56507|ENSG00000116127|7840|; AURKA|IDBG-81805|ENSG00000087586|6790|; BTRC|IDBG-87102|ENSG00000166167|8945|; CCNA2|IDBG-36372|ENSG00000145386|890|; CCNB1|IDBG-25262|ENSG00000134057|891|; CCP110|IDBG-17857|ENSG00000103540|9738|; CDC25A|IDBG-32204|ENSG00000164045|993|; CDC25B|IDBG-48355|ENSG00000101224|994|; CDK1|IDBG-75344|ENSG00000170312|983|; C…
Mitotic G1-G1/S phases	17361	REACTOME	9606	66	136	1.00334e-08	3.32121e-07	CCNA2; CCNB1; CCND1; CCND2; CCND3; CCNE1; CCNE2; CDC25A; CDC6; CDK1; CDK2; CDK6; CDKN1A; CDKN2A; CDT1; DYRK1A; E2F1; E2F2; E2F3; E2F5; HDAC1; LIN37; LIN54; LIN9; MCM3; MCM5; MCM7; MYBL2; MYC; ORC4; ORC5; ORC6; PCNA; PKMYT1; POLE; PPP2CA; PPP2R1A; PPP2R1B; PPP2R2A; PRIM1; PSMA4; PSMA7; PSMB1; PSMB2; PSMB5; PSMB6; PSMC1; PSMC2; PSMC3; PSMD11; PSMD12; PSMD2; PSMD3; PSMD4; PSMD5; PSMD9; PSME3; PSMF1;…	CCNA2|IDBG-36372|ENSG00000145386|890|; CCNB1|IDBG-25262|ENSG00000134057|891|; CCND1|IDBG-61868|ENSG00000110092|595|; CCND2|IDBG-12912|ENSG00000118971|894|; CCND3|IDBG-86973|ENSG00000112576|896|; CCNE1|IDBG-41865|ENSG00000105173|898|; CCNE2|IDBG-29174|ENSG00000175305|9134|; CDC25A|IDBG-32204|ENSG00000164045|993|; CDC6|IDBG-47359|ENSG00000094804|990|; CDK1|IDBG-75344|ENSG00000170312|983|; CDK2|IDBG…
Signaling by EGFR	13216	REACTOME	9606	76	164	1.04143e-08	3.38985e-07	ADAM10; ADCY9; AKT1; AKT2; AKT3; AP2A1; AP2A2; AP2B1; AP2M1; ARHGEF7; CBL; CD28; CDK1; CDKN1A; CHUK; CLTA; CREB1; EGFR; EIF2C1; EIF2C2; EIF2C3; EIF2C4; EPN1; EPS15; EPS15L1; ERBB2; EREG; FGF2; FGF7; FGFR4; FOXO3; FRS2; GAB1; GSK3A; GSK3B; IL6; ITPR1; ITPR3; JAK1; JAK2; KIT; KRAS; LRIG1; MAPK1; MDM2; MOV10; MTOR; NRAS; PAG1; PDGFB; PDPK1; PHLPP1; PHLPP2; PIK3CA; PIK3CD; PIK3R1; PIK3R3; PLCG1; PRKA…	ADAM10|IDBG-14155|ENSG00000137845|102|; ADCY9|IDBG-12514|ENSG00000162104|115|; AKT1|IDBG-22709|ENSG00000142208|207|; AKT2|IDBG-51270|ENSG00000105221|208|; AKT3|IDBG-107751|ENSG00000117020|10000|; AP2A1|IDBG-63459|ENSG00000196961|160|; AP2A2|IDBG-18640|ENSG00000183020|161|; AP2B1|IDBG-41836|ENSG00000006125|163|; AP2M1|IDBG-67524|ENSG00000161203|1173|; ARHGEF7|IDBG-51160|ENSG00000102606|8874|; CBL|…
TGF-beta signaling	16255	INOH	9606	60	120	1.144e-08	3.66267e-07	ACVR1; ACVR1B; ACVR2A; ATF2; BMP2; BMP3; BMP8B; BMPR1A; BMPR2; EP300; GDF11; HDAC1; HDAC2; HDAC4; HDAC5; JUN; MAML1; MAP2K3; MAP2K4; MAP3K7; MAPK1; MAPK13; MAPK14; MAPK7; MAPK8; MAPK9; PSMA4; PSMA7; PSMB1; PSMB2; PSMB5; PSMB6; PSMC1; PSMC2; PSMC3; PSMD11; PSMD12; PSMD2; PSMD3; PSMD4; PSMD5; PSMD9; SKI; SKIL; SMAD1; SMAD2; SMAD3; SMAD4; SMAD5; SMAD6; SMAD7; SMARCA4; SMURF1; SMURF2; TGFB1; TGFBR1; …	ACVR1|IDBG-72930|ENSG00000115170|90|; ACVR1B|IDBG-33695|ENSG00000135503|91|; ACVR2A|IDBG-71761|ENSG00000121989|92|; ATF2|IDBG-75609|ENSG00000115966|1386|; BMP2|IDBG-52330|ENSG00000125845|650|; BMP3|IDBG-26583|ENSG00000152785|651|; BMP8B|IDBG-96764|ENSG00000116985|353500,656|; BMPR1A|IDBG-81081|ENSG00000107779|657|; BMPR2|IDBG-78880|ENSG00000204217|659|; EP300|IDBG-8992|ENSG00000100393|2033|; GDF1…
Chronic myeloid leukemia	582	KEGG	9606	42	74	1.64615e-08	5.18539e-07	ABL1; AKT1; AKT2; AKT3; BCR; BRAF; CBL; CCND1; CDK6; CDKN1A; CDKN2A; CHUK; CRK; CRKL; E2F1; E2F2; E2F3; GRB2; HDAC1; HDAC2; KRAS; MAPK1; MDM2; MYC; NFKB1; NRAS; PIK3CA; PIK3CD; PIK3CG; PIK3R1; PIK3R3; RAF1; RB1; RUNX1; SHC3; SMAD3; SMAD4; STAT5B; TGFB1; TGFBR1; TGFBR2; TP53;	ABL1|IDBG-89599|ENSG00000097007|25|; AKT1|IDBG-22709|ENSG00000142208|207|; AKT2|IDBG-51270|ENSG00000105221|208|; AKT3|IDBG-107751|ENSG00000117020|10000|; BCR|IDBG-2349|ENSG00000186716|613|; BRAF|IDBG-44351|ENSG00000157764|673|; CBL|IDBG-74417|ENSG00000110395|867|; CCND1|IDBG-61868|ENSG00000110092|595|; CDK6|IDBG-26773|ENSG00000105810|1021|; CDKN1A|IDBG-85033|ENSG00000124762|1026|; CDKN2A|IDBG-545…
Pancreatic cancer	593	KEGG	9606	39	67	2.04679e-08	6.34503e-07	AKT1; AKT2; AKT3; BRAF; BRCA2; CCND1; CDK6; CDKN2A; CHUK; E2F1; E2F2; E2F3; EGFR; ERBB2; JAK1; KRAS; MAPK1; MAPK8; MAPK9; NFKB1; PIK3CA; PIK3CD; PIK3CG; PIK3R1; PIK3R3; RAD51; RAF1; RALBP1; RB1; SMAD2; SMAD3; SMAD4; STAT3; TGFA; TGFB1; TGFBR1; TGFBR2; TP53; VEGFA;	AKT1|IDBG-22709|ENSG00000142208|207|; AKT2|IDBG-51270|ENSG00000105221|208|; AKT3|IDBG-107751|ENSG00000117020|10000|; BRAF|IDBG-44351|ENSG00000157764|673|; BRCA2|IDBG-22703|ENSG00000139618|675|; CCND1|IDBG-61868|ENSG00000110092|595|; CDK6|IDBG-26773|ENSG00000105810|1021|; CDKN2A|IDBG-54547|ENSG00000147889|1029|; CHUK|IDBG-243385|ENSG00000213341|1147|; E2F1|IDBG-67214|ENSG00000101412|1869|; E2F2|ID…
Downstream signaling events of B Cell Receptor (BCR)	19698	REACTOME	9606	72	155	2.24199e-08	6.84156e-07	AKT1; AKT2; AKT3; BCL10; BTRC; CD28; CDKN1A; CHUK; CREB1; EGFR; EIF2C1; EIF2C2; EIF2C3; EIF2C4; ERBB2; EREG; FBXW11; FGF2; FGF7; FGFR4; FOXO3; FRS2; GAB1; GSK3A; GSK3B; KIT; KRAS; MALT1; MAP3K7; MDM2; MOV10; MTOR; NFKB1; NFKBIB; NRAS; PDGFB; PDPK1; PHLPP1; PHLPP2; PIK3CA; PIK3CD; PIK3R1; PIK3R3; PRKCB; PSMA4; PSMA7; PSMB1; PSMB2; PSMB5; PSMB6; PSMC1; PSMC2; PSMC3; PSMD11; PSMD12; PSMD2; PSMD3; PS…	AKT1|IDBG-22709|ENSG00000142208|207|; AKT2|IDBG-51270|ENSG00000105221|208|; AKT3|IDBG-107751|ENSG00000117020|10000|; BCL10|IDBG-100044|ENSG00000142867|8915|; BTRC|IDBG-87102|ENSG00000166167|8945|; CD28|IDBG-79183|ENSG00000178562|940|; CDKN1A|IDBG-85033|ENSG00000124762|1026|; CHUK|IDBG-243385|ENSG00000213341|1147|; CREB1|IDBG-79573|ENSG00000118260|1385|; EGFR|IDBG-16933|ENSG00000146648|1956|; EIF2…
Downregulation of TGF-beta receptor signaling	13267	REACTOME	9606	20	25	2.28824e-08	6.87529e-07	BAMBI; MTMR4; PMEPA1; PPP1CA; PPP1CB; PPP1CC; PPP1R15A; RPS27A; SMAD2; SMAD3; SMAD7; SMURF1; SMURF2; STRAP; TGFB1; TGFBR1; TGFBR2; UBC; USP15; XPO1;	BAMBI|IDBG-66015|ENSG00000095739|25805|; MTMR4|IDBG-61230|ENSG00000108389|9110|; PMEPA1|IDBG-82420|ENSG00000124225|56937|; PPP1CA|IDBG-60210|ENSG00000172531|5499|; PPP1CB|IDBG-239700|ENSG00000213639|5500|; PPP1CC|IDBG-57303|ENSG00000186298|5501|; PPP1R15A|IDBG-61333|ENSG00000087074|23645|; RPS27A|IDBG-52358|ENSG00000143947|6233|; SMAD2|IDBG-3127|ENSG00000175387|4087|; SMAD3|IDBG-18366|ENSG0000016…
AndrogenReceptor	15906	NETPATH	9606	75	164	2.63043e-08	7.78368e-07	AKT1; APPL1; ATF2; BRCA1; CALR; CASP7; CAV1; CCND1; CCND3; CCNE1; CDC25A; CDC25B; CDC37; CDK1; CDK9; CEBPA; CREB1; CTNNB1; DAPK3; DBT; DDX5; EGFR; EP300; ERCC2; ESR1; FKBP4; FLNA; GAPDH; GNB2L1; GSK3B; GTF2H1; GTF2H3; HBXIP; HDAC1; HIPK3; HSP90AA1; HSP90B1; HSPA5; HSPA8; IL6ST; JUN; KAT2B; MDM2; NCOA3; NCOA6; NCOR2; NONO; NR2C2; NR3C1; PA2G4; PARK7; PELP1; PIAS3; PIAS4; PIK3R1; PNRC1; PPP1CA; PTE…	AKT1|IDBG-22709|ENSG00000142208|207|; APPL1|IDBG-41092|ENSG00000157500|26060|; ATF2|IDBG-75609|ENSG00000115966|1386|; BRCA1|IDBG-52172|ENSG00000012048|672|; CALR|IDBG-31410|ENSG00000179218|811|; CASP7|IDBG-90066|ENSG00000165806|840|; CAV1|IDBG-37314|ENSG00000105974|857|; CCND1|IDBG-61868|ENSG00000110092|595|; CCND3|IDBG-86973|ENSG00000112576|896|; CCNE1|IDBG-41865|ENSG00000105173|898|; CDC25A|IDB…
Class I MHC mediated antigen processing & presentation	19282	REACTOME	9606	106	256	3.18349e-08	9.27962e-07	ANAPC13; ANAPC1; ARIH2; ASB16; ASB1; ASB6; ATG7; B2M; BLMH; BTRC; CALR; CANX; CDC20; CDC23; CTSS; CUL2; CUL3; CUL5; ERAP1; FBXO3; FBXW11; FBXW7; FZR1; HSPA5; HUWE1; ITCH; KLHL20; KLHL21; LNPEP; LRRC41; MGRN1; MIR4720; MKRN1; MRC2; PARK2; PSMA4; PSMA7; PSMB1; PSMB2; PSMB5; PSMB6; PSMC1; PSMC2; PSMC3; PSMD11; PSMD12; PSMD2; PSMD3; PSMD4; PSMD5; PSMD9; PSME3; PSME4; PSMF1; RBX1; RNF111; RNF123; RNF1…	ANAPC13|IDBG-57556|ENSG00000129055|25847|; ANAPC1|IDBG-65939|ENSG00000153107|100996909,102723467,102724642,102724762,64682,730268|; ARIH2|IDBG-33854|ENSG00000177479|10425|; ASB16|IDBG-53405|ENSG00000161664|92591|; ASB1|IDBG-84556|ENSG00000065802|51665|; ASB6|IDBG-89206|ENSG00000148331|140459|; ATG7|IDBG-18704|ENSG00000197548|10533|; B2M|IDBG-9902|ENSG00000166710|567|; BLMH|IDBG-38897|ENSG00000108…
G2/M Transition	18803	REACTOME	9606	59	120	3.32351e-08	9.54532e-07	ACTR1A; ALMS1; AURKA; BTRC; CCNA2; CCNB1; CCP110; CDC25A; CDC25B; CDK1; CDK2; CENPF; CENPJ; CEP57; CEP63; CEP72; CETN2; CKAP5; CLASP1; CSNK1E; DCTN2; DYNC1H1; DYNLL1; EP300; FBXW11; FGFR1OP; HAUS2; HSP90AA1; LIN37; LIN54; LIN9; MAPRE1; MYBL2; NDE1; NEK2; OFD1; OPTN; PAFAH1B1; PKMYT1; PLK1; PPP1CB; PPP2CA; PPP2R1A; PPP2R1B; PPP2R2A; PRKACA; RAB8A; RPS27A; TUBA1A; TUBA1B; TUBA1C; TUBB2A; TUBB2B; TU…	ACTR1A|IDBG-88047|ENSG00000138107|10121|; ALMS1|IDBG-56507|ENSG00000116127|7840|; AURKA|IDBG-81805|ENSG00000087586|6790|; BTRC|IDBG-87102|ENSG00000166167|8945|; CCNA2|IDBG-36372|ENSG00000145386|890|; CCNB1|IDBG-25262|ENSG00000134057|891|; CCP110|IDBG-17857|ENSG00000103540|9738|; CDC25A|IDBG-32204|ENSG00000164045|993|; CDC25B|IDBG-48355|ENSG00000101224|994|; CDK1|IDBG-75344|ENSG00000170312|983|; C…
Colorectal cancer	442	KEGG	9606	37	63	3.396e-08	9.61217e-07	AKT1; AKT2; AKT3; APC; APPL1; AXIN1; AXIN2; BCL2; BIRC5; BRAF; CCND1; CTNNB1; CYCS; DCC; GSK3B; JUN; KRAS; MAPK1; MAPK8; MAPK9; MSH2; MSH3; MYC; PIK3CA; PIK3CD; PIK3CG; PIK3R1; PIK3R3; RAF1; SMAD2; SMAD3; SMAD4; TCF7L2; TGFB1; TGFBR1; TGFBR2; TP53;	AKT1|IDBG-22709|ENSG00000142208|207|; AKT2|IDBG-51270|ENSG00000105221|208|; AKT3|IDBG-107751|ENSG00000117020|10000|; APC|IDBG-37007|ENSG00000134982|324|; APPL1|IDBG-41092|ENSG00000157500|26060|; AXIN1|IDBG-7404|ENSG00000103126|8312|; AXIN2|IDBG-65085|ENSG00000168646|8313|; BCL2|IDBG-4354|ENSG00000171791|596|; BIRC5|IDBG-70554|ENSG00000089685|332|; BRAF|IDBG-44351|ENSG00000157764|673|; CCND1|IDBG-…
NGF signalling via TRKA from the plasma membrane	18753	REACTOME	9606	84	191	3.59739e-08	1.00367e-06	ADCY9; AKT1; AKT2; AKT3; AP2A1; AP2A2; AP2B1; AP2M1; BRAF; CD28; CDK1; CDKN1A; CHUK; CLTA; CREB1; CRK; CRKL; DNM2; DUSP3; EGFR; EIF2C1; EIF2C2; EIF2C3; EIF2C4; ERBB2; EREG; FGF2; FGF7; FGFR4; FOXO3; FRS2; GAB1; GSK3A; GSK3B; IL6; ITPR1; ITPR3; JAK1; JAK2; KIDINS220; KIT; KRAS; MAPK1; MAPK13; MAPK14; MAPK7; MAPKAPK2; MDM2; MEF2A; MEF2C; MOV10; MTOR; NRAS; PDGFB; PDPK1; PHLPP1; PHLPP2; PIK3CA; PIK3…	ADCY9|IDBG-12514|ENSG00000162104|115|; AKT1|IDBG-22709|ENSG00000142208|207|; AKT2|IDBG-51270|ENSG00000105221|208|; AKT3|IDBG-107751|ENSG00000117020|10000|; AP2A1|IDBG-63459|ENSG00000196961|160|; AP2A2|IDBG-18640|ENSG00000183020|161|; AP2B1|IDBG-41836|ENSG00000006125|163|; AP2M1|IDBG-67524|ENSG00000161203|1173|; BRAF|IDBG-44351|ENSG00000157764|673|; CD28|IDBG-79183|ENSG00000178562|940|; CDK1|IDBG-…
mTOR signaling pathway	15244	PID NCI	9606	27	40	3.92683e-08	1.08016e-06	AKT1; CCNE1; CDK2; CLIP1; CYCS; DDIT4; EEF2; EEF2K; EIF4A1; EIF4B; EIF4E; EIF4EBP1; MTOR; PDCD4; PDPK1; POLDIP3; PRKCA; RB1CC1; RHEB; RICTOR; RPS6KB1; RRN3; SGK1; SREBF1; TSC1; TSC2; YY1;	AKT1|IDBG-22709|ENSG00000142208|207|; CCNE1|IDBG-41865|ENSG00000105173|898|; CDK2|IDBG-39545|ENSG00000123374|1017|; CLIP1|IDBG-62398|ENSG00000130779|6249|; CYCS|IDBG-10008|ENSG00000172115|54205|; DDIT4|IDBG-77884|ENSG00000168209|54541|; EEF2|IDBG-18151|ENSG00000167658|1938|; EEF2K|IDBG-19885|ENSG00000103319|101930123,29904|; EIF4A1|IDBG-25777|ENSG00000161960|1973,26781,652965,652966|; EIF4B|IDBG-…
VEGF signaling pathway	16190	INOH	9606	81	183	4.46422e-08	1.21092e-06	ACVR1; ACVR1B; ACVR2A; ADRBK2; AKT1; AKT2; AKT3; BMPR1A; BMPR2; BRAF; CAMK2G; CDK1; CDK2; CDK6; CDK9; CHUK; CSNK1A1; CSNK1E; CSNK1G1; EGFR; FGFR1; FGFR4; GRK4; GRK7; GSK3A; GSK3B; IGF1R; IRAK1; IRAK4; ITPR1; ITPR3; JAK1; JAK2; KDR; KIT; MAP2K3; MAP2K4; MAP2K7; MAP3K1; MAP3K12; MAP3K2; MAP3K3; MAP3K5; MAP3K7; MAP3K8; MAP3K9; MAP4K2; MAPK1; MAPK13; MAPK14; MAPK7; MAPK8; MAPK9; MAPKAPK2; MAPKAPK5; M…	ACVR1|IDBG-72930|ENSG00000115170|90|; ACVR1B|IDBG-33695|ENSG00000135503|91|; ACVR2A|IDBG-71761|ENSG00000121989|92|; ADRBK2|IDBG-3038|ENSG00000100077|157|; AKT1|IDBG-22709|ENSG00000142208|207|; AKT2|IDBG-51270|ENSG00000105221|208|; AKT3|IDBG-107751|ENSG00000117020|10000|; BMPR1A|IDBG-81081|ENSG00000107779|657|; BMPR2|IDBG-78880|ENSG00000204217|659|; BRAF|IDBG-44351|ENSG00000157764|673|; CAMK2G|IDB…
Bladder cancer	514	KEGG	9606	26	38	4.58514e-08	1.22668e-06	BRAF; CCND1; CDH1; CDKN1A; CDKN2A; DAPK3; E2F1; E2F2; E2F3; EGFR; ERBB2; IL8; KRAS; MAPK1; MDM2; MMP2; MYC; NRAS; RAF1; RASSF1; RB1; RPS6KA5; THBS1; TP53; TYMP; VEGFA;	BRAF|IDBG-44351|ENSG00000157764|673|; CCND1|IDBG-61868|ENSG00000110092|595|; CDH1|IDBG-38622|ENSG00000039068|999|; CDKN1A|IDBG-85033|ENSG00000124762|1026|; CDKN2A|IDBG-54547|ENSG00000147889|1029|; DAPK3|IDBG-18095|ENSG00000167657|1613,693222|; E2F1|IDBG-67214|ENSG00000101412|1869|; E2F2|IDBG-93950|ENSG00000007968|1870|; E2F3|IDBG-64143|ENSG00000112242|1871|; EGFR|IDBG-16933|ENSG00000146648|1956|;…
TGF-beta receptor signaling	15571	PID NCI	9606	30	47	4.80072e-08	1.267e-06	AXIN1; BAMBI; CAV1; CTGF; CTNNB1; EIF2A; FKBP1A; GRB2; ITCH; MAP3K7; PDPK1; PPP1CA; PPP1R15A; PPP2CA; PPP2R2A; RNF111; RPS6KB1; SMAD2; SMAD3; SMAD4; SMAD7; SMURF1; SMURF2; STRAP; TGFBR1; TGFBR2; TGFBR3; YAP1; ZFYVE16; ZFYVE9;	AXIN1|IDBG-7404|ENSG00000103126|8312|; BAMBI|IDBG-66015|ENSG00000095739|25805|; CAV1|IDBG-37314|ENSG00000105974|857|; CTGF|IDBG-96631|ENSG00000118523|1490|; CTNNB1|IDBG-27347|ENSG00000168036|1499|; EIF2A|IDBG-61199|ENSG00000144895|83939|; FKBP1A|IDBG-39495|ENSG00000088832|101929368,2280|; GRB2|IDBG-68262|ENSG00000177885|2885|; ITCH|IDBG-68143|ENSG00000078747|83737|; MAP3K7|IDBG-94374|ENSG00000135…
EPO signaling pathway	16151	INOH	9606	80	181	5.83031e-08	1.51821e-06	ACVR1; ACVR1B; ACVR2A; ADRBK2; AKT1; AKT2; AKT3; BMPR1A; BMPR2; BRAF; CAMK2G; CDK1; CDK2; CDK6; CDK9; CHUK; CSNK1A1; CSNK1E; CSNK1G1; EGFR; FGFR1; FGFR4; GRK4; GRK7; GSK3A; GSK3B; IGF1R; IRAK1; IRAK4; JAK1; JAK2; KDR; KIT; MAP2K3; MAP2K4; MAP2K7; MAP3K1; MAP3K12; MAP3K2; MAP3K3; MAP3K5; MAP3K7; MAP3K8; MAP3K9; MAP4K2; MAPK1; MAPK13; MAPK14; MAPK7; MAPK8; MAPK9; MAPKAPK2; MAPKAPK5; MTOR; PAK2; PAK…	ACVR1|IDBG-72930|ENSG00000115170|90|; ACVR1B|IDBG-33695|ENSG00000135503|91|; ACVR2A|IDBG-71761|ENSG00000121989|92|; ADRBK2|IDBG-3038|ENSG00000100077|157|; AKT1|IDBG-22709|ENSG00000142208|207|; AKT2|IDBG-51270|ENSG00000105221|208|; AKT3|IDBG-107751|ENSG00000117020|10000|; BMPR1A|IDBG-81081|ENSG00000107779|657|; BMPR2|IDBG-78880|ENSG00000204217|659|; BRAF|IDBG-44351|ENSG00000157764|673|; CAMK2G|IDB…
Signalling by NGF	16818	REACTOME	9606	110	271	6.23477e-08	1.60217e-06	ABR; ADCY9; AKAP13; AKT1; AKT2; AKT3; AP2A1; AP2A2; AP2B1; AP2M1; ARHGDIA; ARHGEF2; ARHGEF7; BCL2L11; BRAF; CASP2; CD28; CDK1; CDKN1A; CHUK; CLTA; CREB1; CRK; CRKL; DNM2; DUSP3; EGFR; EIF2C1; EIF2C2; EIF2C3; EIF2C4; ERBB2; EREG; FGF2; FGF7; FGFR4; FOXO3; FRS2; FURIN; GAB1; GSK3A; GSK3B; HDAC1; HDAC2; IL6; IRAK1; ITPR1; ITPR3; JAK1; JAK2; KIDINS220; KIT; KRAS; MAPK1; MAPK13; MAPK14; MAPK7; MAPK8; …	ABR|IDBG-14430|ENSG00000159842|29|; ADCY9|IDBG-12514|ENSG00000162104|115|; AKAP13|IDBG-28095|ENSG00000170776|11214|; AKT1|IDBG-22709|ENSG00000142208|207|; AKT2|IDBG-51270|ENSG00000105221|208|; AKT3|IDBG-107751|ENSG00000117020|10000|; AP2A1|IDBG-63459|ENSG00000196961|160|; AP2A2|IDBG-18640|ENSG00000183020|161|; AP2B1|IDBG-41836|ENSG00000006125|163|; AP2M1|IDBG-67524|ENSG00000161203|1173|; ARHGDIA|…
IL-7 signaling	16106	INOH	9606	79	180	1.01719e-07	2.57997e-06	ACVR1; ACVR1B; ACVR2A; ADRBK2; AKT1; AKT2; AKT3; BMPR1A; BMPR2; BRAF; CAMK2G; CDK1; CDK2; CDK6; CDK9; CHUK; CSNK1A1; CSNK1E; CSNK1G1; EGFR; FGFR1; FGFR4; GRK4; GRK7; GSK3A; GSK3B; IGF1R; IRAK1; IRAK4; JAK1; JAK2; KDR; KIT; MAP2K3; MAP2K4; MAP2K7; MAP3K1; MAP3K12; MAP3K2; MAP3K3; MAP3K5; MAP3K7; MAP3K8; MAP3K9; MAP4K2; MAPK1; MAPK13; MAPK14; MAPK7; MAPK8; MAPK9; MAPKAPK2; MAPKAPK5; MTOR; PAK2; PAK…	ACVR1|IDBG-72930|ENSG00000115170|90|; ACVR1B|IDBG-33695|ENSG00000135503|91|; ACVR2A|IDBG-71761|ENSG00000121989|92|; ADRBK2|IDBG-3038|ENSG00000100077|157|; AKT1|IDBG-22709|ENSG00000142208|207|; AKT2|IDBG-51270|ENSG00000105221|208|; AKT3|IDBG-107751|ENSG00000117020|10000|; BMPR1A|IDBG-81081|ENSG00000107779|657|; BMPR2|IDBG-78880|ENSG00000204217|659|; BRAF|IDBG-44351|ENSG00000157764|673|; CAMK2G|IDB…
Aurora B signaling	15698	PID NCI	9606	26	39	1.03671e-07	2.59575e-06	AURKA; AURKB; BIRC5; CBX5; CDCA8; CUL3; EVI5; INCENP; KIF20A; KIF23; KIF2C; MYLK; NCAPD2; NCAPG; NCAPH; NCL; NPM1; NSUN2; PEBP1; PPP1CC; RACGAP1; RASA1; SMC2; STMN1; TACC1; VIM;	AURKA|IDBG-81805|ENSG00000087586|6790|; AURKB|IDBG-28278|ENSG00000178999|9212|; BIRC5|IDBG-70554|ENSG00000089685|332|; CBX5|IDBG-37553|ENSG00000094916|23468|; CDCA8|IDBG-96468|ENSG00000134690|55143|; CUL3|IDBG-82331|ENSG00000036257|8452|; EVI5|IDBG-100285|ENSG00000067208|7813|; INCENP|IDBG-50806|ENSG00000149503|3619|; KIF20A|IDBG-46715|ENSG00000112984|10112|; KIF23|IDBG-19367|ENSG00000137807|9493…
Apoptosis	17979	REACTOME	9606	70	155	1.40401e-07	3.47093e-06	ACIN1; ADD1; AKT1; AKT2; AKT3; APC; APPL1; ARHGAP10; BCL2; BCL2L11; BID; CASP7; CDH1; CLSPN; CYCS; DAPK3; DCC; DIABLO; DNM1L; DSP; DYNLL1; E2F1; FAS; FASLG; FNTA; HIST1H1C; HIST1H1E; HMGB1; HMGB2; KPNA1; KPNB1; MAPK8; NMT1; PAK2; PLEC; PMAIP1; PPP3R1; PRKCD; PSMA4; PSMA7; PSMB1; PSMB2; PSMB5; PSMB6; PSMC1; PSMC2; PSMC3; PSMD11; PSMD12; PSMD2; PSMD3; PSMD4; PSMD5; PSMD9; PSME3; PSME4; PSMF1; RPS27…	ACIN1|IDBG-3055|ENSG00000100813|22985|; ADD1|IDBG-7701|ENSG00000087274|118|; AKT1|IDBG-22709|ENSG00000142208|207|; AKT2|IDBG-51270|ENSG00000105221|208|; AKT3|IDBG-107751|ENSG00000117020|10000|; APC|IDBG-37007|ENSG00000134982|324|; APPL1|IDBG-41092|ENSG00000157500|26060|; ARHGAP10|IDBG-40526|ENSG00000071205|79658|; BCL2|IDBG-4354|ENSG00000171791|596|; BCL2L11|IDBG-65821|ENSG00000153094|10018|; BID…
Signaling by FGFR in disease	16656	REACTOME	9606	72	162	2.03931e-07	4.97846e-06	ADCY9; AKT1; AKT2; AKT3; BCR; BRAF; CBL; CD28; CDK1; CDKN1A; CHUK; CPSF6; CREB1; CUX1; EGFR; EIF2C1; EIF2C2; EIF2C3; EIF2C4; ERBB2; EREG; FGF2; FGF7; FGFR1; FGFR1OP; FGFR4; FOXO3; FRS2; GAB1; GSK3A; GSK3B; IL6; ITPR1; ITPR3; JAK1; JAK2; KIT; KRAS; MAPK1; MDM2; MOV10; MTOR; NRAS; PDGFB; PDPK1; PHLPP1; PHLPP2; PIK3CA; PIK3CD; PIK3R1; PIK3R3; PLCG1; PPP2CA; PPP2R1A; PRKACA; PRKACB; PRKAR1A; PRKAR2A;…	ADCY9|IDBG-12514|ENSG00000162104|115|; AKT1|IDBG-22709|ENSG00000142208|207|; AKT2|IDBG-51270|ENSG00000105221|208|; AKT3|IDBG-107751|ENSG00000117020|10000|; BCR|IDBG-2349|ENSG00000186716|613|; BRAF|IDBG-44351|ENSG00000157764|673|; CBL|IDBG-74417|ENSG00000110395|867|; CD28|IDBG-79183|ENSG00000178562|940|; CDK1|IDBG-75344|ENSG00000170312|983|; CDKN1A|IDBG-85033|ENSG00000124762|1026|; CHUK|IDBG-24338…
Mtor signaling pathway	4110	PID BIOCARTA	9606	18	23	2.20068e-07	5.30609e-06	AKT1; EIF3A; EIF4A1; EIF4B; EIF4E; EIF4EBP1; EIF4G1; FKBP1A; MTOR; PDPK1; PIK3CA; PIK3R1; PTEN; RHEB; RPS6; RPS6KB1; TSC1; TSC2;	AKT1|IDBG-22709|ENSG00000142208|207|; EIF3A|IDBG-90993|ENSG00000107581|8661|; EIF4A1|IDBG-25777|ENSG00000161960|1973,26781,652965,652966|; EIF4B|IDBG-35510|ENSG00000063046|1975|; EIF4E|IDBG-30970|ENSG00000151247|1977|; EIF4EBP1|IDBG-17284|ENSG00000187840|1978|; EIF4G1|IDBG-67809|ENSG00000114867|1981|; FKBP1A|IDBG-39495|ENSG00000088832|101929368,2280|; MTOR|IDBG-89258|ENSG00000198793|2475|; PDPK1|…
Late Phase of HIV Life Cycle	13791	REACTOME	9606	57	120	2.5424e-07	5.9823e-06	AAAS; AK6; CCNT1; CCNT2; CDK9; CHMP4B; ERCC2; FURIN; GTF2A1; GTF2E1; GTF2H1; GTF2H3; NCBP2; NMT1; NUP153; NUP155; NUP160; NUP188; NUP205; NUP210; NUP214; NUP35; NUP37; NUP43; NUP50; NUP54; PDCD6IP; POLR2E; POLR2I; POLR2L; PPIA; RAN; RANBP2; RANGAP1; RCC1; RNGTT; RNMT; RPS27A; SSRP1; SUPT16H; SUPT5H; TAF13; TAF4; TAF9B; TBP; TCEA1; TCEB1; TCEB2; TCEB3; TSG101; UBC; VPS37A; VPS37B; VPS37C; VPS4A; V…	AAAS|IDBG-36498|ENSG00000094914|8086|; AK6|IDBG-774739|ENSG00000273841|6880|; CCNT1|IDBG-30254|ENSG00000129315|904|; CCNT2|IDBG-70567|ENSG00000082258|905|; CDK9|IDBG-86437|ENSG00000136807|1025|; CHMP4B|IDBG-67444|ENSG00000101421|128866|; ERCC2|IDBG-57385|ENSG00000104884|2068|; FURIN|IDBG-30430|ENSG00000140564|5045|; GTF2A1|IDBG-14595|ENSG00000165417|2957|; GTF2E1|IDBG-51929|ENSG00000153767|2960|;…
Mitotic Prometaphase	12940	REACTOME	9606	57	120	2.5424e-07	5.9823e-06	AURKB; BIRC5; CCNB1; CDC20; CDCA5; CDCA8; CDK1; CENPF; CENPN; CENPP; CENPQ; CKAP5; CLASP1; CLIP1; CSNK2A1; DSN1; INCENP; KIF2A; KIF2C; MAD1L1; MAPRE1; MIS12; NCAPD2; NCAPG; NCAPH; NDE1; NDEL1; NUP160; NUP37; NUP43; PAFAH1B1; PDS5B; PLK1; PPP1CC; PPP2CA; PPP2R1A; PPP2R1B; PPP2R5C; PPP2R5E; RAD21; RANBP2; RANGAP1; RCC2; RPS27; SMC1A; SMC2; SMC3; STAG1; TAOK1; TUBA1A; TUBA1B; TUBA1C; TUBB2A; TUBB2B;…	AURKB|IDBG-28278|ENSG00000178999|9212|; BIRC5|IDBG-70554|ENSG00000089685|332|; CCNB1|IDBG-25262|ENSG00000134057|891|; CDC20|IDBG-97410|ENSG00000117399|991|; CDCA5|IDBG-56321|ENSG00000146670|113130|; CDCA8|IDBG-96468|ENSG00000134690|55143|; CDK1|IDBG-75344|ENSG00000170312|983|; CENPF|IDBG-106648|ENSG00000117724|1063|; CENPN|IDBG-43296|ENSG00000166451|55839|; CENPP|IDBG-76133|ENSG00000188312|401541…
mTOR signaling pathway	405	KEGG	9606	35	62	3.07838e-07	7.07304e-06	AKT1; AKT2; AKT3; BRAF; CAB39; DDIT4; EIF4B; EIF4E; EIF4EBP1; HIF1A; MAPK1; MTOR; PDPK1; PIK3CA; PIK3CD; PIK3CG; PIK3R1; PIK3R3; PRKAA1; PRKCA; PRKCB; PTEN; RHEB; RICTOR; RPS6; RPS6KA3; RPS6KB1; RRAGD; STK11; TNF; TSC1; TSC2; ULK1; ULK3; VEGFA;	AKT1|IDBG-22709|ENSG00000142208|207|; AKT2|IDBG-51270|ENSG00000105221|208|; AKT3|IDBG-107751|ENSG00000117020|10000|; BRAF|IDBG-44351|ENSG00000157764|673|; CAB39|IDBG-82966|ENSG00000135932|51719|; DDIT4|IDBG-77884|ENSG00000168209|54541|; EIF4B|IDBG-35510|ENSG00000063046|1975|; EIF4E|IDBG-30970|ENSG00000151247|1977|; EIF4EBP1|IDBG-17284|ENSG00000187840|1978|; HIF1A|IDBG-8510|ENSG00000100644|3091|; …
Mitotic Anaphase	18656	REACTOME	9606	78	181	3.07287e-07	7.14443e-06	ANAPC1; ANKLE2; AURKB; BIRC5; CDC20; CDC23; CDCA5; CDCA8; CENPF; CENPN; CENPP; CENPQ; CKAP5; CLASP1; CLIP1; DSN1; EMD; INCENP; KIF2A; KIF2C; MAD1L1; MAPRE1; MIS12; NDE1; NDEL1; NUP160; NUP37; NUP43; PAFAH1B1; PDS5B; PLK1; PPP1CC; PPP2CA; PPP2R1A; PPP2R1B; PPP2R2A; PPP2R5C; PPP2R5E; PSMA4; PSMA7; PSMB1; PSMB2; PSMB5; PSMB6; PSMC1; PSMC2; PSMC3; PSMD11; PSMD12; PSMD2; PSMD3; PSMD4; PSMD5; PSMD9; PS…	ANAPC1|IDBG-65939|ENSG00000153107|100996909,102723467,102724642,102724762,64682,730268|; ANKLE2|IDBG-65913|ENSG00000176915|23141|; AURKB|IDBG-28278|ENSG00000178999|9212|; BIRC5|IDBG-70554|ENSG00000089685|332|; CDC20|IDBG-97410|ENSG00000117399|991|; CDC23|IDBG-46810|ENSG00000094880|8697|; CDCA5|IDBG-56321|ENSG00000146670|113130|; CDCA8|IDBG-96468|ENSG00000134690|55143|; CENPF|IDBG-106648|ENSG00000…
Neurotrophin signaling pathway	4379	KEGG	9606	57	121	3.60738e-07	8.19212e-06	ABL1; AKT1; AKT2; AKT3; ARHGDIA; BCL2; BDNF; BRAF; CAMK2G; CRK; CRKL; FASLG; FOXO3; FRS2; GAB1; GRB2; GSK3B; IRAK1; IRAK3; IRAK4; JUN; KIDINS220; KRAS; MAP2K7; MAP3K1; MAP3K3; MAP3K5; MAPK1; MAPK13; MAPK14; MAPK7; MAPK8; MAPK9; MAPKAPK2; NFKB1; NFKBIB; NGFRAP1; NRAS; NTRK3; PDPK1; PIK3CA; PIK3CD; PIK3CG; PIK3R1; PIK3R3; PLCG1; PRDM4; PRKCD; RAF1; RAP1A; RAP1B; RPS6KA3; RPS6KA5; SH2B3; SHC3; TP53;…	ABL1|IDBG-89599|ENSG00000097007|25|; AKT1|IDBG-22709|ENSG00000142208|207|; AKT2|IDBG-51270|ENSG00000105221|208|; AKT3|IDBG-107751|ENSG00000117020|10000|; ARHGDIA|IDBG-72684|ENSG00000141522|396|; BCL2|IDBG-4354|ENSG00000171791|596|; BDNF|IDBG-36817|ENSG00000176697|627|; BRAF|IDBG-44351|ENSG00000157764|673|; CAMK2G|IDBG-78703|ENSG00000148660|818|; CRK|IDBG-14664|ENSG00000167193|1398|; CRKL|IDBG-183…
Separation of Sister Chromatids	12942	REACTOME	9606	75	173	3.88028e-07	8.71055e-06	ANAPC1; AURKB; BIRC5; CDC20; CDC23; CDCA5; CDCA8; CENPF; CENPN; CENPP; CENPQ; CKAP5; CLASP1; CLIP1; DSN1; INCENP; KIF2A; KIF2C; MAD1L1; MAPRE1; MIS12; NDE1; NDEL1; NUP160; NUP37; NUP43; PAFAH1B1; PDS5B; PLK1; PPP1CC; PPP2CA; PPP2R1A; PPP2R1B; PPP2R5C; PPP2R5E; PSMA4; PSMA7; PSMB1; PSMB2; PSMB5; PSMB6; PSMC1; PSMC2; PSMC3; PSMD11; PSMD12; PSMD2; PSMD3; PSMD4; PSMD5; PSMD9; PSME3; PSME4; PSMF1; PTT…	ANAPC1|IDBG-65939|ENSG00000153107|100996909,102723467,102724642,102724762,64682,730268|; AURKB|IDBG-28278|ENSG00000178999|9212|; BIRC5|IDBG-70554|ENSG00000089685|332|; CDC20|IDBG-97410|ENSG00000117399|991|; CDC23|IDBG-46810|ENSG00000094880|8697|; CDCA5|IDBG-56321|ENSG00000146670|113130|; CDCA8|IDBG-96468|ENSG00000134690|55143|; CENPF|IDBG-106648|ENSG00000117724|1063|; CENPN|IDBG-43296|ENSG0000016…
Mitotic Metaphase and Anaphase	19900	REACTOME	9606	78	182	4.03257e-07	8.84901e-06	ANAPC1; ANKLE2; AURKB; BIRC5; CDC20; CDC23; CDCA5; CDCA8; CENPF; CENPN; CENPP; CENPQ; CKAP5; CLASP1; CLIP1; DSN1; EMD; INCENP; KIF2A; KIF2C; MAD1L1; MAPRE1; MIS12; NDE1; NDEL1; NUP160; NUP37; NUP43; PAFAH1B1; PDS5B; PLK1; PPP1CC; PPP2CA; PPP2R1A; PPP2R1B; PPP2R2A; PPP2R5C; PPP2R5E; PSMA4; PSMA7; PSMB1; PSMB2; PSMB5; PSMB6; PSMC1; PSMC2; PSMC3; PSMD11; PSMD12; PSMD2; PSMD3; PSMD4; PSMD5; PSMD9; PS…	ANAPC1|IDBG-65939|ENSG00000153107|100996909,102723467,102724642,102724762,64682,730268|; ANKLE2|IDBG-65913|ENSG00000176915|23141|; AURKB|IDBG-28278|ENSG00000178999|9212|; BIRC5|IDBG-70554|ENSG00000089685|332|; CDC20|IDBG-97410|ENSG00000117399|991|; CDC23|IDBG-46810|ENSG00000094880|8697|; CDCA5|IDBG-56321|ENSG00000146670|113130|; CDCA8|IDBG-96468|ENSG00000134690|55143|; CENPF|IDBG-106648|ENSG00000…
Eukaryotic protein translation	4055	PID BIOCARTA	9606	14	16	4.13547e-07	8.87535e-06	EIF1; EIF1AX; EIF2S1; EIF2S3; EIF3A; EIF4A1; EIF4A2; EIF4E; EIF4G1; EIF4G2; EIF4G3; EIF5; EIF5B; EIF6;	EIF1|IDBG-49651|ENSG00000173812|10209,102723417|; EIF1AX|IDBG-50658|ENSG00000173674|1964|; EIF2S1|IDBG-9859|ENSG00000134001|1965|; EIF2S3|IDBG-52677|ENSG00000130741|1968|; EIF3A|IDBG-90993|ENSG00000107581|8661|; EIF4A1|IDBG-25777|ENSG00000161960|1973,26781,652965,652966|; EIF4A2|IDBG-69090|ENSG00000156976|100302143,1974,6043,619567,619568,677847|; EIF4E|IDBG-30970|ENSG00000151247|1977|; EIF4G1|ID…
Signaling by SCF-KIT	13325	REACTOME	9606	59	127	4.10178e-07	8.90086e-06	AKT1; AKT2; AKT3; CBL; CD28; CDK1; CDKN1A; CHEK1; CHUK; CREB1; EGFR; EIF2C1; EIF2C2; EIF2C3; EIF2C4; ERBB2; EREG; FER; FGF2; FGF7; FGFR4; FOXO3; FRS2; GAB1; GRB10; GSK3A; GSK3B; IL6; JAK1; JAK2; KIT; KRAS; MAPK1; MDM2; MOV10; MTOR; NRAS; PDGFB; PDPK1; PHLPP1; PHLPP2; PIK3CA; PIK3CD; PIK3R1; PIK3R3; PRKCA; PTEN; RAF1; RICTOR; SH2B3; SOCS1; SOCS6; STAT3; STAT5B; THEM4; TNRC6A; TNRC6B; TSC2; YES1;	AKT1|IDBG-22709|ENSG00000142208|207|; AKT2|IDBG-51270|ENSG00000105221|208|; AKT3|IDBG-107751|ENSG00000117020|10000|; CBL|IDBG-74417|ENSG00000110395|867|; CD28|IDBG-79183|ENSG00000178562|940|; CDK1|IDBG-75344|ENSG00000170312|983|; CDKN1A|IDBG-85033|ENSG00000124762|1026|; CHEK1|IDBG-75536|ENSG00000149554|1111|; CHUK|IDBG-243385|ENSG00000213341|1147|; CREB1|IDBG-79573|ENSG00000118260|1385|; EGFR|IDB…
Signaling events mediated by VEGFR1 and VEGFR2	15504	PID NCI	9606	34	60	4.01295e-07	8.90601e-06	AKT1; ARF1; BRAF; CAMKK2; CAV1; CBL; CTNNA1; CTNNB1; DNM2; FBXW11; GAB1; GRB10; GRB2; HSP90AA1; HSP90AB1; IQGAP1; KDR; MAP2K3; MAPK14; MAPKAPK2; PAK2; PDPK1; PIK3CA; PIK3R1; PLCG1; PRKACA; PRKCA; PRKCB; PRKCD; PTPRJ; PXN; RAF1; VCL; VEGFA;	AKT1|IDBG-22709|ENSG00000142208|207|; ARF1|IDBG-107128|ENSG00000143761|100500810,375|; BRAF|IDBG-44351|ENSG00000157764|673|; CAMKK2|IDBG-61470|ENSG00000110931|10645|; CAV1|IDBG-37314|ENSG00000105974|857|; CBL|IDBG-74417|ENSG00000110395|867|; CTNNA1|IDBG-47369|ENSG00000044115|1495|; CTNNB1|IDBG-27347|ENSG00000168036|1499|; DNM2|IDBG-28168|ENSG00000079805|1785|; FBXW11|IDBG-57611|ENSG00000072803|23…
Renal cell carcinoma	483	KEGG	9606	37	68	5.00615e-07	1.05129e-05	AKT1; AKT2; AKT3; BRAF; CRK; CRKL; CUL2; EGLN2; EGLN3; EP300; EPAS1; FLCN; GAB1; GRB2; HGF; HIF1A; JUN; KRAS; MAPK1; NRAS; PAK2; PAK4; PDGFB; PIK3CA; PIK3CD; PIK3CG; PIK3R1; PIK3R3; RAF1; RAP1A; RAP1B; RBX1; TCEB1; TCEB2; TGFA; TGFB1; VEGFA;	AKT1|IDBG-22709|ENSG00000142208|207|; AKT2|IDBG-51270|ENSG00000105221|208|; AKT3|IDBG-107751|ENSG00000117020|10000|; BRAF|IDBG-44351|ENSG00000157764|673|; CRK|IDBG-14664|ENSG00000167193|1398|; CRKL|IDBG-1833|ENSG00000099942|1399|; CUL2|IDBG-69264|ENSG00000108094|8453|; EGLN2|IDBG-728297|ENSG00000269858|112398|; EGLN3|IDBG-4515|ENSG00000129521|102724945,112399|; EP300|IDBG-8992|ENSG00000100393|203…
Endometrial cancer	506	KEGG	9606	31	53	4.99891e-07	1.06118e-05	AKT1; AKT2; AKT3; APC; AXIN1; AXIN2; BRAF; CCND1; CDH1; CTNNA1; CTNNB1; EGFR; ERBB2; FOXO3; GRB2; GSK3B; ILK; KRAS; MAPK1; MYC; NRAS; PDPK1; PIK3CA; PIK3CD; PIK3CG; PIK3R1; PIK3R3; PTEN; RAF1; TCF7L2; TP53;	AKT1|IDBG-22709|ENSG00000142208|207|; AKT2|IDBG-51270|ENSG00000105221|208|; AKT3|IDBG-107751|ENSG00000117020|10000|; APC|IDBG-37007|ENSG00000134982|324|; AXIN1|IDBG-7404|ENSG00000103126|8312|; AXIN2|IDBG-65085|ENSG00000168646|8313|; BRAF|IDBG-44351|ENSG00000157764|673|; CCND1|IDBG-61868|ENSG00000110092|595|; CDH1|IDBG-38622|ENSG00000039068|999|; CTNNA1|IDBG-47369|ENSG00000044115|1495|; CTNNB1|IDB…
HIV Life Cycle	18642	REACTOME	9606	60	131	6.01092e-07	1.24886e-05	AAAS; AK6; CCNT1; CCNT2; CDK9; CHMP4B; ERCC2; FURIN; GTF2A1; GTF2E1; GTF2H1; GTF2H3; HMGA1; KPNA1; LIG4; NCBP2; NMT1; NUP153; NUP155; NUP160; NUP188; NUP205; NUP210; NUP214; NUP35; NUP37; NUP43; NUP50; NUP54; PDCD6IP; POLR2E; POLR2I; POLR2L; PPIA; RAN; RANBP2; RANGAP1; RCC1; RNGTT; RNMT; RPS27A; SSRP1; SUPT16H; SUPT5H; TAF13; TAF4; TAF9B; TBP; TCEA1; TCEB1; TCEB2; TCEB3; TSG101; UBC; VPS37A; VPS3…	AAAS|IDBG-36498|ENSG00000094914|8086|; AK6|IDBG-774739|ENSG00000273841|6880|; CCNT1|IDBG-30254|ENSG00000129315|904|; CCNT2|IDBG-70567|ENSG00000082258|905|; CDK9|IDBG-86437|ENSG00000136807|1025|; CHMP4B|IDBG-67444|ENSG00000101421|128866|; ERCC2|IDBG-57385|ENSG00000104884|2068|; FURIN|IDBG-30430|ENSG00000140564|5045|; GTF2A1|IDBG-14595|ENSG00000165417|2957|; GTF2E1|IDBG-51929|ENSG00000153767|2960|;…
Tumor suppressor arf inhibits ribosomal biogenesis	4089	PID BIOCARTA	9606	17	22	6.71358e-07	1.36579e-05	ABL1; AKT1; ATM; CDKN2A; E2F1; HSP90AA1; MDM2; MYC; NFKBIB; PIK3CA; PIK3R1; POLR1B; POLR1C; RB1; TBX2; TP53; UBE2A;	ABL1|IDBG-89599|ENSG00000097007|25|; AKT1|IDBG-22709|ENSG00000142208|207|; ATM|IDBG-70193|ENSG00000149311|472|; CDKN2A|IDBG-54547|ENSG00000147889|1029|; E2F1|IDBG-67214|ENSG00000101412|1869|; HSP90AA1|IDBG-20861|ENSG00000080824|3320|; MDM2|IDBG-46431|ENSG00000135679|4193|; MYC|IDBG-35442|ENSG00000136997|4609|; NFKBIB|IDBG-49787|ENSG00000104825|4793|; PIK3CA|IDBG-66003|ENSG00000121879|5290|; PIK3R…
Endocytosis	4386	KEGG	9606	88	214	6.69362e-07	1.37607e-05	ACAP2; ACAP3; ADRBK2; AP2A1; AP2A2; AP2B1; AP2M1; ARAP2; ARF1; ARF6; ARFGEF1; ARFGEF2; ARRB1; CAV1; CBL; CHMP4B; CLTA; CLTC; CYTH2; DNM2; EEA1; EGFR; EHD1; EPN1; EPN2; EPS15; ERBB3; F2R; FGFR4; GBF1; GIT2; GRK4; GRK7; HLA-E; HSPA8; IGF1R; IQSEC1; ITCH; KDR; KIT; LDLR; LDLRAP1; MDM2; PARD3; PARD6B; PDCD6IP; PIP5K1A; PIP5K1C; PSD3; RAB11A; RAB11FIP1; RAB11FIP2; RAB22A; RAB4A; RAB5A; RAB5B; RAB5C; R…	ACAP2|IDBG-70506|ENSG00000114331|23527|; ACAP3|IDBG-84901|ENSG00000131584|116983|; ADRBK2|IDBG-3038|ENSG00000100077|157|; AP2A1|IDBG-63459|ENSG00000196961|160|; AP2A2|IDBG-18640|ENSG00000183020|161|; AP2B1|IDBG-41836|ENSG00000006125|163|; AP2M1|IDBG-67524|ENSG00000161203|1173|; ARAP2|IDBG-13031|ENSG00000047365|116984|; ARF1|IDBG-107128|ENSG00000143761|100500810,375|; ARF6|IDBG-5864|ENSG0000016552…
Signaling by ERBB2	13291	REACTOME	9606	66	149	7.54522e-07	1.51916e-05	ADCY9; AKT1; AKT2; AKT3; CD28; CDC37; CDK1; CDKN1A; CHUK; CREB1; CUL5; EGFR; EIF2C1; EIF2C2; EIF2C3; EIF2C4; ERBB2; EREG; FGF2; FGF7; FGFR4; FOXO3; FRS2; GAB1; GSK3A; GSK3B; HSP90AA1; IL6; ITPR1; ITPR3; JAK1; JAK2; KIT; KRAS; MAPK1; MDM2; MOV10; MTOR; NRAS; PDGFB; PDPK1; PHLPP1; PHLPP2; PIK3CA; PIK3CD; PIK3R1; PIK3R3; PLCG1; PRKACA; PRKACB; PRKAR1A; PRKAR2A; PRKCA; PRKCD; PTEN; RAF1; RICTOR; RNF4…	ADCY9|IDBG-12514|ENSG00000162104|115|; AKT1|IDBG-22709|ENSG00000142208|207|; AKT2|IDBG-51270|ENSG00000105221|208|; AKT3|IDBG-107751|ENSG00000117020|10000|; CD28|IDBG-79183|ENSG00000178562|940|; CDC37|IDBG-27267|ENSG00000105401|11140|; CDK1|IDBG-75344|ENSG00000170312|983|; CDKN1A|IDBG-85033|ENSG00000124762|1026|; CHUK|IDBG-243385|ENSG00000213341|1147|; CREB1|IDBG-79573|ENSG00000118260|1385|; CUL5|…
Direct p53 effectors	15209	PID NCI	9606	59	129	7.89732e-07	1.57382e-05	AIFM2; AK6; APC; ARID3A; ATF3; BCL2; BID; BTG2; CARM1; CAV1; CCNB1; CDKN1A; COL18A1; CTSD; DDIT4; DDX5; DUSP5; EGFR; EPHA2; FAS; FDXR; HDAC2; HGF; HIC1; HTT; IGFBP3; JMY; JUN; KAT2A; LIF; MCL1; MDM2; MMP2; MSH2; NDRG1; NFYB; PCNA; PMAIP1; PRDM1; PTEN; RB1; RFWD2; RNF144B; SERPINB5; SESN1; SFN; SMARCA4; SP1; STEAP3; TADA2B; TGFA; TNFRSF10A; TNFRSF10B; TP53; TP53INP1; TP63; TRRAP; TSC2; ZNF385A;	AIFM2|IDBG-77220|ENSG00000042286|84883|; AK6|IDBG-774739|ENSG00000273841|6880|; APC|IDBG-37007|ENSG00000134982|324|; ARID3A|IDBG-13387|ENSG00000116017|1820|; ATF3|IDBG-106549|ENSG00000162772|467|; BCL2|IDBG-4354|ENSG00000171791|596|; BID|IDBG-1050|ENSG00000015475|101929618,637|; BTG2|IDBG-105945|ENSG00000159388|7832|; CARM1|IDBG-28472|ENSG00000142453|10498|; CAV1|IDBG-37314|ENSG00000105974|857|; …
TSLP	15928	NETPATH	9606	70	161	8.2567e-07	1.62882e-05	ADD1; AKAP13; AKT1; ATF2; ATF7; ATRX; CAD; CAMSAP1; CDCA8; CDV3; CHEK1; CIC; CRTC2; DIDO1; DOCK5; EIF4E; EIF4EBP1; ETV3; FOXO3; GATAD2B; HCFC1; HSP90AA1; IRF2BPL; JAK1; JAK2; KDM3B; LDLRAP1; MAPK1; MAPK14; MAPK8; MAPK9; MDC1; MED24; MKI67; MPRIP; MTMR10; NCAPD2; NCOA3; NFKB1; NUP153; OPTN; PABPC1; PANK1; PDLIM5; PIK3CA; PLEC; PPP1R11; PTPN18; PUM1; RLIM; RNF168; RPL4; RPL7; RPS6; SEMA4B; SEPT2; S…	ADD1|IDBG-7701|ENSG00000087274|118|; AKAP13|IDBG-28095|ENSG00000170776|11214|; AKT1|IDBG-22709|ENSG00000142208|207|; ATF2|IDBG-75609|ENSG00000115966|1386|; ATF7|IDBG-37050|ENSG00000170653|11016|; ATRX|IDBG-77514|ENSG00000085224|546|; CAD|IDBG-37744|ENSG00000084774|790|; CAMSAP1|IDBG-92139|ENSG00000130559|157922|; CDCA8|IDBG-96468|ENSG00000134690|55143|; CDV3|IDBG-57213|ENSG00000091527|55573|; CHE…
Cellular Senescence	18630	REACTOME	9606	71	164	8.39277e-07	1.63911e-05	ANAPC1; ATM; CABIN1; CBX2; CBX4; CBX6; CBX8; CCNA2; CCNE1; CCNE2; CDC23; CDK2; CDK6; CDKN1A; CDKN2A; E2F1; E2F2; E2F3; EHMT2; EIF2C1; EIF2C3; EIF2C4; ETS2; FZR1; H2AFX; HIST1H1C; HIST1H1E; HIST1H2AC; HIST1H2AJ; HIST1H2BD; HIST1H2BJ; HIST2H2BE; HMGA1; HMGA2; IL6; IL8; JUN; KDM6B; MAP2K3; MAP2K4; MAP2K7; MAP3K5; MAPK1; MAPK14; MAPK7; MAPK8; MAPK9; MAPKAPK2; MAPKAPK5; MDM2; MINK1; MOV10; NFKB1; PHC1…	ANAPC1|IDBG-65939|ENSG00000153107|100996909,102723467,102724642,102724762,64682,730268|; ATM|IDBG-70193|ENSG00000149311|472|; CABIN1|IDBG-2725|ENSG00000099991|23523|; CBX2|IDBG-71184|ENSG00000173894|84733|; CBX4|IDBG-71254|ENSG00000141582|8535|; CBX6|IDBG-7818|ENSG00000183741|23466|; CBX8|IDBG-71216|ENSG00000141570|57332|; CCNA2|IDBG-36372|ENSG00000145386|890|; CCNE1|IDBG-41865|ENSG00000105173|89…
Signaling by the B Cell Receptor (BCR)	19561	REACTOME	9606	79	188	8.90846e-07	1.70571e-05	AKT1; AKT2; AKT3; BCL10; BTRC; CBL; CD28; CDKN1A; CHUK; CREB1; EGFR; EIF2C1; EIF2C2; EIF2C3; EIF2C4; ERBB2; EREG; FBXW11; FGF2; FGF7; FGFR4; FOXO3; FRS2; GAB1; GSK3A; GSK3B; ITPR1; ITPR3; KIT; KRAS; MALT1; MAP3K7; MDM2; MOV10; MTOR; NFKB1; NFKBIB; NRAS; ORAI1; PDGFB; PDPK1; PHLPP1; PHLPP2; PIK3AP1; PIK3CA; PIK3CD; PIK3R1; PIK3R3; PLCG1; PRKCB; PSMA4; PSMA7; PSMB1; PSMB2; PSMB5; PSMB6; PSMC1; PSMC…	AKT1|IDBG-22709|ENSG00000142208|207|; AKT2|IDBG-51270|ENSG00000105221|208|; AKT3|IDBG-107751|ENSG00000117020|10000|; BCL10|IDBG-100044|ENSG00000142867|8915|; BTRC|IDBG-87102|ENSG00000166167|8945|; CBL|IDBG-74417|ENSG00000110395|867|; CD28|IDBG-79183|ENSG00000178562|940|; CDKN1A|IDBG-85033|ENSG00000124762|1026|; CHUK|IDBG-243385|ENSG00000213341|1147|; CREB1|IDBG-79573|ENSG00000118260|1385|; EGFR|I…
Insulin receptor signaling	16186	INOH	9606	43	85	8.905e-07	1.72193e-05	AKT1; AKT2; AKT3; BRAF; EIF4A1; EIF4A2; EIF4E; EIF4EBP1; EIF4G1; EIF4G3; FKBP1A; FKBP8; FOXO3; GRB2; GSK3B; IRS4; KRAS; MAPK1; MTOR; NRAS; PDPK1; PIK3CA; PIK3CD; PIK3R1; PPP2R1A; PPP2R1B; PPP2R5C; PPP2R5E; PRKAA1; PRKAB2; PTEN; RAF1; RHEB; RICTOR; RPS6; RPS6KB1; SFN; SHC3; TSC1; TSC2; YWHAH; YWHAQ; YWHAZ;	AKT1|IDBG-22709|ENSG00000142208|207|; AKT2|IDBG-51270|ENSG00000105221|208|; AKT3|IDBG-107751|ENSG00000117020|10000|; BRAF|IDBG-44351|ENSG00000157764|673|; EIF4A1|IDBG-25777|ENSG00000161960|1973,26781,652965,652966|; EIF4A2|IDBG-69090|ENSG00000156976|100302143,1974,6043,619567,619568,677847|; EIF4E|IDBG-30970|ENSG00000151247|1977|; EIF4EBP1|IDBG-17284|ENSG00000187840|1978|; EIF4G1|IDBG-67809|ENSG0…
Transcriptional activity of SMAD2/SMAD3:SMAD4 heterotrimer	18119	REACTOME	9606	26	42	9.10723e-07	1.72684e-05	CCNT1; CCNT2; CDK9; E2F5; HDAC1; MEN1; MYC; NCOR2; PPM1A; RBL1; RNF111; RPS27A; SKI; SKIL; SMAD2; SMAD3; SMAD4; SMAD7; SMURF2; SP1; TGIF1; TRIM33; UBC; UBE2D3; USP9X; WWTR1;	CCNT1|IDBG-30254|ENSG00000129315|904|; CCNT2|IDBG-70567|ENSG00000082258|905|; CDK9|IDBG-86437|ENSG00000136807|1025|; E2F5|IDBG-27065|ENSG00000133740|1875|; HDAC1|IDBG-95712|ENSG00000116478|3065|; MEN1|IDBG-55362|ENSG00000133895|4221|; MYC|IDBG-35442|ENSG00000136997|4609|; NCOR2|IDBG-63911|ENSG00000196498|9612|; PPM1A|IDBG-8210|ENSG00000100614|5494|; RBL1|IDBG-73739|ENSG00000080839|5933|; RNF111|I…
p53 pathway	15289	PID NCI	9606	28	47	1.06358e-06	1.99728e-05	ABL1; AKT1; ATM; CCNA2; CDK2; CDKN2A; DYRK2; E4F1; GSK3B; HUWE1; KAT2B; MAPK14; MDM2; PIN1; PPM1D; PPP2CA; PRKCD; RASSF1; RFWD2; RPL11; RPL23; RPL5; SMYD2; TP53; TRIM28; TTC5; USP7; YY1;	ABL1|IDBG-89599|ENSG00000097007|25|; AKT1|IDBG-22709|ENSG00000142208|207|; ATM|IDBG-70193|ENSG00000149311|472|; CCNA2|IDBG-36372|ENSG00000145386|890|; CDK2|IDBG-39545|ENSG00000123374|1017|; CDKN2A|IDBG-54547|ENSG00000147889|1029|; DYRK2|IDBG-45841|ENSG00000127334|8445|; E4F1|IDBG-10235|ENSG00000167967|1877|; GSK3B|IDBG-51663|ENSG00000082701|2932|; HUWE1|IDBG-70116|ENSG00000086758|10075|; KAT2B|ID…
Signaling by Wnt	17272	REACTOME	9606	113	294	1.14676e-06	2.13297e-05	AKT1; AKT2; AP2A1; AP2A2; AP2B1; AP2M1; APC; AXIN1; AXIN2; BCL9; BCL9L; BTRC; CAV1; CBY1; CCDC88C; CLTA; CLTC; CSNK1A1; CSNK1E; CSNK2A1; CTNNB1; CTNNBIP1; CUL3; DVL1; EIF2C1; EIF2C2; EIF2C3; EIF2C4; EP300; FAM123B; FRAT1; FRAT2; FZD6; GNB1; GNB2; GNB5; GNG12; GNG7; GSK3B; H2AFX; HDAC1; HIST1H2AC; HIST1H2AJ; HIST1H2BD; HIST1H2BJ; HIST2H2BE; ITPR1; ITPR3; LRP6; MAP3K7; MEN1; MLL2; MOV10; MYC; PFN1;…	AKT1|IDBG-22709|ENSG00000142208|207|; AKT2|IDBG-51270|ENSG00000105221|208|; AP2A1|IDBG-63459|ENSG00000196961|160|; AP2A2|IDBG-18640|ENSG00000183020|161|; AP2B1|IDBG-41836|ENSG00000006125|163|; AP2M1|IDBG-67524|ENSG00000161203|1173|; APC|IDBG-37007|ENSG00000134982|324|; AXIN1|IDBG-7404|ENSG00000103126|8312|; AXIN2|IDBG-65085|ENSG00000168646|8313|; BCL9|IDBG-101829|ENSG00000116128|607|; BCL9L|IDBG-…
IL1	15917	NETPATH	9606	37	70	1.29529e-06	2.34231e-05	AKT1; ATF2; CHUK; EIF2S1; GSK3B; IKBKAP; IL1B; IL1RN; IRAK1; IRAK3; IRAK4; JUN; MAP2K3; MAP2K4; MAP2K7; MAP3K14; MAP3K2; MAP3K3; MAP3K7; MAPK1; MAPK14; MAPK8; MAPK9; NFKB1; NFKBIB; PELI1; PIK3R1; PLCG1; PPP6C; RB1; REL; SIRPA; SQSTM1; STAT3; TMEM189-UBE2V1; TRAF6; UBE2N;	AKT1|IDBG-22709|ENSG00000142208|207|; ATF2|IDBG-75609|ENSG00000115966|1386|; CHUK|IDBG-243385|ENSG00000213341|1147|; EIF2S1|IDBG-9859|ENSG00000134001|1965|; GSK3B|IDBG-51663|ENSG00000082701|2932|; IKBKAP|IDBG-79889|ENSG00000070061|8518|; IL1B|IDBG-66519|ENSG00000125538|3553|; IL1RN|IDBG-66814|ENSG00000136689|3557|; IRAK1|IDBG-90782|ENSG00000184216|3654|; IRAK3|IDBG-45584|ENSG00000090376|11213|; I…
Regulation of nuclear SMAD2/3 signaling	15480	PID NCI	9606	37	70	1.29529e-06	2.34231e-05	AKT1; ATF2; ATF3; CBFB; CDKN1A; CREB1; EP300; ESR1; GATA3; HDAC1; HDAC2; HSPA8; IL10; JUN; KAT2A; KAT2B; LAMC1; MED15; MEF2C; MYC; NR3C1; PIAS3; PIAS4; RBBP7; RBL1; SAP30; SIN3A; SIN3B; SKI; SKIL; SMAD2; SMAD3; SMAD4; SMAD7; SP1; TCF3; TGIF1;	AKT1|IDBG-22709|ENSG00000142208|207|; ATF2|IDBG-75609|ENSG00000115966|1386|; ATF3|IDBG-106549|ENSG00000162772|467|; CBFB|IDBG-35939|ENSG00000067955|865|; CDKN1A|IDBG-85033|ENSG00000124762|1026|; CREB1|IDBG-79573|ENSG00000118260|1385|; EP300|IDBG-8992|ENSG00000100393|2033|; ESR1|IDBG-97997|ENSG00000091831|2099|; GATA3|IDBG-52615|ENSG00000107485|2625|; HDAC1|IDBG-95712|ENSG00000116478|3065|; HDAC2|…
Signaling by FGFR	13320	REACTOME	9606	64	145	1.28646e-06	2.37023e-05	ADCY9; AKT1; AKT2; AKT3; BRAF; CBL; CD28; CDK1; CDKN1A; CHUK; CREB1; EGFR; EIF2C1; EIF2C2; EIF2C3; EIF2C4; ERBB2; EREG; FGF2; FGF7; FGFR4; FOXO3; FRS2; GAB1; GSK3A; GSK3B; IL6; ITPR1; ITPR3; JAK1; JAK2; KIT; KRAS; MAPK1; MDM2; MOV10; MTOR; NRAS; PDGFB; PDPK1; PHLPP1; PHLPP2; PIK3CA; PIK3CD; PIK3R1; PIK3R3; PLCG1; PPP2CA; PPP2R1A; PRKACA; PRKACB; PRKAR1A; PRKAR2A; PRKCA; PRKCD; PTEN; RAF1; RICTOR;…	ADCY9|IDBG-12514|ENSG00000162104|115|; AKT1|IDBG-22709|ENSG00000142208|207|; AKT2|IDBG-51270|ENSG00000105221|208|; AKT3|IDBG-107751|ENSG00000117020|10000|; BRAF|IDBG-44351|ENSG00000157764|673|; CBL|IDBG-74417|ENSG00000110395|867|; CD28|IDBG-79183|ENSG00000178562|940|; CDK1|IDBG-75344|ENSG00000170312|983|; CDKN1A|IDBG-85033|ENSG00000124762|1026|; CHUK|IDBG-243385|ENSG00000213341|1147|; CREB1|IDBG-…
Validated targets of C-MYC transcriptional activation	15279	PID NCI	9606	40	78	1.35718e-06	2.43172e-05	ACTL6A; AK6; BCAT1; BIRC5; CAD; CCNB1; CCND2; CDC25A; E2F3; EIF2S1; EIF4A1; EIF4E; EIF4G1; ENO1; GAPDH; GPAM; HMGA1; HSP90AA1; HSPD1; HUWE1; KAT2A; LIN28B; MINA; MYC; NCL; NPM1; PEG10; PFKM; PIM1; PMAIP1; PTMA; RCC1; RPL11; RUVBL2; SMAD3; SMAD4; SUPT7L; TFRC; TP53; TRRAP;	ACTL6A|IDBG-66303|ENSG00000136518|86|; AK6|IDBG-774739|ENSG00000273841|6880|; BCAT1|IDBG-23682|ENSG00000060982|586|; BIRC5|IDBG-70554|ENSG00000089685|332|; CAD|IDBG-37744|ENSG00000084774|790|; CCNB1|IDBG-25262|ENSG00000134057|891|; CCND2|IDBG-12912|ENSG00000118971|894|; CDC25A|IDBG-32204|ENSG00000164045|993|; E2F3|IDBG-64143|ENSG00000112242|1871|; EIF2S1|IDBG-9859|ENSG00000134001|1965|; EIF4A1|ID…
ErbB signaling pathway	461	KEGG	9606	44	89	1.5025e-06	2.66762e-05	ABL1; ABL2; AKT1; AKT2; AKT3; BRAF; CAMK2G; CBL; CDKN1A; CRK; CRKL; EGFR; EIF4EBP1; ERBB2; ERBB3; EREG; GAB1; GRB2; GSK3B; JUN; KRAS; MAP2K4; MAP2K7; MAPK1; MAPK8; MAPK9; MTOR; MYC; NRAS; PAK2; PAK4; PIK3CA; PIK3CD; PIK3CG; PIK3R1; PIK3R3; PLCG1; PRKCA; PRKCB; RAF1; RPS6KB1; SHC3; STAT5B; TGFA;	ABL1|IDBG-89599|ENSG00000097007|25|; ABL2|IDBG-105099|ENSG00000143322|27|; AKT1|IDBG-22709|ENSG00000142208|207|; AKT2|IDBG-51270|ENSG00000105221|208|; AKT3|IDBG-107751|ENSG00000117020|10000|; BRAF|IDBG-44351|ENSG00000157764|673|; CAMK2G|IDBG-78703|ENSG00000148660|818|; CBL|IDBG-74417|ENSG00000110395|867|; CDKN1A|IDBG-85033|ENSG00000124762|1026|; CRK|IDBG-14664|ENSG00000167193|1398|; CRKL|IDBG-183…
p53 signaling pathway	597	KEGG	9606	36	68	1.71084e-06	3.01015e-05	ATM; BID; CCNB1; CCND1; CCND2; CCND3; CCNE1; CCNE2; CDK1; CDK2; CDK6; CDKN1A; CDKN2A; CHEK1; CHEK2; CYCS; FAS; IGFBP3; MDM2; PMAIP1; PPM1D; PTEN; RFWD2; RRM2; SERPINB5; SESN1; SESN2; SESN3; SFN; SHISA5; STEAP3; THBS1; TNFRSF10B; TP53; TSC2; ZMAT3;	ATM|IDBG-70193|ENSG00000149311|472|; BID|IDBG-1050|ENSG00000015475|101929618,637|; CCNB1|IDBG-25262|ENSG00000134057|891|; CCND1|IDBG-61868|ENSG00000110092|595|; CCND2|IDBG-12912|ENSG00000118971|894|; CCND3|IDBG-86973|ENSG00000112576|896|; CCNE1|IDBG-41865|ENSG00000105173|898|; CCNE2|IDBG-29174|ENSG00000175305|9134|; CDK1|IDBG-75344|ENSG00000170312|983|; CDK2|IDBG-39545|ENSG00000123374|1017|; CDK6…
Role of Calcineurin-dependent NFAT signaling in lymphocytes	15595	PID NCI	9606	23	36	1.76788e-06	3.08274e-05	BCL2; CABIN1; CHP1; CSNK1A1; CSNK2A1; FKBP1A; FKBP8; GSK3B; KPNA2; KPNB1; MAP3K1; MAP3K8; MAPK14; MAPK8; MAPK9; MEF2D; NUP214; PIM1; PRKACA; RAN; RCAN1; XPO1; YWHAQ;	BCL2|IDBG-4354|ENSG00000171791|596|; CABIN1|IDBG-2725|ENSG00000099991|23523|; CHP1|IDBG-6990|ENSG00000187446|11261|; CSNK1A1|IDBG-52965|ENSG00000113712|1452|; CSNK2A1|IDBG-37787|ENSG00000101266|1457|; FKBP1A|IDBG-39495|ENSG00000088832|101929368,2280|; FKBP8|IDBG-38336|ENSG00000105701|23770|; GSK3B|IDBG-51663|ENSG00000082701|2932|; KPNA2|IDBG-65703|ENSG00000182481|3838|; KPNB1|IDBG-56053|ENSG00000…
Skeletal muscle hypertrophy is regulated via akt-mtor pathway	4155	PID BIOCARTA	9606	18	25	1.80167e-06	3.11387e-05	AKT1; EIF2B5; EIF2S1; EIF2S3; EIF4A1; EIF4E; EIF4EBP1; EIF4G1; GSK3B; IGF1R; MTOR; PABPC1; PDPK1; PIK3CA; PIK3R1; PTEN; RPS6; RPS6KB1;	AKT1|IDBG-22709|ENSG00000142208|207|; EIF2B5|IDBG-67399|ENSG00000145191|8893|; EIF2S1|IDBG-9859|ENSG00000134001|1965|; EIF2S3|IDBG-52677|ENSG00000130741|1968|; EIF4A1|IDBG-25777|ENSG00000161960|1973,26781,652965,652966|; EIF4E|IDBG-30970|ENSG00000151247|1977|; EIF4EBP1|IDBG-17284|ENSG00000187840|1978|; EIF4G1|IDBG-67809|ENSG00000114867|1981|; GSK3B|IDBG-51663|ENSG00000082701|2932|; IGF1R|IDBG-314…
RNA transport	10361	KEGG	9606	72	170	1.90012e-06	3.25521e-05	AAAS; ACIN1; CLNS1A; EEF1A1; EEF1A2; EIF1; EIF1AX; EIF2B2; EIF2B5; EIF2S1; EIF2S3; EIF3A; EIF3B; EIF3C; EIF3CL; EIF3E; EIF3F; EIF3G; EIF3H; EIF3I; EIF4A1; EIF4A2; EIF4B; EIF4E; EIF4EBP1; EIF4G1; EIF4G2; EIF4G3; EIF5; EIF5B; ELAC2; FXR1; FXR2; GEMIN2; GEMIN4; GEMIN5; GEMIN6; GEMIN8; KPNB1; NCBP2; NMD3; NUP153; NUP155; NUP160; NUP188; NUP205; NUP210; NUP214; NUP35; NUP37; NUP43; NUP50; NUP54; NUP98…	AAAS|IDBG-36498|ENSG00000094914|8086|; ACIN1|IDBG-3055|ENSG00000100813|22985|; CLNS1A|IDBG-65661|ENSG00000074201|1207|; EEF1A1|IDBG-92423|ENSG00000156508|102724204,1915|; EEF1A2|IDBG-86175|ENSG00000101210|1917|; EIF1|IDBG-49651|ENSG00000173812|10209,102723417|; EIF1AX|IDBG-50658|ENSG00000173674|1964|; EIF2B2|IDBG-12676|ENSG00000119718|8892|; EIF2B5|IDBG-67399|ENSG00000145191|8893|; EIF2S1|IDBG-98…
Acute myeloid leukemia	424	KEGG	9606	32	58	1.9606e-06	3.30091e-05	AKT1; AKT2; AKT3; BRAF; CCND1; CEBPA; CHUK; EIF4EBP1; GRB2; KIT; KRAS; MAPK1; MTOR; MYC; NFKB1; NRAS; PIK3CA; PIK3CD; PIK3CG; PIK3R1; PIK3R3; PIM1; PPARD; RAF1; RARA; RPS6KB1; RUNX1; RUNX1T1; STAT3; STAT5B; TCF7L2; ZBTB16;	AKT1|IDBG-22709|ENSG00000142208|207|; AKT2|IDBG-51270|ENSG00000105221|208|; AKT3|IDBG-107751|ENSG00000117020|10000|; BRAF|IDBG-44351|ENSG00000157764|673|; CCND1|IDBG-61868|ENSG00000110092|595|; CEBPA|IDBG-409028|ENSG00000245848|1050|; CHUK|IDBG-243385|ENSG00000213341|1147|; EIF4EBP1|IDBG-17284|ENSG00000187840|1978|; GRB2|IDBG-68262|ENSG00000177885|2885|; KIT|IDBG-18980|ENSG00000157404|3815|; KRAS…
Regulation of eif-4e and p70s6 kinase	4068	PID BIOCARTA	9606	17	23	1.95001e-06	3.31163e-05	AKT1; EIF4A1; EIF4E; EIF4EBP1; EIF4G1; MAPK1; MAPK14; MTOR; PABPC1; PDPK1; PIK3CA; PIK3R1; PPP2CA; PRKCA; PRKCB; PTEN; RPS6KB1;	AKT1|IDBG-22709|ENSG00000142208|207|; EIF4A1|IDBG-25777|ENSG00000161960|1973,26781,652965,652966|; EIF4E|IDBG-30970|ENSG00000151247|1977|; EIF4EBP1|IDBG-17284|ENSG00000187840|1978|; EIF4G1|IDBG-67809|ENSG00000114867|1981|; MAPK1|IDBG-2147|ENSG00000100030|5594|; MAPK14|IDBG-84613|ENSG00000112062|1432|; MTOR|IDBG-89258|ENSG00000198793|2475|; PABPC1|IDBG-30847|ENSG00000070756|26986|; PDPK1|IDBG-1064…
Resolution of Sister Chromatid Cohesion	12939	REACTOME	9606	52	112	2.01498e-06	3.36347e-05	AURKB; BIRC5; CCNB1; CDC20; CDCA5; CDCA8; CDK1; CENPF; CENPN; CENPP; CENPQ; CKAP5; CLASP1; CLIP1; DSN1; INCENP; KIF2A; KIF2C; MAD1L1; MAPRE1; MIS12; NDE1; NDEL1; NUP160; NUP37; NUP43; PAFAH1B1; PDS5B; PLK1; PPP1CC; PPP2CA; PPP2R1A; PPP2R1B; PPP2R5C; PPP2R5E; RAD21; RANBP2; RANGAP1; RCC2; RPS27; SMC1A; SMC3; STAG1; TAOK1; TUBA1A; TUBA1B; TUBA1C; TUBB2A; TUBB2B; TUBB4B; XPO1; ZWINT;	AURKB|IDBG-28278|ENSG00000178999|9212|; BIRC5|IDBG-70554|ENSG00000089685|332|; CCNB1|IDBG-25262|ENSG00000134057|891|; CDC20|IDBG-97410|ENSG00000117399|991|; CDCA5|IDBG-56321|ENSG00000146670|113130|; CDCA8|IDBG-96468|ENSG00000134690|55143|; CDK1|IDBG-75344|ENSG00000170312|983|; CENPF|IDBG-106648|ENSG00000117724|1063|; CENPN|IDBG-43296|ENSG00000166451|55839|; CENPP|IDBG-76133|ENSG00000188312|401541…
Glioma	523	KEGG	9606	35	66	2.25971e-06	3.74001e-05	AKT1; AKT2; AKT3; BRAF; CAMK2G; CCND1; CDK6; CDKN1A; CDKN2A; E2F1; E2F2; E2F3; EGFR; GRB2; IGF1R; KRAS; MAPK1; MDM2; MTOR; NRAS; PDGFB; PIK3CA; PIK3CD; PIK3CG; PIK3R1; PIK3R3; PLCG1; PRKCA; PRKCB; PTEN; RAF1; RB1; SHC3; TGFA; TP53;	AKT1|IDBG-22709|ENSG00000142208|207|; AKT2|IDBG-51270|ENSG00000105221|208|; AKT3|IDBG-107751|ENSG00000117020|10000|; BRAF|IDBG-44351|ENSG00000157764|673|; CAMK2G|IDBG-78703|ENSG00000148660|818|; CCND1|IDBG-61868|ENSG00000110092|595|; CDK6|IDBG-26773|ENSG00000105810|1021|; CDKN1A|IDBG-85033|ENSG00000124762|1026|; CDKN2A|IDBG-54547|ENSG00000147889|1029|; E2F1|IDBG-67214|ENSG00000101412|1869|; E2F2|…
KitReceptor	15910	NETPATH	9606	49	104	2.33726e-06	3.83585e-05	ABL1; ACTR2; AKT1; ATF2; CBL; CDK2; CLTC; CRK; CRKL; EIF4EBP1; EP300; EZR; FER; FOXO3; G3BP1; GRB10; GRB2; GSK3A; GSK3B; JAK2; JUN; KIT; KITLG; MAPK1; MAPK14; MAPK8; MTOR; PIK3CA; PIK3R1; PLCG1; PRKCA; PRKCB; RAF1; RASA1; RPS6; RPS6KB1; SH2B3; SH3KBP1; SKAP2; SOCS1; SOCS4; SOCS5; SOCS6; SPRED1; STAT3; STAT5B; TNFRSF10A; WIPF1; YES1;	ABL1|IDBG-89599|ENSG00000097007|25|; ACTR2|IDBG-54239|ENSG00000138071|10097|; AKT1|IDBG-22709|ENSG00000142208|207|; ATF2|IDBG-75609|ENSG00000115966|1386|; CBL|IDBG-74417|ENSG00000110395|867|; CDK2|IDBG-39545|ENSG00000123374|1017|; CLTC|IDBG-61767|ENSG00000141367|1213|; CRK|IDBG-14664|ENSG00000167193|1398|; CRKL|IDBG-1833|ENSG00000099942|1399|; EIF4EBP1|IDBG-17284|ENSG00000187840|1978|; EP300|IDBG…
S Phase	17420	REACTOME	9606	56	124	2.44906e-06	3.98585e-05	APEX1; CCNA2; CCND1; CCNE1; CCNE2; CDC25A; CDC25B; CDC6; CDCA5; CDK2; CDKN1A; CDT1; FZR1; GINS1; GINS4; MCM3; MCM5; MCM7; MYC; ORC4; ORC5; ORC6; PCNA; PDS5B; POLD3; POLE; PRIM1; PSMA4; PSMA7; PSMB1; PSMB2; PSMB5; PSMB6; PSMC1; PSMC2; PSMC3; PSMD11; PSMD12; PSMD2; PSMD3; PSMD4; PSMD5; PSMD9; PSME3; PSME4; PSMF1; RAD21; RB1; RFC3; RPA2; RPS27A; SMC1A; SMC3; STAG1; UBC; WEE1;	APEX1|IDBG-2246|ENSG00000100823|328|; CCNA2|IDBG-36372|ENSG00000145386|890|; CCND1|IDBG-61868|ENSG00000110092|595|; CCNE1|IDBG-41865|ENSG00000105173|898|; CCNE2|IDBG-29174|ENSG00000175305|9134|; CDC25A|IDBG-32204|ENSG00000164045|993|; CDC25B|IDBG-48355|ENSG00000101224|994|; CDC6|IDBG-47359|ENSG00000094804|990|; CDCA5|IDBG-56321|ENSG00000146670|113130|; CDK2|IDBG-39545|ENSG00000123374|1017|; CDKN1…
p73 transcription factor network	15377	PID NCI	9606	38	75	3.62638e-06	5.85316e-05	ABL1; AEN; BCL2L11; BRCA2; CASP2; CCNA2; CCNB1; CDK2; CDK6; CDKN1A; CHEK1; EP300; FAS; FASN; FBXO45; FLOT2; FOXO3; GNB2L1; GRAMD4; ITCH; JAG2; JAK1; MDM2; MYC; PEA15; PIN1; PLK1; PRKACB; RAD51; RB1; SFN; SIRT1; SP1; TP63; TUBA1A; UBE4B; WT1; YAP1;	ABL1|IDBG-89599|ENSG00000097007|25|; AEN|IDBG-28670|ENSG00000181026|64782|; BCL2L11|IDBG-65821|ENSG00000153094|10018|; BRCA2|IDBG-22703|ENSG00000139618|675|; CASP2|IDBG-45836|ENSG00000106144|835|; CCNA2|IDBG-36372|ENSG00000145386|890|; CCNB1|IDBG-25262|ENSG00000134057|891|; CDK2|IDBG-39545|ENSG00000123374|1017|; CDK6|IDBG-26773|ENSG00000105810|1021|; CDKN1A|IDBG-85033|ENSG00000124762|1026|; CHEK1…
RNF mutants show enhanced WNT signaling and proliferation	19131	REACTOME	9606	80	197	3.80933e-06	5.90446e-05	AKT1; AKT2; APC; AXIN1; AXIN2; BCL9; BCL9L; BTRC; CAV1; CBY1; CCDC88C; CSNK1A1; CSNK1E; CSNK2A1; CTNNB1; CTNNBIP1; CUL3; DVL1; EP300; FAM123B; FRAT1; FRAT2; FZD6; GSK3B; H2AFX; HDAC1; HIST1H2AC; HIST1H2AJ; HIST1H2BD; HIST1H2BJ; HIST2H2BE; LRP6; MEN1; MLL2; MYC; PPP2CA; PPP2R1A; PPP2R1B; PPP2R5C; PPP2R5E; PSMA4; PSMA7; PSMB1; PSMB2; PSMB5; PSMB6; PSMC1; PSMC2; PSMC3; PSMD11; PSMD12; PSMD2; PSMD3; …	AKT1|IDBG-22709|ENSG00000142208|207|; AKT2|IDBG-51270|ENSG00000105221|208|; APC|IDBG-37007|ENSG00000134982|324|; AXIN1|IDBG-7404|ENSG00000103126|8312|; AXIN2|IDBG-65085|ENSG00000168646|8313|; BCL9|IDBG-101829|ENSG00000116128|607|; BCL9L|IDBG-74063|ENSG00000186174|283149|; BTRC|IDBG-87102|ENSG00000166167|8945|; CAV1|IDBG-37314|ENSG00000105974|857|; CBY1|IDBG-7651|ENSG00000100211|25776|; CCDC88C|ID…
TCF dependent signaling in response to WNT	18732	REACTOME	9606	80	197	3.80933e-06	5.90446e-05	AKT1; AKT2; APC; AXIN1; AXIN2; BCL9; BCL9L; BTRC; CAV1; CBY1; CCDC88C; CSNK1A1; CSNK1E; CSNK2A1; CTNNB1; CTNNBIP1; CUL3; DVL1; EP300; FAM123B; FRAT1; FRAT2; FZD6; GSK3B; H2AFX; HDAC1; HIST1H2AC; HIST1H2AJ; HIST1H2BD; HIST1H2BJ; HIST2H2BE; LRP6; MEN1; MLL2; MYC; PPP2CA; PPP2R1A; PPP2R1B; PPP2R5C; PPP2R5E; PSMA4; PSMA7; PSMB1; PSMB2; PSMB5; PSMB6; PSMC1; PSMC2; PSMC3; PSMD11; PSMD12; PSMD2; PSMD3; …	AKT1|IDBG-22709|ENSG00000142208|207|; AKT2|IDBG-51270|ENSG00000105221|208|; APC|IDBG-37007|ENSG00000134982|324|; AXIN1|IDBG-7404|ENSG00000103126|8312|; AXIN2|IDBG-65085|ENSG00000168646|8313|; BCL9|IDBG-101829|ENSG00000116128|607|; BCL9L|IDBG-74063|ENSG00000186174|283149|; BTRC|IDBG-87102|ENSG00000166167|8945|; CAV1|IDBG-37314|ENSG00000105974|857|; CBY1|IDBG-7651|ENSG00000100211|25776|; CCDC88C|ID…
XAV939 inhibits tankyrase, stabilizing AXIN	19487	REACTOME	9606	80	197	3.80933e-06	5.90446e-05	AKT1; AKT2; APC; AXIN1; AXIN2; BCL9; BCL9L; BTRC; CAV1; CBY1; CCDC88C; CSNK1A1; CSNK1E; CSNK2A1; CTNNB1; CTNNBIP1; CUL3; DVL1; EP300; FAM123B; FRAT1; FRAT2; FZD6; GSK3B; H2AFX; HDAC1; HIST1H2AC; HIST1H2AJ; HIST1H2BD; HIST1H2BJ; HIST2H2BE; LRP6; MEN1; MLL2; MYC; PPP2CA; PPP2R1A; PPP2R1B; PPP2R5C; PPP2R5E; PSMA4; PSMA7; PSMB1; PSMB2; PSMB5; PSMB6; PSMC1; PSMC2; PSMC3; PSMD11; PSMD12; PSMD2; PSMD3; …	AKT1|IDBG-22709|ENSG00000142208|207|; AKT2|IDBG-51270|ENSG00000105221|208|; APC|IDBG-37007|ENSG00000134982|324|; AXIN1|IDBG-7404|ENSG00000103126|8312|; AXIN2|IDBG-65085|ENSG00000168646|8313|; BCL9|IDBG-101829|ENSG00000116128|607|; BCL9L|IDBG-74063|ENSG00000186174|283149|; BTRC|IDBG-87102|ENSG00000166167|8945|; CAV1|IDBG-37314|ENSG00000105974|857|; CBY1|IDBG-7651|ENSG00000100211|25776|; CCDC88C|ID…
misspliced LRP5 mutants have enhanced beta-catenin-dependent signaling	16943	REACTOME	9606	80	197	3.80933e-06	5.90446e-05	AKT1; AKT2; APC; AXIN1; AXIN2; BCL9; BCL9L; BTRC; CAV1; CBY1; CCDC88C; CSNK1A1; CSNK1E; CSNK2A1; CTNNB1; CTNNBIP1; CUL3; DVL1; EP300; FAM123B; FRAT1; FRAT2; FZD6; GSK3B; H2AFX; HDAC1; HIST1H2AC; HIST1H2AJ; HIST1H2BD; HIST1H2BJ; HIST2H2BE; LRP6; MEN1; MLL2; MYC; PPP2CA; PPP2R1A; PPP2R1B; PPP2R5C; PPP2R5E; PSMA4; PSMA7; PSMB1; PSMB2; PSMB5; PSMB6; PSMC1; PSMC2; PSMC3; PSMD11; PSMD12; PSMD2; PSMD3; …	AKT1|IDBG-22709|ENSG00000142208|207|; AKT2|IDBG-51270|ENSG00000105221|208|; APC|IDBG-37007|ENSG00000134982|324|; AXIN1|IDBG-7404|ENSG00000103126|8312|; AXIN2|IDBG-65085|ENSG00000168646|8313|; BCL9|IDBG-101829|ENSG00000116128|607|; BCL9L|IDBG-74063|ENSG00000186174|283149|; BTRC|IDBG-87102|ENSG00000166167|8945|; CAV1|IDBG-37314|ENSG00000105974|857|; CBY1|IDBG-7651|ENSG00000100211|25776|; CCDC88C|ID…
Downstream signal transduction	13329	REACTOME	9606	63	146	3.92379e-06	6.03399e-05	ADCY9; AKT1; AKT2; AKT3; CD28; CDK1; CDKN1A; CHUK; CREB1; CRK; CRKL; EGFR; EIF2C1; EIF2C2; EIF2C3; EIF2C4; ERBB2; EREG; FGF2; FGF7; FGFR4; FOXO3; FRS2; GAB1; GSK3A; GSK3B; IL6; ITPR1; ITPR3; JAK1; JAK2; KIT; KRAS; MAPK1; MDM2; MOV10; MTOR; NRAS; PDGFB; PDPK1; PHLPP1; PHLPP2; PIK3CA; PIK3CD; PIK3R1; PIK3R3; PLCG1; PRKACA; PRKACB; PRKAR1A; PRKAR2A; PRKCA; PRKCD; PTEN; RAF1; RASA1; RICTOR; STAT3; ST…	ADCY9|IDBG-12514|ENSG00000162104|115|; AKT1|IDBG-22709|ENSG00000142208|207|; AKT2|IDBG-51270|ENSG00000105221|208|; AKT3|IDBG-107751|ENSG00000117020|10000|; CD28|IDBG-79183|ENSG00000178562|940|; CDK1|IDBG-75344|ENSG00000170312|983|; CDKN1A|IDBG-85033|ENSG00000124762|1026|; CHUK|IDBG-243385|ENSG00000213341|1147|; CREB1|IDBG-79573|ENSG00000118260|1385|; CRK|IDBG-14664|ENSG00000167193|1398|; CRKL|IDB…
PKB-mediated events	16929	REACTOME	9606	19	28	3.79639e-06	6.07734e-05	AKT2; CAB39; EEF2K; EIF4B; EIF4E; EIF4EBP1; EIF4G1; MTOR; PDE3B; PPM1A; PRKAA1; PRKAB2; RHEB; RPS6; RPS6KB1; STK11; STRADB; TSC1; TSC2;	AKT2|IDBG-51270|ENSG00000105221|208|; CAB39|IDBG-82966|ENSG00000135932|51719|; EEF2K|IDBG-19885|ENSG00000103319|101930123,29904|; EIF4B|IDBG-35510|ENSG00000063046|1975|; EIF4E|IDBG-30970|ENSG00000151247|1977|; EIF4EBP1|IDBG-17284|ENSG00000187840|1978|; EIF4G1|IDBG-67809|ENSG00000114867|1981|; MTOR|IDBG-89258|ENSG00000198793|2475|; PDE3B|IDBG-33215|ENSG00000152270|5140|; PPM1A|IDBG-8210|ENSG000001…
AMER1 mutants destabilize the destruction complex	16848	REACTOME	9606	40	81	4.61879e-06	6.13639e-05	APC; AXIN1; BTRC; CSNK1A1; CTNNB1; FAM123B; FRAT1; FRAT2; GSK3B; HDAC1; PPP2CA; PPP2R1A; PPP2R1B; PPP2R5C; PPP2R5E; PSMA4; PSMA7; PSMB1; PSMB2; PSMB5; PSMB6; PSMC1; PSMC2; PSMC3; PSMD11; PSMD12; PSMD2; PSMD3; PSMD4; PSMD5; PSMD9; PSME3; PSME4; PSMF1; RBX1; RPS27A; TCF7L2; TLE3; TLE4; UBC;	APC|IDBG-37007|ENSG00000134982|324|; AXIN1|IDBG-7404|ENSG00000103126|8312|; BTRC|IDBG-87102|ENSG00000166167|8945|; CSNK1A1|IDBG-52965|ENSG00000113712|1452|; CTNNB1|IDBG-27347|ENSG00000168036|1499|; FAM123B|IDBG-73111|ENSG00000184675|139285|; FRAT1|IDBG-84511|ENSG00000165879|10023|; FRAT2|IDBG-84538|ENSG00000181274|23401|; GSK3B|IDBG-51663|ENSG00000082701|2932|; HDAC1|IDBG-95712|ENSG00000116478|30…
APC truncation mutants are not K63 polyubiquitinated	16833	REACTOME	9606	40	81	4.61879e-06	6.13639e-05	APC; AXIN1; BTRC; CSNK1A1; CTNNB1; FAM123B; FRAT1; FRAT2; GSK3B; HDAC1; PPP2CA; PPP2R1A; PPP2R1B; PPP2R5C; PPP2R5E; PSMA4; PSMA7; PSMB1; PSMB2; PSMB5; PSMB6; PSMC1; PSMC2; PSMC3; PSMD11; PSMD12; PSMD2; PSMD3; PSMD4; PSMD5; PSMD9; PSME3; PSME4; PSMF1; RBX1; RPS27A; TCF7L2; TLE3; TLE4; UBC;	APC|IDBG-37007|ENSG00000134982|324|; AXIN1|IDBG-7404|ENSG00000103126|8312|; BTRC|IDBG-87102|ENSG00000166167|8945|; CSNK1A1|IDBG-52965|ENSG00000113712|1452|; CTNNB1|IDBG-27347|ENSG00000168036|1499|; FAM123B|IDBG-73111|ENSG00000184675|139285|; FRAT1|IDBG-84511|ENSG00000165879|10023|; FRAT2|IDBG-84538|ENSG00000181274|23401|; GSK3B|IDBG-51663|ENSG00000082701|2932|; HDAC1|IDBG-95712|ENSG00000116478|30…
APC truncation mutants have impaired AXIN binding	17628	REACTOME	9606	40	81	4.61879e-06	6.13639e-05	APC; AXIN1; BTRC; CSNK1A1; CTNNB1; FAM123B; FRAT1; FRAT2; GSK3B; HDAC1; PPP2CA; PPP2R1A; PPP2R1B; PPP2R5C; PPP2R5E; PSMA4; PSMA7; PSMB1; PSMB2; PSMB5; PSMB6; PSMC1; PSMC2; PSMC3; PSMD11; PSMD12; PSMD2; PSMD3; PSMD4; PSMD5; PSMD9; PSME3; PSME4; PSMF1; RBX1; RPS27A; TCF7L2; TLE3; TLE4; UBC;	APC|IDBG-37007|ENSG00000134982|324|; AXIN1|IDBG-7404|ENSG00000103126|8312|; BTRC|IDBG-87102|ENSG00000166167|8945|; CSNK1A1|IDBG-52965|ENSG00000113712|1452|; CTNNB1|IDBG-27347|ENSG00000168036|1499|; FAM123B|IDBG-73111|ENSG00000184675|139285|; FRAT1|IDBG-84511|ENSG00000165879|10023|; FRAT2|IDBG-84538|ENSG00000181274|23401|; GSK3B|IDBG-51663|ENSG00000082701|2932|; HDAC1|IDBG-95712|ENSG00000116478|30…
AXIN missense mutants destabilize the destruction complex	17110	REACTOME	9606	40	81	4.61879e-06	6.13639e-05	APC; AXIN1; BTRC; CSNK1A1; CTNNB1; FAM123B; FRAT1; FRAT2; GSK3B; HDAC1; PPP2CA; PPP2R1A; PPP2R1B; PPP2R5C; PPP2R5E; PSMA4; PSMA7; PSMB1; PSMB2; PSMB5; PSMB6; PSMC1; PSMC2; PSMC3; PSMD11; PSMD12; PSMD2; PSMD3; PSMD4; PSMD5; PSMD9; PSME3; PSME4; PSMF1; RBX1; RPS27A; TCF7L2; TLE3; TLE4; UBC;	APC|IDBG-37007|ENSG00000134982|324|; AXIN1|IDBG-7404|ENSG00000103126|8312|; BTRC|IDBG-87102|ENSG00000166167|8945|; CSNK1A1|IDBG-52965|ENSG00000113712|1452|; CTNNB1|IDBG-27347|ENSG00000168036|1499|; FAM123B|IDBG-73111|ENSG00000184675|139285|; FRAT1|IDBG-84511|ENSG00000165879|10023|; FRAT2|IDBG-84538|ENSG00000181274|23401|; GSK3B|IDBG-51663|ENSG00000082701|2932|; HDAC1|IDBG-95712|ENSG00000116478|30…
AXIN mutants destabilize the destruction complex, activating WNT signaling	16826	REACTOME	9606	40	81	4.61879e-06	6.13639e-05	APC; AXIN1; BTRC; CSNK1A1; CTNNB1; FAM123B; FRAT1; FRAT2; GSK3B; HDAC1; PPP2CA; PPP2R1A; PPP2R1B; PPP2R5C; PPP2R5E; PSMA4; PSMA7; PSMB1; PSMB2; PSMB5; PSMB6; PSMC1; PSMC2; PSMC3; PSMD11; PSMD12; PSMD2; PSMD3; PSMD4; PSMD5; PSMD9; PSME3; PSME4; PSMF1; RBX1; RPS27A; TCF7L2; TLE3; TLE4; UBC;	APC|IDBG-37007|ENSG00000134982|324|; AXIN1|IDBG-7404|ENSG00000103126|8312|; BTRC|IDBG-87102|ENSG00000166167|8945|; CSNK1A1|IDBG-52965|ENSG00000113712|1452|; CTNNB1|IDBG-27347|ENSG00000168036|1499|; FAM123B|IDBG-73111|ENSG00000184675|139285|; FRAT1|IDBG-84511|ENSG00000165879|10023|; FRAT2|IDBG-84538|ENSG00000181274|23401|; GSK3B|IDBG-51663|ENSG00000082701|2932|; HDAC1|IDBG-95712|ENSG00000116478|30…
Degradation of beta-catenin by the destruction complex	13328	REACTOME	9606	40	81	4.61879e-06	6.13639e-05	APC; AXIN1; BTRC; CSNK1A1; CTNNB1; FAM123B; FRAT1; FRAT2; GSK3B; HDAC1; PPP2CA; PPP2R1A; PPP2R1B; PPP2R5C; PPP2R5E; PSMA4; PSMA7; PSMB1; PSMB2; PSMB5; PSMB6; PSMC1; PSMC2; PSMC3; PSMD11; PSMD12; PSMD2; PSMD3; PSMD4; PSMD5; PSMD9; PSME3; PSME4; PSMF1; RBX1; RPS27A; TCF7L2; TLE3; TLE4; UBC;	APC|IDBG-37007|ENSG00000134982|324|; AXIN1|IDBG-7404|ENSG00000103126|8312|; BTRC|IDBG-87102|ENSG00000166167|8945|; CSNK1A1|IDBG-52965|ENSG00000113712|1452|; CTNNB1|IDBG-27347|ENSG00000168036|1499|; FAM123B|IDBG-73111|ENSG00000184675|139285|; FRAT1|IDBG-84511|ENSG00000165879|10023|; FRAT2|IDBG-84538|ENSG00000181274|23401|; GSK3B|IDBG-51663|ENSG00000082701|2932|; HDAC1|IDBG-95712|ENSG00000116478|30…
IL2	15918	NETPATH	9606	40	81	4.61879e-06	6.13639e-05	AKT1; ATF2; BCL2; CBL; CCNE1; CDK2; CREB1; CRK; CRKL; EIF3B; EIF4E; EIF4EBP1; ETS2; FOXO3; GRB2; HSP90AA1; JAK1; JAK2; JUN; MAPK1; MAPK14; MAPK8; MTOR; NFKB1; NR3C1; PIK3CA; PIK3CD; PIK3CG; PIK3R1; PIK3R3; RAF1; RPS6; RPS6KB1; SGK1; SOCS1; SOCS3; STAM2; STAT3; STAT5B; YBX1;	AKT1|IDBG-22709|ENSG00000142208|207|; ATF2|IDBG-75609|ENSG00000115966|1386|; BCL2|IDBG-4354|ENSG00000171791|596|; CBL|IDBG-74417|ENSG00000110395|867|; CCNE1|IDBG-41865|ENSG00000105173|898|; CDK2|IDBG-39545|ENSG00000123374|1017|; CREB1|IDBG-79573|ENSG00000118260|1385|; CRK|IDBG-14664|ENSG00000167193|1398|; CRKL|IDBG-1833|ENSG00000099942|1399|; EIF3B|IDBG-6921|ENSG00000106263|8662|; EIF4E|IDBG-3097…
S33 mutants of beta-catenin aren't phosphorylated	18561	REACTOME	9606	40	81	4.61879e-06	6.13639e-05	APC; AXIN1; BTRC; CSNK1A1; CTNNB1; FAM123B; FRAT1; FRAT2; GSK3B; HDAC1; PPP2CA; PPP2R1A; PPP2R1B; PPP2R5C; PPP2R5E; PSMA4; PSMA7; PSMB1; PSMB2; PSMB5; PSMB6; PSMC1; PSMC2; PSMC3; PSMD11; PSMD12; PSMD2; PSMD3; PSMD4; PSMD5; PSMD9; PSME3; PSME4; PSMF1; RBX1; RPS27A; TCF7L2; TLE3; TLE4; UBC;	APC|IDBG-37007|ENSG00000134982|324|; AXIN1|IDBG-7404|ENSG00000103126|8312|; BTRC|IDBG-87102|ENSG00000166167|8945|; CSNK1A1|IDBG-52965|ENSG00000113712|1452|; CTNNB1|IDBG-27347|ENSG00000168036|1499|; FAM123B|IDBG-73111|ENSG00000184675|139285|; FRAT1|IDBG-84511|ENSG00000165879|10023|; FRAT2|IDBG-84538|ENSG00000181274|23401|; GSK3B|IDBG-51663|ENSG00000082701|2932|; HDAC1|IDBG-95712|ENSG00000116478|30…
S37 mutants of beta-catenin aren't phosphorylated	19772	REACTOME	9606	40	81	4.61879e-06	6.13639e-05	APC; AXIN1; BTRC; CSNK1A1; CTNNB1; FAM123B; FRAT1; FRAT2; GSK3B; HDAC1; PPP2CA; PPP2R1A; PPP2R1B; PPP2R5C; PPP2R5E; PSMA4; PSMA7; PSMB1; PSMB2; PSMB5; PSMB6; PSMC1; PSMC2; PSMC3; PSMD11; PSMD12; PSMD2; PSMD3; PSMD4; PSMD5; PSMD9; PSME3; PSME4; PSMF1; RBX1; RPS27A; TCF7L2; TLE3; TLE4; UBC;	APC|IDBG-37007|ENSG00000134982|324|; AXIN1|IDBG-7404|ENSG00000103126|8312|; BTRC|IDBG-87102|ENSG00000166167|8945|; CSNK1A1|IDBG-52965|ENSG00000113712|1452|; CTNNB1|IDBG-27347|ENSG00000168036|1499|; FAM123B|IDBG-73111|ENSG00000184675|139285|; FRAT1|IDBG-84511|ENSG00000165879|10023|; FRAT2|IDBG-84538|ENSG00000181274|23401|; GSK3B|IDBG-51663|ENSG00000082701|2932|; HDAC1|IDBG-95712|ENSG00000116478|30…
S45 mutants of beta-catenin aren't phosphorylated	18114	REACTOME	9606	40	81	4.61879e-06	6.13639e-05	APC; AXIN1; BTRC; CSNK1A1; CTNNB1; FAM123B; FRAT1; FRAT2; GSK3B; HDAC1; PPP2CA; PPP2R1A; PPP2R1B; PPP2R5C; PPP2R5E; PSMA4; PSMA7; PSMB1; PSMB2; PSMB5; PSMB6; PSMC1; PSMC2; PSMC3; PSMD11; PSMD12; PSMD2; PSMD3; PSMD4; PSMD5; PSMD9; PSME3; PSME4; PSMF1; RBX1; RPS27A; TCF7L2; TLE3; TLE4; UBC;	APC|IDBG-37007|ENSG00000134982|324|; AXIN1|IDBG-7404|ENSG00000103126|8312|; BTRC|IDBG-87102|ENSG00000166167|8945|; CSNK1A1|IDBG-52965|ENSG00000113712|1452|; CTNNB1|IDBG-27347|ENSG00000168036|1499|; FAM123B|IDBG-73111|ENSG00000184675|139285|; FRAT1|IDBG-84511|ENSG00000165879|10023|; FRAT2|IDBG-84538|ENSG00000181274|23401|; GSK3B|IDBG-51663|ENSG00000082701|2932|; HDAC1|IDBG-95712|ENSG00000116478|30…
T41 mutants of beta-catenin aren't phosphorylated	17841	REACTOME	9606	40	81	4.61879e-06	6.13639e-05	APC; AXIN1; BTRC; CSNK1A1; CTNNB1; FAM123B; FRAT1; FRAT2; GSK3B; HDAC1; PPP2CA; PPP2R1A; PPP2R1B; PPP2R5C; PPP2R5E; PSMA4; PSMA7; PSMB1; PSMB2; PSMB5; PSMB6; PSMC1; PSMC2; PSMC3; PSMD11; PSMD12; PSMD2; PSMD3; PSMD4; PSMD5; PSMD9; PSME3; PSME4; PSMF1; RBX1; RPS27A; TCF7L2; TLE3; TLE4; UBC;	APC|IDBG-37007|ENSG00000134982|324|; AXIN1|IDBG-7404|ENSG00000103126|8312|; BTRC|IDBG-87102|ENSG00000166167|8945|; CSNK1A1|IDBG-52965|ENSG00000113712|1452|; CTNNB1|IDBG-27347|ENSG00000168036|1499|; FAM123B|IDBG-73111|ENSG00000184675|139285|; FRAT1|IDBG-84511|ENSG00000165879|10023|; FRAT2|IDBG-84538|ENSG00000181274|23401|; GSK3B|IDBG-51663|ENSG00000082701|2932|; HDAC1|IDBG-95712|ENSG00000116478|30…
TCF7L2 mutants don't bind CTBP	19152	REACTOME	9606	40	81	4.61879e-06	6.13639e-05	APC; AXIN1; BTRC; CSNK1A1; CTNNB1; FAM123B; FRAT1; FRAT2; GSK3B; HDAC1; PPP2CA; PPP2R1A; PPP2R1B; PPP2R5C; PPP2R5E; PSMA4; PSMA7; PSMB1; PSMB2; PSMB5; PSMB6; PSMC1; PSMC2; PSMC3; PSMD11; PSMD12; PSMD2; PSMD3; PSMD4; PSMD5; PSMD9; PSME3; PSME4; PSMF1; RBX1; RPS27A; TCF7L2; TLE3; TLE4; UBC;	APC|IDBG-37007|ENSG00000134982|324|; AXIN1|IDBG-7404|ENSG00000103126|8312|; BTRC|IDBG-87102|ENSG00000166167|8945|; CSNK1A1|IDBG-52965|ENSG00000113712|1452|; CTNNB1|IDBG-27347|ENSG00000168036|1499|; FAM123B|IDBG-73111|ENSG00000184675|139285|; FRAT1|IDBG-84511|ENSG00000165879|10023|; FRAT2|IDBG-84538|ENSG00000181274|23401|; GSK3B|IDBG-51663|ENSG00000082701|2932|; HDAC1|IDBG-95712|ENSG00000116478|30…
deletions in the AMER1 gene destabilize the destruction complex	18145	REACTOME	9606	40	81	4.61879e-06	6.13639e-05	APC; AXIN1; BTRC; CSNK1A1; CTNNB1; FAM123B; FRAT1; FRAT2; GSK3B; HDAC1; PPP2CA; PPP2R1A; PPP2R1B; PPP2R5C; PPP2R5E; PSMA4; PSMA7; PSMB1; PSMB2; PSMB5; PSMB6; PSMC1; PSMC2; PSMC3; PSMD11; PSMD12; PSMD2; PSMD3; PSMD4; PSMD5; PSMD9; PSME3; PSME4; PSMF1; RBX1; RPS27A; TCF7L2; TLE3; TLE4; UBC;	APC|IDBG-37007|ENSG00000134982|324|; AXIN1|IDBG-7404|ENSG00000103126|8312|; BTRC|IDBG-87102|ENSG00000166167|8945|; CSNK1A1|IDBG-52965|ENSG00000113712|1452|; CTNNB1|IDBG-27347|ENSG00000168036|1499|; FAM123B|IDBG-73111|ENSG00000184675|139285|; FRAT1|IDBG-84511|ENSG00000165879|10023|; FRAT2|IDBG-84538|ENSG00000181274|23401|; GSK3B|IDBG-51663|ENSG00000082701|2932|; HDAC1|IDBG-95712|ENSG00000116478|30…
deletions in the AXIN genes in hepatocellular carcinoma result in elevated WNT signaling	19027	REACTOME	9606	40	81	4.61879e-06	6.13639e-05	APC; AXIN1; BTRC; CSNK1A1; CTNNB1; FAM123B; FRAT1; FRAT2; GSK3B; HDAC1; PPP2CA; PPP2R1A; PPP2R1B; PPP2R5C; PPP2R5E; PSMA4; PSMA7; PSMB1; PSMB2; PSMB5; PSMB6; PSMC1; PSMC2; PSMC3; PSMD11; PSMD12; PSMD2; PSMD3; PSMD4; PSMD5; PSMD9; PSME3; PSME4; PSMF1; RBX1; RPS27A; TCF7L2; TLE3; TLE4; UBC;	APC|IDBG-37007|ENSG00000134982|324|; AXIN1|IDBG-7404|ENSG00000103126|8312|; BTRC|IDBG-87102|ENSG00000166167|8945|; CSNK1A1|IDBG-52965|ENSG00000113712|1452|; CTNNB1|IDBG-27347|ENSG00000168036|1499|; FAM123B|IDBG-73111|ENSG00000184675|139285|; FRAT1|IDBG-84511|ENSG00000165879|10023|; FRAT2|IDBG-84538|ENSG00000181274|23401|; GSK3B|IDBG-51663|ENSG00000082701|2932|; HDAC1|IDBG-95712|ENSG00000116478|30…
misspliced GSK3beta mutants stabilize beta-catenin	18097	REACTOME	9606	40	81	4.61879e-06	6.13639e-05	APC; AXIN1; BTRC; CSNK1A1; CTNNB1; FAM123B; FRAT1; FRAT2; GSK3B; HDAC1; PPP2CA; PPP2R1A; PPP2R1B; PPP2R5C; PPP2R5E; PSMA4; PSMA7; PSMB1; PSMB2; PSMB5; PSMB6; PSMC1; PSMC2; PSMC3; PSMD11; PSMD12; PSMD2; PSMD3; PSMD4; PSMD5; PSMD9; PSME3; PSME4; PSMF1; RBX1; RPS27A; TCF7L2; TLE3; TLE4; UBC;	APC|IDBG-37007|ENSG00000134982|324|; AXIN1|IDBG-7404|ENSG00000103126|8312|; BTRC|IDBG-87102|ENSG00000166167|8945|; CSNK1A1|IDBG-52965|ENSG00000113712|1452|; CTNNB1|IDBG-27347|ENSG00000168036|1499|; FAM123B|IDBG-73111|ENSG00000184675|139285|; FRAT1|IDBG-84511|ENSG00000165879|10023|; FRAT2|IDBG-84538|ENSG00000181274|23401|; GSK3B|IDBG-51663|ENSG00000082701|2932|; HDAC1|IDBG-95712|ENSG00000116478|30…
phosphorylation site mutants of CTNNB1 are not targeted to the proteasome by the destruction complex	18661	REACTOME	9606	40	81	4.61879e-06	6.13639e-05	APC; AXIN1; BTRC; CSNK1A1; CTNNB1; FAM123B; FRAT1; FRAT2; GSK3B; HDAC1; PPP2CA; PPP2R1A; PPP2R1B; PPP2R5C; PPP2R5E; PSMA4; PSMA7; PSMB1; PSMB2; PSMB5; PSMB6; PSMC1; PSMC2; PSMC3; PSMD11; PSMD12; PSMD2; PSMD3; PSMD4; PSMD5; PSMD9; PSME3; PSME4; PSMF1; RBX1; RPS27A; TCF7L2; TLE3; TLE4; UBC;	APC|IDBG-37007|ENSG00000134982|324|; AXIN1|IDBG-7404|ENSG00000103126|8312|; BTRC|IDBG-87102|ENSG00000166167|8945|; CSNK1A1|IDBG-52965|ENSG00000113712|1452|; CTNNB1|IDBG-27347|ENSG00000168036|1499|; FAM123B|IDBG-73111|ENSG00000184675|139285|; FRAT1|IDBG-84511|ENSG00000165879|10023|; FRAT2|IDBG-84538|ENSG00000181274|23401|; GSK3B|IDBG-51663|ENSG00000082701|2932|; HDAC1|IDBG-95712|ENSG00000116478|30…
truncated APC mutants destabilize the destruction complex	16689	REACTOME	9606	40	81	4.61879e-06	6.13639e-05	APC; AXIN1; BTRC; CSNK1A1; CTNNB1; FAM123B; FRAT1; FRAT2; GSK3B; HDAC1; PPP2CA; PPP2R1A; PPP2R1B; PPP2R5C; PPP2R5E; PSMA4; PSMA7; PSMB1; PSMB2; PSMB5; PSMB6; PSMC1; PSMC2; PSMC3; PSMD11; PSMD12; PSMD2; PSMD3; PSMD4; PSMD5; PSMD9; PSME3; PSME4; PSMF1; RBX1; RPS27A; TCF7L2; TLE3; TLE4; UBC;	APC|IDBG-37007|ENSG00000134982|324|; AXIN1|IDBG-7404|ENSG00000103126|8312|; BTRC|IDBG-87102|ENSG00000166167|8945|; CSNK1A1|IDBG-52965|ENSG00000113712|1452|; CTNNB1|IDBG-27347|ENSG00000168036|1499|; FAM123B|IDBG-73111|ENSG00000184675|139285|; FRAT1|IDBG-84511|ENSG00000165879|10023|; FRAT2|IDBG-84538|ENSG00000181274|23401|; GSK3B|IDBG-51663|ENSG00000082701|2932|; HDAC1|IDBG-95712|ENSG00000116478|30…
truncations of AMER1 destabilize the destruction complex	18627	REACTOME	9606	40	81	4.61879e-06	6.13639e-05	APC; AXIN1; BTRC; CSNK1A1; CTNNB1; FAM123B; FRAT1; FRAT2; GSK3B; HDAC1; PPP2CA; PPP2R1A; PPP2R1B; PPP2R5C; PPP2R5E; PSMA4; PSMA7; PSMB1; PSMB2; PSMB5; PSMB6; PSMC1; PSMC2; PSMC3; PSMD11; PSMD12; PSMD2; PSMD3; PSMD4; PSMD5; PSMD9; PSME3; PSME4; PSMF1; RBX1; RPS27A; TCF7L2; TLE3; TLE4; UBC;	APC|IDBG-37007|ENSG00000134982|324|; AXIN1|IDBG-7404|ENSG00000103126|8312|; BTRC|IDBG-87102|ENSG00000166167|8945|; CSNK1A1|IDBG-52965|ENSG00000113712|1452|; CTNNB1|IDBG-27347|ENSG00000168036|1499|; FAM123B|IDBG-73111|ENSG00000184675|139285|; FRAT1|IDBG-84511|ENSG00000165879|10023|; FRAT2|IDBG-84538|ENSG00000181274|23401|; GSK3B|IDBG-51663|ENSG00000082701|2932|; HDAC1|IDBG-95712|ENSG00000116478|30…
Regulation of Telomerase	15864	PID NCI	9606	34	65	4.71128e-06	6.21697e-05	ABL1; AKT1; ATM; CCND1; DKC1; E2F1; EGFR; ESR1; HDAC1; HDAC2; HNRNPC; HSP90AA1; IFNAR2; IFNG; JUN; MTOR; MXD1; MYC; NCL; NFKB1; PTGES3; RBBP7; RPS6KB1; SAP30; SIN3A; SIN3B; SMAD3; SP1; TERF2; TERF2IP; TGFB1; TNKS; WT1; ZNFX1;	ABL1|IDBG-89599|ENSG00000097007|25|; AKT1|IDBG-22709|ENSG00000142208|207|; ATM|IDBG-70193|ENSG00000149311|472|; CCND1|IDBG-61868|ENSG00000110092|595|; DKC1|IDBG-92073|ENSG00000130826|100847052,1736,677835|; E2F1|IDBG-67214|ENSG00000101412|1869|; EGFR|IDBG-16933|ENSG00000146648|1956|; ESR1|IDBG-97997|ENSG00000091831|2099|; HDAC1|IDBG-95712|ENSG00000116478|3065|; HDAC2|IDBG-95591|ENSG00000196591|30…
Signaling by NOTCH	18790	REACTOME	9606	50	109	4.84813e-06	6.35463e-05	ADAM10; ARRB1; ATP2A2; B4GALT1; CCND1; CREB1; DLL4; DTX2; E2F1; E2F3; EIF2C1; EIF2C2; EIF2C3; EIF2C4; EP300; FURIN; HDAC10; HDAC1; HDAC2; HDAC4; HDAC5; HES1; HEYL; HIF1A; ITCH; JAG2; JUN; KAT2A; KAT2B; LFNG; MAML1; MDK; MIB1; MOV10; MYC; NCOR2; NCSTN; NOTCH2; POFUT1; RBPJ; RBX1; RPS27A; SEL1L; TBL1X; TBL1XR1; TLE4; TNRC6A; TNRC6B; TP53; UBC;	ADAM10|IDBG-14155|ENSG00000137845|102|; ARRB1|IDBG-64687|ENSG00000137486|102724825,102724972,408|; ATP2A2|IDBG-56943|ENSG00000174437|488|; B4GALT1|IDBG-56701|ENSG00000086062|2683|; CCND1|IDBG-61868|ENSG00000110092|595|; CREB1|IDBG-79573|ENSG00000118260|1385|; DLL4|IDBG-6848|ENSG00000128917|54567|; DTX2|IDBG-23309|ENSG00000091073|113878|; E2F1|IDBG-67214|ENSG00000101412|1869|; E2F3|IDBG-64143|ENSG…
Cytosolic tRNA aminoacylation	13744	REACTOME	9606	17	24	5.06764e-06	6.59806e-05	AARS; AIMP1; AIMP2; CARS; FARSB; GARS; HARS; IARS; LARS; MARS; NARS; PPA1; QARS; RARS; SARS; VARS; WARS;	AARS|IDBG-39794|ENSG00000090861|16|; AIMP1|IDBG-33233|ENSG00000164022|9255|; AIMP2|IDBG-8010|ENSG00000106305|7965|; CARS|IDBG-23884|ENSG00000110619|833|; FARSB|IDBG-82208|ENSG00000116120|10056|; GARS|IDBG-11151|ENSG00000106105|2617|; HARS|IDBG-49355|ENSG00000170445|101928623,3035|; IARS|IDBG-75850|ENSG00000196305|3376|; LARS|IDBG-51947|ENSG00000133706|102724915,102724932,51520|; MARS|IDBG-42746|E…
G0 and Early G1	12962	REACTOME	9606	18	26	4.43476e-06	6.76648e-05	CCNA2; CCNE1; CCNE2; CDC25A; CDC6; CDK1; CDK2; DYRK1A; E2F1; E2F5; HDAC1; LIN37; LIN54; LIN9; MYBL2; PCNA; RBL1; RBL2;	CCNA2|IDBG-36372|ENSG00000145386|890|; CCNE1|IDBG-41865|ENSG00000105173|898|; CCNE2|IDBG-29174|ENSG00000175305|9134|; CDC25A|IDBG-32204|ENSG00000164045|993|; CDC6|IDBG-47359|ENSG00000094804|990|; CDK1|IDBG-75344|ENSG00000170312|983|; CDK2|IDBG-39545|ENSG00000123374|1017|; DYRK1A|IDBG-3163|ENSG00000157540|1859|; E2F1|IDBG-67214|ENSG00000101412|1869|; E2F5|IDBG-27065|ENSG00000133740|1875|; HDAC1|ID…
Membrane Trafficking	19875	REACTOME	9606	83	207	4.56318e-06	6.90844e-05	ACTG1; AKT1; AKT2; AP1G1; AP2M1; ARCN1; ARF1; ARRB1; BLOC1S3; CHMP4B; CLTA; CLTC; COPA; COPG; COPZ1; CPD; DNM2; EXOC5; EXOC7; FTH1; FTL; GAK; GBF1; GJA1; GJB7; GNS; HIP1R; HSPA8; IGF2R; KIF3A; KIF3B; LNPEP; M6PR; MYH2; MYO1C; MYO5A; MYO6; NECAP1; OCRL; PRKAB2; PUM1; RAB10; RAB11A; RAB14; RAB4A; RAB5C; RAB8A; RALGAPB; RPS27A; SEC23A; SEC24A; SEC24B; SFN; SNAPIN; SNF8; SNX5; SNX9; STAM2; STX4; STXB…	ACTG1|IDBG-72264|ENSG00000184009|60,71|; AKT1|IDBG-22709|ENSG00000142208|207|; AKT2|IDBG-51270|ENSG00000105221|208|; AP1G1|IDBG-41180|ENSG00000166747|164|; AP2M1|IDBG-67524|ENSG00000161203|1173|; ARCN1|IDBG-73982|ENSG00000095139|372|; ARF1|IDBG-107128|ENSG00000143761|100500810,375|; ARRB1|IDBG-64687|ENSG00000137486|102724825,102724972,408|; BLOC1S3|IDBG-57190|ENSG00000189114|388552|; CHMP4B|IDBG-…
Wnt	15912	NETPATH	9606	53	118	5.51496e-06	7.13293e-05	AKT1; APC; ARRB1; AXIN1; AXIN2; BCL9; BTRC; CCND1; CDH1; CDK6; CSNK1A1; CSNK1E; CTNNB1; DIXDC1; DVL1; FRAT1; FRAT2; FRZB; FZD6; FZD9; GSK3A; GSK3B; ILK; JUN; LRP6; MAP2K4; MAP3K1; MAP3K4; MAP3K7; MAPK1; MAPK8; PAX2; PIN1; PPARG; PPP1CA; PPP2CA; PRKACA; PRKCA; PRKCB; PRKCD; RAF1; ROR1; SETDB1; SFRP1; SMAD1; TCF3; TCF4; TCF7L2; WNT3A; WNT4; WNT5A; WNT7B; YES1;	AKT1|IDBG-22709|ENSG00000142208|207|; APC|IDBG-37007|ENSG00000134982|324|; ARRB1|IDBG-64687|ENSG00000137486|102724825,102724972,408|; AXIN1|IDBG-7404|ENSG00000103126|8312|; AXIN2|IDBG-65085|ENSG00000168646|8313|; BCL9|IDBG-101829|ENSG00000116128|607|; BTRC|IDBG-87102|ENSG00000166167|8945|; CCND1|IDBG-61868|ENSG00000110092|595|; CDH1|IDBG-38622|ENSG00000039068|999|; CDK6|IDBG-26773|ENSG00000105810…
Integrin-linked kinase signaling	15296	PID NCI	9606	26	45	5.7242e-06	7.35485e-05	ACTN1; AKT1; ARHGEF7; AURKA; CCND1; CDC37; CKAP5; CREB1; CTNNB1; DIAPH1; ELMO2; GIT2; GSK3B; HSP90AA1; ILK; ILKAP; IQGAP1; JUN; LIMS1; NACA; PXN; RICTOR; RUVBL2; TACC3; XPO1; ZYX;	ACTN1|IDBG-10222|ENSG00000072110|87|; AKT1|IDBG-22709|ENSG00000142208|207|; ARHGEF7|IDBG-51160|ENSG00000102606|8874|; AURKA|IDBG-81805|ENSG00000087586|6790|; CCND1|IDBG-61868|ENSG00000110092|595|; CDC37|IDBG-27267|ENSG00000105401|11140|; CKAP5|IDBG-42318|ENSG00000175216|9793|; CREB1|IDBG-79573|ENSG00000118260|1385|; CTNNB1|IDBG-27347|ENSG00000168036|1499|; DIAPH1|IDBG-50631|ENSG00000131504|1729|;…
Signaling events mediated by HDAC Class I	15280	PID NCI	9606	28	50	5.79919e-06	7.4025e-05	BTRC; CHD3; CHD4; GATAD2A; GATAD2B; HDAC1; HDAC2; KAT2B; MBD2; MBD3; MXD1; NCOR2; NFKB1; PPARG; PRKACA; RAN; RANBP2; RANGAP1; RBBP7; SAP30; SIN3A; SIN3B; SMAD7; SMURF1; STAT3; TNF; XPO1; YY1;	BTRC|IDBG-87102|ENSG00000166167|8945|; CHD3|IDBG-27053|ENSG00000170004|1107|; CHD4|IDBG-14532|ENSG00000111642|1108|; GATAD2A|IDBG-39711|ENSG00000167491|54815|; GATAD2B|IDBG-102795|ENSG00000143614|57459|; HDAC1|IDBG-95712|ENSG00000116478|3065|; HDAC2|IDBG-95591|ENSG00000196591|3066|; KAT2B|IDBG-21805|ENSG00000114166|8850|; MBD2|IDBG-3532|ENSG00000134046|8932|; MBD3|IDBG-14805|ENSG00000071655|53615…
BCR	15916	NETPATH	9606	66	157	6.81282e-06	8.4748e-05	AKT1; ATF2; ATP2B4; BCL10; BCL2; BCL2L11; BRAF; CASP7; CBL; CCNA2; CCND2; CCND3; CCNE1; CDK2; CDK6; CHUK; CREB1; CRK; CRKL; CTNNB1; CYCS; DNM2; EIF4EBP1; FCGR2B; FOXO3; GAB1; GRB2; GSK3A; GSK3B; HDAC5; IFITM1; ITPR1; JUN; MALT1; MAP3K7; MAPK1; MAPK14; MAPK8; MAPK9; MAPKAPK2; NEDD9; NFKB1; PDPK1; PIK3AP1; PIK3CD; PIK3CG; PIK3R1; PIP4K2A; PIP4K2B; PIP4K2C; PIP5K1A; PIP5K1C; PLCG1; PLEKHA1; PRKCB; P…	AKT1|IDBG-22709|ENSG00000142208|207|; ATF2|IDBG-75609|ENSG00000115966|1386|; ATP2B4|IDBG-105961|ENSG00000058668|493|; BCL10|IDBG-100044|ENSG00000142867|8915|; BCL2|IDBG-4354|ENSG00000171791|596|; BCL2L11|IDBG-65821|ENSG00000153094|10018|; BRAF|IDBG-44351|ENSG00000157764|673|; CASP7|IDBG-90066|ENSG00000165806|840|; CBL|IDBG-74417|ENSG00000110395|867|; CCNA2|IDBG-36372|ENSG00000145386|890|; CCND2|I…
Aurora A signaling	15046	PID NCI	9606	20	31	6.81013e-06	8.52576e-05	AKT1; ARHGEF7; AURKA; AURKAIP1; AURKB; BIRC5; BRCA1; CDC25B; CKAP5; FZR1; GSK3B; MDM2; NDEL1; OAZ1; PRKACA; RAN; RASA1; TACC1; TACC3; TP53;	AKT1|IDBG-22709|ENSG00000142208|207|; ARHGEF7|IDBG-51160|ENSG00000102606|8874|; AURKA|IDBG-81805|ENSG00000087586|6790|; AURKAIP1|IDBG-85279|ENSG00000175756|54998|; AURKB|IDBG-28278|ENSG00000178999|9212|; BIRC5|IDBG-70554|ENSG00000089685|332|; BRCA1|IDBG-52172|ENSG00000012048|672|; CDC25B|IDBG-48355|ENSG00000101224|994|; CKAP5|IDBG-42318|ENSG00000175216|9793|; FZR1|IDBG-17274|ENSG00000105325|51343…
Interactions of Rev with host cellular proteins	19715	REACTOME	9606	20	31	6.81013e-06	8.52576e-05	AAAS; KPNB1; NPM1; NUP153; NUP155; NUP160; NUP188; NUP205; NUP210; NUP214; NUP35; NUP37; NUP43; NUP50; NUP54; RAN; RANBP2; RANGAP1; RCC1; XPO1;	AAAS|IDBG-36498|ENSG00000094914|8086|; KPNB1|IDBG-56053|ENSG00000108424|3837|; NPM1|IDBG-57453|ENSG00000181163|4869|; NUP153|IDBG-63405|ENSG00000124789|9972|; NUP155|IDBG-17015|ENSG00000113569|9631|; NUP160|IDBG-43974|ENSG00000030066|23279|; NUP188|IDBG-88853|ENSG00000095319|23511|; NUP205|IDBG-42710|ENSG00000155561|23165|; NUP210|IDBG-19566|ENSG00000132182|23225|; NUP214|IDBG-89810|ENSG000001268…
TCR	15915	NETPATH	9606	99	259	6.91732e-06	8.55033e-05	ABL1; ACLY; ADAM9; AKT1; ANXA11; ARHGAP35; ARHGEF2; ARHGEF7; ATF2; ATP1A1; BCL10; BDH1; C9orf78; CABIN1; CBL; CCT8; CD28; CD2AP; CDK1; CGN; CHUK; CLTC; CREB1; CRK; CRKL; CTLA4; CTNNB1; DDX3X; DIAPH1; DNAJB1; DNM2; DPYSL2; DUSP3; DYRK1A; EIF3M; ELP3; FER; FLNB; GDI2; GIT2; GOLGA5; GRB2; GSK3B; HSP90AB1; ITCH; ITPR1; JUN; KHDRBS1; LAX1; LDHB; LNPEP; MALT1; MAP3K1; MAP3K14; MAP3K8; MAPK1; MAPK14; MA…	ABL1|IDBG-89599|ENSG00000097007|25|; ACLY|IDBG-49990|ENSG00000131473|47|; ADAM9|IDBG-18369|ENSG00000168615|8754|; AKT1|IDBG-22709|ENSG00000142208|207|; ANXA11|IDBG-80290|ENSG00000122359|311|; ARHGAP35|IDBG-59119|ENSG00000160007|2909|; ARHGEF2|IDBG-103338|ENSG00000116584|9181|; ARHGEF7|IDBG-51160|ENSG00000102606|8874|; ATF2|IDBG-75609|ENSG00000115966|1386|; ATP1A1|IDBG-101377|ENSG00000163399|476|;…
TSH	15927	NETPATH	9606	40	82	6.78228e-06	8.60116e-05	AKT1; APEX1; ARF1; ATF2; ATP1A1; BSG; CALR; CANX; CCND3; CCNE1; CDK2; CREB1; CTSB; EIF4EBP1; GNAQ; GNAS; HMGN1; HSPA5; HSPA8; IGF1R; JAK1; JAK2; MAP2K3; MAPK1; MAPK14; MTOR; NFKBIB; PDE4D; PDPK1; PIK3CA; PIK3R1; PRKACA; PRKCA; RAF1; RB1; RPS6; RPS6KB1; SOCS1; SOCS3; STAT3;	AKT1|IDBG-22709|ENSG00000142208|207|; APEX1|IDBG-2246|ENSG00000100823|328|; ARF1|IDBG-107128|ENSG00000143761|100500810,375|; ATF2|IDBG-75609|ENSG00000115966|1386|; ATP1A1|IDBG-101377|ENSG00000163399|476|; BSG|IDBG-12353|ENSG00000172270|682|; CALR|IDBG-31410|ENSG00000179218|811|; CANX|IDBG-61587|ENSG00000127022|821|; CCND3|IDBG-86973|ENSG00000112576|896|; CCNE1|IDBG-41865|ENSG00000105173|898|; CDK…
Leptin	15926	NETPATH	9606	45	96	7.07962e-06	8.69591e-05	AKT1; ATF2; CD44; CFL2; CHUK; CREB1; CSNK2A1; EGFR; EIF4E; EIF4EBP1; EP300; ERBB2; ESR1; GNAQ; GRB2; GSK3A; GSK3B; IGF1R; IRS4; JAK1; JAK2; KHDRBS1; LIMK1; MAP2K3; MAPK1; MAPK14; MAPK8; MAPKAPK2; MTOR; NFKB1; PIK3R1; PLCG1; PRKAA1; PRKAB2; PRKCD; PTEN; RAF1; REL; RPS6; RPS6KB1; SOCS2; SOCS3; SP1; STAT3; STAT5B;	AKT1|IDBG-22709|ENSG00000142208|207|; ATF2|IDBG-75609|ENSG00000115966|1386|; CD44|IDBG-39556|ENSG00000026508|960|; CFL2|IDBG-4594|ENSG00000165410|1073|; CHUK|IDBG-243385|ENSG00000213341|1147|; CREB1|IDBG-79573|ENSG00000118260|1385|; CSNK2A1|IDBG-37787|ENSG00000101266|1457|; EGFR|IDBG-16933|ENSG00000146648|1956|; EIF4E|IDBG-30970|ENSG00000151247|1977|; EIF4EBP1|IDBG-17284|ENSG00000187840|1978|; EP…
Alpha6Beta4Integrin	15905	NETPATH	9606	37	74	7.23047e-06	8.82569e-05	ABL1; AKT1; DSP; EGFR; EIF4E; EIF4EBP1; EIF6; EPHB2; ERBB2; GAB1; GRB2; ITGB4; JUN; LAMB1; LAMB3; LAMC1; MAPK1; MAPK14; MTOR; MYLK3; PIK3CA; PIK3CD; PIK3CG; PIK3R1; PIK3R3; PLEC; PRKCA; PRKCD; RPSA; SFN; SMAD2; SMAD3; VIM; YES1; YWHAH; YWHAQ; YWHAZ;	ABL1|IDBG-89599|ENSG00000097007|25|; AKT1|IDBG-22709|ENSG00000142208|207|; DSP|IDBG-59899|ENSG00000096696|1832|; EGFR|IDBG-16933|ENSG00000146648|1956|; EIF4E|IDBG-30970|ENSG00000151247|1977|; EIF4EBP1|IDBG-17284|ENSG00000187840|1978|; EIF6|IDBG-402142|ENSG00000242372|3692|; EPHB2|IDBG-93774|ENSG00000133216|2048|; ERBB2|IDBG-46068|ENSG00000141736|2064|; GAB1|IDBG-39257|ENSG00000109458|2549|; GRB2|…
GAB1 signalosome	13212	REACTOME	9606	42	88	8.09213e-06	9.8161e-05	AKT1; AKT2; AKT3; CD28; CDKN1A; CHUK; CREB1; EGFR; EIF2C1; EIF2C2; EIF2C3; EIF2C4; ERBB2; EREG; FGF2; FGF7; FGFR4; FOXO3; FRS2; GAB1; GSK3A; GSK3B; KIT; MDM2; MOV10; MTOR; PAG1; PDGFB; PDPK1; PHLPP1; PHLPP2; PIK3CA; PIK3CD; PIK3R1; PIK3R3; PTEN; PXN; RICTOR; THEM4; TNRC6A; TNRC6B; TSC2;	AKT1|IDBG-22709|ENSG00000142208|207|; AKT2|IDBG-51270|ENSG00000105221|208|; AKT3|IDBG-107751|ENSG00000117020|10000|; CD28|IDBG-79183|ENSG00000178562|940|; CDKN1A|IDBG-85033|ENSG00000124762|1026|; CHUK|IDBG-243385|ENSG00000213341|1147|; CREB1|IDBG-79573|ENSG00000118260|1385|; EGFR|IDBG-16933|ENSG00000146648|1956|; EIF2C1|IDBG-96234|ENSG00000092847|26523|; EIF2C2|IDBG-37096|ENSG00000123908|27161|; …
Downstream signaling of activated FGFR	16879	REACTOME	9606	58	134	8.36719e-06	0.000100871	ADCY9; AKT1; AKT2; AKT3; CD28; CDK1; CDKN1A; CHUK; CREB1; EGFR; EIF2C1; EIF2C2; EIF2C3; EIF2C4; ERBB2; EREG; FGF2; FGF7; FGFR4; FOXO3; FRS2; GAB1; GSK3A; GSK3B; IL6; ITPR1; ITPR3; JAK1; JAK2; KIT; KRAS; MAPK1; MDM2; MOV10; MTOR; NRAS; PDGFB; PDPK1; PHLPP1; PHLPP2; PIK3CA; PIK3CD; PIK3R1; PIK3R3; PLCG1; PRKACA; PRKACB; PRKAR1A; PRKAR2A; PRKCA; PRKCD; PTEN; RAF1; RICTOR; THEM4; TNRC6A; TNRC6B; TSC2;	ADCY9|IDBG-12514|ENSG00000162104|115|; AKT1|IDBG-22709|ENSG00000142208|207|; AKT2|IDBG-51270|ENSG00000105221|208|; AKT3|IDBG-107751|ENSG00000117020|10000|; CD28|IDBG-79183|ENSG00000178562|940|; CDK1|IDBG-75344|ENSG00000170312|983|; CDKN1A|IDBG-85033|ENSG00000124762|1026|; CHUK|IDBG-243385|ENSG00000213341|1147|; CREB1|IDBG-79573|ENSG00000118260|1385|; EGFR|IDBG-16933|ENSG00000146648|1956|; EIF2C1|…
JAK STAT pathway and regulation	16125	INOH	9606	103	273	8.82372e-06	0.000105722	ACVR1; ACVR1B; ACVR2A; ADRBK2; AKT1; AKT2; AKT3; BMPR1A; BMPR2; BRAF; CAMK2G; CDK1; CDK2; CDK6; CDK9; CHUK; CSNK1A1; CSNK1E; CSNK1G1; EGFR; FASLG; FGFR1; FGFR4; GRB2; GRK4; GRK7; GSK3A; GSK3B; IFNAR1; IFNAR2; IFNG; IGF1R; IL10; IL12B; IL17RA; IL1B; IL6; IL6ST; IL8; IRAK1; IRAK4; JAK1; JAK2; KDR; KIT; KITLG; KRAS; LIF; LIFR; MAP2K3; MAP2K4; MAP2K7; MAP3K1; MAP3K12; MAP3K2; MAP3K3; MAP3K5; MAP3K7; …	ACVR1|IDBG-72930|ENSG00000115170|90|; ACVR1B|IDBG-33695|ENSG00000135503|91|; ACVR2A|IDBG-71761|ENSG00000121989|92|; ADRBK2|IDBG-3038|ENSG00000100077|157|; AKT1|IDBG-22709|ENSG00000142208|207|; AKT2|IDBG-51270|ENSG00000105221|208|; AKT3|IDBG-107751|ENSG00000117020|10000|; BMPR1A|IDBG-81081|ENSG00000107779|657|; BMPR2|IDBG-78880|ENSG00000204217|659|; BRAF|IDBG-44351|ENSG00000157764|673|; CAMK2G|IDB…
mRNA Splicing	19346	REACTOME	9606	50	111	9.12833e-06	0.000106752	BCAS2; CCAR1; CD2BP2; CDC5L; CPSF1; CPSF7; CTNNBL1; DDX23; DHX38; EFTUD2; HNRNPA2B1; HNRNPC; HNRNPF; HNRNPL; HNRNPM; HNRNPR; HNRNPU; HNRNPUL1; HSPA8; NCBP2; NHP2L1; NUDT21; PABPN1; PCBP2; PLRG1; POLR2E; POLR2I; POLR2L; PRPF4; PRPF8; PTBP1; RBM5; RNPS1; SF3A1; SF3A3; SF3B3; SMC1A; SNRNP70; SNRPA1; SNRPB2; SNRPD1; SNRPE; SRSF1; SRSF2; SRSF5; SRSF6; SRSF7; SUGP1; U2AF2; YBX1;	BCAS2|IDBG-101291|ENSG00000116752|10286|; CCAR1|IDBG-76172|ENSG00000060339|55749|; CD2BP2|IDBG-26035|ENSG00000169217|10421|; CDC5L|IDBG-89604|ENSG00000096401|988|; CPSF1|IDBG-40804|ENSG00000071894|100126351,100302196,102466749,29894|; CPSF7|IDBG-50138|ENSG00000149532|79869|; CTNNBL1|IDBG-74368|ENSG00000132792|56259|; DDX23|IDBG-30453|ENSG00000174243|9416|; DHX38|IDBG-41658|ENSG00000140829|9785|; …
mRNA Splicing - Major Pathway	13745	REACTOME	9606	50	111	9.12833e-06	0.000106752	BCAS2; CCAR1; CD2BP2; CDC5L; CPSF1; CPSF7; CTNNBL1; DDX23; DHX38; EFTUD2; HNRNPA2B1; HNRNPC; HNRNPF; HNRNPL; HNRNPM; HNRNPR; HNRNPU; HNRNPUL1; HSPA8; NCBP2; NHP2L1; NUDT21; PABPN1; PCBP2; PLRG1; POLR2E; POLR2I; POLR2L; PRPF4; PRPF8; PTBP1; RBM5; RNPS1; SF3A1; SF3A3; SF3B3; SMC1A; SNRNP70; SNRPA1; SNRPB2; SNRPD1; SNRPE; SRSF1; SRSF2; SRSF5; SRSF6; SRSF7; SUGP1; U2AF2; YBX1;	BCAS2|IDBG-101291|ENSG00000116752|10286|; CCAR1|IDBG-76172|ENSG00000060339|55749|; CD2BP2|IDBG-26035|ENSG00000169217|10421|; CDC5L|IDBG-89604|ENSG00000096401|988|; CPSF1|IDBG-40804|ENSG00000071894|100126351,100302196,102466749,29894|; CPSF7|IDBG-50138|ENSG00000149532|79869|; CTNNBL1|IDBG-74368|ENSG00000132792|56259|; DDX23|IDBG-30453|ENSG00000174243|9416|; DHX38|IDBG-41658|ENSG00000140829|9785|; …
ATF-2 transcription factor network	15253	PID NCI	9606	30	56	9.08406e-06	0.000107522	ATF2; ATF3; BCL2; BRCA1; CBFB; CCNA2; CCND1; CREB1; CUL3; DUSP10; DUSP5; EP300; ESR1; HES1; IFNG; IL6; IL8; JUN; MAPK14; MAPK8; MAPK9; MMP2; NF1; PLAU; PRKCA; RB1; RUVBL2; SELE; SERPINB5; SOCS3;	ATF2|IDBG-75609|ENSG00000115966|1386|; ATF3|IDBG-106549|ENSG00000162772|467|; BCL2|IDBG-4354|ENSG00000171791|596|; BRCA1|IDBG-52172|ENSG00000012048|672|; CBFB|IDBG-35939|ENSG00000067955|865|; CCNA2|IDBG-36372|ENSG00000145386|890|; CCND1|IDBG-61868|ENSG00000110092|595|; CREB1|IDBG-79573|ENSG00000118260|1385|; CUL3|IDBG-82331|ENSG00000036257|8452|; DUSP10|IDBG-106785|ENSG00000143507|11221|; DUSP5|I…
Mapkinase signaling pathway	4137	PID BIOCARTA	9606	30	56	9.08406e-06	0.000107522	ATF2; CEBPA; CHUK; CREB1; JUN; MAP2K3; MAP2K4; MAP2K7; MAP3K1; MAP3K12; MAP3K14; MAP3K2; MAP3K3; MAP3K4; MAP3K5; MAP3K7; MAP3K8; MAPK1; MAPK13; MAPK14; MAPK7; MAPK8; MAPK9; MEF2A; MEF2C; MEF2D; MYC; PAK2; RAF1; SP1;	ATF2|IDBG-75609|ENSG00000115966|1386|; CEBPA|IDBG-409028|ENSG00000245848|1050|; CHUK|IDBG-243385|ENSG00000213341|1147|; CREB1|IDBG-79573|ENSG00000118260|1385|; JUN|IDBG-99221|ENSG00000177606|3725|; MAP2K3|IDBG-35553|ENSG00000034152|100996792,5606|; MAP2K4|IDBG-31021|ENSG00000065559|6416|; MAP2K7|IDBG-24000|ENSG00000076984|5609|; MAP3K1|IDBG-22000|ENSG00000095015|4214|; MAP3K12|IDBG-36895|ENSG0000…
MyD88 cascade initiated on plasma membrane	13043	REACTOME	9606	40	83	9.84719e-06	0.000113127	AGER; APP; ATF2; CDK1; CHUK; CREB1; DUSP3; HMGB1; IL6; IRAK1; IRAK4; JAK1; JAK2; JUN; MAP2K3; MAP2K4; MAP2K7; MAP3K1; MAP3K7; MAPK1; MAPK14; MAPK7; MAPK8; MAPK9; MAPKAPK2; MEF2A; MEF2C; NFKB1; NFKBIB; PELI1; PPP2CA; PPP2R1A; PPP2R1B; RPS27A; RPS6KA3; RPS6KA5; TLR10; TRAF6; UBC; UBE2N;	AGER|IDBG-80463|ENSG00000204305|177|; APP|IDBG-1100|ENSG00000142192|351|; ATF2|IDBG-75609|ENSG00000115966|1386|; CDK1|IDBG-75344|ENSG00000170312|983|; CHUK|IDBG-243385|ENSG00000213341|1147|; CREB1|IDBG-79573|ENSG00000118260|1385|; DUSP3|IDBG-52945|ENSG00000108861|1845|; HMGB1|IDBG-21100|ENSG00000189403|3146|; IL6|IDBG-9462|ENSG00000136244|3569|; IRAK1|IDBG-90782|ENSG00000184216|3654|; IRAK4|IDBG-…
Toll Like Receptor 10 (TLR10) Cascade	13044	REACTOME	9606	40	83	9.84719e-06	0.000113127	AGER; APP; ATF2; CDK1; CHUK; CREB1; DUSP3; HMGB1; IL6; IRAK1; IRAK4; JAK1; JAK2; JUN; MAP2K3; MAP2K4; MAP2K7; MAP3K1; MAP3K7; MAPK1; MAPK14; MAPK7; MAPK8; MAPK9; MAPKAPK2; MEF2A; MEF2C; NFKB1; NFKBIB; PELI1; PPP2CA; PPP2R1A; PPP2R1B; RPS27A; RPS6KA3; RPS6KA5; TLR10; TRAF6; UBC; UBE2N;	AGER|IDBG-80463|ENSG00000204305|177|; APP|IDBG-1100|ENSG00000142192|351|; ATF2|IDBG-75609|ENSG00000115966|1386|; CDK1|IDBG-75344|ENSG00000170312|983|; CHUK|IDBG-243385|ENSG00000213341|1147|; CREB1|IDBG-79573|ENSG00000118260|1385|; DUSP3|IDBG-52945|ENSG00000108861|1845|; HMGB1|IDBG-21100|ENSG00000189403|3146|; IL6|IDBG-9462|ENSG00000136244|3569|; IRAK1|IDBG-90782|ENSG00000184216|3654|; IRAK4|IDBG-…
Toll Like Receptor 5 (TLR5) Cascade	13048	REACTOME	9606	40	83	9.84719e-06	0.000113127	AGER; APP; ATF2; CDK1; CHUK; CREB1; DUSP3; HMGB1; IL6; IRAK1; IRAK4; JAK1; JAK2; JUN; MAP2K3; MAP2K4; MAP2K7; MAP3K1; MAP3K7; MAPK1; MAPK14; MAPK7; MAPK8; MAPK9; MAPKAPK2; MEF2A; MEF2C; NFKB1; NFKBIB; PELI1; PPP2CA; PPP2R1A; PPP2R1B; RPS27A; RPS6KA3; RPS6KA5; TLR10; TRAF6; UBC; UBE2N;	AGER|IDBG-80463|ENSG00000204305|177|; APP|IDBG-1100|ENSG00000142192|351|; ATF2|IDBG-75609|ENSG00000115966|1386|; CDK1|IDBG-75344|ENSG00000170312|983|; CHUK|IDBG-243385|ENSG00000213341|1147|; CREB1|IDBG-79573|ENSG00000118260|1385|; DUSP3|IDBG-52945|ENSG00000108861|1845|; HMGB1|IDBG-21100|ENSG00000189403|3146|; IL6|IDBG-9462|ENSG00000136244|3569|; IRAK1|IDBG-90782|ENSG00000184216|3654|; IRAK4|IDBG-…
Cell cycle: g1/s check point	3958	PID BIOCARTA	9606	18	27	1.00796e-05	0.00011445	ABL1; ATM; CCND1; CCNE1; CDC25A; CDK1; CDK2; CDK6; CDKN1A; CDKN2A; E2F1; GSK3B; HDAC1; RB1; SMAD3; SMAD4; TGFB1; TP53;	ABL1|IDBG-89599|ENSG00000097007|25|; ATM|IDBG-70193|ENSG00000149311|472|; CCND1|IDBG-61868|ENSG00000110092|595|; CCNE1|IDBG-41865|ENSG00000105173|898|; CDC25A|IDBG-32204|ENSG00000164045|993|; CDK1|IDBG-75344|ENSG00000170312|983|; CDK2|IDBG-39545|ENSG00000123374|1017|; CDK6|IDBG-26773|ENSG00000105810|1021|; CDKN1A|IDBG-85033|ENSG00000124762|1026|; CDKN2A|IDBG-54547|ENSG00000147889|1029|; E2F1|IDBG…
mTOR signalling	13277	REACTOME	9606	18	27	1.00796e-05	0.00011445	AKT2; CAB39; EEF2K; EIF4B; EIF4E; EIF4EBP1; EIF4G1; MTOR; PPM1A; PRKAA1; PRKAB2; RHEB; RPS6; RPS6KB1; STK11; STRADB; TSC1; TSC2;	AKT2|IDBG-51270|ENSG00000105221|208|; CAB39|IDBG-82966|ENSG00000135932|51719|; EEF2K|IDBG-19885|ENSG00000103319|101930123,29904|; EIF4B|IDBG-35510|ENSG00000063046|1975|; EIF4E|IDBG-30970|ENSG00000151247|1977|; EIF4EBP1|IDBG-17284|ENSG00000187840|1978|; EIF4G1|IDBG-67809|ENSG00000114867|1981|; MTOR|IDBG-89258|ENSG00000198793|2475|; PPM1A|IDBG-8210|ENSG00000100614|5494|; PRKAA1|IDBG-18226|ENSG00000…
Regulation of DNA replication	19523	REACTOME	9606	37	75	1.07397e-05	0.000119855	CCNA2; CDC6; CDK2; CDKN1A; CDT1; E2F1; E2F2; E2F3; FZR1; MCM3; MCM5; MCM7; ORC4; ORC5; ORC6; PSMA4; PSMA7; PSMB1; PSMB2; PSMB5; PSMB6; PSMC1; PSMC2; PSMC3; PSMD11; PSMD12; PSMD2; PSMD3; PSMD4; PSMD5; PSMD9; PSME3; PSME4; PSMF1; RB1; RPS27A; UBC;	CCNA2|IDBG-36372|ENSG00000145386|890|; CDC6|IDBG-47359|ENSG00000094804|990|; CDK2|IDBG-39545|ENSG00000123374|1017|; CDKN1A|IDBG-85033|ENSG00000124762|1026|; CDT1|IDBG-46673|ENSG00000167513|81620|; E2F1|IDBG-67214|ENSG00000101412|1869|; E2F2|IDBG-93950|ENSG00000007968|1870|; E2F3|IDBG-64143|ENSG00000112242|1871|; FZR1|IDBG-17274|ENSG00000105325|51343|; MCM3|IDBG-90549|ENSG00000112118|4172|; MCM5|I…
MyD88 dependent cascade initiated on endosome	13041	REACTOME	9606	41	86	1.06972e-05	0.000120067	AGER; APP; ATF2; CDK1; CHUK; CREB1; DHX36; DUSP3; HMGB1; IL6; IRAK1; IRAK4; JAK1; JAK2; JUN; MAP2K3; MAP2K4; MAP2K7; MAP3K1; MAP3K7; MAPK1; MAPK14; MAPK7; MAPK8; MAPK9; MAPKAPK2; MEF2A; MEF2C; NFKB1; NFKBIB; PELI1; PPP2CA; PPP2R1A; PPP2R1B; RPS27A; RPS6KA3; RPS6KA5; TLR7; TRAF6; UBC; UBE2N;	AGER|IDBG-80463|ENSG00000204305|177|; APP|IDBG-1100|ENSG00000142192|351|; ATF2|IDBG-75609|ENSG00000115966|1386|; CDK1|IDBG-75344|ENSG00000170312|983|; CHUK|IDBG-243385|ENSG00000213341|1147|; CREB1|IDBG-79573|ENSG00000118260|1385|; DHX36|IDBG-62011|ENSG00000174953|170506|; DUSP3|IDBG-52945|ENSG00000108861|1845|; HMGB1|IDBG-21100|ENSG00000189403|3146|; IL6|IDBG-9462|ENSG00000136244|3569|; IRAK1|IDB…
Toll Like Receptor 7/8 (TLR7/8) Cascade	16831	REACTOME	9606	41	86	1.06972e-05	0.000120067	AGER; APP; ATF2; CDK1; CHUK; CREB1; DHX36; DUSP3; HMGB1; IL6; IRAK1; IRAK4; JAK1; JAK2; JUN; MAP2K3; MAP2K4; MAP2K7; MAP3K1; MAP3K7; MAPK1; MAPK14; MAPK7; MAPK8; MAPK9; MAPKAPK2; MEF2A; MEF2C; NFKB1; NFKBIB; PELI1; PPP2CA; PPP2R1A; PPP2R1B; RPS27A; RPS6KA3; RPS6KA5; TLR7; TRAF6; UBC; UBE2N;	AGER|IDBG-80463|ENSG00000204305|177|; APP|IDBG-1100|ENSG00000142192|351|; ATF2|IDBG-75609|ENSG00000115966|1386|; CDK1|IDBG-75344|ENSG00000170312|983|; CHUK|IDBG-243385|ENSG00000213341|1147|; CREB1|IDBG-79573|ENSG00000118260|1385|; DHX36|IDBG-62011|ENSG00000174953|170506|; DUSP3|IDBG-52945|ENSG00000108861|1845|; HMGB1|IDBG-21100|ENSG00000189403|3146|; IL6|IDBG-9462|ENSG00000136244|3569|; IRAK1|IDB…
G1/S DNA Damage Checkpoints	19339	REACTOME	9606	31	59	1.09201e-05	0.000121175	ATM; CCNE1; CCNE2; CDC25A; CDK2; CDKN1A; CHEK1; MDM2; PSMA4; PSMA7; PSMB1; PSMB2; PSMB5; PSMB6; PSMC1; PSMC2; PSMC3; PSMD11; PSMD12; PSMD2; PSMD3; PSMD4; PSMD5; PSMD9; PSME3; PSME4; PSMF1; RFWD2; RPS27A; TP53; UBC;	ATM|IDBG-70193|ENSG00000149311|472|; CCNE1|IDBG-41865|ENSG00000105173|898|; CCNE2|IDBG-29174|ENSG00000175305|9134|; CDC25A|IDBG-32204|ENSG00000164045|993|; CDK2|IDBG-39545|ENSG00000123374|1017|; CDKN1A|IDBG-85033|ENSG00000124762|1026|; CHEK1|IDBG-75536|ENSG00000149554|1111|; MDM2|IDBG-46431|ENSG00000135679|4193|; PSMA4|IDBG-24777|ENSG00000041357|5685|; PSMA7|IDBG-83912|ENSG00000101182|5688|; PSMB…
Toll Like Receptor 9 (TLR9) Cascade	13042	REACTOME	9606	42	89	1.15233e-05	0.000127147	AGER; APP; ATF2; CDK1; CHUK; CREB1; DHX36; DUSP3; EEA1; HMGB1; IL6; IRAK1; IRAK4; JAK1; JAK2; JUN; MAP2K3; MAP2K4; MAP2K7; MAP3K1; MAP3K7; MAPK1; MAPK14; MAPK7; MAPK8; MAPK9; MAPKAPK2; MEF2A; MEF2C; NFKB1; NFKBIB; PELI1; PPP2CA; PPP2R1A; PPP2R1B; RPS27A; RPS6KA3; RPS6KA5; TLR7; TRAF6; UBC; UBE2N;	AGER|IDBG-80463|ENSG00000204305|177|; APP|IDBG-1100|ENSG00000142192|351|; ATF2|IDBG-75609|ENSG00000115966|1386|; CDK1|IDBG-75344|ENSG00000170312|983|; CHUK|IDBG-243385|ENSG00000213341|1147|; CREB1|IDBG-79573|ENSG00000118260|1385|; DHX36|IDBG-62011|ENSG00000174953|170506|; DUSP3|IDBG-52945|ENSG00000108861|1845|; EEA1|IDBG-51091|ENSG00000102189|8411|; HMGB1|IDBG-21100|ENSG00000189403|3146|; IL6|IDB…
Activation of BH3-only proteins	18409	REACTOME	9606	17	25	1.20078e-05	0.000129565	AKT1; AKT2; AKT3; BCL2; BCL2L11; BID; DYNLL1; E2F1; MAPK8; PMAIP1; PPP3R1; SFN; TP53; YWHAH; YWHAQ; YWHAZ; null;	AKT1|IDBG-22709|ENSG00000142208|207|; AKT2|IDBG-51270|ENSG00000105221|208|; AKT3|IDBG-107751|ENSG00000117020|10000|; BCL2|IDBG-4354|ENSG00000171791|596|; BCL2L11|IDBG-65821|ENSG00000153094|10018|; BID|IDBG-1050|ENSG00000015475|101929618,637|; DYNLL1|IDBG-60661|ENSG00000088986|8655|; E2F1|IDBG-67214|ENSG00000101412|1869|; MAPK8|IDBG-73479|ENSG00000107643|5599|; PMAIP1|IDBG-4142|ENSG00000141682|536…
Validated transcriptional targets of TAp63 isoforms	15683	PID NCI	9606	29	54	1.19983e-05	0.000130181	ABL1; AEN; BTRC; CABLES1; CDKN1A; CDKN2A; CHUK; DHRS3; DICER1; EGR2; EP300; FAS; FDXR; FLOT2; HBP1; IGFBP3; ITCH; ITGB4; MDM2; NOC2L; PLK1; PMAIP1; PRKCD; SERPINB5; SP1; SSRP1; TP63; TRAF4; YWHAQ;	ABL1|IDBG-89599|ENSG00000097007|25|; AEN|IDBG-28670|ENSG00000181026|64782|; BTRC|IDBG-87102|ENSG00000166167|8945|; CABLES1|IDBG-1535|ENSG00000134508|91768|; CDKN1A|IDBG-85033|ENSG00000124762|1026|; CDKN2A|IDBG-54547|ENSG00000147889|1029|; CHUK|IDBG-243385|ENSG00000213341|1147|; DHRS3|IDBG-90211|ENSG00000162496|9249|; DICER1|IDBG-18522|ENSG00000100697|23405|; EGR2|IDBG-75626|ENSG00000122877|1959|;…
Regulation of PLK1 Activity at G2/M Transition	12974	REACTOME	9606	38	78	1.18928e-05	0.000130486	ACTR1A; ALMS1; AURKA; BTRC; CCNB1; CCP110; CDK1; CENPJ; CEP57; CEP63; CEP72; CETN2; CKAP5; CLASP1; CSNK1E; DCTN2; DYNC1H1; DYNLL1; FBXW11; FGFR1OP; HAUS2; HSP90AA1; MAPRE1; NDE1; NEK2; OFD1; OPTN; PAFAH1B1; PLK1; PPP1CB; PPP2R1A; PRKACA; RAB8A; RPS27A; TUBA1A; TUBB4B; TUBB; UBC;	ACTR1A|IDBG-88047|ENSG00000138107|10121|; ALMS1|IDBG-56507|ENSG00000116127|7840|; AURKA|IDBG-81805|ENSG00000087586|6790|; BTRC|IDBG-87102|ENSG00000166167|8945|; CCNB1|IDBG-25262|ENSG00000134057|891|; CCP110|IDBG-17857|ENSG00000103540|9738|; CDK1|IDBG-75344|ENSG00000170312|983|; CENPJ|IDBG-16356|ENSG00000151849|55835|; CEP57|IDBG-68511|ENSG00000166037|9702|; CEP63|IDBG-57578|ENSG00000182923|80254|…
G1/S Transition	17967	REACTOME	9606	49	109	1.19676e-05	0.000130574	CCNA2; CCNB1; CCNE1; CCNE2; CDC25A; CDC6; CDK1; CDK2; CDKN1A; CDT1; E2F1; MCM3; MCM5; MCM7; MYC; ORC4; ORC5; ORC6; PCNA; PKMYT1; POLE; PPP2CA; PPP2R1A; PPP2R1B; PRIM1; PSMA4; PSMA7; PSMB1; PSMB2; PSMB5; PSMB6; PSMC1; PSMC2; PSMC3; PSMD11; PSMD12; PSMD2; PSMD3; PSMD4; PSMD5; PSMD9; PSME3; PSMF1; RB1; RPA2; RPS27A; RRM2; UBC; WEE1;	CCNA2|IDBG-36372|ENSG00000145386|890|; CCNB1|IDBG-25262|ENSG00000134057|891|; CCNE1|IDBG-41865|ENSG00000105173|898|; CCNE2|IDBG-29174|ENSG00000175305|9134|; CDC25A|IDBG-32204|ENSG00000164045|993|; CDC6|IDBG-47359|ENSG00000094804|990|; CDK1|IDBG-75344|ENSG00000170312|983|; CDK2|IDBG-39545|ENSG00000123374|1017|; CDKN1A|IDBG-85033|ENSG00000124762|1026|; CDT1|IDBG-46673|ENSG00000167513|81620|; E2F1|I…
MyD88:Mal cascade initiated on plasma membrane	13034	REACTOME	9606	43	92	1.23191e-05	0.000131471	AGER; APP; ATF2; CDK1; CHUK; CREB1; DUSP3; HMGB1; IL6; IRAK1; IRAK3; IRAK4; JAK1; JAK2; JUN; MAP2K3; MAP2K4; MAP2K7; MAP3K1; MAP3K7; MAPK1; MAPK14; MAPK7; MAPK8; MAPK9; MAPKAPK2; MEF2A; MEF2C; NFKB1; NFKBIB; PELI1; PPP2CA; PPP2R1A; PPP2R1B; RPS27A; RPS6KA3; RPS6KA5; SOCS1; TIRAP; TLR2; TRAF6; UBC; UBE2N;	AGER|IDBG-80463|ENSG00000204305|177|; APP|IDBG-1100|ENSG00000142192|351|; ATF2|IDBG-75609|ENSG00000115966|1386|; CDK1|IDBG-75344|ENSG00000170312|983|; CHUK|IDBG-243385|ENSG00000213341|1147|; CREB1|IDBG-79573|ENSG00000118260|1385|; DUSP3|IDBG-52945|ENSG00000108861|1845|; HMGB1|IDBG-21100|ENSG00000189403|3146|; IL6|IDBG-9462|ENSG00000136244|3569|; IRAK1|IDBG-90782|ENSG00000184216|3654|; IRAK3|IDBG-…
Toll Like Receptor TLR6:TLR2 Cascade	13036	REACTOME	9606	43	92	1.23191e-05	0.000131471	AGER; APP; ATF2; CDK1; CHUK; CREB1; DUSP3; HMGB1; IL6; IRAK1; IRAK3; IRAK4; JAK1; JAK2; JUN; MAP2K3; MAP2K4; MAP2K7; MAP3K1; MAP3K7; MAPK1; MAPK14; MAPK7; MAPK8; MAPK9; MAPKAPK2; MEF2A; MEF2C; NFKB1; NFKBIB; PELI1; PPP2CA; PPP2R1A; PPP2R1B; RPS27A; RPS6KA3; RPS6KA5; SOCS1; TIRAP; TLR2; TRAF6; UBC; UBE2N;	AGER|IDBG-80463|ENSG00000204305|177|; APP|IDBG-1100|ENSG00000142192|351|; ATF2|IDBG-75609|ENSG00000115966|1386|; CDK1|IDBG-75344|ENSG00000170312|983|; CHUK|IDBG-243385|ENSG00000213341|1147|; CREB1|IDBG-79573|ENSG00000118260|1385|; DUSP3|IDBG-52945|ENSG00000108861|1845|; HMGB1|IDBG-21100|ENSG00000189403|3146|; IL6|IDBG-9462|ENSG00000136244|3569|; IRAK1|IDBG-90782|ENSG00000184216|3654|; IRAK3|IDBG-…
Processing of Capped Intron-Containing Pre-mRNA	13751	REACTOME	9606	51	115	1.27739e-05	0.000134851	BCAS2; CCAR1; CD2BP2; CDC5L; CPSF1; CPSF7; CTNNBL1; DDX23; DHX38; EFTUD2; EIF4E; HNRNPA2B1; HNRNPC; HNRNPF; HNRNPL; HNRNPM; HNRNPR; HNRNPU; HNRNPUL1; HSPA8; NCBP2; NHP2L1; NUDT21; PABPN1; PCBP2; PLRG1; POLR2E; POLR2I; POLR2L; PRPF4; PRPF8; PTBP1; RBM5; RNPS1; SF3A1; SF3A3; SF3B3; SMC1A; SNRNP70; SNRPA1; SNRPB2; SNRPD1; SNRPE; SRSF1; SRSF2; SRSF5; SRSF6; SRSF7; SUGP1; U2AF2; YBX1;	BCAS2|IDBG-101291|ENSG00000116752|10286|; CCAR1|IDBG-76172|ENSG00000060339|55749|; CD2BP2|IDBG-26035|ENSG00000169217|10421|; CDC5L|IDBG-89604|ENSG00000096401|988|; CPSF1|IDBG-40804|ENSG00000071894|100126351,100302196,102466749,29894|; CPSF7|IDBG-50138|ENSG00000149532|79869|; CTNNBL1|IDBG-74368|ENSG00000132792|56259|; DDX23|IDBG-30453|ENSG00000174243|9416|; DHX38|IDBG-41658|ENSG00000140829|9785|; …
Il-2 receptor beta chain in t cell activation	4011	PID BIOCARTA	9606	27	49	1.27593e-05	0.000135429	AKT1; BCL2; CBL; CCNB1; CCND1; CCND2; CCND3; CCNE1; CRKL; E2F1; FAS; FASLG; GRB2; JAK1; MAPK1; MYC; PCNA; PDPK1; PIK3CA; PIK3R1; PPIA; RAF1; RB1; RPS6KB1; SOCS1; SOCS3; STAT5B;	AKT1|IDBG-22709|ENSG00000142208|207|; BCL2|IDBG-4354|ENSG00000171791|596|; CBL|IDBG-74417|ENSG00000110395|867|; CCNB1|IDBG-25262|ENSG00000134057|891|; CCND1|IDBG-61868|ENSG00000110092|595|; CCND2|IDBG-12912|ENSG00000118971|894|; CCND3|IDBG-86973|ENSG00000112576|896|; CCNE1|IDBG-41865|ENSG00000105173|898|; CRKL|IDBG-1833|ENSG00000099942|1399|; E2F1|IDBG-67214|ENSG00000101412|1869|; FAS|IDBG-81669|…
Toll Like Receptor 2 (TLR2) Cascade	17710	REACTOME	9606	44	95	1.30791e-05	0.000136596	AGER; APP; ATF2; CDK1; CHUK; CREB1; DUSP3; HMGB1; IL6; IRAK1; IRAK3; IRAK4; JAK1; JAK2; JUN; MAP2K3; MAP2K4; MAP2K7; MAP3K1; MAP3K7; MAPK1; MAPK14; MAPK7; MAPK8; MAPK9; MAPKAPK2; MEF2A; MEF2C; NFKB1; NFKBIB; PELI1; PPP2CA; PPP2R1A; PPP2R1B; RPS27A; RPS6KA3; RPS6KA5; SFTPA1; SOCS1; TIRAP; TLR2; TRAF6; UBC; UBE2N;	AGER|IDBG-80463|ENSG00000204305|177|; APP|IDBG-1100|ENSG00000142192|351|; ATF2|IDBG-75609|ENSG00000115966|1386|; CDK1|IDBG-75344|ENSG00000170312|983|; CHUK|IDBG-243385|ENSG00000213341|1147|; CREB1|IDBG-79573|ENSG00000118260|1385|; DUSP3|IDBG-52945|ENSG00000108861|1845|; HMGB1|IDBG-21100|ENSG00000189403|3146|; IL6|IDBG-9462|ENSG00000136244|3569|; IRAK1|IDBG-90782|ENSG00000184216|3654|; IRAK3|IDBG-…
Toll Like Receptor TLR1:TLR2 Cascade	13035	REACTOME	9606	44	95	1.30791e-05	0.000136596	AGER; APP; ATF2; CDK1; CHUK; CREB1; DUSP3; HMGB1; IL6; IRAK1; IRAK3; IRAK4; JAK1; JAK2; JUN; MAP2K3; MAP2K4; MAP2K7; MAP3K1; MAP3K7; MAPK1; MAPK14; MAPK7; MAPK8; MAPK9; MAPKAPK2; MEF2A; MEF2C; NFKB1; NFKBIB; PELI1; PPP2CA; PPP2R1A; PPP2R1B; RPS27A; RPS6KA3; RPS6KA5; SFTPA1; SOCS1; TIRAP; TLR2; TRAF6; UBC; UBE2N;	AGER|IDBG-80463|ENSG00000204305|177|; APP|IDBG-1100|ENSG00000142192|351|; ATF2|IDBG-75609|ENSG00000115966|1386|; CDK1|IDBG-75344|ENSG00000170312|983|; CHUK|IDBG-243385|ENSG00000213341|1147|; CREB1|IDBG-79573|ENSG00000118260|1385|; DUSP3|IDBG-52945|ENSG00000108861|1845|; HMGB1|IDBG-21100|ENSG00000189403|3146|; IL6|IDBG-9462|ENSG00000136244|3569|; IRAK1|IDBG-90782|ENSG00000184216|3654|; IRAK3|IDBG-…
Ctcf: first multivalent nuclear factor	4040	PID BIOCARTA	9606	16	23	1.40319e-05	0.000144996	BCR; CDKN2A; MDM2; MTOR; MYC; PIK3CA; PIK3R1; PTEN; RPS6KB1; SMAD1; SMAD4; SMAD5; SMAD6; TGFB1; TGFBR1; TGFBR2;	BCR|IDBG-2349|ENSG00000186716|613|; CDKN2A|IDBG-54547|ENSG00000147889|1029|; MDM2|IDBG-46431|ENSG00000135679|4193|; MTOR|IDBG-89258|ENSG00000198793|2475|; MYC|IDBG-35442|ENSG00000136997|4609|; PIK3CA|IDBG-66003|ENSG00000121879|5290|; PIK3R1|IDBG-25037|ENSG00000145675|5295|; PTEN|IDBG-81409|ENSG00000171862|5728|; RPS6KB1|IDBG-61938|ENSG00000108443|6198|; SMAD1|IDBG-39936|ENSG00000170365|4086|; SMA…
Downregulation of SMAD2/3:SMAD4 transcriptional activity	13269	REACTOME	9606	16	23	1.40319e-05	0.000144996	HDAC1; NCOR2; PPM1A; RNF111; RPS27A; SKI; SKIL; SMAD2; SMAD3; SMAD4; SMURF2; TGIF1; TRIM33; UBC; UBE2D3; USP9X;	HDAC1|IDBG-95712|ENSG00000116478|3065|; NCOR2|IDBG-63911|ENSG00000196498|9612|; PPM1A|IDBG-8210|ENSG00000100614|5494|; RNF111|IDBG-14393|ENSG00000157450|54778|; RPS27A|IDBG-52358|ENSG00000143947|6233|; SKI|IDBG-86169|ENSG00000157933|6497|; SKIL|IDBG-64482|ENSG00000136603|6498|; SMAD2|IDBG-3127|ENSG00000175387|4087|; SMAD3|IDBG-18366|ENSG00000166949|4088|; SMAD4|IDBG-3485|ENSG00000141646|4089|; SM…
TRAF6 mediated induction of NFkB and MAP kinases upon TLR7/8 or 9 activation	13040	REACTOME	9606	40	84	1.4142e-05	0.000145365	AGER; APP; ATF2; CDK1; CHUK; CREB1; DUSP3; HMGB1; IL6; IRAK1; IRAK4; JAK1; JAK2; JUN; MAP2K3; MAP2K4; MAP2K7; MAP3K1; MAP3K7; MAPK1; MAPK14; MAPK7; MAPK8; MAPK9; MAPKAPK2; MEF2A; MEF2C; NFKB1; NFKBIB; PELI1; PPP2CA; PPP2R1A; PPP2R1B; RPS27A; RPS6KA3; RPS6KA5; TLR7; TRAF6; UBC; UBE2N;	AGER|IDBG-80463|ENSG00000204305|177|; APP|IDBG-1100|ENSG00000142192|351|; ATF2|IDBG-75609|ENSG00000115966|1386|; CDK1|IDBG-75344|ENSG00000170312|983|; CHUK|IDBG-243385|ENSG00000213341|1147|; CREB1|IDBG-79573|ENSG00000118260|1385|; DUSP3|IDBG-52945|ENSG00000108861|1845|; HMGB1|IDBG-21100|ENSG00000189403|3146|; IL6|IDBG-9462|ENSG00000136244|3569|; IRAK1|IDBG-90782|ENSG00000184216|3654|; IRAK4|IDBG-…
P53 signaling pathway	4126	PID BIOCARTA	9606	11	13	1.57952e-05	0.000161508	BCL2; CCND1; CCNE1; CDK2; CDKN1A; E2F1; MDM2; PCNA; RB1; TIMP3; TP53;	BCL2|IDBG-4354|ENSG00000171791|596|; CCND1|IDBG-61868|ENSG00000110092|595|; CCNE1|IDBG-41865|ENSG00000105173|898|; CDK2|IDBG-39545|ENSG00000123374|1017|; CDKN1A|IDBG-85033|ENSG00000124762|1026|; E2F1|IDBG-67214|ENSG00000101412|1869|; MDM2|IDBG-46431|ENSG00000135679|4193|; PCNA|IDBG-50801|ENSG00000132646|5111|; RB1|IDBG-32092|ENSG00000139687|5925|; TIMP3|IDBG-5236|ENSG00000100234|7078|; TP53|IDBG-…
tRNA Aminoacylation	18087	REACTOME	9606	24	42	1.6957e-05	0.000172485	AARS2; AARS; AIMP1; AIMP2; CARS; EARS2; FARSB; GARS; HARS2; HARS; IARS2; IARS; LARS; MARS; NARS2; NARS; PPA1; QARS; RARS; SARS; SARS2; VARS; WARS; YARS2;	AARS2|IDBG-89593|ENSG00000124608|57505|; AARS|IDBG-39794|ENSG00000090861|16|; AIMP1|IDBG-33233|ENSG00000164022|9255|; AIMP2|IDBG-8010|ENSG00000106305|7965|; CARS|IDBG-23884|ENSG00000110619|833|; EARS2|IDBG-20527|ENSG00000103356|124454|; FARSB|IDBG-82208|ENSG00000116120|10056|; GARS|IDBG-11151|ENSG00000106105|2617|; HARS2|IDBG-49399|ENSG00000112855|23438|; HARS|IDBG-49355|ENSG00000170445|101928623…
Mechanisms of transcriptional repression by dna methylation	3966	PID BIOCARTA	9606	12	15	1.80672e-05	0.000182825	CHD3; CHD4; HDAC1; HDAC2; MBD1; MBD2; MBD3; MECP2; RBBP7; SAP30; SIN3A; SIN3B;	CHD3|IDBG-27053|ENSG00000170004|1107|; CHD4|IDBG-14532|ENSG00000111642|1108|; HDAC1|IDBG-95712|ENSG00000116478|3065|; HDAC2|IDBG-95591|ENSG00000196591|3066|; MBD1|IDBG-3349|ENSG00000141644|4152|; MBD2|IDBG-3532|ENSG00000134046|8932|; MBD3|IDBG-14805|ENSG00000071655|53615|; MECP2|IDBG-90808|ENSG00000169057|4204|; RBBP7|IDBG-47673|ENSG00000102054|5931|; SAP30|IDBG-44690|ENSG00000164105|8819|; SIN3A…
Insulin signaling pathway	531	KEGG	9606	60	143	1.88607e-05	0.000189871	AKT1; AKT2; AKT3; BRAF; CBL; CRK; CRKL; EIF4E; EIF4EBP1; EXOC7; FASN; FLOT2; GRB2; GSK3B; HK2; IRS4; KRAS; MAPK1; MAPK8; MAPK9; MKNK2; MTOR; NRAS; PCK2; PDE3B; PDPK1; PHKA1; PHKB; PIK3CA; PIK3CD; PIK3CG; PIK3R1; PIK3R3; PPP1CA; PPP1CB; PPP1CC; PPP1R3B; PPP1R3D; PRKAA1; PRKAB2; PRKACA; PRKACB; PRKAR1A; PRKAR2A; PTPRF; PYGB; PYGL; RAF1; RHEB; RPS6; RPS6KB1; SHC3; SOCS1; SOCS2; SOCS3; SOCS4; SREBF1;…	AKT1|IDBG-22709|ENSG00000142208|207|; AKT2|IDBG-51270|ENSG00000105221|208|; AKT3|IDBG-107751|ENSG00000117020|10000|; BRAF|IDBG-44351|ENSG00000157764|673|; CBL|IDBG-74417|ENSG00000110395|867|; CRK|IDBG-14664|ENSG00000167193|1398|; CRKL|IDBG-1833|ENSG00000099942|1399|; EIF4E|IDBG-30970|ENSG00000151247|1977|; EIF4EBP1|IDBG-17284|ENSG00000187840|1978|; EXOC7|IDBG-69418|ENSG00000182473|23265|; FASN|ID…
Circadian Clock	13672	REACTOME	9606	29	55	1.91392e-05	0.000191686	ARNTL2; ATF2; BHLHE40; BTRC; CARM1; CHD9; CLOCK; CPT1A; CREB1; CRY2; CSNK1E; EP300; FBXL3; HIF1A; MEF2C; MEF2D; NAMPT; NCOA6; NPAS2; NR3C1; PER1; PER2; PPARA; RORA; RPS27A; SREBF1; TBL1X; TBL1XR1; UBC;	ARNTL2|IDBG-24491|ENSG00000029153|56938|; ATF2|IDBG-75609|ENSG00000115966|1386|; BHLHE40|IDBG-14409|ENSG00000134107|8553|; BTRC|IDBG-87102|ENSG00000166167|8945|; CARM1|IDBG-28472|ENSG00000142453|10498|; CHD9|IDBG-30893|ENSG00000177200|80205|; CLOCK|IDBG-19411|ENSG00000134852|9575|; CPT1A|IDBG-61582|ENSG00000110090|1374|; CREB1|IDBG-79573|ENSG00000118260|1385|; CRY2|IDBG-41167|ENSG00000121671|1408…
PDGFR-beta signaling pathway	15816	PID NCI	9606	40	85	2.00972e-05	0.000195273	ABL1; ACTN4; ACTR2; ARHGAP35; ARHGDIA; ARPC2; ARPC5; BRAF; CBL; CRK; CTTN; DNM2; GAB1; GRB10; GRB2; IQGAP1; JAK2; JUN; MLLT4; MYC; NCKAP1; PAG1; PDGFB; PIN1; PLCG1; PPP2CA; PPP2R1A; PRKCA; PRKCD; PTEN; PTPRJ; RAB4A; RAB5A; RAF1; RASA1; RPS6KA3; SRF; STAT3; VAV2; WASL;	ABL1|IDBG-89599|ENSG00000097007|25|; ACTN4|IDBG-49384|ENSG00000130402|81|; ACTR2|IDBG-54239|ENSG00000138071|10097|; ARHGAP35|IDBG-59119|ENSG00000160007|2909|; ARHGDIA|IDBG-72684|ENSG00000141522|396|; ARPC2|IDBG-80840|ENSG00000163466|10109|; ARPC5|IDBG-105317|ENSG00000162704|10092|; BRAF|IDBG-44351|ENSG00000157764|673|; CBL|IDBG-74417|ENSG00000110395|867|; CRK|IDBG-14664|ENSG00000167193|1398|; CTT…
PI-3K cascade	13309	REACTOME	9606	40	85	2.00972e-05	0.000195273	AKT1; AKT2; AKT3; CD28; CDKN1A; CHUK; CREB1; EGFR; EIF2C1; EIF2C2; EIF2C3; EIF2C4; ERBB2; EREG; FGF2; FGF7; FGFR4; FOXO3; FRS2; GAB1; GSK3A; GSK3B; KIT; MDM2; MOV10; MTOR; PDGFB; PDPK1; PHLPP1; PHLPP2; PIK3CA; PIK3CD; PIK3R1; PIK3R3; PTEN; RICTOR; THEM4; TNRC6A; TNRC6B; TSC2;	AKT1|IDBG-22709|ENSG00000142208|207|; AKT2|IDBG-51270|ENSG00000105221|208|; AKT3|IDBG-107751|ENSG00000117020|10000|; CD28|IDBG-79183|ENSG00000178562|940|; CDKN1A|IDBG-85033|ENSG00000124762|1026|; CHUK|IDBG-243385|ENSG00000213341|1147|; CREB1|IDBG-79573|ENSG00000118260|1385|; EGFR|IDBG-16933|ENSG00000146648|1956|; EIF2C1|IDBG-96234|ENSG00000092847|26523|; EIF2C2|IDBG-37096|ENSG00000123908|27161|; …
PI3K events in ERBB2 signaling	13286	REACTOME	9606	40	85	2.00972e-05	0.000195273	AKT1; AKT2; AKT3; CD28; CDKN1A; CHUK; CREB1; EGFR; EIF2C1; EIF2C2; EIF2C3; EIF2C4; ERBB2; EREG; FGF2; FGF7; FGFR4; FOXO3; FRS2; GAB1; GSK3A; GSK3B; KIT; MDM2; MOV10; MTOR; PDGFB; PDPK1; PHLPP1; PHLPP2; PIK3CA; PIK3CD; PIK3R1; PIK3R3; PTEN; RICTOR; THEM4; TNRC6A; TNRC6B; TSC2;	AKT1|IDBG-22709|ENSG00000142208|207|; AKT2|IDBG-51270|ENSG00000105221|208|; AKT3|IDBG-107751|ENSG00000117020|10000|; CD28|IDBG-79183|ENSG00000178562|940|; CDKN1A|IDBG-85033|ENSG00000124762|1026|; CHUK|IDBG-243385|ENSG00000213341|1147|; CREB1|IDBG-79573|ENSG00000118260|1385|; EGFR|IDBG-16933|ENSG00000146648|1956|; EIF2C1|IDBG-96234|ENSG00000092847|26523|; EIF2C2|IDBG-37096|ENSG00000123908|27161|; …
PI3K events in ERBB4 signaling	13263	REACTOME	9606	40	85	2.00972e-05	0.000195273	AKT1; AKT2; AKT3; CD28; CDKN1A; CHUK; CREB1; EGFR; EIF2C1; EIF2C2; EIF2C3; EIF2C4; ERBB2; EREG; FGF2; FGF7; FGFR4; FOXO3; FRS2; GAB1; GSK3A; GSK3B; KIT; MDM2; MOV10; MTOR; PDGFB; PDPK1; PHLPP1; PHLPP2; PIK3CA; PIK3CD; PIK3R1; PIK3R3; PTEN; RICTOR; THEM4; TNRC6A; TNRC6B; TSC2;	AKT1|IDBG-22709|ENSG00000142208|207|; AKT2|IDBG-51270|ENSG00000105221|208|; AKT3|IDBG-107751|ENSG00000117020|10000|; CD28|IDBG-79183|ENSG00000178562|940|; CDKN1A|IDBG-85033|ENSG00000124762|1026|; CHUK|IDBG-243385|ENSG00000213341|1147|; CREB1|IDBG-79573|ENSG00000118260|1385|; EGFR|IDBG-16933|ENSG00000146648|1956|; EIF2C1|IDBG-96234|ENSG00000092847|26523|; EIF2C2|IDBG-37096|ENSG00000123908|27161|; …
PI3K/AKT Signaling in Cancer	19195	REACTOME	9606	40	85	2.00972e-05	0.000195273	AKT1; AKT2; AKT3; CD28; CDKN1A; CHUK; CREB1; EGFR; EIF2C1; EIF2C2; EIF2C3; EIF2C4; ERBB2; EREG; FGF2; FGF7; FGFR4; FOXO3; FRS2; GAB1; GSK3A; GSK3B; KIT; MDM2; MOV10; MTOR; PDGFB; PDPK1; PHLPP1; PHLPP2; PIK3CA; PIK3CD; PIK3R1; PIK3R3; PTEN; RICTOR; THEM4; TNRC6A; TNRC6B; TSC2;	AKT1|IDBG-22709|ENSG00000142208|207|; AKT2|IDBG-51270|ENSG00000105221|208|; AKT3|IDBG-107751|ENSG00000117020|10000|; CD28|IDBG-79183|ENSG00000178562|940|; CDKN1A|IDBG-85033|ENSG00000124762|1026|; CHUK|IDBG-243385|ENSG00000213341|1147|; CREB1|IDBG-79573|ENSG00000118260|1385|; EGFR|IDBG-16933|ENSG00000146648|1956|; EIF2C1|IDBG-96234|ENSG00000092847|26523|; EIF2C2|IDBG-37096|ENSG00000123908|27161|; …
PIP3 activates AKT signaling	12989	REACTOME	9606	40	85	2.00972e-05	0.000195273	AKT1; AKT2; AKT3; CD28; CDKN1A; CHUK; CREB1; EGFR; EIF2C1; EIF2C2; EIF2C3; EIF2C4; ERBB2; EREG; FGF2; FGF7; FGFR4; FOXO3; FRS2; GAB1; GSK3A; GSK3B; KIT; MDM2; MOV10; MTOR; PDGFB; PDPK1; PHLPP1; PHLPP2; PIK3CA; PIK3CD; PIK3R1; PIK3R3; PTEN; RICTOR; THEM4; TNRC6A; TNRC6B; TSC2;	AKT1|IDBG-22709|ENSG00000142208|207|; AKT2|IDBG-51270|ENSG00000105221|208|; AKT3|IDBG-107751|ENSG00000117020|10000|; CD28|IDBG-79183|ENSG00000178562|940|; CDKN1A|IDBG-85033|ENSG00000124762|1026|; CHUK|IDBG-243385|ENSG00000213341|1147|; CREB1|IDBG-79573|ENSG00000118260|1385|; EGFR|IDBG-16933|ENSG00000146648|1956|; EIF2C1|IDBG-96234|ENSG00000092847|26523|; EIF2C2|IDBG-37096|ENSG00000123908|27161|; …
Nuclear import of Rev protein	13674	REACTOME	9606	18	28	2.13893e-05	0.00020578	AAAS; KPNB1; NPM1; NUP153; NUP155; NUP160; NUP188; NUP205; NUP210; NUP214; NUP35; NUP37; NUP43; NUP50; NUP54; RAN; RANBP2; RCC1;	AAAS|IDBG-36498|ENSG00000094914|8086|; KPNB1|IDBG-56053|ENSG00000108424|3837|; NPM1|IDBG-57453|ENSG00000181163|4869|; NUP153|IDBG-63405|ENSG00000124789|9972|; NUP155|IDBG-17015|ENSG00000113569|9631|; NUP160|IDBG-43974|ENSG00000030066|23279|; NUP188|IDBG-88853|ENSG00000095319|23511|; NUP205|IDBG-42710|ENSG00000155561|23165|; NUP210|IDBG-19566|ENSG00000132182|23225|; NUP214|IDBG-89810|ENSG000001268…
Role of erbb2 in signal transduction and oncology	4019	PID BIOCARTA	9606	18	28	2.13893e-05	0.00020578	AKT1; CARM1; EGFR; EP300; ERBB2; ERBB3; ESR1; GRB2; IL6; JAK1; JAK2; LRPPRC; MAPK1; PDPK1; PIK3CA; PIK3R1; RAF1; STAT3;	AKT1|IDBG-22709|ENSG00000142208|207|; CARM1|IDBG-28472|ENSG00000142453|10498|; EGFR|IDBG-16933|ENSG00000146648|1956|; EP300|IDBG-8992|ENSG00000100393|2033|; ERBB2|IDBG-46068|ENSG00000141736|2064|; ERBB3|IDBG-39824|ENSG00000065361|2065|; ESR1|IDBG-97997|ENSG00000091831|2099|; GRB2|IDBG-68262|ENSG00000177885|2885|; IL6|IDBG-9462|ENSG00000136244|3569|; JAK1|IDBG-99443|ENSG00000162434|3716|; JAK2|IDB…
Signaling by PDGF	13330	REACTOME	9606	70	174	2.19032e-05	0.000209691	ADCY9; AKT1; AKT2; AKT3; CD28; CDK1; CDKN1A; CHUK; COL2A1; COL4A1; COL4A2; COL5A1; CREB1; CRK; CRKL; EGFR; EIF2C1; EIF2C2; EIF2C3; EIF2C4; ERBB2; EREG; FGF2; FGF7; FGFR4; FOXO3; FRS2; FURIN; GAB1; GSK3A; GSK3B; IL6; ITPR1; ITPR3; JAK1; JAK2; KIT; KRAS; MAPK1; MDM2; MOV10; MTOR; NRAS; PDGFB; PDPK1; PHLPP1; PHLPP2; PIK3CA; PIK3CD; PIK3R1; PIK3R3; PLCG1; PRKACA; PRKACB; PRKAR1A; PRKAR2A; PRKCA; PRKC…	ADCY9|IDBG-12514|ENSG00000162104|115|; AKT1|IDBG-22709|ENSG00000142208|207|; AKT2|IDBG-51270|ENSG00000105221|208|; AKT3|IDBG-107751|ENSG00000117020|10000|; CD28|IDBG-79183|ENSG00000178562|940|; CDK1|IDBG-75344|ENSG00000170312|983|; CDKN1A|IDBG-85033|ENSG00000124762|1026|; CHUK|IDBG-243385|ENSG00000213341|1147|; COL2A1|IDBG-29355|ENSG00000139219|1280|; COL4A1|IDBG-50258|ENSG00000187498|1282|; COL4…
DAP12 signaling	13003	REACTOME	9606	61	147	2.41867e-05	0.000230423	ADCY9; AKT1; AKT2; AKT3; B2M; CD28; CDK1; CDKN1A; CHUK; CREB1; EGFR; EIF2C1; EIF2C2; EIF2C3; EIF2C4; ERBB2; EREG; FGF2; FGF7; FGFR4; FOXO3; FRS2; GAB1; GSK3A; GSK3B; IL6; ITPR1; ITPR3; JAK1; JAK2; KIT; KLRD1; KRAS; MAPK1; MDM2; MOV10; MTOR; NRAS; PDGFB; PDPK1; PHLPP1; PHLPP2; PIK3CA; PIK3CD; PIK3R1; PIK3R3; PLCG1; PRKACA; PRKACB; PRKAR1A; PRKAR2A; PRKCA; PRKCD; PTEN; RAF1; RICTOR; THEM4; TNRC6A; …	ADCY9|IDBG-12514|ENSG00000162104|115|; AKT1|IDBG-22709|ENSG00000142208|207|; AKT2|IDBG-51270|ENSG00000105221|208|; AKT3|IDBG-107751|ENSG00000117020|10000|; B2M|IDBG-9902|ENSG00000166710|567|; CD28|IDBG-79183|ENSG00000178562|940|; CDK1|IDBG-75344|ENSG00000170312|983|; CDKN1A|IDBG-85033|ENSG00000124762|1026|; CHUK|IDBG-243385|ENSG00000213341|1147|; CREB1|IDBG-79573|ENSG00000118260|1385|; EGFR|IDBG-…
IRS-related events triggered by IGF1R	13282	REACTOME	9606	38	80	2.47225e-05	0.000233251	AKT2; CAB39; CDK1; EEF2K; EIF4B; EIF4E; EIF4EBP1; EIF4G1; FGF2; FGF7; FGFR4; FRS2; GAB1; IGF1R; IL6; IRS4; JAK1; JAK2; KRAS; MAPK1; MTOR; NRAS; PDE3B; PDPK1; PIK3CA; PIK3R1; PPM1A; PRKAA1; PRKAB2; RAF1; RHEB; RPS6; RPS6KB1; STK11; STRADB; THEM4; TSC1; TSC2;	AKT2|IDBG-51270|ENSG00000105221|208|; CAB39|IDBG-82966|ENSG00000135932|51719|; CDK1|IDBG-75344|ENSG00000170312|983|; EEF2K|IDBG-19885|ENSG00000103319|101930123,29904|; EIF4B|IDBG-35510|ENSG00000063046|1975|; EIF4E|IDBG-30970|ENSG00000151247|1977|; EIF4EBP1|IDBG-17284|ENSG00000187840|1978|; EIF4G1|IDBG-67809|ENSG00000114867|1981|; FGF2|IDBG-37039|ENSG00000138685|2247|; FGF7|IDBG-11473|ENSG00000140…
TGF-beta signaling pathway	465	KEGG	9606	38	80	2.47225e-05	0.000233251	ACVR1; ACVR1B; ACVR2A; BAMBI; BMP2; BMP8B; BMPR1A; BMPR2; E2F5; EP300; ID4; IFNG; LTBP1; MAPK1; MYC; PPP2CA; PPP2R1A; PPP2R1B; RBL1; RBX1; RPS6KB1; SMAD1; SMAD2; SMAD3; SMAD4; SMAD5; SMAD6; SMAD7; SMURF1; SMURF2; SP1; TGFB1; TGFBR1; TGFBR2; THBS1; TNF; ZFYVE16; ZFYVE9;	ACVR1|IDBG-72930|ENSG00000115170|90|; ACVR1B|IDBG-33695|ENSG00000135503|91|; ACVR2A|IDBG-71761|ENSG00000121989|92|; BAMBI|IDBG-66015|ENSG00000095739|25805|; BMP2|IDBG-52330|ENSG00000125845|650|; BMP8B|IDBG-96764|ENSG00000116985|353500,656|; BMPR1A|IDBG-81081|ENSG00000107779|657|; BMPR2|IDBG-78880|ENSG00000204217|659|; E2F5|IDBG-27065|ENSG00000133740|1875|; EP300|IDBG-8992|ENSG00000100393|2033|; I…
Oxidative Stress Induced Senescence	19575	REACTOME	9606	44	97	2.49869e-05	0.000234612	CBX2; CBX4; CBX6; CBX8; CDK6; CDKN2A; E2F1; E2F2; E2F3; EIF2C1; EIF2C3; EIF2C4; H2AFX; HIST1H2AC; HIST1H2AJ; HIST1H2BD; HIST1H2BJ; HIST2H2BE; JUN; KDM6B; MAP2K3; MAP2K4; MAP2K7; MAP3K5; MAPK1; MAPK14; MAPK8; MAPK9; MAPKAPK2; MAPKAPK5; MDM2; MINK1; MOV10; PHC1; PHC2; PHC3; RBBP7; RNF2; RPS27A; SUZ12; TNRC6A; TNRC6B; TP53; UBC;	CBX2|IDBG-71184|ENSG00000173894|84733|; CBX4|IDBG-71254|ENSG00000141582|8535|; CBX6|IDBG-7818|ENSG00000183741|23466|; CBX8|IDBG-71216|ENSG00000141570|57332|; CDK6|IDBG-26773|ENSG00000105810|1021|; CDKN2A|IDBG-54547|ENSG00000147889|1029|; E2F1|IDBG-67214|ENSG00000101412|1869|; E2F2|IDBG-93950|ENSG00000007968|1870|; E2F3|IDBG-64143|ENSG00000112242|1871|; EIF2C1|IDBG-96234|ENSG00000092847|26523|; EI…
CDC42 signaling events	15467	PID NCI	9606	31	61	2.60964e-05	0.000243858	ACTR2; APC; ARHGDIA; ARHGEF7; ARPC2; ARPC5; ATF2; CBL; CDH1; CTNNA1; CTNNB1; EXOC7; GSK3B; IQGAP1; JUN; LIMK1; MAP2K4; MAP2K7; MAP3K1; MAPK14; MAPK8; MAPK9; MTOR; PAK4; PIK3CA; PIK3R1; RPS6KB1; SEPT2; TIAM1; VAV2; WASL;	ACTR2|IDBG-54239|ENSG00000138071|10097|; APC|IDBG-37007|ENSG00000134982|324|; ARHGDIA|IDBG-72684|ENSG00000141522|396|; ARHGEF7|IDBG-51160|ENSG00000102606|8874|; ARPC2|IDBG-80840|ENSG00000163466|10109|; ARPC5|IDBG-105317|ENSG00000162704|10092|; ATF2|IDBG-75609|ENSG00000115966|1386|; CBL|IDBG-74417|ENSG00000110395|867|; CDH1|IDBG-38622|ENSG00000039068|999|; CTNNA1|IDBG-47369|ENSG00000044115|1495|; …
IGF1R signaling cascade	19000	REACTOME	9606	39	83	2.65421e-05	0.000244513	AKT2; CAB39; CDK1; EEF2K; EIF4B; EIF4E; EIF4EBP1; EIF4G1; FGF2; FGF7; FGFR4; FRS2; GAB1; IGF1R; IL6; IRS4; JAK1; JAK2; KRAS; MAPK1; MTOR; NRAS; PDE3B; PDPK1; PIK3CA; PIK3R1; PPM1A; PRKAA1; PRKAB2; RAF1; RHEB; RPS6; RPS6KB1; SHC3; STK11; STRADB; THEM4; TSC1; TSC2;	AKT2|IDBG-51270|ENSG00000105221|208|; CAB39|IDBG-82966|ENSG00000135932|51719|; CDK1|IDBG-75344|ENSG00000170312|983|; EEF2K|IDBG-19885|ENSG00000103319|101930123,29904|; EIF4B|IDBG-35510|ENSG00000063046|1975|; EIF4E|IDBG-30970|ENSG00000151247|1977|; EIF4EBP1|IDBG-17284|ENSG00000187840|1978|; EIF4G1|IDBG-67809|ENSG00000114867|1981|; FGF2|IDBG-37039|ENSG00000138685|2247|; FGF7|IDBG-11473|ENSG00000140…
Insulin receptor signalling cascade	18606	REACTOME	9606	39	83	2.65421e-05	0.000244513	AKT2; CAB39; CDK1; CRK; EEF2K; EIF4B; EIF4E; EIF4EBP1; EIF4G1; FGF2; FGF7; FGFR4; FRS2; GAB1; GRB10; IL6; JAK1; JAK2; KRAS; MAPK1; MTOR; NRAS; PDE3B; PDPK1; PIK3CA; PIK3R1; PPM1A; PRKAA1; PRKAB2; RAF1; RHEB; RPS6; RPS6KB1; SHC3; STK11; STRADB; THEM4; TSC1; TSC2;	AKT2|IDBG-51270|ENSG00000105221|208|; CAB39|IDBG-82966|ENSG00000135932|51719|; CDK1|IDBG-75344|ENSG00000170312|983|; CRK|IDBG-14664|ENSG00000167193|1398|; EEF2K|IDBG-19885|ENSG00000103319|101930123,29904|; EIF4B|IDBG-35510|ENSG00000063046|1975|; EIF4E|IDBG-30970|ENSG00000151247|1977|; EIF4EBP1|IDBG-17284|ENSG00000187840|1978|; EIF4G1|IDBG-67809|ENSG00000114867|1981|; FGF2|IDBG-37039|ENSG000001386…
Signaling by Type 1 Insulin-like Growth Factor 1 Receptor (IGF1R)	13284	REACTOME	9606	39	83	2.65421e-05	0.000244513	AKT2; CAB39; CDK1; EEF2K; EIF4B; EIF4E; EIF4EBP1; EIF4G1; FGF2; FGF7; FGFR4; FRS2; GAB1; IGF1R; IL6; IRS4; JAK1; JAK2; KRAS; MAPK1; MTOR; NRAS; PDE3B; PDPK1; PIK3CA; PIK3R1; PPM1A; PRKAA1; PRKAB2; RAF1; RHEB; RPS6; RPS6KB1; SHC3; STK11; STRADB; THEM4; TSC1; TSC2;	AKT2|IDBG-51270|ENSG00000105221|208|; CAB39|IDBG-82966|ENSG00000135932|51719|; CDK1|IDBG-75344|ENSG00000170312|983|; EEF2K|IDBG-19885|ENSG00000103319|101930123,29904|; EIF4B|IDBG-35510|ENSG00000063046|1975|; EIF4E|IDBG-30970|ENSG00000151247|1977|; EIF4EBP1|IDBG-17284|ENSG00000187840|1978|; EIF4G1|IDBG-67809|ENSG00000114867|1981|; FGF2|IDBG-37039|ENSG00000138685|2247|; FGF7|IDBG-11473|ENSG00000140…
C-MYB transcription factor network	15398	PID NCI	9606	37	78	3.2692e-05	0.000299754	ANPEP; ATP2B1; BCL2; CBX4; CCNB1; CCND1; CD34; CDK6; CDKN1A; CDKN2A; CEBPA; CLTA; COPA; ETS2; GATA3; HES1; HSPA8; IQGAP1; KIT; KITLG; MAD1L1; MAP3K7; MAT2A; MYB; MYC; NRAS; PIAS3; PIM1; PTGS2; SIN3A; SKI; SLC25A3; SMARCA2; SND1; SP1; TRIM28; ZFHX3;	ANPEP|IDBG-29618|ENSG00000166825|290|; ATP2B1|IDBG-50612|ENSG00000070961|490|; BCL2|IDBG-4354|ENSG00000171791|596|; CBX4|IDBG-71254|ENSG00000141582|8535|; CCNB1|IDBG-25262|ENSG00000134057|891|; CCND1|IDBG-61868|ENSG00000110092|595|; CD34|IDBG-106399|ENSG00000174059|947|; CDK6|IDBG-26773|ENSG00000105810|1021|; CDKN1A|IDBG-85033|ENSG00000124762|1026|; CDKN2A|IDBG-54547|ENSG00000147889|1029|; CEBPA|…
Fc epsilon receptor (FCERI) signaling	17802	REACTOME	9606	69	173	3.48235e-05	0.000317805	AKT1; AKT2; AKT3; BCL10; CD28; CDK1; CDKN1A; CHUK; CREB1; EGFR; EIF2C1; EIF2C2; EIF2C3; EIF2C4; ERBB2; EREG; FGF2; FGF7; FGFR4; FOXO3; FRS2; GAB1; GSK3A; GSK3B; IL6; ITPR1; ITPR3; JAK1; JAK2; JUN; KIT; KRAS; MALT1; MAP2K4; MAP2K7; MAP3K1; MAP3K7; MAPK1; MAPK8; MAPK9; MDM2; MOV10; MTOR; NFKB1; NRAS; PAK2; PDGFB; PDPK1; PHLPP1; PHLPP2; PIK3CA; PIK3CD; PIK3R1; PIK3R3; PLCG1; PPP3R1; PTEN; RAF1; RICT…	AKT1|IDBG-22709|ENSG00000142208|207|; AKT2|IDBG-51270|ENSG00000105221|208|; AKT3|IDBG-107751|ENSG00000117020|10000|; BCL10|IDBG-100044|ENSG00000142867|8915|; CD28|IDBG-79183|ENSG00000178562|940|; CDK1|IDBG-75344|ENSG00000170312|983|; CDKN1A|IDBG-85033|ENSG00000124762|1026|; CHUK|IDBG-243385|ENSG00000213341|1147|; CREB1|IDBG-79573|ENSG00000118260|1385|; EGFR|IDBG-16933|ENSG00000146648|1956|; EIF2C…
Orc1 removal from chromatin	12931	REACTOME	9606	34	70	3.66448e-05	0.00033133	CCNA2; CDC6; CDK2; CDKN1A; CDT1; FZR1; MCM3; MCM5; MCM7; ORC4; ORC5; ORC6; PSMA4; PSMA7; PSMB1; PSMB2; PSMB5; PSMB6; PSMC1; PSMC2; PSMC3; PSMD11; PSMD12; PSMD2; PSMD3; PSMD4; PSMD5; PSMD9; PSME3; PSME4; PSMF1; RB1; RPS27A; UBC;	CCNA2|IDBG-36372|ENSG00000145386|890|; CDC6|IDBG-47359|ENSG00000094804|990|; CDK2|IDBG-39545|ENSG00000123374|1017|; CDKN1A|IDBG-85033|ENSG00000124762|1026|; CDT1|IDBG-46673|ENSG00000167513|81620|; FZR1|IDBG-17274|ENSG00000105325|51343|; MCM3|IDBG-90549|ENSG00000112118|4172|; MCM5|IDBG-5405|ENSG00000100297|4174|; MCM7|IDBG-30522|ENSG00000166508|4176|; ORC4|IDBG-71780|ENSG00000115947|5000|; ORC5|ID…
Switching of origins to a post-replicative state	12947	REACTOME	9606	34	70	3.66448e-05	0.00033133	CCNA2; CDC6; CDK2; CDKN1A; CDT1; FZR1; MCM3; MCM5; MCM7; ORC4; ORC5; ORC6; PSMA4; PSMA7; PSMB1; PSMB2; PSMB5; PSMB6; PSMC1; PSMC2; PSMC3; PSMD11; PSMD12; PSMD2; PSMD3; PSMD4; PSMD5; PSMD9; PSME3; PSME4; PSMF1; RB1; RPS27A; UBC;	CCNA2|IDBG-36372|ENSG00000145386|890|; CDC6|IDBG-47359|ENSG00000094804|990|; CDK2|IDBG-39545|ENSG00000123374|1017|; CDKN1A|IDBG-85033|ENSG00000124762|1026|; CDT1|IDBG-46673|ENSG00000167513|81620|; FZR1|IDBG-17274|ENSG00000105325|51343|; MCM3|IDBG-90549|ENSG00000112118|4172|; MCM5|IDBG-5405|ENSG00000100297|4174|; MCM7|IDBG-30522|ENSG00000166508|4176|; ORC4|IDBG-71780|ENSG00000115947|5000|; ORC5|ID…
Inhibition of cellular proliferation by gleevec	3946	PID BIOCARTA	9606	15	22	3.81889e-05	0.0003437	AKT1; BCL2; BCR; CRKL; GRB2; JAK2; JUN; MAP2K4; MAP3K1; MAPK8; MYC; PIK3CA; PIK3R1; RAF1; STAT5B;	AKT1|IDBG-22709|ENSG00000142208|207|; BCL2|IDBG-4354|ENSG00000171791|596|; BCR|IDBG-2349|ENSG00000186716|613|; CRKL|IDBG-1833|ENSG00000099942|1399|; GRB2|IDBG-68262|ENSG00000177885|2885|; JAK2|IDBG-47039|ENSG00000096968|3717|; JUN|IDBG-99221|ENSG00000177606|3725|; MAP2K4|IDBG-31021|ENSG00000065559|6416|; MAP3K1|IDBG-22000|ENSG00000095015|4214|; MAPK8|IDBG-73479|ENSG00000107643|5599|; MYC|IDBG-354…
LIF signaling	16169	INOH	9606	9	10	3.9939e-05	0.000357802	EP300; IL6ST; JAK1; JAK2; LIF; LIFR; SMAD1; SMAD4; STAT3;	EP300|IDBG-8992|ENSG00000100393|2033|; IL6ST|IDBG-21516|ENSG00000134352|3572|; JAK1|IDBG-99443|ENSG00000162434|3716|; JAK2|IDBG-47039|ENSG00000096968|3717|; LIF|IDBG-3968|ENSG00000128342|3976|; LIFR|IDBG-17489|ENSG00000113594|3977|; SMAD1|IDBG-39936|ENSG00000170365|4086|; SMAD4|IDBG-3485|ENSG00000141646|4089|; STAT3|IDBG-50702|ENSG00000168610|6774|;
Signaling by ERBB4	13265	REACTOME	9606	57	137	4.03814e-05	0.000360113	AKT1; AKT2; AKT3; BTRC; CD28; CDK1; CDKN1A; CHUK; CREB1; EGFR; EIF2C1; EIF2C2; EIF2C3; EIF2C4; ERBB2; EREG; ESR1; FGF2; FGF7; FGFR4; FOXO3; FRS2; GAB1; GSK3A; GSK3B; IL6; ITCH; JAK1; JAK2; KIT; KRAS; MAPK1; MDM2; MOV10; MTOR; NCSTN; NRAS; PDGFB; PDPK1; PHLPP1; PHLPP2; PIK3CA; PIK3CD; PIK3R1; PIK3R3; PTEN; RAF1; RBX1; RICTOR; RPS27A; STAT5B; THEM4; TNRC6A; TNRC6B; TSC2; UBC; YAP1;	AKT1|IDBG-22709|ENSG00000142208|207|; AKT2|IDBG-51270|ENSG00000105221|208|; AKT3|IDBG-107751|ENSG00000117020|10000|; BTRC|IDBG-87102|ENSG00000166167|8945|; CD28|IDBG-79183|ENSG00000178562|940|; CDK1|IDBG-75344|ENSG00000170312|983|; CDKN1A|IDBG-85033|ENSG00000124762|1026|; CHUK|IDBG-243385|ENSG00000213341|1147|; CREB1|IDBG-79573|ENSG00000118260|1385|; EGFR|IDBG-16933|ENSG00000146648|1956|; EIF2C1|…
FoxO family signaling	15266	PID NCI	9606	18	29	4.27513e-05	0.000377798	AKT1; BCL2L11; CCNB1; CDK2; CHUK; CTNNB1; FASLG; FOXO3; KAT2B; PLK1; RAN; RBL2; SGK1; SIRT1; SOD2; USP7; XPO1; ZFAND5;	AKT1|IDBG-22709|ENSG00000142208|207|; BCL2L11|IDBG-65821|ENSG00000153094|10018|; CCNB1|IDBG-25262|ENSG00000134057|891|; CDK2|IDBG-39545|ENSG00000123374|1017|; CHUK|IDBG-243385|ENSG00000213341|1147|; CTNNB1|IDBG-27347|ENSG00000168036|1499|; FASLG|IDBG-104856|ENSG00000117560|356|; FOXO3|IDBG-95024|ENSG00000118689|2309|; KAT2B|IDBG-21805|ENSG00000114166|8850|; PLK1|IDBG-20740|ENSG00000166851|5347|; …
Rev-mediated nuclear export of HIV RNA	13677	REACTOME	9606	18	29	4.27513e-05	0.000377798	AAAS; NUP153; NUP155; NUP160; NUP188; NUP205; NUP210; NUP214; NUP35; NUP37; NUP43; NUP50; NUP54; RAN; RANBP2; RANGAP1; RCC1; XPO1;	AAAS|IDBG-36498|ENSG00000094914|8086|; NUP153|IDBG-63405|ENSG00000124789|9972|; NUP155|IDBG-17015|ENSG00000113569|9631|; NUP160|IDBG-43974|ENSG00000030066|23279|; NUP188|IDBG-88853|ENSG00000095319|23511|; NUP205|IDBG-42710|ENSG00000155561|23165|; NUP210|IDBG-19566|ENSG00000132182|23225|; NUP214|IDBG-89810|ENSG00000126883|8021|; NUP35|IDBG-76939|ENSG00000163002|129401|; NUP37|IDBG-53528|ENSG000000…
IRS-mediated signalling	18112	REACTOME	9606	36	76	4.32351e-05	0.000380352	AKT2; CAB39; CDK1; EEF2K; EIF4B; EIF4E; EIF4EBP1; EIF4G1; FGF2; FGF7; FGFR4; FRS2; GAB1; IL6; JAK1; JAK2; KRAS; MAPK1; MTOR; NRAS; PDE3B; PDPK1; PIK3CA; PIK3R1; PPM1A; PRKAA1; PRKAB2; RAF1; RHEB; RPS6; RPS6KB1; STK11; STRADB; THEM4; TSC1; TSC2;	AKT2|IDBG-51270|ENSG00000105221|208|; CAB39|IDBG-82966|ENSG00000135932|51719|; CDK1|IDBG-75344|ENSG00000170312|983|; EEF2K|IDBG-19885|ENSG00000103319|101930123,29904|; EIF4B|IDBG-35510|ENSG00000063046|1975|; EIF4E|IDBG-30970|ENSG00000151247|1977|; EIF4EBP1|IDBG-17284|ENSG00000187840|1978|; EIF4G1|IDBG-67809|ENSG00000114867|1981|; FGF2|IDBG-37039|ENSG00000138685|2247|; FGF7|IDBG-11473|ENSG00000140…
p53-Dependent G1 DNA Damage Response	12908	REACTOME	9606	29	57	4.59754e-05	0.000400848	ATM; CCNE1; CCNE2; CDK2; CDKN1A; MDM2; PSMA4; PSMA7; PSMB1; PSMB2; PSMB5; PSMB6; PSMC1; PSMC2; PSMC3; PSMD11; PSMD12; PSMD2; PSMD3; PSMD4; PSMD5; PSMD9; PSME3; PSME4; PSMF1; RFWD2; RPS27A; TP53; UBC;	ATM|IDBG-70193|ENSG00000149311|472|; CCNE1|IDBG-41865|ENSG00000105173|898|; CCNE2|IDBG-29174|ENSG00000175305|9134|; CDK2|IDBG-39545|ENSG00000123374|1017|; CDKN1A|IDBG-85033|ENSG00000124762|1026|; MDM2|IDBG-46431|ENSG00000135679|4193|; PSMA4|IDBG-24777|ENSG00000041357|5685|; PSMA7|IDBG-83912|ENSG00000101182|5688|; PSMB1|IDBG-99310|ENSG00000008018|5689|; PSMB2|IDBG-96209|ENSG00000126067|5690|; PSMB…
p53-Dependent G1/S DNA damage checkpoint	16695	REACTOME	9606	29	57	4.59754e-05	0.000400848	ATM; CCNE1; CCNE2; CDK2; CDKN1A; MDM2; PSMA4; PSMA7; PSMB1; PSMB2; PSMB5; PSMB6; PSMC1; PSMC2; PSMC3; PSMD11; PSMD12; PSMD2; PSMD3; PSMD4; PSMD5; PSMD9; PSME3; PSME4; PSMF1; RFWD2; RPS27A; TP53; UBC;	ATM|IDBG-70193|ENSG00000149311|472|; CCNE1|IDBG-41865|ENSG00000105173|898|; CCNE2|IDBG-29174|ENSG00000175305|9134|; CDK2|IDBG-39545|ENSG00000123374|1017|; CDKN1A|IDBG-85033|ENSG00000124762|1026|; MDM2|IDBG-46431|ENSG00000135679|4193|; PSMA4|IDBG-24777|ENSG00000041357|5685|; PSMA7|IDBG-83912|ENSG00000101182|5688|; PSMB1|IDBG-99310|ENSG00000008018|5689|; PSMB2|IDBG-96209|ENSG00000126067|5690|; PSMB…
IRS-related events	18844	REACTOME	9606	37	79	4.63001e-05	0.000401885	AKT2; CAB39; CDK1; EEF2K; EIF4B; EIF4E; EIF4EBP1; EIF4G1; FGF2; FGF7; FGFR4; FRS2; GAB1; GRB10; IL6; JAK1; JAK2; KRAS; MAPK1; MTOR; NRAS; PDE3B; PDPK1; PIK3CA; PIK3R1; PPM1A; PRKAA1; PRKAB2; RAF1; RHEB; RPS6; RPS6KB1; STK11; STRADB; THEM4; TSC1; TSC2;	AKT2|IDBG-51270|ENSG00000105221|208|; CAB39|IDBG-82966|ENSG00000135932|51719|; CDK1|IDBG-75344|ENSG00000170312|983|; EEF2K|IDBG-19885|ENSG00000103319|101930123,29904|; EIF4B|IDBG-35510|ENSG00000063046|1975|; EIF4E|IDBG-30970|ENSG00000151247|1977|; EIF4EBP1|IDBG-17284|ENSG00000187840|1978|; EIF4G1|IDBG-67809|ENSG00000114867|1981|; FGF2|IDBG-37039|ENSG00000138685|2247|; FGF7|IDBG-11473|ENSG00000140…
FSH	15929	NETPATH	9606	24	44	4.82027e-05	0.000414713	ABL1; AKT1; AKT2; APPL1; ARRB1; CREB1; EGFR; EIF4EBP1; FOXO3; GJA1; GRK4; MAPK1; MAPK14; MDM2; MTOR; PRKACA; PRKAR1A; RAF1; RARA; RPS6; RPS6KA3; SGK1; TSC2; YWHAQ;	ABL1|IDBG-89599|ENSG00000097007|25|; AKT1|IDBG-22709|ENSG00000142208|207|; AKT2|IDBG-51270|ENSG00000105221|208|; APPL1|IDBG-41092|ENSG00000157500|26060|; ARRB1|IDBG-64687|ENSG00000137486|102724825,102724972,408|; CREB1|IDBG-79573|ENSG00000118260|1385|; EGFR|IDBG-16933|ENSG00000146648|1956|; EIF4EBP1|IDBG-17284|ENSG00000187840|1978|; FOXO3|IDBG-95024|ENSG00000118689|2309|; GJA1|IDBG-95984|ENSG0000…
Nuclear Envelope Breakdown	19796	REACTOME	9606	24	44	4.82027e-05	0.000414713	AAAS; CCNB1; CDK1; CNEP1R1; CTDNEP1; EMD; LPIN1; NEK6; NUP153; NUP155; NUP160; NUP188; NUP205; NUP210; NUP214; NUP35; NUP37; NUP43; NUP50; NUP54; PLK1; PRKCA; PRKCB; RANBP2;	AAAS|IDBG-36498|ENSG00000094914|8086|; CCNB1|IDBG-25262|ENSG00000134057|891|; CDK1|IDBG-75344|ENSG00000170312|983|; CNEP1R1|IDBG-30331|ENSG00000205423|255919|; CTDNEP1|IDBG-23930|ENSG00000175826|23399|; EMD|IDBG-91213|ENSG00000102119|2010|; LPIN1|IDBG-30220|ENSG00000134324|23175|; NEK6|IDBG-84700|ENSG00000119408|10783|; NUP153|IDBG-63405|ENSG00000124789|9972|; NUP155|IDBG-17015|ENSG00000113569|96…
DNA Replication	16645	REACTOME	9606	46	105	4.85802e-05	0.000416128	APEX1; CCNA2; CDC6; CDK2; CDKN1A; CDT1; E2F1; E2F2; E2F3; FZR1; GINS1; GINS4; MCM3; MCM5; MCM7; ORC4; ORC5; ORC6; PCNA; POLD3; POLE; PRIM1; PSMA4; PSMA7; PSMB1; PSMB2; PSMB5; PSMB6; PSMC1; PSMC2; PSMC3; PSMD11; PSMD12; PSMD2; PSMD3; PSMD4; PSMD5; PSMD9; PSME3; PSME4; PSMF1; RB1; RFC3; RPA2; RPS27A; UBC;	APEX1|IDBG-2246|ENSG00000100823|328|; CCNA2|IDBG-36372|ENSG00000145386|890|; CDC6|IDBG-47359|ENSG00000094804|990|; CDK2|IDBG-39545|ENSG00000123374|1017|; CDKN1A|IDBG-85033|ENSG00000124762|1026|; CDT1|IDBG-46673|ENSG00000167513|81620|; E2F1|IDBG-67214|ENSG00000101412|1869|; E2F2|IDBG-93950|ENSG00000007968|1870|; E2F3|IDBG-64143|ENSG00000112242|1871|; FZR1|IDBG-17274|ENSG00000105325|51343|; GINS1|I…
Mechanism of protein import into the nucleus	4122	PID BIOCARTA	9606	10	12	5.20014e-05	0.000437753	KPNA2; KPNB1; NUP153; NUP210; NUP214; NUTF2; RAN; RANBP2; RANGAP1; RCC1;	KPNA2|IDBG-65703|ENSG00000182481|3838|; KPNB1|IDBG-56053|ENSG00000108424|3837|; NUP153|IDBG-63405|ENSG00000124789|9972|; NUP210|IDBG-19566|ENSG00000132182|23225|; NUP214|IDBG-89810|ENSG00000126883|8021|; NUTF2|IDBG-37425|ENSG00000102898|10204,128322|; RAN|IDBG-64798|ENSG00000132341|5901|; RANBP2|IDBG-65098|ENSG00000153201|5903|; RANGAP1|IDBG-9064|ENSG00000100401|5905|; RCC1|IDBG-95231|ENSG0000018…
Regulation of cytoplasmic and nuclear SMAD2/3 signaling	15659	PID NCI	9606	10	12	5.20014e-05	0.000437753	KPNA2; KPNB1; MAP3K1; NUP153; NUP214; PIAS4; PPM1A; SMAD2; SMAD3; SMAD4;	KPNA2|IDBG-65703|ENSG00000182481|3838|; KPNB1|IDBG-56053|ENSG00000108424|3837|; MAP3K1|IDBG-22000|ENSG00000095015|4214|; NUP153|IDBG-63405|ENSG00000124789|9972|; NUP214|IDBG-89810|ENSG00000126883|8021|; PIAS4|IDBG-18183|ENSG00000105229|51588|; PPM1A|IDBG-8210|ENSG00000100614|5494|; SMAD2|IDBG-3127|ENSG00000175387|4087|; SMAD3|IDBG-18366|ENSG00000166949|4088|; SMAD4|IDBG-3485|ENSG00000141646|4089|;
Cell Cycle Checkpoints	19894	REACTOME	9606	50	117	5.1524e-05	0.000439416	ANAPC1; ATM; CCNB1; CCNE1; CCNE2; CDC20; CDC23; CDC25A; CDC6; CDK1; CDK2; CDKN1A; CHEK1; CLSPN; MAD1L1; MCM3; MCM5; MCM7; MDM2; ORC4; ORC5; ORC6; PKMYT1; PSMA4; PSMA7; PSMB1; PSMB2; PSMB5; PSMB6; PSMC1; PSMC2; PSMC3; PSMD11; PSMD12; PSMD2; PSMD3; PSMD4; PSMD5; PSMD9; PSME3; PSME4; PSMF1; RFC3; RFWD2; RPA2; RPS27A; TP53; UBC; UBE2C; WEE1;	ANAPC1|IDBG-65939|ENSG00000153107|100996909,102723467,102724642,102724762,64682,730268|; ATM|IDBG-70193|ENSG00000149311|472|; CCNB1|IDBG-25262|ENSG00000134057|891|; CCNE1|IDBG-41865|ENSG00000105173|898|; CCNE2|IDBG-29174|ENSG00000175305|9134|; CDC20|IDBG-97410|ENSG00000117399|991|; CDC23|IDBG-46810|ENSG00000094880|8697|; CDC25A|IDBG-32204|ENSG00000164045|993|; CDC6|IDBG-47359|ENSG00000094804|990|…
IL6	15922	NETPATH	9606	39	85	5.18643e-05	0.000440395	AKT1; CBL; CDK9; EIF2A; EIF4E; EIF4EBP1; EP300; ERBB2; ERBB3; FOXO3; GAB1; GRB2; GSK3B; HDAC1; HSP90AA1; IL6; IL6ST; JAK1; JAK2; JUN; MAP2K4; MAP3K4; MAP3K7; MAPK1; MAPK14; MAPK8; NFKB1; PIAS3; PIK3R1; PLCG1; PRKCD; PXN; RB1; RPS6KB1; SGK1; SIRPA; SOCS3; STAT3; STAT5B;	AKT1|IDBG-22709|ENSG00000142208|207|; CBL|IDBG-74417|ENSG00000110395|867|; CDK9|IDBG-86437|ENSG00000136807|1025|; EIF2A|IDBG-61199|ENSG00000144895|83939|; EIF4E|IDBG-30970|ENSG00000151247|1977|; EIF4EBP1|IDBG-17284|ENSG00000187840|1978|; EP300|IDBG-8992|ENSG00000100393|2033|; ERBB2|IDBG-46068|ENSG00000141736|2064|; ERBB3|IDBG-39824|ENSG00000065361|2065|; FOXO3|IDBG-95024|ENSG00000118689|2309|; GA…
Signaling by WNT in cancer	17000	REACTOME	9606	83	219	5.33453e-05	0.000447139	AKT1; AKT2; APC; AXIN1; AXIN2; BCL9; BCL9L; BTRC; CAV1; CBY1; CCDC88C; CSNK1A1; CSNK1E; CSNK2A1; CTNNB1; CTNNBIP1; CUL3; DVL1; EP300; FAM123B; FRAT1; FRAT2; FZD6; GSK3B; H2AFX; HDAC1; HIST1H2AC; HIST1H2AJ; HIST1H2BD; HIST1H2BJ; HIST2H2BE; LRP6; MEN1; MLL2; MYC; PPP2CA; PPP2R1A; PPP2R1B; PPP2R5C; PPP2R5E; PSMA4; PSMA7; PSMB1; PSMB2; PSMB5; PSMB6; PSMC1; PSMC2; PSMC3; PSMD11; PSMD12; PSMD2; PSMD3; …	AKT1|IDBG-22709|ENSG00000142208|207|; AKT2|IDBG-51270|ENSG00000105221|208|; APC|IDBG-37007|ENSG00000134982|324|; AXIN1|IDBG-7404|ENSG00000103126|8312|; AXIN2|IDBG-65085|ENSG00000168646|8313|; BCL9|IDBG-101829|ENSG00000116128|607|; BCL9L|IDBG-74063|ENSG00000186174|283149|; BTRC|IDBG-87102|ENSG00000166167|8945|; CAV1|IDBG-37314|ENSG00000105974|857|; CBY1|IDBG-7651|ENSG00000100211|25776|; CCDC88C|ID…
PI3K/AKT activation	13178	REACTOME	9606	40	88	5.43359e-05	0.000453496	AKT1; AKT2; AKT3; CD28; CDKN1A; CHUK; CREB1; EGFR; EIF2C1; EIF2C2; EIF2C3; EIF2C4; ERBB2; EREG; FGF2; FGF7; FGFR4; FOXO3; FRS2; GAB1; GSK3A; GSK3B; KIT; MDM2; MOV10; MTOR; PDGFB; PDPK1; PHLPP1; PHLPP2; PIK3CA; PIK3CD; PIK3R1; PIK3R3; PTEN; RICTOR; THEM4; TNRC6A; TNRC6B; TSC2;	AKT1|IDBG-22709|ENSG00000142208|207|; AKT2|IDBG-51270|ENSG00000105221|208|; AKT3|IDBG-107751|ENSG00000117020|10000|; CD28|IDBG-79183|ENSG00000178562|940|; CDKN1A|IDBG-85033|ENSG00000124762|1026|; CHUK|IDBG-243385|ENSG00000213341|1147|; CREB1|IDBG-79573|ENSG00000118260|1385|; EGFR|IDBG-16933|ENSG00000146648|1956|; EIF2C1|IDBG-96234|ENSG00000092847|26523|; EIF2C2|IDBG-37096|ENSG00000123908|27161|; …
Beta-catenin phosphorylation cascade	13327	REACTOME	9606	12	16	5.51419e-05	0.000456323	APC; AXIN1; CSNK1A1; FAM123B; FRAT1; FRAT2; GSK3B; PPP2CA; PPP2R1A; PPP2R1B; PPP2R5C; PPP2R5E;	APC|IDBG-37007|ENSG00000134982|324|; AXIN1|IDBG-7404|ENSG00000103126|8312|; CSNK1A1|IDBG-52965|ENSG00000113712|1452|; FAM123B|IDBG-73111|ENSG00000184675|139285|; FRAT1|IDBG-84511|ENSG00000165879|10023|; FRAT2|IDBG-84538|ENSG00000181274|23401|; GSK3B|IDBG-51663|ENSG00000082701|2932|; PPP2CA|IDBG-44693|ENSG00000113575|5515|; PPP2R1A|IDBG-66700|ENSG00000105568|5518|; PPP2R1B|IDBG-70936|ENSG000001377…
Hypoxic and oxygen homeostasis regulation of HIF-1-alpha	15564	PID NCI	9606	12	16	5.51419e-05	0.000456323	CDKN2A; COPS5; CUL2; GNB2L1; HIF1A; HIF1AN; HSP90AA1; NAA10; RBX1; TCEB1; TCEB2; TP53;	CDKN2A|IDBG-54547|ENSG00000147889|1029|; COPS5|IDBG-24191|ENSG00000121022|10987|; CUL2|IDBG-69264|ENSG00000108094|8453|; GNB2L1|IDBG-63034|ENSG00000204628|10399,619570,619571|; HIF1A|IDBG-8510|ENSG00000100644|3091|; HIF1AN|IDBG-86613|ENSG00000166135|55662|; HSP90AA1|IDBG-20861|ENSG00000080824|3320|; NAA10|IDBG-90615|ENSG00000102030|8260|; RBX1|IDBG-8962|ENSG00000100387|9978|; TCEB1|IDBG-25766|ENS…
[truncated: 1,717 more rows]
