# Supplementary material for: MicroRNA Profiling in Oesophageal Adenocarcinoma Cell Lines and Patient Serum Samples Reveals a Role for miR-451a in Radiation Resistance
Source: Int J Mol Sci. 2020 Nov 24;21(23):8898. doi: 10.3390/ijms21238898 (PMC7727862; doi:10.3390/ijms21238898)
Supplement: Supplementary file 1 [file ijms-21-08898-s001.zip › supply/Supplementary file 6 -- miRNAs unique to Rad+Cis+5-FU .xlsx]

## Sheet: let-7d incr rad+cis+5-FU
miRNAs unique to Radiation + Cisplatin + 5-FU
Increased
hsa-let-7d-5p

## Sheet: let-7d-5p targets
miRTarBase ID	miRNA	Species (miRNA)	Target Gene	Target Gene (Entrez Gene ID)	Species (Target Gene)	Experiments	Support Type	References (PMID)
MIRT002005	hsa-let-7d-5p	Homo sapiens	HMGA2	8091	Homo sapiens	Luciferase reporter assay	Functional MTI	17600087
MIRT002005	hsa-let-7d-5p	Homo sapiens	HMGA2	8091	Homo sapiens	qRT-PCR//ChIP//Luciferase reporter assay	Functional MTI	20395557
MIRT002005	hsa-let-7d-5p	Homo sapiens	HMGA2	8091	Homo sapiens	Western blot	Functional MTI	17957144
MIRT002005	hsa-let-7d-5p	Homo sapiens	HMGA2	8091	Homo sapiens	Luciferase reporter assay	Functional MTI	23318420
MIRT002005	hsa-let-7d-5p	Homo sapiens	HMGA2	8091	Homo sapiens	PAR-CLIP	Functional MTI (Weak)	20371350
MIRT002005	hsa-let-7d-5p	Homo sapiens	HMGA2	8091	Homo sapiens	HITS-CLIP	Functional MTI (Weak)	21572407
MIRT002005	hsa-let-7d-5p	Homo sapiens	HMGA2	8091	Homo sapiens	PAR-CLIP	Functional MTI (Weak)	26701625
MIRT003901	hsa-let-7d-5p	Homo sapiens	APP	351	Homo sapiens	Luciferase reporter assay	Non-Functional MTI	19110058
MIRT004347	hsa-let-7d-5p	Homo sapiens	DICER1	23405	Homo sapiens	Luciferase reporter assay//Western blot//Northern blot	Functional MTI	18700235
MIRT004505	hsa-let-7d-5p	Homo sapiens	SLC11A2	4891	Homo sapiens	qRT-PCR//Luciferase reporter assay//Western blot	Functional MTI	20410187
MIRT004505	hsa-let-7d-5p	Homo sapiens	SLC11A2	4891	Homo sapiens	PAR-CLIP	Functional MTI (Weak)	23592263
MIRT004505	hsa-let-7d-5p	Homo sapiens	SLC11A2	4891	Homo sapiens	HITS-CLIP	Functional MTI (Weak)	23313552
MIRT005549	hsa-let-7d-5p	Homo sapiens	PDGFA	5154	Homo sapiens	ELISA//Immunoblot//Microarray//qRT-PCR	Functional MTI (Weak)	21266476
MIRT006398	hsa-let-7d-5p	Homo sapiens	IL13	3596	Homo sapiens	Luciferase reporter assay//Reporter assay;Other	Functional MTI	21616524
MIRT006406	hsa-let-7d-5p	Homo sapiens	MPL	4352	Homo sapiens	Luciferase reporter assay	Non-Functional MTI	20445018
MIRT032105	hsa-let-7d-5p	Homo sapiens	EIF4G2	1982	Homo sapiens	PAR-CLIP	Functional MTI (Weak)	23592263
MIRT032105	hsa-let-7d-5p	Homo sapiens	EIF4G2	1982	Homo sapiens	PAR-CLIP	Functional MTI (Weak)	21572407
MIRT032105	hsa-let-7d-5p	Homo sapiens	EIF4G2	1982	Homo sapiens	PAR-CLIP	Functional MTI (Weak)	27292025
MIRT032106	hsa-let-7d-5p	Homo sapiens	CALCOCO2	10241	Homo sapiens	Sequencing	Functional MTI (Weak)	20371350
MIRT032107	hsa-let-7d-5p	Homo sapiens	GPR63	81491	Homo sapiens	Sequencing	Functional MTI (Weak)	20371350
MIRT032108	hsa-let-7d-5p	Homo sapiens	FAM135A	57579	Homo sapiens	Sequencing	Functional MTI (Weak)	20371350
MIRT032109	hsa-let-7d-5p	Homo sapiens	CPNE1	8904	Homo sapiens	Sequencing	Functional MTI (Weak)	20371350
MIRT032110	hsa-let-7d-5p	Homo sapiens	NR4A1	3164	Homo sapiens	Sequencing	Functional MTI (Weak)	20371350
MIRT032111	hsa-let-7d-5p	Homo sapiens	BUB3	9184	Homo sapiens	Sequencing	Functional MTI (Weak)	20371350
MIRT032112	hsa-let-7d-5p	Homo sapiens	TBC1D9B	23061	Homo sapiens	Sequencing	Functional MTI (Weak)	20371350
MIRT032113	hsa-let-7d-5p	Homo sapiens	LARP4B	23185	Homo sapiens	Sequencing	Functional MTI (Weak)	20371350
MIRT032114	hsa-let-7d-5p	Homo sapiens	NAA20	51126	Homo sapiens	Sequencing	Functional MTI (Weak)	20371350
MIRT032114	hsa-let-7d-5p	Homo sapiens	NAA20	51126	Homo sapiens	PAR-CLIP	Functional MTI (Weak)	23592263
MIRT032115	hsa-let-7d-5p	Homo sapiens	FBXO3	26273	Homo sapiens	Sequencing	Functional MTI (Weak)	20371350
MIRT032116	hsa-let-7d-5p	Homo sapiens	ZNF763	284390	Homo sapiens	Sequencing	Functional MTI (Weak)	20371350
MIRT032117	hsa-let-7d-5p	Homo sapiens	PCNP	57092	Homo sapiens	Sequencing	Functional MTI (Weak)	20371350
MIRT032118	hsa-let-7d-5p	Homo sapiens	HOMER1	9456	Homo sapiens	Sequencing	Functional MTI (Weak)	20371350
MIRT032119	hsa-let-7d-5p	Homo sapiens	RBM12	10137	Homo sapiens	Sequencing	Functional MTI (Weak)	20371350
MIRT032120	hsa-let-7d-5p	Homo sapiens	KMT2A	4297	Homo sapiens	Sequencing	Functional MTI (Weak)	20371350
MIRT032121	hsa-let-7d-5p	Homo sapiens	CBR4	84869	Homo sapiens	Sequencing	Functional MTI (Weak)	20371350
MIRT032122	hsa-let-7d-5p	Homo sapiens	THBS1	7057	Homo sapiens	Sequencing	Functional MTI (Weak)	20371350
MIRT032122	hsa-let-7d-5p	Homo sapiens	THBS1	7057	Homo sapiens	PAR-CLIP	Functional MTI (Weak)	24398324
MIRT032123	hsa-let-7d-5p	Homo sapiens	TLE4	7091	Homo sapiens	Sequencing	Functional MTI (Weak)	20371350
MIRT032124	hsa-let-7d-5p	Homo sapiens	TOMM20	9804	Homo sapiens	Sequencing	Functional MTI (Weak)	20371350
MIRT032125	hsa-let-7d-5p	Homo sapiens	TMED4	222068	Homo sapiens	Sequencing	Functional MTI (Weak)	20371350
MIRT032125	hsa-let-7d-5p	Homo sapiens	TMED4	222068	Homo sapiens	PAR-CLIP	Functional MTI (Weak)	27292025
MIRT032126	hsa-let-7d-5p	Homo sapiens	AKAP8	10270	Homo sapiens	Sequencing//PAR-CLIP	Functional MTI (Weak)	20371350
MIRT032126	hsa-let-7d-5p	Homo sapiens	AKAP8	10270	Homo sapiens	PAR-CLIP	Functional MTI (Weak)	21572407
MIRT032127	hsa-let-7d-5p	Homo sapiens	TST	7263	Homo sapiens	Sequencing	Functional MTI (Weak)	20371350
MIRT032128	hsa-let-7d-5p	Homo sapiens	GPR137B	7107	Homo sapiens	Sequencing	Functional MTI (Weak)	20371350
MIRT032129	hsa-let-7d-5p	Homo sapiens	RALGAPB	57148	Homo sapiens	Sequencing	Functional MTI (Weak)	20371350
MIRT032130	hsa-let-7d-5p	Homo sapiens	IGF2BP3	10643	Homo sapiens	Sequencing//PAR-CLIP	Functional MTI (Weak)	20371350
MIRT032130	hsa-let-7d-5p	Homo sapiens	IGF2BP3	10643	Homo sapiens	PAR-CLIP	Functional MTI (Weak)	21572407
MIRT032131	hsa-let-7d-5p	Homo sapiens	RPUSD2	27079	Homo sapiens	Sequencing	Functional MTI (Weak)	20371350
MIRT032132	hsa-let-7d-5p	Homo sapiens	ZBTB24	9841	Homo sapiens	Sequencing	Functional MTI (Weak)	20371350
MIRT032133	hsa-let-7d-5p	Homo sapiens	SPATA2	9825	Homo sapiens	Sequencing	Functional MTI (Weak)	20371350
MIRT032134	hsa-let-7d-5p	Homo sapiens	GOLT1B	51026	Homo sapiens	Sequencing	Functional MTI (Weak)	20371350
MIRT032135	hsa-let-7d-5p	Homo sapiens	ERC1	23085	Homo sapiens	Sequencing	Functional MTI (Weak)	20371350
MIRT032136	hsa-let-7d-5p	Homo sapiens	SREK1IP1	285672	Homo sapiens	Sequencing	Functional MTI (Weak)	20371350
MIRT032137	hsa-let-7d-5p	Homo sapiens	RFX5	5993	Homo sapiens	Sequencing	Functional MTI (Weak)	20371350
MIRT032138	hsa-let-7d-5p	Homo sapiens	BIN3	55909	Homo sapiens	Sequencing	Functional MTI (Weak)	20371350
MIRT032139	hsa-let-7d-5p	Homo sapiens	CEP120	153241	Homo sapiens	Sequencing	Functional MTI (Weak)	20371350
MIRT032139	hsa-let-7d-5p	Homo sapiens	CEP120	153241	Homo sapiens	PAR-CLIP	Functional MTI (Weak)	23592263
MIRT032140	hsa-let-7d-5p	Homo sapiens	ZNF526	116115	Homo sapiens	Sequencing	Functional MTI (Weak)	20371350
MIRT032141	hsa-let-7d-5p	Homo sapiens	ISL1	3670	Homo sapiens	Sequencing	Functional MTI (Weak)	20371350
MIRT032142	hsa-let-7d-5p	Homo sapiens	POLR2D	5433	Homo sapiens	Sequencing	Functional MTI (Weak)	20371350
MIRT032142	hsa-let-7d-5p	Homo sapiens	POLR2D	5433	Homo sapiens	PAR-CLIP	Functional MTI (Weak)	23592263
MIRT032142	hsa-let-7d-5p	Homo sapiens	POLR2D	5433	Homo sapiens	PAR-CLIP	Functional MTI (Weak)	21572407
MIRT032142	hsa-let-7d-5p	Homo sapiens	POLR2D	5433	Homo sapiens	PAR-CLIP	Functional MTI (Weak)	26701625
MIRT032143	hsa-let-7d-5p	Homo sapiens	MIEF1	54471	Homo sapiens	Sequencing//PAR-CLIP	Functional MTI (Weak)	20371350
MIRT032143	hsa-let-7d-5p	Homo sapiens	MIEF1	54471	Homo sapiens	PAR-CLIP	Functional MTI (Weak)	23592263
MIRT032143	hsa-let-7d-5p	Homo sapiens	MIEF1	54471	Homo sapiens	PAR-CLIP	Functional MTI (Weak)	24398324
MIRT032143	hsa-let-7d-5p	Homo sapiens	MIEF1	54471	Homo sapiens	PAR-CLIP	Functional MTI (Weak)	21572407
MIRT032144	hsa-let-7d-5p	Homo sapiens	NEMP1	23306	Homo sapiens	Sequencing	Functional MTI (Weak)	20371350
MIRT032145	hsa-let-7d-5p	Homo sapiens	KATNAL1	84056	Homo sapiens	Sequencing	Functional MTI (Weak)	20371350
MIRT032146	hsa-let-7d-5p	Homo sapiens	C12orf4	57102	Homo sapiens	Sequencing	Functional MTI (Weak)	20371350
MIRT032146	hsa-let-7d-5p	Homo sapiens	C12orf4	57102	Homo sapiens	PAR-CLIP	Functional MTI (Weak)	23446348
MIRT032147	hsa-let-7d-5p	Homo sapiens	TMEM2	23670	Homo sapiens	Sequencing	Functional MTI (Weak)	20371350
MIRT032148	hsa-let-7d-5p	Homo sapiens	DLC1	10395	Homo sapiens	Sequencing	Functional MTI (Weak)	20371350
MIRT032149	hsa-let-7d-5p	Homo sapiens	TMTC3	160418	Homo sapiens	Sequencing	Functional MTI (Weak)	20371350
MIRT032149	hsa-let-7d-5p	Homo sapiens	TMTC3	160418	Homo sapiens	PAR-CLIP	Functional MTI (Weak)	23592263
MIRT032150	hsa-let-7d-5p	Homo sapiens	SREK1	140890	Homo sapiens	Sequencing	Functional MTI (Weak)	20371350
MIRT032151	hsa-let-7d-5p	Homo sapiens	ZNF354B	117608	Homo sapiens	Sequencing	Functional MTI (Weak)	20371350
MIRT032152	hsa-let-7d-5p	Homo sapiens	ZNF200	7752	Homo sapiens	Sequencing//PAR-CLIP	Functional MTI (Weak)	20371350
MIRT032152	hsa-let-7d-5p	Homo sapiens	ZNF200	7752	Homo sapiens	PAR-CLIP	Functional MTI (Weak)	21572407
MIRT032153	hsa-let-7d-5p	Homo sapiens	ADCY9	115	Homo sapiens	Sequencing	Functional MTI (Weak)	20371350
MIRT032154	hsa-let-7d-5p	Homo sapiens	TNRC6A	27327	Homo sapiens	Sequencing	Functional MTI (Weak)	20371350
MIRT032155	hsa-let-7d-5p	Homo sapiens	STK40	83931	Homo sapiens	Sequencing	Functional MTI (Weak)	20371350
MIRT032156	hsa-let-7d-5p	Homo sapiens	PCGF3	10336	Homo sapiens	Sequencing//PAR-CLIP	Functional MTI (Weak)	20371350
MIRT032156	hsa-let-7d-5p	Homo sapiens	PCGF3	10336	Homo sapiens	PAR-CLIP	Functional MTI (Weak)	23592263
MIRT032156	hsa-let-7d-5p	Homo sapiens	PCGF3	10336	Homo sapiens	PAR-CLIP	Functional MTI (Weak)	23446348
MIRT032157	hsa-let-7d-5p	Homo sapiens	ZBTB39	9880	Homo sapiens	Sequencing	Functional MTI (Weak)	20371350
MIRT032158	hsa-let-7d-5p	Homo sapiens	LIN52	91750	Homo sapiens	Sequencing	Functional MTI (Weak)	20371350
MIRT032159	hsa-let-7d-5p	Homo sapiens	RAD9A	5883	Homo sapiens	Sequencing	Functional MTI (Weak)	20371350
MIRT032160	hsa-let-7d-5p	Homo sapiens	ARRDC4	91947	Homo sapiens	Sequencing	Functional MTI (Weak)	20371350
MIRT032161	hsa-let-7d-5p	Homo sapiens	SLC30A6	55676	Homo sapiens	Sequencing	Functional MTI (Weak)	20371350
MIRT032162	hsa-let-7d-5p	Homo sapiens	LBR	3930	Homo sapiens	Sequencing	Functional MTI (Weak)	20371350
MIRT032163	hsa-let-7d-5p	Homo sapiens	CARNMT1	138199	Homo sapiens	Sequencing	Functional MTI (Weak)	20371350
MIRT032164	hsa-let-7d-5p	Homo sapiens	ESPL1	9700	Homo sapiens	Sequencing	Functional MTI (Weak)	20371350
MIRT032164	hsa-let-7d-5p	Homo sapiens	ESPL1	9700	Homo sapiens	PAR-CLIP	Functional MTI (Weak)	23446348
MIRT032164	hsa-let-7d-5p	Homo sapiens	ESPL1	9700	Homo sapiens	PAR-CLIP	Functional MTI (Weak)	21572407
MIRT032165	hsa-let-7d-5p	Homo sapiens	ABT1	29777	Homo sapiens	Sequencing	Functional MTI (Weak)	20371350
MIRT032165	hsa-let-7d-5p	Homo sapiens	ABT1	29777	Homo sapiens	PAR-CLIP	Functional MTI (Weak)	23592263
MIRT032165	hsa-let-7d-5p	Homo sapiens	ABT1	29777	Homo sapiens	PAR-CLIP	Functional MTI (Weak)	24398324
MIRT032165	hsa-let-7d-5p	Homo sapiens	ABT1	29777	Homo sapiens	PAR-CLIP	Functional MTI (Weak)	21572407
MIRT032165	hsa-let-7d-5p	Homo sapiens	ABT1	29777	Homo sapiens	HITS-CLIP	Functional MTI (Weak)	23313552
MIRT032165	hsa-let-7d-5p	Homo sapiens	ABT1	29777	Homo sapiens	PAR-CLIP	Functional MTI (Weak)	27292025
MIRT032166	hsa-let-7d-5p	Homo sapiens	NHLRC3	387921	Homo sapiens	Sequencing//PAR-CLIP	Functional MTI (Weak)	20371350
MIRT032166	hsa-let-7d-5p	Homo sapiens	NHLRC3	387921	Homo sapiens	PAR-CLIP	Functional MTI (Weak)	24398324
MIRT032166	hsa-let-7d-5p	Homo sapiens	NHLRC3	387921	Homo sapiens	PAR-CLIP	Functional MTI (Weak)	21572407
MIRT032167	hsa-let-7d-5p	Homo sapiens	GLMN	11146	Homo sapiens	Sequencing	Functional MTI (Weak)	20371350
MIRT032168	hsa-let-7d-5p	Homo sapiens	IGDCC4	57722	Homo sapiens	Sequencing//PAR-CLIP	Functional MTI (Weak)	20371350
MIRT032168	hsa-let-7d-5p	Homo sapiens	IGDCC4	57722	Homo sapiens	PAR-CLIP	Functional MTI (Weak)	23446348
MIRT032168	hsa-let-7d-5p	Homo sapiens	IGDCC4	57722	Homo sapiens	PAR-CLIP	Functional MTI (Weak)	21572407
MIRT032168	hsa-let-7d-5p	Homo sapiens	IGDCC4	57722	Homo sapiens	PAR-CLIP	Functional MTI (Weak)	26701625
MIRT032169	hsa-let-7d-5p	Homo sapiens	ZNF644	84146	Homo sapiens	Sequencing	Functional MTI (Weak)	20371350
MIRT032169	hsa-let-7d-5p	Homo sapiens	ZNF644	84146	Homo sapiens	PAR-CLIP	Functional MTI (Weak)	23446348
MIRT032170	hsa-let-7d-5p	Homo sapiens	C11orf57	55216	Homo sapiens	Sequencing	Functional MTI (Weak)	20371350
MIRT032170	hsa-let-7d-5p	Homo sapiens	C11orf57	55216	Homo sapiens	PAR-CLIP	Functional MTI (Weak)	23592263
MIRT032170	hsa-let-7d-5p	Homo sapiens	C11orf57	55216	Homo sapiens	PAR-CLIP	Functional MTI (Weak)	21572407
MIRT032171	hsa-let-7d-5p	Homo sapiens	FAM104A	84923	Homo sapiens	Sequencing//PAR-CLIP	Functional MTI (Weak)	20371350
MIRT032172	hsa-let-7d-5p	Homo sapiens	SPRYD4	283377	Homo sapiens	Sequencing	Functional MTI (Weak)	20371350
MIRT032173	hsa-let-7d-5p	Homo sapiens	ARID3A	1820	Homo sapiens	Sequencing	Functional MTI (Weak)	20371350
MIRT032173	hsa-let-7d-5p	Homo sapiens	ARID3A	1820	Homo sapiens	PAR-CLIP	Functional MTI (Weak)	23592263
MIRT032174	hsa-let-7d-5p	Homo sapiens	SLC10A7	84068	Homo sapiens	Sequencing//PAR-CLIP	Functional MTI (Weak)	20371350
MIRT032174	hsa-let-7d-5p	Homo sapiens	SLC10A7	84068	Homo sapiens	PAR-CLIP	Functional MTI (Weak)	24398324
MIRT032174	hsa-let-7d-5p	Homo sapiens	SLC10A7	84068	Homo sapiens	PAR-CLIP	Functional MTI (Weak)	21572407
MIRT032175	hsa-let-7d-5p	Homo sapiens	ONECUT2	9480	Homo sapiens	Sequencing	Functional MTI (Weak)	20371350
MIRT032175	hsa-let-7d-5p	Homo sapiens	ONECUT2	9480	Homo sapiens	PAR-CLIP	Functional MTI (Weak)	23446348
MIRT032176	hsa-let-7d-5p	Homo sapiens	USP24	23358	Homo sapiens	Sequencing	Functional MTI (Weak)	20371350
MIRT032177	hsa-let-7d-5p	Homo sapiens	SMARCAD1	56916	Homo sapiens	Sequencing//PAR-CLIP	Functional MTI (Weak)	20371350
MIRT032177	hsa-let-7d-5p	Homo sapiens	SMARCAD1	56916	Homo sapiens	PAR-CLIP	Functional MTI (Weak)	24398324
MIRT032178	hsa-let-7d-5p	Homo sapiens	TGFBR1	7046	Homo sapiens	Sequencing	Functional MTI (Weak)	20371350
MIRT032179	hsa-let-7d-5p	Homo sapiens	HAND1	9421	Homo sapiens	Sequencing	Functional MTI (Weak)	20371350
MIRT032179	hsa-let-7d-5p	Homo sapiens	HAND1	9421	Homo sapiens	PAR-CLIP	Functional MTI (Weak)	21572407
MIRT032180	hsa-let-7d-5p	Homo sapiens	KPNA5	3841	Homo sapiens	Sequencing//PAR-CLIP	Functional MTI (Weak)	20371350
MIRT032180	hsa-let-7d-5p	Homo sapiens	KPNA5	3841	Homo sapiens	PAR-CLIP	Functional MTI (Weak)	24398324
MIRT032180	hsa-let-7d-5p	Homo sapiens	KPNA5	3841	Homo sapiens	PAR-CLIP	Functional MTI (Weak)	23446348
MIRT032180	hsa-let-7d-5p	Homo sapiens	KPNA5	3841	Homo sapiens	PAR-CLIP//HITS-CLIP	Functional MTI (Weak)	21572407
MIRT032181	hsa-let-7d-5p	Homo sapiens	IGF1R	3480	Homo sapiens	Sequencing	Functional MTI (Weak)	20371350
MIRT032181	hsa-let-7d-5p	Homo sapiens	IGF1R	3480	Homo sapiens	PAR-CLIP	Functional MTI (Weak)	23592263
MIRT032181	hsa-let-7d-5p	Homo sapiens	IGF1R	3480	Homo sapiens	PAR-CLIP	Functional MTI (Weak)	24398324
MIRT032181	hsa-let-7d-5p	Homo sapiens	IGF1R	3480	Homo sapiens	PAR-CLIP	Functional MTI (Weak)	23446348
MIRT032181	hsa-let-7d-5p	Homo sapiens	IGF1R	3480	Homo sapiens	PAR-CLIP	Functional MTI (Weak)	21572407
MIRT032182	hsa-let-7d-5p	Homo sapiens	TMEM135	65084	Homo sapiens	Sequencing	Functional MTI (Weak)	20371350
MIRT032183	hsa-let-7d-5p	Homo sapiens	SLC20A1	6574	Homo sapiens	Sequencing//PAR-CLIP	Functional MTI (Weak)	20371350
MIRT032183	hsa-let-7d-5p	Homo sapiens	SLC20A1	6574	Homo sapiens	PAR-CLIP	Functional MTI (Weak)	23592263
MIRT032184	hsa-let-7d-5p	Homo sapiens	ZNF280B	140883	Homo sapiens	Sequencing	Functional MTI (Weak)	20371350
MIRT032185	hsa-let-7d-5p	Homo sapiens	LIN28B	389421	Homo sapiens	Sequencing	Functional MTI (Weak)	20371350
MIRT032186	hsa-let-7d-5p	Homo sapiens	IGF2BP1	10642	Homo sapiens	Sequencing	Functional MTI (Weak)	20371350
MIRT032186	hsa-let-7d-5p	Homo sapiens	IGF2BP1	10642	Homo sapiens	PAR-CLIP	Functional MTI (Weak)	21572407
MIRT051710	hsa-let-7d-5p	Homo sapiens	CACNG8	59283	Homo sapiens	CLASH	Functional MTI (Weak)	23622248
MIRT051711	hsa-let-7d-5p	Homo sapiens	PRR13	54458	Homo sapiens	CLASH	Functional MTI (Weak)	23622248
MIRT051712	hsa-let-7d-5p	Homo sapiens	ZNF746	155061	Homo sapiens	CLASH	Functional MTI (Weak)	23622248
MIRT051713	hsa-let-7d-5p	Homo sapiens	SLC35A4	113829	Homo sapiens	CLASH	Functional MTI (Weak)	23622248
MIRT051714	hsa-let-7d-5p	Homo sapiens	RPL31	6160	Homo sapiens	CLASH	Functional MTI (Weak)	23622248
MIRT051715	hsa-let-7d-5p	Homo sapiens	TPD52L2	7165	Homo sapiens	CLASH	Functional MTI (Weak)	23622248
MIRT051716	hsa-let-7d-5p	Homo sapiens	MRPL51	51258	Homo sapiens	CLASH	Functional MTI (Weak)	23622248
MIRT051717	hsa-let-7d-5p	Homo sapiens	CTDP1	9150	Homo sapiens	CLASH	Functional MTI (Weak)	23622248
MIRT051718	hsa-let-7d-5p	Homo sapiens	RPS6	6194	Homo sapiens	CLASH	Functional MTI (Weak)	23622248
MIRT051719	hsa-let-7d-5p	Homo sapiens	SENP5	205564	Homo sapiens	CLASH	Functional MTI (Weak)	23622248
MIRT051720	hsa-let-7d-5p	Homo sapiens	PAXBP1	94104	Homo sapiens	CLASH	Functional MTI (Weak)	23622248
MIRT051721	hsa-let-7d-5p	Homo sapiens	DHX57	90957	Homo sapiens	CLASH	Functional MTI (Weak)	23622248
MIRT051722	hsa-let-7d-5p	Homo sapiens	H2AFX	3014	Homo sapiens	CLASH	Functional MTI (Weak)	23622248
MIRT051723	hsa-let-7d-5p	Homo sapiens	DSC3	1825	Homo sapiens	CLASH	Functional MTI (Weak)	23622248
MIRT051724	hsa-let-7d-5p	Homo sapiens	CIZ1	25792	Homo sapiens	CLASH	Functional MTI (Weak)	23622248
MIRT051725	hsa-let-7d-5p	Homo sapiens	NCOA1	8648	Homo sapiens	CLASH	Functional MTI (Weak)	23622248
MIRT051726	hsa-let-7d-5p	Homo sapiens	LRRC42	115353	Homo sapiens	CLASH	Functional MTI (Weak)	23622248
MIRT051727	hsa-let-7d-5p	Homo sapiens	UTP6	55813	Homo sapiens	CLASH	Functional MTI (Weak)	23622248
MIRT063194	hsa-let-7d-5p	Homo sapiens	ADIPOR2	79602	Homo sapiens	PAR-CLIP	Functional MTI (Weak)	21572407
MIRT068153	hsa-let-7d-5p	Homo sapiens	TXLNA	200081	Homo sapiens	PAR-CLIP	Functional MTI (Weak)	21572407
MIRT068788	hsa-let-7d-5p	Homo sapiens	FNDC3A	22862	Homo sapiens	PAR-CLIP	Functional MTI (Weak)	23592263
MIRT073005	hsa-let-7d-5p	Homo sapiens	ARID3B	10620	Homo sapiens	PAR-CLIP	Functional MTI (Weak)	23446348
MIRT073005	hsa-let-7d-5p	Homo sapiens	ARID3B	10620	Homo sapiens	PAR-CLIP	Functional MTI (Weak)	21572407
MIRT073005	hsa-let-7d-5p	Homo sapiens	ARID3B	10620	Homo sapiens	PAR-CLIP	Functional MTI (Weak)	20371350
MIRT076222	hsa-let-7d-5p	Homo sapiens	SMCR8	140775	Homo sapiens	PAR-CLIP	Functional MTI (Weak)	24398324
MIRT076222	hsa-let-7d-5p	Homo sapiens	SMCR8	140775	Homo sapiens	PAR-CLIP	Functional MTI (Weak)	23446348
MIRT076222	hsa-let-7d-5p	Homo sapiens	SMCR8	140775	Homo sapiens	PAR-CLIP	Functional MTI (Weak)	21572407
MIRT076222	hsa-let-7d-5p	Homo sapiens	SMCR8	140775	Homo sapiens	PAR-CLIP	Functional MTI (Weak)	26701625
MIRT076222	hsa-let-7d-5p	Homo sapiens	SMCR8	140775	Homo sapiens	PAR-CLIP	Functional MTI (Weak)	27292025
MIRT083299	hsa-let-7d-5p	Homo sapiens	ZCCHC3	85364	Homo sapiens	PAR-CLIP	Functional MTI (Weak)	23446348
MIRT083299	hsa-let-7d-5p	Homo sapiens	ZCCHC3	85364	Homo sapiens	PAR-CLIP	Functional MTI (Weak)	26701625
MIRT084975	hsa-let-7d-5p	Homo sapiens	BACH1	571	Homo sapiens	PAR-CLIP	Functional MTI (Weak)	20371350
MIRT095765	hsa-let-7d-5p	Homo sapiens	GRPEL2	134266	Homo sapiens	PAR-CLIP	Functional MTI (Weak)	23592263
MIRT095765	hsa-let-7d-5p	Homo sapiens	GRPEL2	134266	Homo sapiens	PAR-CLIP	Functional MTI (Weak)	24398324
MIRT095765	hsa-let-7d-5p	Homo sapiens	GRPEL2	134266	Homo sapiens	PAR-CLIP	Functional MTI (Weak)	23446348
MIRT095765	hsa-let-7d-5p	Homo sapiens	GRPEL2	134266	Homo sapiens	PAR-CLIP	Functional MTI (Weak)	21572407
MIRT095765	hsa-let-7d-5p	Homo sapiens	GRPEL2	134266	Homo sapiens	PAR-CLIP	Functional MTI (Weak)	20371350
MIRT095765	hsa-let-7d-5p	Homo sapiens	GRPEL2	134266	Homo sapiens	PAR-CLIP	Functional MTI (Weak)	26701625
MIRT112241	hsa-let-7d-5p	Homo sapiens	MDM4	4194	Homo sapiens	PAR-CLIP	Functional MTI (Weak)	23592263
MIRT112241	hsa-let-7d-5p	Homo sapiens	MDM4	4194	Homo sapiens	PAR-CLIP	Functional MTI (Weak)	24398324
MIRT118585	hsa-let-7d-5p	Homo sapiens	STK4	6789	Homo sapiens	PAR-CLIP	Functional MTI (Weak)	23446348
MIRT120920	hsa-let-7d-5p	Homo sapiens	PDE12	201626	Homo sapiens	PAR-CLIP	Functional MTI (Weak)	24398324
MIRT120920	hsa-let-7d-5p	Homo sapiens	PDE12	201626	Homo sapiens	PAR-CLIP	Functional MTI (Weak)	23446348
MIRT120920	hsa-let-7d-5p	Homo sapiens	PDE12	201626	Homo sapiens	PAR-CLIP	Functional MTI (Weak)	21572407
MIRT120920	hsa-let-7d-5p	Homo sapiens	PDE12	201626	Homo sapiens	PAR-CLIP	Functional MTI (Weak)	20371350
MIRT123316	hsa-let-7d-5p	Homo sapiens	CALU	813	Homo sapiens	PAR-CLIP	Functional MTI (Weak)	20371350
MIRT123975	hsa-let-7d-5p	Homo sapiens	POLR3D	661	Homo sapiens	HITS-CLIP	Functional MTI (Weak)	23313552
MIRT152271	hsa-let-7d-5p	Homo sapiens	TNFSF9	8744	Homo sapiens	PAR-CLIP	Functional MTI (Weak)	23592263
MIRT152271	hsa-let-7d-5p	Homo sapiens	TNFSF9	8744	Homo sapiens	PAR-CLIP	Functional MTI (Weak)	26701625
MIRT153846	hsa-let-7d-5p	Homo sapiens	NCOA3	8202	Homo sapiens	PAR-CLIP	Functional MTI (Weak)	24398324
MIRT153846	hsa-let-7d-5p	Homo sapiens	NCOA3	8202	Homo sapiens	PAR-CLIP	Functional MTI (Weak)	26701625
MIRT168582	hsa-let-7d-5p	Homo sapiens	HMGA1	3159	Homo sapiens	PAR-CLIP	Functional MTI (Weak)	23592263
MIRT168582	hsa-let-7d-5p	Homo sapiens	HMGA1	3159	Homo sapiens	HITS-CLIP	Functional MTI (Weak)	23313552
MIRT180602	hsa-let-7d-5p	Homo sapiens	CRY2	1408	Homo sapiens	PAR-CLIP	Functional MTI (Weak)	23592263
MIRT180602	hsa-let-7d-5p	Homo sapiens	CRY2	1408	Homo sapiens	PAR-CLIP	Functional MTI (Weak)	26701625
MIRT187716	hsa-let-7d-5p	Homo sapiens	SUOX	6821	Homo sapiens	PAR-CLIP	Functional MTI (Weak)	21572407
MIRT191403	hsa-let-7d-5p	Homo sapiens	NAA30	122830	Homo sapiens	PAR-CLIP	Functional MTI (Weak)	21572407
MIRT193100	hsa-let-7d-5p	Homo sapiens	MAPK6	5597	Homo sapiens	PAR-CLIP	Functional MTI (Weak)	21572407
MIRT215719	hsa-let-7d-5p	Homo sapiens	C5orf51	285636	Homo sapiens	PAR-CLIP	Functional MTI (Weak)	23592263
MIRT215719	hsa-let-7d-5p	Homo sapiens	C5orf51	285636	Homo sapiens	PAR-CLIP	Functional MTI (Weak)	24398324
MIRT215719	hsa-let-7d-5p	Homo sapiens	C5orf51	285636	Homo sapiens	PAR-CLIP	Functional MTI (Weak)	23446348
MIRT215719	hsa-let-7d-5p	Homo sapiens	C5orf51	285636	Homo sapiens	PAR-CLIP	Functional MTI (Weak)	21572407
MIRT215719	hsa-let-7d-5p	Homo sapiens	C5orf51	285636	Homo sapiens	PAR-CLIP	Functional MTI (Weak)	20371350
MIRT215719	hsa-let-7d-5p	Homo sapiens	C5orf51	285636	Homo sapiens	PAR-CLIP	Functional MTI (Weak)	26701625
MIRT215719	hsa-let-7d-5p	Homo sapiens	C5orf51	285636	Homo sapiens	PAR-CLIP	Functional MTI (Weak)	27292025
MIRT218814	hsa-let-7d-5p	Homo sapiens	CDKN1A	1026	Homo sapiens	PAR-CLIP	Functional MTI (Weak)	21572407
MIRT240329	hsa-let-7d-5p	Homo sapiens	UBXN2B	137886	Homo sapiens	PAR-CLIP	Functional MTI (Weak)	21572407
MIRT243472	hsa-let-7d-5p	Homo sapiens	TRIM71	131405	Homo sapiens	PAR-CLIP	Functional MTI (Weak)	20371350
MIRT244068	hsa-let-7d-5p	Homo sapiens	EDN1	1906	Homo sapiens	PAR-CLIP	Functional MTI (Weak)	23592263
MIRT252329	hsa-let-7d-5p	Homo sapiens	SALL3	27164	Homo sapiens	PAR-CLIP	Functional MTI (Weak)	21572407
MIRT255313	hsa-let-7d-5p	Homo sapiens	CDV3	55573	Homo sapiens	PAR-CLIP	Functional MTI (Weak)	21572407
MIRT259276	hsa-let-7d-5p	Homo sapiens	PGRMC1	10857	Homo sapiens	PAR-CLIP	Functional MTI (Weak)	21572407
MIRT259478	hsa-let-7d-5p	Homo sapiens	TXLNG	55787	Homo sapiens	PAR-CLIP	Functional MTI (Weak)	21572407
MIRT260706	hsa-let-7d-5p	Homo sapiens	CLDN12	9069	Homo sapiens	PAR-CLIP	Functional MTI (Weak)	24398324
MIRT260706	hsa-let-7d-5p	Homo sapiens	CLDN12	9069	Homo sapiens	PAR-CLIP	Functional MTI (Weak)	23446348
MIRT260706	hsa-let-7d-5p	Homo sapiens	CLDN12	9069	Homo sapiens	PAR-CLIP	Functional MTI (Weak)	20371350
MIRT260706	hsa-let-7d-5p	Homo sapiens	CLDN12	9069	Homo sapiens	PAR-CLIP	Functional MTI (Weak)	27292025
MIRT266211	hsa-let-7d-5p	Homo sapiens	PEX11B	8799	Homo sapiens	PAR-CLIP	Functional MTI (Weak)	21572407
MIRT266625	hsa-let-7d-5p	Homo sapiens	CHTOP	26097	Homo sapiens	HITS-CLIP	Functional MTI (Weak)	23313552
MIRT268838	hsa-let-7d-5p	Homo sapiens	C1orf21	81563	Homo sapiens	PAR-CLIP	Functional MTI (Weak)	20371350
MIRT284527	hsa-let-7d-5p	Homo sapiens	PDP2	57546	Homo sapiens	PAR-CLIP	Functional MTI (Weak)	23592263
MIRT294445	hsa-let-7d-5p	Homo sapiens	ZNF264	9422	Homo sapiens	PAR-CLIP	Functional MTI (Weak)	21572407
MIRT297012	hsa-let-7d-5p	Homo sapiens	RRM2	6241	Homo sapiens	PAR-CLIP	Functional MTI (Weak)	21572407
MIRT300036	hsa-let-7d-5p	Homo sapiens	BZW1	9689	Homo sapiens	PAR-CLIP	Functional MTI (Weak)	23592263
MIRT300036	hsa-let-7d-5p	Homo sapiens	BZW1	9689	Homo sapiens	PAR-CLIP	Functional MTI (Weak)	20371350
MIRT300036	hsa-let-7d-5p	Homo sapiens	BZW1	9689	Homo sapiens	PAR-CLIP	Functional MTI (Weak)	26701625
MIRT300892	hsa-let-7d-5p	Homo sapiens	KREMEN1	83999	Homo sapiens	PAR-CLIP	Functional MTI (Weak)	23592263
MIRT300892	hsa-let-7d-5p	Homo sapiens	KREMEN1	83999	Homo sapiens	PAR-CLIP	Functional MTI (Weak)	26701625
MIRT303319	hsa-let-7d-5p	Homo sapiens	MXD1	4084	Homo sapiens	PAR-CLIP	Functional MTI (Weak)	21572407
MIRT309845	hsa-let-7d-5p	Homo sapiens	NAT8L	339983	Homo sapiens	PAR-CLIP	Functional MTI (Weak)	21572407
MIRT322427	hsa-let-7d-5p	Homo sapiens	PPP2R2A	5520	Homo sapiens	PAR-CLIP	Functional MTI (Weak)	23446348
MIRT324730	hsa-let-7d-5p	Homo sapiens	ACER2	340485	Homo sapiens	PAR-CLIP	Functional MTI (Weak)	24398324
MIRT402056	hsa-let-7d-5p	Homo sapiens	ATP6V1F	9296	Homo sapiens	PAR-CLIP	Functional MTI (Weak)	23592263
MIRT402056	hsa-let-7d-5p	Homo sapiens	ATP6V1F	9296	Homo sapiens	PAR-CLIP	Functional MTI (Weak)	24398324
MIRT402056	hsa-let-7d-5p	Homo sapiens	ATP6V1F	9296	Homo sapiens	PAR-CLIP	Functional MTI (Weak)	26701625
MIRT402056	hsa-let-7d-5p	Homo sapiens	ATP6V1F	9296	Homo sapiens	PAR-CLIP	Functional MTI (Weak)	27292025
MIRT437855	hsa-let-7d-5p	Homo sapiens	AGO1	26523	Homo sapiens	Immunohistochemistry//Immunoprecipitaion//Luciferase reporter assay//Northern blot//qRT-PCR//Western blot	Functional MTI	23426184
MIRT438633	hsa-let-7d-5p	Homo sapiens	TNFRSF10B	8795	Homo sapiens	qRT-PCR//Western blot	Functional MTI	24120475
MIRT439136	hsa-let-7d-5p	Homo sapiens	ZEB2	9839	Homo sapiens	TRAP	Functional MTI (Weak)	24510096
MIRT439137	hsa-let-7d-5p	Homo sapiens	MYC	4609	Homo sapiens	TRAP	Functional MTI (Weak)	24510096
MIRT442021	hsa-let-7d-5p	Homo sapiens	NDUFA4P1	360165	Homo sapiens	PAR-CLIP	Functional MTI (Weak)	22100165
MIRT445659	hsa-let-7d-5p	Homo sapiens	ATP6V1G1	9550	Homo sapiens	PAR-CLIP	Functional MTI (Weak)	22100165
MIRT445659	hsa-let-7d-5p	Homo sapiens	ATP6V1G1	9550	Homo sapiens	PAR-CLIP	Functional MTI (Weak)	22291592
MIRT445659	hsa-let-7d-5p	Homo sapiens	ATP6V1G1	9550	Homo sapiens	PAR-CLIP	Functional MTI (Weak)	23446348
MIRT447137	hsa-let-7d-5p	Homo sapiens	KIF27	55582	Homo sapiens	PAR-CLIP	Functional MTI (Weak)	22100165
MIRT448263	hsa-let-7d-5p	Homo sapiens	ZNF774	342132	Homo sapiens	PAR-CLIP	Functional MTI (Weak)	22100165
MIRT448263	hsa-let-7d-5p	Homo sapiens	ZNF774	342132	Homo sapiens	HITS-CLIP	Functional MTI (Weak)	27418678
MIRT449006	hsa-let-7d-5p	Homo sapiens	ANKRD46	157567	Homo sapiens	PAR-CLIP	Functional MTI (Weak)	22100165
MIRT449006	hsa-let-7d-5p	Homo sapiens	ANKRD46	157567	Homo sapiens	PAR-CLIP	Functional MTI (Weak)	26701625
MIRT449954	hsa-let-7d-5p	Homo sapiens	FMNL3	91010	Homo sapiens	PAR-CLIP	Functional MTI (Weak)	22100165
MIRT451156	hsa-let-7d-5p	Homo sapiens	C19orf53	28974	Homo sapiens	PAR-CLIP	Functional MTI (Weak)	23592263
MIRT451156	hsa-let-7d-5p	Homo sapiens	C19orf53	28974	Homo sapiens	PAR-CLIP	Functional MTI (Weak)	26701625
MIRT451625	hsa-let-7d-5p	Homo sapiens	MEIS3P1	4213	Homo sapiens	PAR-CLIP	Functional MTI (Weak)	23592263
MIRT451694	hsa-let-7d-5p	Homo sapiens	C1RL	51279	Homo sapiens	PAR-CLIP	Functional MTI (Weak)	23592263
MIRT452093	hsa-let-7d-5p	Homo sapiens	NUCB2	4925	Homo sapiens	PAR-CLIP	Functional MTI (Weak)	23592263
MIRT452432	hsa-let-7d-5p	Homo sapiens	QDPR	5860	Homo sapiens	PAR-CLIP	Functional MTI (Weak)	23592263
MIRT452944	hsa-let-7d-5p	Homo sapiens	DISC1	27185	Homo sapiens	PAR-CLIP	Functional MTI (Weak)	23592263
MIRT452944	hsa-let-7d-5p	Homo sapiens	DISC1	27185	Homo sapiens	PAR-CLIP	Functional MTI (Weak)	26701625
MIRT452944	hsa-let-7d-5p	Homo sapiens	DISC1	27185	Homo sapiens	PAR-CLIP	Functional MTI (Weak)	27292025
MIRT453402	hsa-let-7d-5p	Homo sapiens	RHD	6007	Homo sapiens	PAR-CLIP	Functional MTI (Weak)	23592263
MIRT453402	hsa-let-7d-5p	Homo sapiens	RHD	6007	Homo sapiens	HITS-CLIP	Functional MTI (Weak)	23706177
MIRT453402	hsa-let-7d-5p	Homo sapiens	RHD	6007	Homo sapiens	HITS-CLIP	Functional MTI (Weak)	23313552
MIRT454165	hsa-let-7d-5p	Homo sapiens	HIST1H2BK	85236	Homo sapiens	PAR-CLIP	Functional MTI (Weak)	23592263
MIRT454165	hsa-let-7d-5p	Homo sapiens	HIST1H2BK	85236	Homo sapiens	PAR-CLIP	Functional MTI (Weak)	27292025
MIRT454281	hsa-let-7d-5p	Homo sapiens	FXN	2395	Homo sapiens	PAR-CLIP	Functional MTI (Weak)	23592263
MIRT454540	hsa-let-7d-5p	Homo sapiens	RABL2A	11159	Homo sapiens	PAR-CLIP	Functional MTI (Weak)	23592263
MIRT454540	hsa-let-7d-5p	Homo sapiens	RABL2A	11159	Homo sapiens	PAR-CLIP	Functional MTI (Weak)	26701625
MIRT454855	hsa-let-7d-5p	Homo sapiens	ACOT9	23597	Homo sapiens	PAR-CLIP	Functional MTI (Weak)	23592263
MIRT454855	hsa-let-7d-5p	Homo sapiens	ACOT9	23597	Homo sapiens	PAR-CLIP	Functional MTI (Weak)	23446348
MIRT455677	hsa-let-7d-5p	Homo sapiens	GLO1	2739	Homo sapiens	PAR-CLIP	Functional MTI (Weak)	23592263
MIRT457249	hsa-let-7d-5p	Homo sapiens	RABL2B	11158	Homo sapiens	PAR-CLIP	Functional MTI (Weak)	23592263
MIRT457249	hsa-let-7d-5p	Homo sapiens	RABL2B	11158	Homo sapiens	PAR-CLIP	Functional MTI (Weak)	26701625
MIRT457678	hsa-let-7d-5p	Homo sapiens	ZNF587	84914	Homo sapiens	PAR-CLIP	Functional MTI (Weak)	23592263
MIRT457888	hsa-let-7d-5p	Homo sapiens	THEM6	51337	Homo sapiens	PAR-CLIP	Functional MTI (Weak)	23592263
MIRT457888	hsa-let-7d-5p	Homo sapiens	THEM6	51337	Homo sapiens	PAR-CLIP	Functional MTI (Weak)	24398324
MIRT458017	hsa-let-7d-5p	Homo sapiens	MRPL12	6182	Homo sapiens	PAR-CLIP	Functional MTI (Weak)	23592263
MIRT458280	hsa-let-7d-5p	Homo sapiens	FUT10	84750	Homo sapiens	PAR-CLIP	Functional MTI (Weak)	23592263
MIRT458280	hsa-let-7d-5p	Homo sapiens	FUT10	84750	Homo sapiens	PAR-CLIP	Functional MTI (Weak)	26701625
MIRT459737	hsa-let-7d-5p	Homo sapiens	RRM1	6240	Homo sapiens	PAR-CLIP	Functional MTI (Weak)	23592263
MIRT460454	hsa-let-7d-5p	Homo sapiens	NOM1	64434	Homo sapiens	PAR-CLIP	Functional MTI (Weak)	23592263
MIRT460454	hsa-let-7d-5p	Homo sapiens	NOM1	64434	Homo sapiens	PAR-CLIP	Functional MTI (Weak)	23446348
MIRT460501	hsa-let-7d-5p	Homo sapiens	FAM105A	54491	Homo sapiens	PAR-CLIP	Functional MTI (Weak)	23592263
MIRT460501	hsa-let-7d-5p	Homo sapiens	FAM105A	54491	Homo sapiens	PAR-CLIP	Functional MTI (Weak)	23446348
MIRT460501	hsa-let-7d-5p	Homo sapiens	FAM105A	54491	Homo sapiens	HITS-CLIP	Functional MTI (Weak)	23706177
MIRT460939	hsa-let-7d-5p	Homo sapiens	NOA1	84273	Homo sapiens	PAR-CLIP	Functional MTI (Weak)	23592263
MIRT460939	hsa-let-7d-5p	Homo sapiens	NOA1	84273	Homo sapiens	PAR-CLIP	Functional MTI (Weak)	23446348
MIRT461093	hsa-let-7d-5p	Homo sapiens	OPA3	80207	Homo sapiens	PAR-CLIP	Functional MTI (Weak)	23592263
MIRT461093	hsa-let-7d-5p	Homo sapiens	OPA3	80207	Homo sapiens	PAR-CLIP	Functional MTI (Weak)	26701625
MIRT461365	hsa-let-7d-5p	Homo sapiens	COL8A1	1295	Homo sapiens	PAR-CLIP	Functional MTI (Weak)	23592263
MIRT462383	hsa-let-7d-5p	Homo sapiens	YAE1D1	57002	Homo sapiens	PAR-CLIP	Functional MTI (Weak)	23592263
MIRT462781	hsa-let-7d-5p	Homo sapiens	ZNF8	7554	Homo sapiens	PAR-CLIP	Functional MTI (Weak)	23592263
MIRT463418	hsa-let-7d-5p	Homo sapiens	ZC3HAV1L	92092	Homo sapiens	PAR-CLIP	Functional MTI (Weak)	23592263
MIRT463663	hsa-let-7d-5p	Homo sapiens	YWHAZ	7534	Homo sapiens	PAR-CLIP	Functional MTI (Weak)	23592263
MIRT464266	hsa-let-7d-5p	Homo sapiens	VCL	7414	Homo sapiens	PAR-CLIP	Functional MTI (Weak)	23592263
MIRT465125	hsa-let-7d-5p	Homo sapiens	TSC22D2	9819	Homo sapiens	PAR-CLIP	Functional MTI (Weak)	23592263
MIRT465125	hsa-let-7d-5p	Homo sapiens	TSC22D2	9819	Homo sapiens	PAR-CLIP	Functional MTI (Weak)	24398324
MIRT466186	hsa-let-7d-5p	Homo sapiens	TMED5	50999	Homo sapiens	PAR-CLIP	Functional MTI (Weak)	23592263
MIRT466186	hsa-let-7d-5p	Homo sapiens	TMED5	50999	Homo sapiens	HITS-CLIP	Functional MTI (Weak)	24906430
MIRT466720	hsa-let-7d-5p	Homo sapiens	SYNJ2BP	55333	Homo sapiens	PAR-CLIP	Functional MTI (Weak)	23592263
MIRT466720	hsa-let-7d-5p	Homo sapiens	SYNJ2BP	55333	Homo sapiens	PAR-CLIP	Functional MTI (Weak)	26701625
MIRT469103	hsa-let-7d-5p	Homo sapiens	RNF144B	255488	Homo sapiens	PAR-CLIP	Functional MTI (Weak)	23592263
MIRT469713	hsa-let-7d-5p	Homo sapiens	RAB40C	57799	Homo sapiens	PAR-CLIP	Functional MTI (Weak)	23592263
MIRT470424	hsa-let-7d-5p	Homo sapiens	PPP1R15B	84919	Homo sapiens	PAR-CLIP	Functional MTI (Weak)	23592263
MIRT470424	hsa-let-7d-5p	Homo sapiens	PPP1R15B	84919	Homo sapiens	PAR-CLIP	Functional MTI (Weak)	27292025
MIRT470860	hsa-let-7d-5p	Homo sapiens	PLXND1	23129	Homo sapiens	PAR-CLIP	Functional MTI (Weak)	23592263
MIRT471270	hsa-let-7d-5p	Homo sapiens	PGM2L1	283209	Homo sapiens	PAR-CLIP	Functional MTI (Weak)	23592263
MIRT471965	hsa-let-7d-5p	Homo sapiens	NR6A1	2649	Homo sapiens	PAR-CLIP	Functional MTI (Weak)	23592263
MIRT472738	hsa-let-7d-5p	Homo sapiens	MTUS1	57509	Homo sapiens	PAR-CLIP	Functional MTI (Weak)	23592263
MIRT472738	hsa-let-7d-5p	Homo sapiens	MTUS1	57509	Homo sapiens	PAR-CLIP	Functional MTI (Weak)	24398324
MIRT472738	hsa-let-7d-5p	Homo sapiens	MTUS1	57509	Homo sapiens	PAR-CLIP	Functional MTI (Weak)	23446348
MIRT472738	hsa-let-7d-5p	Homo sapiens	MTUS1	57509	Homo sapiens	PAR-CLIP	Functional MTI (Weak)	26701625
MIRT473135	hsa-let-7d-5p	Homo sapiens	MLLT10	8028	Homo sapiens	PAR-CLIP	Functional MTI (Weak)	23592263
MIRT473135	hsa-let-7d-5p	Homo sapiens	MLLT10	8028	Homo sapiens	PAR-CLIP	Functional MTI (Weak)	27292025
MIRT473829	hsa-let-7d-5p	Homo sapiens	MAP2K7	5609	Homo sapiens	PAR-CLIP	Functional MTI (Weak)	23592263
MIRT473829	hsa-let-7d-5p	Homo sapiens	MAP2K7	5609	Homo sapiens	PAR-CLIP	Functional MTI (Weak)	26701625
MIRT473941	hsa-let-7d-5p	Homo sapiens	LYN	4067	Homo sapiens	PAR-CLIP	Functional MTI (Weak)	23592263
MIRT474024	hsa-let-7d-5p	Homo sapiens	LRRC20	55222	Homo sapiens	PAR-CLIP	Functional MTI (Weak)	23592263
MIRT474501	hsa-let-7d-5p	Homo sapiens	KLHDC8B	200942	Homo sapiens	PAR-CLIP	Functional MTI (Weak)	23592263
MIRT474760	hsa-let-7d-5p	Homo sapiens	KIAA0930	23313	Homo sapiens	PAR-CLIP	Functional MTI (Weak)	23592263
MIRT474908	hsa-let-7d-5p	Homo sapiens	KCTD21	283219	Homo sapiens	PAR-CLIP	Functional MTI (Weak)	23592263
MIRT475332	hsa-let-7d-5p	Homo sapiens	IFNLR1	163702	Homo sapiens	PAR-CLIP	Functional MTI (Weak)	23592263
MIRT475380	hsa-let-7d-5p	Homo sapiens	ICOSLG	23308	Homo sapiens	PAR-CLIP	Functional MTI (Weak)	23592263
MIRT475734	hsa-let-7d-5p	Homo sapiens	HERPUD1	9709	Homo sapiens	PAR-CLIP	Functional MTI (Weak)	23592263
MIRT475734	hsa-let-7d-5p	Homo sapiens	HERPUD1	9709	Homo sapiens	HITS-CLIP	Functional MTI (Weak)	23706177
MIRT476549	hsa-let-7d-5p	Homo sapiens	GABPB1	2553	Homo sapiens	PAR-CLIP	Functional MTI (Weak)	23592263
MIRT476549	hsa-let-7d-5p	Homo sapiens	GABPB1	2553	Homo sapiens	HITS-CLIP	Functional MTI (Weak)	23313552
MIRT476974	hsa-let-7d-5p	Homo sapiens	FAM83G	644815	Homo sapiens	PAR-CLIP	Functional MTI (Weak)	23592263
MIRT476974	hsa-let-7d-5p	Homo sapiens	FAM83G	644815	Homo sapiens	PAR-CLIP	Functional MTI (Weak)	24398324
MIRT477679	hsa-let-7d-5p	Homo sapiens	EFHD2	79180	Homo sapiens	PAR-CLIP	Functional MTI (Weak)	23592263
MIRT479750	hsa-let-7d-5p	Homo sapiens	CCND1	595	Homo sapiens	PAR-CLIP	Functional MTI (Weak)	23592263
MIRT479750	hsa-let-7d-5p	Homo sapiens	CCND1	595	Homo sapiens	PAR-CLIP	Functional MTI (Weak)	26701625
MIRT481194	hsa-let-7d-5p	Homo sapiens	ATXN7L3B	552889	Homo sapiens	PAR-CLIP	Functional MTI (Weak)	23592263
MIRT481194	hsa-let-7d-5p	Homo sapiens	ATXN7L3B	552889	Homo sapiens	PAR-CLIP	Functional MTI (Weak)	20371350
MIRT481239	hsa-let-7d-5p	Homo sapiens	ATXN7L3	56970	Homo sapiens	PAR-CLIP	Functional MTI (Weak)	23592263
MIRT481364	hsa-let-7d-5p	Homo sapiens	ATG9A	79065	Homo sapiens	PAR-CLIP	Functional MTI (Weak)	23592263
MIRT481364	hsa-let-7d-5p	Homo sapiens	ATG9A	79065	Homo sapiens	PAR-CLIP	Functional MTI (Weak)	26701625
MIRT481364	hsa-let-7d-5p	Homo sapiens	ATG9A	79065	Homo sapiens	PAR-CLIP	Functional MTI (Weak)	27292025
MIRT481389	hsa-let-7d-5p	Homo sapiens	ATG12	9140	Homo sapiens	PAR-CLIP	Functional MTI (Weak)	23592263
MIRT481653	hsa-let-7d-5p	Homo sapiens	AREL1	9870	Homo sapiens	PAR-CLIP	Functional MTI (Weak)	23592263
MIRT481853	hsa-let-7d-5p	Homo sapiens	AP1S1	1174	Homo sapiens	PAR-CLIP	Functional MTI (Weak)	23592263
MIRT481853	hsa-let-7d-5p	Homo sapiens	AP1S1	1174	Homo sapiens	PAR-CLIP	Functional MTI (Weak)	26701625
MIRT482185	hsa-let-7d-5p	Homo sapiens	AHR	196	Homo sapiens	PAR-CLIP	Functional MTI (Weak)	23592263
MIRT482221	hsa-let-7d-5p	Homo sapiens	AHCYL2	23382	Homo sapiens	PAR-CLIP	Functional MTI (Weak)	23592263
MIRT485297	hsa-let-7d-5p	Homo sapiens	PLAGL2	5326	Homo sapiens	PAR-CLIP	Functional MTI (Weak)	23592263
MIRT485297	hsa-let-7d-5p	Homo sapiens	PLAGL2	5326	Homo sapiens	PAR-CLIP	Functional MTI (Weak)	26701625
MIRT486660	hsa-let-7d-5p	Homo sapiens	ZNF28	7576	Homo sapiens	PAR-CLIP	Functional MTI (Weak)	23592263
MIRT489414	hsa-let-7d-5p	Homo sapiens	TUBB2A	7280	Homo sapiens	PAR-CLIP	Functional MTI (Weak)	23592263
MIRT491865	hsa-let-7d-5p	Homo sapiens	ZBTB5	9925	Homo sapiens	PAR-CLIP	Functional MTI (Weak)	23592263
MIRT491865	hsa-let-7d-5p	Homo sapiens	ZBTB5	9925	Homo sapiens	PAR-CLIP	Functional MTI (Weak)	24398324
MIRT491865	hsa-let-7d-5p	Homo sapiens	ZBTB5	9925	Homo sapiens	PAR-CLIP	Functional MTI (Weak)	21572407
MIRT491865	hsa-let-7d-5p	Homo sapiens	ZBTB5	9925	Homo sapiens	PAR-CLIP	Functional MTI (Weak)	20371350
MIRT492211	hsa-let-7d-5p	Homo sapiens	SOCS1	8651	Homo sapiens	PAR-CLIP	Functional MTI (Weak)	23592263
MIRT492625	hsa-let-7d-5p	Homo sapiens	PMAIP1	5366	Homo sapiens	PAR-CLIP	Functional MTI (Weak)	23592263
MIRT493322	hsa-let-7d-5p	Homo sapiens	LIMD2	80774	Homo sapiens	PAR-CLIP	Functional MTI (Weak)	23592263
MIRT493902	hsa-let-7d-5p	Homo sapiens	FAM43A	131583	Homo sapiens	PAR-CLIP	Functional MTI (Weak)	23592263
MIRT493902	hsa-let-7d-5p	Homo sapiens	FAM43A	131583	Homo sapiens	PAR-CLIP	Functional MTI (Weak)	20371350
MIRT495969	hsa-let-7d-5p	Homo sapiens	TBC1D19	55296	Homo sapiens	PAR-CLIP	Functional MTI (Weak)	22291592
MIRT496113	hsa-let-7d-5p	Homo sapiens	SNX17	9784	Homo sapiens	PAR-CLIP	Functional MTI (Weak)	22291592
MIRT497876	hsa-let-7d-5p	Homo sapiens	SLC12A7	10723	Homo sapiens	PAR-CLIP	Functional MTI (Weak)	22291592
MIRT498118	hsa-let-7d-5p	Homo sapiens	PLEKHO1	51177	Homo sapiens	PAR-CLIP	Functional MTI (Weak)	22291592
MIRT498118	hsa-let-7d-5p	Homo sapiens	PLEKHO1	51177	Homo sapiens	PAR-CLIP	Functional MTI (Weak)	20371350
MIRT499406	hsa-let-7d-5p	Homo sapiens	PLCG2	5336	Homo sapiens	PAR-CLIP	Functional MTI (Weak)	24398324
MIRT499406	hsa-let-7d-5p	Homo sapiens	PLCG2	5336	Homo sapiens	PAR-CLIP	Functional MTI (Weak)	23446348
MIRT499494	hsa-let-7d-5p	Homo sapiens	GGA3	23163	Homo sapiens	PAR-CLIP	Functional MTI (Weak)	24398324
MIRT499654	hsa-let-7d-5p	Homo sapiens	SDR42E1	93517	Homo sapiens	PAR-CLIP	Functional MTI (Weak)	24398324
MIRT499943	hsa-let-7d-5p	Homo sapiens	MFSD8	256471	Homo sapiens	PAR-CLIP	Functional MTI (Weak)	24398324
MIRT499998	hsa-let-7d-5p	Homo sapiens	HIST1H2BD	3017	Homo sapiens	PAR-CLIP	Functional MTI (Weak)	24398324
MIRT499998	hsa-let-7d-5p	Homo sapiens	HIST1H2BD	3017	Homo sapiens	PAR-CLIP	Functional MTI (Weak)	23446348
MIRT500899	hsa-let-7d-5p	Homo sapiens	STRN	6801	Homo sapiens	PAR-CLIP	Functional MTI (Weak)	24398324
MIRT500899	hsa-let-7d-5p	Homo sapiens	STRN	6801	Homo sapiens	PAR-CLIP	Functional MTI (Weak)	20371350
MIRT501113	hsa-let-7d-5p	Homo sapiens	SLC5A6	8884	Homo sapiens	PAR-CLIP	Functional MTI (Weak)	24398324
MIRT501113	hsa-let-7d-5p	Homo sapiens	SLC5A6	8884	Homo sapiens	PAR-CLIP	Functional MTI (Weak)	21572407
MIRT501209	hsa-let-7d-5p	Homo sapiens	SUMO1	7341	Homo sapiens	PAR-CLIP	Functional MTI (Weak)	24398324
MIRT501247	hsa-let-7d-5p	Homo sapiens	SEMA4C	54910	Homo sapiens	PAR-CLIP	Functional MTI (Weak)	24398324
MIRT501247	hsa-let-7d-5p	Homo sapiens	SEMA4C	54910	Homo sapiens	PAR-CLIP	Functional MTI (Weak)	23446348
MIRT501247	hsa-let-7d-5p	Homo sapiens	SEMA4C	54910	Homo sapiens	PAR-CLIP	Functional MTI (Weak)	20371350
MIRT501327	hsa-let-7d-5p	Homo sapiens	RNFT1	51136	Homo sapiens	PAR-CLIP	Functional MTI (Weak)	24398324
MIRT501349	hsa-let-7d-5p	Homo sapiens	RNF44	22838	Homo sapiens	PAR-CLIP	Functional MTI (Weak)	24398324
MIRT501349	hsa-let-7d-5p	Homo sapiens	RNF44	22838	Homo sapiens	PAR-CLIP	Functional MTI (Weak)	20371350
MIRT501349	hsa-let-7d-5p	Homo sapiens	RNF44	22838	Homo sapiens	PAR-CLIP	Functional MTI (Weak)	27292025
MIRT501388	hsa-let-7d-5p	Homo sapiens	RBFOX2	23543	Homo sapiens	PAR-CLIP	Functional MTI (Weak)	24398324
MIRT501388	hsa-let-7d-5p	Homo sapiens	RBFOX2	23543	Homo sapiens	PAR-CLIP	Functional MTI (Weak)	23446348
MIRT501388	hsa-let-7d-5p	Homo sapiens	RBFOX2	23543	Homo sapiens	PAR-CLIP	Functional MTI (Weak)	22012620
MIRT501388	hsa-let-7d-5p	Homo sapiens	RBFOX2	23543	Homo sapiens	PAR-CLIP	Functional MTI (Weak)	21572407
MIRT501388	hsa-let-7d-5p	Homo sapiens	RBFOX2	23543	Homo sapiens	PAR-CLIP	Functional MTI (Weak)	20371350
MIRT501442	hsa-let-7d-5p	Homo sapiens	RAB11FIP4	84440	Homo sapiens	PAR-CLIP	Functional MTI (Weak)	24398324
MIRT501752	hsa-let-7d-5p	Homo sapiens	NSD1	64324	Homo sapiens	PAR-CLIP	Functional MTI (Weak)	24398324
MIRT501941	hsa-let-7d-5p	Homo sapiens	MBD2	8932	Homo sapiens	PAR-CLIP	Functional MTI (Weak)	24398324
MIRT501941	hsa-let-7d-5p	Homo sapiens	MBD2	8932	Homo sapiens	PAR-CLIP	Functional MTI (Weak)	23446348
MIRT501941	hsa-let-7d-5p	Homo sapiens	MBD2	8932	Homo sapiens	PAR-CLIP	Functional MTI (Weak)	21572407
MIRT501941	hsa-let-7d-5p	Homo sapiens	MBD2	8932	Homo sapiens	PAR-CLIP	Functional MTI (Weak)	20371350
MIRT502121	hsa-let-7d-5p	Homo sapiens	KMT2D	8085	Homo sapiens	PAR-CLIP	Functional MTI (Weak)	24398324
MIRT502121	hsa-let-7d-5p	Homo sapiens	KMT2D	8085	Homo sapiens	PAR-CLIP	Functional MTI (Weak)	21572407
MIRT502783	hsa-let-7d-5p	Homo sapiens	CEP135	9662	Homo sapiens	PAR-CLIP	Functional MTI (Weak)	24398324
MIRT502840	hsa-let-7d-5p	Homo sapiens	CELF1	10658	Homo sapiens	PAR-CLIP	Functional MTI (Weak)	24398324
MIRT505579	hsa-let-7d-5p	Homo sapiens	SMC1A	8243	Homo sapiens	PAR-CLIP	Functional MTI (Weak)	23446348
MIRT505579	hsa-let-7d-5p	Homo sapiens	SMC1A	8243	Homo sapiens	PAR-CLIP	Functional MTI (Weak)	21572407
MIRT505579	hsa-let-7d-5p	Homo sapiens	SMC1A	8243	Homo sapiens	PAR-CLIP	Functional MTI (Weak)	20371350
MIRT505579	hsa-let-7d-5p	Homo sapiens	SMC1A	8243	Homo sapiens	PAR-CLIP	Functional MTI (Weak)	26701625
MIRT506360	hsa-let-7d-5p	Homo sapiens	NUP155	9631	Homo sapiens	PAR-CLIP	Functional MTI (Weak)	23446348
MIRT506360	hsa-let-7d-5p	Homo sapiens	NUP155	9631	Homo sapiens	PAR-CLIP	Functional MTI (Weak)	21572407
MIRT506360	hsa-let-7d-5p	Homo sapiens	NUP155	9631	Homo sapiens	PAR-CLIP	Functional MTI (Weak)	20371350
MIRT507243	hsa-let-7d-5p	Homo sapiens	FIGN	55137	Homo sapiens	PAR-CLIP	Functional MTI (Weak)	23446348
MIRT507243	hsa-let-7d-5p	Homo sapiens	FIGN	55137	Homo sapiens	PAR-CLIP	Functional MTI (Weak)	21572407
MIRT507243	hsa-let-7d-5p	Homo sapiens	FIGN	55137	Homo sapiens	PAR-CLIP	Functional MTI (Weak)	20371350
MIRT507243	hsa-let-7d-5p	Homo sapiens	FIGN	55137	Homo sapiens	HITS-CLIP	Functional MTI (Weak)	23706177
MIRT507689	hsa-let-7d-5p	Homo sapiens	COIL	8161	Homo sapiens	PAR-CLIP	Functional MTI (Weak)	23446348
MIRT507689	hsa-let-7d-5p	Homo sapiens	COIL	8161	Homo sapiens	PAR-CLIP	Functional MTI (Weak)	21572407
MIRT507689	hsa-let-7d-5p	Homo sapiens	COIL	8161	Homo sapiens	PAR-CLIP	Functional MTI (Weak)	20371350
MIRT508402	hsa-let-7d-5p	Homo sapiens	C1orf210	149466	Homo sapiens	PAR-CLIP	Functional MTI (Weak)	23446348
MIRT508402	hsa-let-7d-5p	Homo sapiens	C1orf210	149466	Homo sapiens	PAR-CLIP	Functional MTI (Weak)	21572407
MIRT508402	hsa-let-7d-5p	Homo sapiens	C1orf210	149466	Homo sapiens	HITS-CLIP	Functional MTI (Weak)	23706177
MIRT508666	hsa-let-7d-5p	Homo sapiens	DIABLO	56616	Homo sapiens	PAR-CLIP	Functional MTI (Weak)	23446348
MIRT508666	hsa-let-7d-5p	Homo sapiens	DIABLO	56616	Homo sapiens	PAR-CLIP	Functional MTI (Weak)	20371350
MIRT508933	hsa-let-7d-5p	Homo sapiens	AK4	205	Homo sapiens	PAR-CLIP	Functional MTI (Weak)	23446348
MIRT508933	hsa-let-7d-5p	Homo sapiens	AK4	205	Homo sapiens	PAR-CLIP	Functional MTI (Weak)	20371350
MIRT510392	hsa-let-7d-5p	Homo sapiens	ZNF566	84924	Homo sapiens	PAR-CLIP	Functional MTI (Weak)	23446348
MIRT510392	hsa-let-7d-5p	Homo sapiens	ZNF566	84924	Homo sapiens	PAR-CLIP	Functional MTI (Weak)	21572407
MIRT510392	hsa-let-7d-5p	Homo sapiens	ZNF566	84924	Homo sapiens	PAR-CLIP	Functional MTI (Weak)	20371350
MIRT510514	hsa-let-7d-5p	Homo sapiens	YOD1	55432	Homo sapiens	PAR-CLIP	Functional MTI (Weak)	23446348
MIRT510514	hsa-let-7d-5p	Homo sapiens	YOD1	55432	Homo sapiens	PAR-CLIP	Functional MTI (Weak)	21572407
MIRT510514	hsa-let-7d-5p	Homo sapiens	YOD1	55432	Homo sapiens	PAR-CLIP	Functional MTI (Weak)	20371350
MIRT511387	hsa-let-7d-5p	Homo sapiens	IKZF3	22806	Homo sapiens	PAR-CLIP	Functional MTI (Weak)	23446348
MIRT511387	hsa-let-7d-5p	Homo sapiens	IKZF3	22806	Homo sapiens	HITS-CLIP	Functional MTI (Weak)	23706177
MIRT512747	hsa-let-7d-5p	Homo sapiens	CD59	966	Homo sapiens	PAR-CLIP	Functional MTI (Weak)	23446348
MIRT512747	hsa-let-7d-5p	Homo sapiens	CD59	966	Homo sapiens	PAR-CLIP	Functional MTI (Weak)	20371350
MIRT515955	hsa-let-7d-5p	Homo sapiens	TRMO	51531	Homo sapiens	PAR-CLIP	Functional MTI (Weak)	23446348
MIRT516084	hsa-let-7d-5p	Homo sapiens	ZBTB8OS	339487	Homo sapiens	PAR-CLIP	Functional MTI (Weak)	23446348
MIRT516084	hsa-let-7d-5p	Homo sapiens	ZBTB8OS	339487	Homo sapiens	HITS-CLIP	Functional MTI (Weak)	23706177
MIRT521390	hsa-let-7d-5p	Homo sapiens	RDX	5962	Homo sapiens	PAR-CLIP	Functional MTI (Weak)	23446348
MIRT521390	hsa-let-7d-5p	Homo sapiens	RDX	5962	Homo sapiens	PAR-CLIP	Functional MTI (Weak)	21572407
MIRT521390	hsa-let-7d-5p	Homo sapiens	RDX	5962	Homo sapiens	PAR-CLIP	Functional MTI (Weak)	26701625
MIRT522349	hsa-let-7d-5p	Homo sapiens	NCKIPSD	51517	Homo sapiens	PAR-CLIP	Functional MTI (Weak)	23446348
MIRT522349	hsa-let-7d-5p	Homo sapiens	NCKIPSD	51517	Homo sapiens	HITS-CLIP	Functional MTI (Weak)	23706177
MIRT523627	hsa-let-7d-5p	Homo sapiens	FZD9	8326	Homo sapiens	PAR-CLIP	Functional MTI (Weak)	23446348
MIRT523627	hsa-let-7d-5p	Homo sapiens	FZD9	8326	Homo sapiens	PAR-CLIP	Functional MTI (Weak)	21572407
MIRT523734	hsa-let-7d-5p	Homo sapiens	FBXW2	26190	Homo sapiens	PAR-CLIP	Functional MTI (Weak)	23446348
MIRT523734	hsa-let-7d-5p	Homo sapiens	FBXW2	26190	Homo sapiens	PAR-CLIP	Functional MTI (Weak)	20371350
MIRT523983	hsa-let-7d-5p	Homo sapiens	DVL3	1857	Homo sapiens	PAR-CLIP	Functional MTI (Weak)	23446348
MIRT524115	hsa-let-7d-5p	Homo sapiens	DNA2	1763	Homo sapiens	PAR-CLIP	Functional MTI (Weak)	23446348
MIRT525728	hsa-let-7d-5p	Homo sapiens	SOD2	6648	Homo sapiens	PAR-CLIP	Functional MTI (Weak)	22012620
MIRT527764	hsa-let-7d-5p	Homo sapiens	RRAD	6236	Homo sapiens	PAR-CLIP	Functional MTI (Weak)	22012620
MIRT529728	hsa-let-7d-5p	Homo sapiens	OPRL1	4987	Homo sapiens	PAR-CLIP	Functional MTI (Weak)	22012620
MIRT533189	hsa-let-7d-5p	Homo sapiens	WASL	8976	Homo sapiens	PAR-CLIP	Functional MTI (Weak)	22012620
MIRT533189	hsa-let-7d-5p	Homo sapiens	WASL	8976	Homo sapiens	PAR-CLIP	Functional MTI (Weak)	21572407
MIRT533189	hsa-let-7d-5p	Homo sapiens	WASL	8976	Homo sapiens	PAR-CLIP	Functional MTI (Weak)	20371350
MIRT536379	hsa-let-7d-5p	Homo sapiens	LEFTY1	10637	Homo sapiens	PAR-CLIP	Functional MTI (Weak)	22012620
MIRT543786	hsa-let-7d-5p	Homo sapiens	RBM12B	389677	Homo sapiens	PAR-CLIP	Functional MTI (Weak)	21572407
MIRT543786	hsa-let-7d-5p	Homo sapiens	RBM12B	389677	Homo sapiens	PAR-CLIP	Functional MTI (Weak)	20371350
MIRT543869	hsa-let-7d-5p	Homo sapiens	SLC16A9	220963	Homo sapiens	PAR-CLIP	Functional MTI (Weak)	21572407
MIRT545388	hsa-let-7d-5p	Homo sapiens	PM20D2	135293	Homo sapiens	PAR-CLIP	Functional MTI (Weak)	21572407
MIRT546329	hsa-let-7d-5p	Homo sapiens	TGFBR3	7049	Homo sapiens	PAR-CLIP	Functional MTI (Weak)	21572407
MIRT547372	hsa-let-7d-5p	Homo sapiens	MSI2	124540	Homo sapiens	PAR-CLIP	Functional MTI (Weak)	21572407
MIRT547573	hsa-let-7d-5p	Homo sapiens	LRIG3	121227	Homo sapiens	PAR-CLIP	Functional MTI (Weak)	21572407
MIRT547573	hsa-let-7d-5p	Homo sapiens	LRIG3	121227	Homo sapiens	PAR-CLIP	Functional MTI (Weak)	20371350
MIRT548266	hsa-let-7d-5p	Homo sapiens	FBXL20	84961	Homo sapiens	PAR-CLIP	Functional MTI (Weak)	21572407
MIRT548346	hsa-let-7d-5p	Homo sapiens	EPHA4	2043	Homo sapiens	PAR-CLIP	Functional MTI (Weak)	21572407
MIRT548535	hsa-let-7d-5p	Homo sapiens	DUSP1	1843	Homo sapiens	PAR-CLIP	Functional MTI (Weak)	21572407
MIRT548564	hsa-let-7d-5p	Homo sapiens	DNAL1	83544	Homo sapiens	PAR-CLIP	Functional MTI (Weak)	21572407
MIRT548564	hsa-let-7d-5p	Homo sapiens	DNAL1	83544	Homo sapiens	PAR-CLIP	Functional MTI (Weak)	27292025
MIRT548780	hsa-let-7d-5p	Homo sapiens	COLEC12	81035	Homo sapiens	PAR-CLIP	Functional MTI (Weak)	21572407
MIRT548972	hsa-let-7d-5p	Homo sapiens	CCNT2	905	Homo sapiens	PAR-CLIP	Functional MTI (Weak)	21572407
MIRT549022	hsa-let-7d-5p	Homo sapiens	CBX5	23468	Homo sapiens	PAR-CLIP	Functional MTI (Weak)	21572407
MIRT549207	hsa-let-7d-5p	Homo sapiens	BEND4	389206	Homo sapiens	PAR-CLIP	Functional MTI (Weak)	21572407
MIRT549207	hsa-let-7d-5p	Homo sapiens	BEND4	389206	Homo sapiens	PAR-CLIP	Functional MTI (Weak)	20371350
MIRT549764	hsa-let-7d-5p	Homo sapiens	ZNF611	81856	Homo sapiens	PAR-CLIP	Functional MTI (Weak)	21572407
MIRT549764	hsa-let-7d-5p	Homo sapiens	ZNF611	81856	Homo sapiens	PAR-CLIP	Functional MTI (Weak)	20371350
MIRT549764	hsa-let-7d-5p	Homo sapiens	ZNF611	81856	Homo sapiens	HITS-CLIP	Functional MTI (Weak)	23706177
MIRT549800	hsa-let-7d-5p	Homo sapiens	KIAA0391	9692	Homo sapiens	PAR-CLIP	Functional MTI (Weak)	21572407
MIRT549848	hsa-let-7d-5p	Homo sapiens	ECHDC1	55862	Homo sapiens	PAR-CLIP	Functional MTI (Weak)	21572407
MIRT550727	hsa-let-7d-5p	Homo sapiens	PMPCA	23203	Homo sapiens	PAR-CLIP	Functional MTI (Weak)	21572407
MIRT550727	hsa-let-7d-5p	Homo sapiens	PMPCA	23203	Homo sapiens	PAR-CLIP	Functional MTI (Weak)	20371350
MIRT550899	hsa-let-7d-5p	Homo sapiens	ACTA1	58	Homo sapiens	PAR-CLIP	Functional MTI (Weak)	21572407
MIRT551284	hsa-let-7d-5p	Homo sapiens	MCF2L2	23101	Homo sapiens	PAR-CLIP	Functional MTI (Weak)	21572407
MIRT551284	hsa-let-7d-5p	Homo sapiens	MCF2L2	23101	Homo sapiens	PAR-CLIP	Functional MTI (Weak)	20371350
MIRT551284	hsa-let-7d-5p	Homo sapiens	MCF2L2	23101	Homo sapiens	HITS-CLIP	Functional MTI (Weak)	23706177
MIRT551319	hsa-let-7d-5p	Homo sapiens	HASPIN	83903	Homo sapiens	PAR-CLIP	Functional MTI (Weak)	21572407
MIRT551319	hsa-let-7d-5p	Homo sapiens	HASPIN	83903	Homo sapiens	PAR-CLIP	Functional MTI (Weak)	20371350
MIRT551319	hsa-let-7d-5p	Homo sapiens	HASPIN	83903	Homo sapiens	HITS-CLIP	Functional MTI (Weak)	23706177
MIRT552004	hsa-let-7d-5p	Homo sapiens	RAD18	56852	Homo sapiens	PAR-CLIP	Functional MTI (Weak)	21572407
MIRT552411	hsa-let-7d-5p	Homo sapiens	ZNF460	10794	Homo sapiens	PAR-CLIP	Functional MTI (Weak)	21572407
MIRT552411	hsa-let-7d-5p	Homo sapiens	ZNF460	10794	Homo sapiens	PAR-CLIP	Functional MTI (Weak)	20371350
MIRT553018	hsa-let-7d-5p	Homo sapiens	USP38	84640	Homo sapiens	PAR-CLIP	Functional MTI (Weak)	21572407
MIRT555551	hsa-let-7d-5p	Homo sapiens	PLEKHA3	65977	Homo sapiens	PAR-CLIP	Functional MTI (Weak)	21572407
MIRT555717	hsa-let-7d-5p	Homo sapiens	PDZD8	118987	Homo sapiens	PAR-CLIP	Functional MTI (Weak)	21572407
MIRT557967	hsa-let-7d-5p	Homo sapiens	FAM222B	55731	Homo sapiens	PAR-CLIP	Functional MTI (Weak)	21572407
MIRT559088	hsa-let-7d-5p	Homo sapiens	C19orf47	126526	Homo sapiens	PAR-CLIP	Functional MTI (Weak)	21572407
MIRT559088	hsa-let-7d-5p	Homo sapiens	C19orf47	126526	Homo sapiens	PAR-CLIP	Functional MTI (Weak)	20371350
MIRT559498	hsa-let-7d-5p	Homo sapiens	ARIH1	25820	Homo sapiens	PAR-CLIP	Functional MTI (Weak)	21572407
MIRT561776	hsa-let-7d-5p	Homo sapiens	PEG10	23089	Homo sapiens	PAR-CLIP	Functional MTI (Weak)	20371350
MIRT564403	hsa-let-7d-5p	Homo sapiens	EMILIN2	84034	Homo sapiens	PAR-CLIP	Functional MTI (Weak)	20371350
MIRT564403	hsa-let-7d-5p	Homo sapiens	EMILIN2	84034	Homo sapiens	HITS-CLIP	Functional MTI (Weak)	23706177
MIRT565450	hsa-let-7d-5p	Homo sapiens	SURF4	6836	Homo sapiens	PAR-CLIP	Functional MTI (Weak)	20371350
MIRT566519	hsa-let-7d-5p	Homo sapiens	PARP16	54956	Homo sapiens	PAR-CLIP	Functional MTI (Weak)	20371350
MIRT567430	hsa-let-7d-5p	Homo sapiens	GNG5	2787	Homo sapiens	PAR-CLIP	Functional MTI (Weak)	20371350
MIRT567430	hsa-let-7d-5p	Homo sapiens	GNG5	2787	Homo sapiens	PAR-CLIP	Functional MTI (Weak)	27292025
MIRT567718	hsa-let-7d-5p	Homo sapiens	E2F6	1876	Homo sapiens	PAR-CLIP	Functional MTI (Weak)	20371350
MIRT568649	hsa-let-7d-5p	Homo sapiens	ABHD17C	58489	Homo sapiens	PAR-CLIP	Functional MTI (Weak)	20371350
MIRT569499	hsa-let-7d-5p	Homo sapiens	THYN1	29087	Homo sapiens	PAR-CLIP	Functional MTI (Weak)	20371350
MIRT573821	hsa-let-7d-5p	Homo sapiens	TGOLN2	10618	Homo sapiens	PAR-CLIP	Functional MTI (Weak)	20371350
MIRT574364	hsa-let-7d-5p	Homo sapiens	ZBTB37	84614	Homo sapiens	PAR-CLIP	Functional MTI (Weak)	20371350
MIRT574749	hsa-let-7d-5p	Homo sapiens	GOLGA4	2803	Homo sapiens	PAR-CLIP	Functional MTI (Weak)	20371350
MIRT616371	hsa-let-7d-5p	Homo sapiens	RWDD1	51389	Homo sapiens	HITS-CLIP	Functional MTI (Weak)	23824327
MIRT617852	hsa-let-7d-5p	Homo sapiens	FMO4	2329	Homo sapiens	HITS-CLIP	Functional MTI (Weak)	23824327
MIRT642395	hsa-let-7d-5p	Homo sapiens	ZNF556	80032	Homo sapiens	HITS-CLIP	Functional MTI (Weak)	23824327
MIRT680520	hsa-let-7d-5p	Homo sapiens	PRIM2	5558	Homo sapiens	HITS-CLIP	Functional MTI (Weak)	23706177
MIRT680548	hsa-let-7d-5p	Homo sapiens	ZNF584	201514	Homo sapiens	HITS-CLIP	Functional MTI (Weak)	23706177
MIRT680801	hsa-let-7d-5p	Homo sapiens	ZNF578	147660	Homo sapiens	HITS-CLIP	Functional MTI (Weak)	23706177
MIRT680839	hsa-let-7d-5p	Homo sapiens	ARL8B	55207	Homo sapiens	HITS-CLIP	Functional MTI (Weak)	23706177
MIRT681142	hsa-let-7d-5p	Homo sapiens	INTS7	25896	Homo sapiens	HITS-CLIP	Functional MTI (Weak)	23706177
MIRT681272	hsa-let-7d-5p	Homo sapiens	RFC2	5982	Homo sapiens	HITS-CLIP	Functional MTI (Weak)	23706177
MIRT681324	hsa-let-7d-5p	Homo sapiens	ZFAND4	93550	Homo sapiens	HITS-CLIP	Functional MTI (Weak)	23706177
MIRT681324	hsa-let-7d-5p	Homo sapiens	ZFAND4	93550	Homo sapiens	HITS-CLIP	Functional MTI (Weak)	23313552
MIRT681324	hsa-let-7d-5p	Homo sapiens	ZFAND4	93550	Homo sapiens	PAR-CLIP	Functional MTI (Weak)	27292025
MIRT681360	hsa-let-7d-5p	Homo sapiens	BRI3BP	140707	Homo sapiens	HITS-CLIP	Functional MTI (Weak)	23706177
MIRT681507	hsa-let-7d-5p	Homo sapiens	STAT2	6773	Homo sapiens	HITS-CLIP	Functional MTI (Weak)	23706177
MIRT681537	hsa-let-7d-5p	Homo sapiens	ZNF738	148203	Homo sapiens	HITS-CLIP	Functional MTI (Weak)	23706177
MIRT681659	hsa-let-7d-5p	Homo sapiens	DTX3L	151636	Homo sapiens	HITS-CLIP	Functional MTI (Weak)	23706177
MIRT681739	hsa-let-7d-5p	Homo sapiens	RAB19	401409	Homo sapiens	HITS-CLIP	Functional MTI (Weak)	23706177
MIRT681739	hsa-let-7d-5p	Homo sapiens	RAB19	401409	Homo sapiens	HITS-CLIP	Functional MTI (Weak)	23313552
MIRT681739	hsa-let-7d-5p	Homo sapiens	RAB19	401409	Homo sapiens	PAR-CLIP	Functional MTI (Weak)	27292025
MIRT681761	hsa-let-7d-5p	Homo sapiens	CDKAL1	54901	Homo sapiens	HITS-CLIP	Functional MTI (Weak)	23706177
MIRT681798	hsa-let-7d-5p	Homo sapiens	EIF4A3	9775	Homo sapiens	HITS-CLIP	Functional MTI (Weak)	23706177
MIRT681870	hsa-let-7d-5p	Homo sapiens	DNAH9	1770	Homo sapiens	HITS-CLIP	Functional MTI (Weak)	23706177
MIRT681942	hsa-let-7d-5p	Homo sapiens	SLC19A3	80704	Homo sapiens	HITS-CLIP	Functional MTI (Weak)	23706177
MIRT682103	hsa-let-7d-5p	Homo sapiens	ITGA3	3675	Homo sapiens	HITS-CLIP	Functional MTI (Weak)	23706177
MIRT682103	hsa-let-7d-5p	Homo sapiens	ITGA3	3675	Homo sapiens	HITS-CLIP	Functional MTI (Weak)	23313552
MIRT682182	hsa-let-7d-5p	Homo sapiens	SLC38A7	55238	Homo sapiens	HITS-CLIP	Functional MTI (Weak)	23706177
MIRT682239	hsa-let-7d-5p	Homo sapiens	SAR1A	56681	Homo sapiens	HITS-CLIP	Functional MTI (Weak)	23706177
MIRT682385	hsa-let-7d-5p	Homo sapiens	PHACTR4	65979	Homo sapiens	HITS-CLIP	Functional MTI (Weak)	23706177
MIRT682445	hsa-let-7d-5p	Homo sapiens	MTX3	345778	Homo sapiens	HITS-CLIP	Functional MTI (Weak)	23706177
MIRT682605	hsa-let-7d-5p	Homo sapiens	CPA4	51200	Homo sapiens	HITS-CLIP	Functional MTI (Weak)	23706177
MIRT682641	hsa-let-7d-5p	Homo sapiens	COX6B1	1340	Homo sapiens	HITS-CLIP	Functional MTI (Weak)	23706177
MIRT689328	hsa-let-7d-5p	Homo sapiens	FPR1	2357	Homo sapiens	HITS-CLIP	Functional MTI (Weak)	23313552
MIRT689731	hsa-let-7d-5p	Homo sapiens	ATXN2	6311	Homo sapiens	HITS-CLIP	Functional MTI (Weak)	23313552
MIRT691037	hsa-let-7d-5p	Homo sapiens	ZNF799	90576	Homo sapiens	HITS-CLIP	Functional MTI (Weak)	23313552
MIRT691936	hsa-let-7d-5p	Homo sapiens	DNAJC28	54943	Homo sapiens	HITS-CLIP	Functional MTI (Weak)	23313552
MIRT694885	hsa-let-7d-5p	Homo sapiens	ZNF417	147687	Homo sapiens	HITS-CLIP	Functional MTI (Weak)	23313552
MIRT695256	hsa-let-7d-5p	Homo sapiens	ZNF443	10224	Homo sapiens	HITS-CLIP	Functional MTI (Weak)	23313552
MIRT695414	hsa-let-7d-5p	Homo sapiens	ADH5	128	Homo sapiens	HITS-CLIP	Functional MTI (Weak)	23313552
MIRT695414	hsa-let-7d-5p	Homo sapiens	ADH5	128	Homo sapiens	PAR-CLIP	Functional MTI (Weak)	26701625
MIRT695414	hsa-let-7d-5p	Homo sapiens	ADH5	128	Homo sapiens	PAR-CLIP	Functional MTI (Weak)	27292025
MIRT700588	hsa-let-7d-5p	Homo sapiens	PRSS22	64063	Homo sapiens	HITS-CLIP	Functional MTI (Weak)	23313552
MIRT701425	hsa-let-7d-5p	Homo sapiens	NHLRC2	374354	Homo sapiens	HITS-CLIP	Functional MTI (Weak)	23313552
MIRT702485	hsa-let-7d-5p	Homo sapiens	KIAA1328	57536	Homo sapiens	HITS-CLIP	Functional MTI (Weak)	23313552
MIRT702714	hsa-let-7d-5p	Homo sapiens	IPO9	55705	Homo sapiens	HITS-CLIP	Functional MTI (Weak)	23313552
MIRT704030	hsa-let-7d-5p	Homo sapiens	EDEM3	80267	Homo sapiens	HITS-CLIP	Functional MTI (Weak)	23313552
MIRT704422	hsa-let-7d-5p	Homo sapiens	CTPS1	1503	Homo sapiens	HITS-CLIP	Functional MTI (Weak)	23313552
MIRT705751	hsa-let-7d-5p	Homo sapiens	AMD1	262	Homo sapiens	HITS-CLIP	Functional MTI (Weak)	23313552
MIRT712372	hsa-let-7d-5p	Homo sapiens	NAP1L1	4673	Homo sapiens	HITS-CLIP	Functional MTI (Weak)	19536157
MIRT713521	hsa-let-7d-5p	Homo sapiens	PAFAH2	5051	Homo sapiens	HITS-CLIP	Functional MTI (Weak)	19536157
MIRT734638	hsa-let-7d-5p	Homo sapiens	COL3A1	1281	Homo sapiens	ELISA//Immunohistochemistry//qRT-PCR//Western blot	Functional MTI	25193015
MIRT734639	hsa-let-7d-5p	Homo sapiens	CRYGEP	200575	Homo sapiens	ELISA//Immunohistochemistry//qRT-PCR//Western blot	Functional MTI	25193015
MIRT735643	hsa-let-7d-5p	Homo sapiens	CASTOR2	729438	Homo sapiens	PAR-CLIP	Functional MTI (Weak)	26701625
MIRT735644	hsa-let-7d-5p	Homo sapiens	CRX	1406	Homo sapiens	PAR-CLIP	Functional MTI (Weak)	26701625
MIRT735645	hsa-let-7d-5p	Homo sapiens	CXCL8	3576	Homo sapiens	PAR-CLIP	Functional MTI (Weak)	26701625
MIRT735646	hsa-let-7d-5p	Homo sapiens	DYRK3	8444	Homo sapiens	PAR-CLIP	Functional MTI (Weak)	26701625
MIRT735647	hsa-let-7d-5p	Homo sapiens	ERO1A	30001	Homo sapiens	PAR-CLIP	Functional MTI (Weak)	26701625
MIRT735648	hsa-let-7d-5p	Homo sapiens	FNDC9	408263	Homo sapiens	PAR-CLIP	Functional MTI (Weak)	26701625
MIRT735649	hsa-let-7d-5p	Homo sapiens	GATM	2628	Homo sapiens	PAR-CLIP	Functional MTI (Weak)	26701625
MIRT735650	hsa-let-7d-5p	Homo sapiens	GPAT4	137964	Homo sapiens	PAR-CLIP	Functional MTI (Weak)	26701625
MIRT735651	hsa-let-7d-5p	Homo sapiens	KIAA1143	57456	Homo sapiens	PAR-CLIP	Functional MTI (Weak)	26701625
MIRT735652	hsa-let-7d-5p	Homo sapiens	MARCKSL1	65108	Homo sapiens	PAR-CLIP	Functional MTI (Weak)	26701625
MIRT735653	hsa-let-7d-5p	Homo sapiens	MARS2	92935	Homo sapiens	PAR-CLIP	Functional MTI (Weak)	26701625
MIRT735654	hsa-let-7d-5p	Homo sapiens	MEF2D	4209	Homo sapiens	PAR-CLIP	Functional MTI (Weak)	26701625
MIRT735655	hsa-let-7d-5p	Homo sapiens	MIDN	90007	Homo sapiens	PAR-CLIP	Functional MTI (Weak)	26701625
MIRT735656	hsa-let-7d-5p	Homo sapiens	PBX2	5089	Homo sapiens	PAR-CLIP	Functional MTI (Weak)	26701625
MIRT735657	hsa-let-7d-5p	Homo sapiens	PDLIM5	10611	Homo sapiens	PAR-CLIP	Functional MTI (Weak)	26701625
MIRT735658	hsa-let-7d-5p	Homo sapiens	PLD3	23646	Homo sapiens	PAR-CLIP	Functional MTI (Weak)	26701625
MIRT735659	hsa-let-7d-5p	Homo sapiens	POLL	27343	Homo sapiens	PAR-CLIP	Functional MTI (Weak)	26701625
MIRT735660	hsa-let-7d-5p	Homo sapiens	POTEG	404785	Homo sapiens	PAR-CLIP	Functional MTI (Weak)	26701625
MIRT735660	hsa-let-7d-5p	Homo sapiens	POTEG	404785	Homo sapiens	PAR-CLIP	Functional MTI (Weak)	27292025
MIRT735661	hsa-let-7d-5p	Homo sapiens	POTEM	641455	Homo sapiens	PAR-CLIP	Functional MTI (Weak)	26701625
MIRT735661	hsa-let-7d-5p	Homo sapiens	POTEM	641455	Homo sapiens	PAR-CLIP	Functional MTI (Weak)	27292025
MIRT735662	hsa-let-7d-5p	Homo sapiens	RHBDF2	79651	Homo sapiens	PAR-CLIP	Functional MTI (Weak)	26701625
MIRT735663	hsa-let-7d-5p	Homo sapiens	SOCS7	30837	Homo sapiens	PAR-CLIP	Functional MTI (Weak)	26701625
MIRT735664	hsa-let-7d-5p	Homo sapiens	SYT1	6857	Homo sapiens	PAR-CLIP	Functional MTI (Weak)	26701625
MIRT735665	hsa-let-7d-5p	Homo sapiens	TIAF1	9220	Homo sapiens	PAR-CLIP	Functional MTI (Weak)	26701625
MIRT735666	hsa-let-7d-5p	Homo sapiens	TOMM40L	84134	Homo sapiens	PAR-CLIP	Functional MTI (Weak)	26701625
MIRT735666	hsa-let-7d-5p	Homo sapiens	TOMM40L	84134	Homo sapiens	PAR-CLIP	Functional MTI (Weak)	27292025
MIRT735667	hsa-let-7d-5p	Homo sapiens	TRAPPC10	7109	Homo sapiens	PAR-CLIP	Functional MTI (Weak)	26701625
MIRT735668	hsa-let-7d-5p	Homo sapiens	TUBB4A	10382	Homo sapiens	PAR-CLIP	Functional MTI (Weak)	26701625
MIRT735669	hsa-let-7d-5p	Homo sapiens	ZNF609	23060	Homo sapiens	PAR-CLIP	Functional MTI (Weak)	26701625
MIRT761005	hsa-let-7d-5p	Homo sapiens	AQP6	363	Homo sapiens	PAR-CLIP	Functional MTI (Weak)	27292025
MIRT761006	hsa-let-7d-5p	Homo sapiens	IL6R	3570	Homo sapiens	PAR-CLIP	Functional MTI (Weak)	27292025
MIRT761007	hsa-let-7d-5p	Homo sapiens	MAGEA12	4111	Homo sapiens	PAR-CLIP	Functional MTI (Weak)	27292025
MIRT761008	hsa-let-7d-5p	Homo sapiens	MAGEA3	4102	Homo sapiens	PAR-CLIP	Functional MTI (Weak)	27292025
MIRT761009	hsa-let-7d-5p	Homo sapiens	MAGEA6	4105	Homo sapiens	PAR-CLIP	Functional MTI (Weak)	27292025
MIRT761010	hsa-let-7d-5p	Homo sapiens	PDGFB	5155	Homo sapiens	PAR-CLIP	Functional MTI (Weak)	27292025
MIRT761011	hsa-let-7d-5p	Homo sapiens	PRR5-ARHGAP8	553158	Homo sapiens	PAR-CLIP	Functional MTI (Weak)	27292025
MIRT761012	hsa-let-7d-5p	Homo sapiens	STX3	6809	Homo sapiens	PAR-CLIP	Functional MTI (Weak)	27292025
MIRT761013	hsa-let-7d-5p	Homo sapiens	USP47	55031	Homo sapiens	PAR-CLIP	Functional MTI (Weak)	27292025

## Sheet: InnateDB let-7d-5p targets
below is sorted by Pathway p value
Pathway Name	Pathway Id	Source Name	Organism	Pathway uploaded gene count	Genes in InnateDB for this entity	Pathway p-value	Pathway p-value (corrected)	Gene Symbols	Genes (Symbol|IDBG-ID|Ensembl|Entrez|Fold Change|P-Value)
p53 signaling pathway	597	KEGG	9606	7	68	0.000454719	0.272831	CCND1; CDKN1A; MDM4; PMAIP1; RRM2; THBS1; TNFRSF10B;	CCND1|IDBG-61868|ENSG00000110092|595|; CDKN1A|IDBG-85033|ENSG00000124762|1026|; MDM4|IDBG-106054|ENSG00000198625|4194|; PMAIP1|IDBG-4142|ENSG00000141682|5366|; RRM2|IDBG-28300|ENSG00000171848|6241|; THBS1|IDBG-5926|ENSG00000137801|7057|; TNFRSF10B|IDBG-11376|ENSG00000120889|8795|;
Bladder cancer	514	KEGG	9606	5	38	0.000987299	0.29619	CCND1; CDKN1A; IL8; MYC; THBS1;	CCND1|IDBG-61868|ENSG00000110092|595|; CDKN1A|IDBG-85033|ENSG00000124762|1026|; IL8|IDBG-23954|ENSG00000169429|3576|; MYC|IDBG-35442|ENSG00000136997|4609|; THBS1|IDBG-5926|ENSG00000137801|7057|;
Gene Expression	19770	REACTOME	9606	38	1118	0.00104757	0.209514	CCNT2; CTDP1; DICER1; EIF2C1; EIF4A3; H2AFX; HIST1H2BD; IGF2BP1; IGF2BP3; MARS2; MBD2; MYC; NCOA1; NR4A1; NUP155; POLR2D; POLR3D; PPP2R2A; RPL31; RPS6; SMC1A; TNRC6A; YWHAZ; ZNF200; ZNF264; ZNF28; ZNF354B; ZNF417; ZNF443; ZNF460; ZNF556; ZNF566; ZNF584; ZNF587; ZNF611; ZNF746; ZNF774; ZNF799;	CCNT2|IDBG-70567|ENSG00000082258|905|; CTDP1|IDBG-5548|ENSG00000060069|9150|; DICER1|IDBG-18522|ENSG00000100697|23405|; EIF2C1|IDBG-96234|ENSG00000092847|26523|; EIF4A3|IDBG-71462|ENSG00000141543|9775|; H2AFX|IDBG-74259|ENSG00000188486|3014|; HIST1H2BD|IDBG-68028|ENSG00000158373|3017|; IGF2BP1|IDBG-57431|ENSG00000159217|10642|; IGF2BP3|IDBG-9675|ENSG00000136231|10643|; MARS2|IDBG-405074|ENSG00000…
Insulin-like Growth Factor-2 mRNA Binding Proteins (IGF2BPs/IMPs/VICKZs) bind RNA	13770	REACTOME	9606	2	3	0.00123234	0.184852	IGF2BP1; IGF2BP3;	IGF2BP1|IDBG-57431|ENSG00000159217|10642|; IGF2BP3|IDBG-9675|ENSG00000136231|10643|;
EGFR1	15908	NETPATH	9606	20	472	0.00157776	0.189331	APP; ATXN2; CALCOCO2; CD59; CDV3; DUSP1; DYRK3; EPHA4; ITGA3; LYN; MAP2K7; MYC; NCOA3; PLCG2; SLC12A7; SOCS1; STAT2; VCL; WASL; YWHAZ;	APP|IDBG-1100|ENSG00000142192|351|; ATXN2|IDBG-57479|ENSG00000204842|6311|; CALCOCO2|IDBG-57242|ENSG00000136436|10241|; CD59|IDBG-38813|ENSG00000085063|966|; CDV3|IDBG-57213|ENSG00000091527|55573|; DUSP1|IDBG-57812|ENSG00000120129|1843|; DYRK3|IDBG-106254|ENSG00000143479|8444|; EPHA4|IDBG-82135|ENSG00000116106|2043|; ITGA3|IDBG-58012|ENSG00000005884|102725477,3675|; LYN|IDBG-408826|ENSG0000025408…
E2F transcription factor network	15410	PID NCI	9606	6	64	0.00189995	0.189995	CBX5; CDKN1A; E2F6; MYC; RRM1; RRM2;	CBX5|IDBG-37553|ENSG00000094916|23468|; CDKN1A|IDBG-85033|ENSG00000124762|1026|; E2F6|IDBG-29751|ENSG00000169016|1876|; MYC|IDBG-35442|ENSG00000136997|4609|; RRM1|IDBG-24798|ENSG00000167325|6240|; RRM2|IDBG-28300|ENSG00000171848|6241|;
Regulatory RNA pathways	19919	REACTOME	9606	7	88	0.00211307	0.18112	DICER1; EIF2C1; H2AFX; HIST1H2BD; NUP155; POLR2D; TNRC6A;	DICER1|IDBG-18522|ENSG00000100697|23405|; EIF2C1|IDBG-96234|ENSG00000092847|26523|; H2AFX|IDBG-74259|ENSG00000188486|3014|; HIST1H2BD|IDBG-68028|ENSG00000158373|3017|; NUP155|IDBG-17015|ENSG00000113569|9631|; POLR2D|IDBG-69340|ENSG00000144231|5433|; TNRC6A|IDBG-21227|ENSG00000090905|102724266,27327|;
Glioma	523	KEGG	9606	6	66	0.00222621	0.166965	CCND1; CDKN1A; IGF1R; PDGFA; PDGFB; PLCG2;	CCND1|IDBG-61868|ENSG00000110092|595|; CDKN1A|IDBG-85033|ENSG00000124762|1026|; IGF1R|IDBG-31432|ENSG00000140443|3480|; PDGFA|IDBG-6078|ENSG00000197461|5154|; PDGFB|IDBG-8091|ENSG00000100311|5155|; PLCG2|IDBG-43723|ENSG00000197943|5336|;
AP-1 transcription factor network	15318	PID NCI	9606	6	67	0.00240436	0.160291	ACTA1; CCND1; DUSP1; EDN1; IL8; MYC;	ACTA1|IDBG-107311|ENSG00000143632|58|; CCND1|IDBG-61868|ENSG00000110092|595|; DUSP1|IDBG-57812|ENSG00000120129|1843|; EDN1|IDBG-61847|ENSG00000078401|1906|; IL8|IDBG-23954|ENSG00000169429|3576|; MYC|IDBG-35442|ENSG00000136997|4609|;
Generic Transcription Pathway	13742	REACTOME	9606	19	458	0.00261985	0.157191	CCNT2; MYC; NCOA1; NR4A1; ZNF200; ZNF264; ZNF28; ZNF354B; ZNF417; ZNF443; ZNF460; ZNF556; ZNF566; ZNF584; ZNF587; ZNF611; ZNF746; ZNF774; ZNF799;	CCNT2|IDBG-70567|ENSG00000082258|905|; MYC|IDBG-35442|ENSG00000136997|4609|; NCOA1|IDBG-33884|ENSG00000084676|8648|; NR4A1|IDBG-33982|ENSG00000123358|3164|; ZNF200|IDBG-11690|ENSG00000010539|102725415,7752|; ZNF264|IDBG-71852|ENSG00000083844|9422|; ZNF28|IDBG-67140|ENSG00000198538|7576|; ZNF354B|IDBG-61110|ENSG00000178338|117608|; ZNF417|IDBG-72795|ENSG00000173480|147687|; ZNF443|IDBG-30373|ENSG0…
Signaling by PDGF	13330	REACTOME	9606	10	174	0.00301689	0.164557	ADCY9; CDKN1A; COL3A1; EIF2C1; IL6R; NR4A1; PDGFA; PDGFB; THBS1; TNRC6A;	ADCY9|IDBG-12514|ENSG00000162104|115|; CDKN1A|IDBG-85033|ENSG00000124762|1026|; COL3A1|IDBG-77195|ENSG00000168542|1281|; EIF2C1|IDBG-96234|ENSG00000092847|26523|; IL6R|IDBG-102945|ENSG00000160712|3570|; NR4A1|IDBG-33982|ENSG00000123358|3164|; PDGFA|IDBG-6078|ENSG00000197461|5154|; PDGFB|IDBG-8091|ENSG00000100311|5155|; THBS1|IDBG-5926|ENSG00000137801|7057|; TNRC6A|IDBG-21227|ENSG00000090905|10272…
Regulation of nuclear beta catenin signaling and target gene transcription	15295	PID NCI	9606	6	72	0.00346068	0.173034	CCND1; DVL3; IGF2BP1; IL8; MYC; TLE4;	CCND1|IDBG-61868|ENSG00000110092|595|; DVL3|IDBG-67447|ENSG00000161202|1857|; IGF2BP1|IDBG-57431|ENSG00000159217|10642|; IL8|IDBG-23954|ENSG00000169429|3576|; MYC|IDBG-35442|ENSG00000136997|4609|; TLE4|IDBG-72733|ENSG00000106829|7091|;
Sulfide oxidation to sulfate	13581	REACTOME	9606	2	5	0.0039979	0.184519	SUOX; TST;	SUOX|IDBG-39701|ENSG00000139531|6821|; TST|IDBG-6238|ENSG00000128311|7263|;
Vibrio cholerae infection	420	KEGG	9606	5	53	0.0044089	0.188953	ADCY9; ATP6V1F; ATP6V1G1; ERO1L; PLCG2;	ADCY9|IDBG-12514|ENSG00000162104|115|; ATP6V1F|IDBG-40301|ENSG00000128524|9296|; ATP6V1G1|IDBG-82260|ENSG00000136888|9550|; ERO1L|IDBG-6806|ENSG00000197930|30001|; PLCG2|IDBG-43723|ENSG00000197943|5336|;
Signaling by SCF-KIT	13325	REACTOME	9606	8	127	0.00447745	0.179098	CDKN1A; EIF2C1; IL6R; LYN; NR4A1; PDGFB; SOCS1; TNRC6A;	CDKN1A|IDBG-85033|ENSG00000124762|1026|; EIF2C1|IDBG-96234|ENSG00000092847|26523|; IL6R|IDBG-102945|ENSG00000160712|3570|; LYN|IDBG-408826|ENSG00000254087|4067|; NR4A1|IDBG-33982|ENSG00000123358|3164|; PDGFB|IDBG-8091|ENSG00000100311|5155|; SOCS1|IDBG-14621|ENSG00000185338|8651|; TNRC6A|IDBG-21227|ENSG00000090905|102724266,27327|;
Transcriptional regulation by small RNAs	17771	REACTOME	9606	6	76	0.00452791	0.169797	EIF2C1; H2AFX; HIST1H2BD; NUP155; POLR2D; TNRC6A;	EIF2C1|IDBG-96234|ENSG00000092847|26523|; H2AFX|IDBG-74259|ENSG00000188486|3014|; HIST1H2BD|IDBG-68028|ENSG00000158373|3017|; NUP155|IDBG-17015|ENSG00000113569|9631|; POLR2D|IDBG-69340|ENSG00000144231|5433|; TNRC6A|IDBG-21227|ENSG00000090905|102724266,27327|;
Synthesis and interconversion of nucleotide di- and triphosphates	13633	REACTOME	9606	3	17	0.00463988	0.163761	CTPS1; RRM1; RRM2;	CTPS1|IDBG-97078|ENSG00000171793|1503|; RRM1|IDBG-24798|ENSG00000167325|6240|; RRM2|IDBG-28300|ENSG00000171848|6241|;
Validated targets of C-MYC transcriptional activation	15279	PID NCI	9606	6	78	0.00514432	0.171477	HMGA1; LIN28B; MYC; PEG10; PMAIP1; POLR3D;	HMGA1|IDBG-83311|ENSG00000137309|3159|; LIN28B|IDBG-94771|ENSG00000187772|389421|; MYC|IDBG-35442|ENSG00000136997|4609|; PEG10|IDBG-409089|ENSG00000242265|23089|; PMAIP1|IDBG-4142|ENSG00000141682|5366|; POLR3D|IDBG-10695|ENSG00000168495|661|;
Cell Cycle, Mitotic	19119	REACTOME	9606	18	454	0.00541793	0.171093	BUB3; CCND1; CDKN1A; CEP135; DNA2; ESPL1; H2AFX; HIST1H2BD; LIN52; MYC; NUP155; PPP2R2A; PRIM2; RFC2; RRM2; SMC1A; TUBB2A; TUBB4A;	BUB3|IDBG-92474|ENSG00000154473|9184|; CCND1|IDBG-61868|ENSG00000110092|595|; CDKN1A|IDBG-85033|ENSG00000124762|1026|; CEP135|IDBG-19914|ENSG00000174799|9662|; DNA2|IDBG-76116|ENSG00000138346|1763|; ESPL1|IDBG-36272|ENSG00000135476|9700|; H2AFX|IDBG-74259|ENSG00000188486|3014|; HIST1H2BD|IDBG-68028|ENSG00000158373|3017|; LIN52|IDBG-11918|ENSG00000205659|102725415,91750|; MYC|IDBG-35442|ENSG000001…
PDGF receptor signaling network	15628	PID NCI	9606	2	6	0.00591628	0.169037	PDGFA; PDGFB;	PDGFA|IDBG-6078|ENSG00000197461|5154|; PDGFB|IDBG-8091|ENSG00000100311|5155|;
SUMO is proteolytically processed	19197	REACTOME	9606	2	6	0.00591628	0.169037	SENP5; SUMO1;	SENP5|IDBG-71372|ENSG00000119231|205564|; SUMO1|IDBG-78849|ENSG00000116030|7341|;
Cellular Senescence	18630	REACTOME	9606	9	164	0.00648822	0.176951	CDKN1A; EIF2C1; H2AFX; HIST1H2BD; HMGA1; HMGA2; IL8; MAP2K7; TNRC6A;	CDKN1A|IDBG-85033|ENSG00000124762|1026|; EIF2C1|IDBG-96234|ENSG00000092847|26523|; H2AFX|IDBG-74259|ENSG00000188486|3014|; HIST1H2BD|IDBG-68028|ENSG00000158373|3017|; HMGA1|IDBG-83311|ENSG00000137309|3159|; HMGA2|IDBG-45426|ENSG00000149948|8091|; IL8|IDBG-23954|ENSG00000169429|3576|; MAP2K7|IDBG-24000|ENSG00000076984|5609|; TNRC6A|IDBG-21227|ENSG00000090905|102724266,27327|;
Formyl peptide receptors bind formyl peptides and many other ligands	13247	REACTOME	9606	2	7	0.00817169	0.204292	APP; FPR1;	APP|IDBG-1100|ENSG00000142192|351|; FPR1|IDBG-66270|ENSG00000171051|2357|;
Post-transcriptional silencing by small RNAs	13758	REACTOME	9606	2	7	0.00817169	0.204292	EIF2C1; TNRC6A;	EIF2C1|IDBG-96234|ENSG00000092847|26523|; TNRC6A|IDBG-21227|ENSG00000090905|102724266,27327|;
Lagging Strand Synthesis	19630	REACTOME	9606	3	21	0.00854662	0.205119	DNA2; PRIM2; RFC2;	DNA2|IDBG-76116|ENSG00000138346|1763|; PRIM2|IDBG-91619|ENSG00000146143|5558|; RFC2|IDBG-21120|ENSG00000049541|5982|;
DNA Damage/Telomere Stress Induced Senescence	18208	REACTOME	9606	5	62	0.00857967	0.197992	CDKN1A; H2AFX; HIST1H2BD; HMGA1; HMGA2;	CDKN1A|IDBG-85033|ENSG00000124762|1026|; H2AFX|IDBG-74259|ENSG00000188486|3014|; HIST1H2BD|IDBG-68028|ENSG00000158373|3017|; HMGA1|IDBG-83311|ENSG00000137309|3159|; HMGA2|IDBG-45426|ENSG00000149948|8091|;
Fc epsilon receptor (FCERI) signaling	17802	REACTOME	9606	9	173	0.00908408	0.201868	CDKN1A; EIF2C1; IL6R; LYN; MAP2K7; NR4A1; PDGFB; PLCG2; TNRC6A;	CDKN1A|IDBG-85033|ENSG00000124762|1026|; EIF2C1|IDBG-96234|ENSG00000092847|26523|; IL6R|IDBG-102945|ENSG00000160712|3570|; LYN|IDBG-408826|ENSG00000254087|4067|; MAP2K7|IDBG-24000|ENSG00000076984|5609|; NR4A1|IDBG-33982|ENSG00000123358|3164|; PDGFB|IDBG-8091|ENSG00000100311|5155|; PLCG2|IDBG-43723|ENSG00000197943|5336|; TNRC6A|IDBG-21227|ENSG00000090905|102724266,27327|;
MicroRNA (miRNA) biogenesis	13757	REACTOME	9606	3	22	0.00974914	0.20891	DICER1; EIF2C1; POLR2D;	DICER1|IDBG-18522|ENSG00000100697|23405|; EIF2C1|IDBG-96234|ENSG00000092847|26523|; POLR2D|IDBG-69340|ENSG00000144231|5433|;
Telomere Maintenance	17962	REACTOME	9606	5	64	0.00978431	0.202434	DNA2; H2AFX; HIST1H2BD; PRIM2; RFC2;	DNA2|IDBG-76116|ENSG00000138346|1763|; H2AFX|IDBG-74259|ENSG00000188486|3014|; HIST1H2BD|IDBG-68028|ENSG00000158373|3017|; PRIM2|IDBG-91619|ENSG00000146143|5558|; RFC2|IDBG-21120|ENSG00000049541|5982|;
Cellular responses to stress	16723	REACTOME	9606	11	240	0.0102923	0.205846	CDKN1A; EIF2C1; ERO1L; H2AFX; HIST1H2BD; HMGA1; HMGA2; IL8; MAP2K7; SOD2; TNRC6A;	CDKN1A|IDBG-85033|ENSG00000124762|1026|; EIF2C1|IDBG-96234|ENSG00000092847|26523|; ERO1L|IDBG-6806|ENSG00000197930|30001|; H2AFX|IDBG-74259|ENSG00000188486|3014|; HIST1H2BD|IDBG-68028|ENSG00000158373|3017|; HMGA1|IDBG-83311|ENSG00000137309|3159|; HMGA2|IDBG-45426|ENSG00000149948|8091|; IL8|IDBG-23954|ENSG00000169429|3576|; MAP2K7|IDBG-24000|ENSG00000076984|5609|; SOD2|IDBG-98553|ENSG00000112096|1…
DAP12 signaling	13003	REACTOME	9606	8	147	0.010551	0.204213	ADCY9; CDKN1A; EIF2C1; IL6R; NR4A1; PDGFB; PLCG2; TNRC6A;	ADCY9|IDBG-12514|ENSG00000162104|115|; CDKN1A|IDBG-85033|ENSG00000124762|1026|; EIF2C1|IDBG-96234|ENSG00000092847|26523|; IL6R|IDBG-102945|ENSG00000160712|3570|; NR4A1|IDBG-33982|ENSG00000123358|3164|; PDGFB|IDBG-8091|ENSG00000100311|5155|; PLCG2|IDBG-43723|ENSG00000197943|5336|; TNRC6A|IDBG-21227|ENSG00000090905|102724266,27327|;
Cell Cycle	18205	REACTOME	9606	19	523	0.0106473	0.199637	BUB3; CCND1; CDKN1A; CEP135; DNA2; ESPL1; H2AFX; HIST1H2BD; LIN52; MYC; NUP155; PPP2R2A; PRIM2; RAD9A; RFC2; RRM2; SMC1A; TUBB2A; TUBB4A;	BUB3|IDBG-92474|ENSG00000154473|9184|; CCND1|IDBG-61868|ENSG00000110092|595|; CDKN1A|IDBG-85033|ENSG00000124762|1026|; CEP135|IDBG-19914|ENSG00000174799|9662|; DNA2|IDBG-76116|ENSG00000138346|1763|; ESPL1|IDBG-36272|ENSG00000135476|9700|; H2AFX|IDBG-74259|ENSG00000188486|3014|; HIST1H2BD|IDBG-68028|ENSG00000158373|3017|; LIN52|IDBG-11918|ENSG00000205659|102725415,91750|; MYC|IDBG-35442|ENSG000001…
Degradation of cysteine and homocysteine	13582	REACTOME	9606	2	8	0.0107497	0.195449	SUOX; TST;	SUOX|IDBG-39701|ENSG00000139531|6821|; TST|IDBG-6238|ENSG00000128311|7263|;
Telomere C-strand (Lagging Strand) Synthesis	12918	REACTOME	9606	3	23	0.0110452	0.194915	DNA2; PRIM2; RFC2;	DNA2|IDBG-76116|ENSG00000138346|1763|; PRIM2|IDBG-91619|ENSG00000146143|5558|; RFC2|IDBG-21120|ENSG00000049541|5982|;
formation of the beta-catenin:TCF transactivating complex	19208	REACTOME	9606	5	66	0.0111004	0.190293	H2AFX; HIST1H2BD; MLL2; MYC; TLE4;	H2AFX|IDBG-74259|ENSG00000188486|3014|; HIST1H2BD|IDBG-68028|ENSG00000158373|3017|; MLL2|IDBG-30867|ENSG00000167548|8085|; MYC|IDBG-35442|ENSG00000136997|4609|; TLE4|IDBG-72733|ENSG00000106829|7091|;
Epithelial cell signaling in Helicobacter pylori infection	457	KEGG	9606	5	67	0.0118017	0.196696	ATP6V1F; ATP6V1G1; IL8; LYN; PLCG2;	ATP6V1F|IDBG-40301|ENSG00000128524|9296|; ATP6V1G1|IDBG-82260|ENSG00000136888|9550|; IL8|IDBG-23954|ENSG00000169429|3576|; LYN|IDBG-408826|ENSG00000254087|4067|; PLCG2|IDBG-43723|ENSG00000197943|5336|;
Antiviral mechanism by IFN-stimulated genes	17226	REACTOME	9606	5	68	0.0125326	0.197883	ARIH1; EIF4A3; EIF4G2; KPNA5; NUP155;	ARIH1|IDBG-20750|ENSG00000166233|25820|; EIF4A3|IDBG-71462|ENSG00000141543|9775|; EIF4G2|IDBG-31984|ENSG00000110321|1982|; KPNA5|IDBG-95727|ENSG00000196911|3841|; NUP155|IDBG-17015|ENSG00000113569|9631|;
ISG15 antiviral mechanism	13075	REACTOME	9606	5	68	0.0125326	0.197883	ARIH1; EIF4A3; EIF4G2; KPNA5; NUP155;	ARIH1|IDBG-20750|ENSG00000166233|25820|; EIF4A3|IDBG-71462|ENSG00000141543|9775|; EIF4G2|IDBG-31984|ENSG00000110321|1982|; KPNA5|IDBG-95727|ENSG00000196911|3841|; NUP155|IDBG-17015|ENSG00000113569|9631|;
Glucocorticoid receptor regulatory network	15321	PID NCI	9606	5	69	0.0132935	0.204516	CDKN1A; IL13; IL8; NCOA1; NR4A1;	CDKN1A|IDBG-85033|ENSG00000124762|1026|; IL13|IDBG-42599|ENSG00000169194|3596|; IL8|IDBG-23954|ENSG00000169429|3576|; NCOA1|IDBG-33884|ENSG00000084676|8648|; NR4A1|IDBG-33982|ENSG00000123358|3164|;
S Phase	17420	REACTOME	9606	7	124	0.0135813	0.203719	CCND1; CDKN1A; DNA2; MYC; PRIM2; RFC2; SMC1A;	CCND1|IDBG-61868|ENSG00000110092|595|; CDKN1A|IDBG-85033|ENSG00000124762|1026|; DNA2|IDBG-76116|ENSG00000138346|1763|; MYC|IDBG-35442|ENSG00000136997|4609|; PRIM2|IDBG-91619|ENSG00000146143|5558|; RFC2|IDBG-21120|ENSG00000049541|5982|; SMC1A|IDBG-69775|ENSG00000072501|8243|;
Processing and activation of SUMO	17838	REACTOME	9606	2	9	0.0136362	0.190273	SENP5; SUMO1;	SENP5|IDBG-71372|ENSG00000119231|205564|; SUMO1|IDBG-78849|ENSG00000116030|7341|;
SUMOylation	19243	REACTOME	9606	2	9	0.0136362	0.190273	SENP5; SUMO1;	SENP5|IDBG-71372|ENSG00000119231|205564|; SUMO1|IDBG-78849|ENSG00000116030|7341|;
Small interfering RNA (siRNA) biogenesis	13759	REACTOME	9606	2	9	0.0136362	0.190273	DICER1; EIF2C1;	DICER1|IDBG-18522|ENSG00000100697|23405|; EIF2C1|IDBG-96234|ENSG00000092847|26523|;
Signaling events mediated by HDAC Class III	15506	PID NCI	9606	3	25	0.0139227	0.189854	CDKN1A; MEF2D; TUBB2A;	CDKN1A|IDBG-85033|ENSG00000124762|1026|; MEF2D|IDBG-103519|ENSG00000116604|4209|; TUBB2A|IDBG-57522|ENSG00000137267|7280|;
DAP12 interactions	13004	REACTOME	9606	8	155	0.0142002	0.189336	ADCY9; CDKN1A; EIF2C1; IL6R; NR4A1; PDGFB; PLCG2; TNRC6A;	ADCY9|IDBG-12514|ENSG00000162104|115|; CDKN1A|IDBG-85033|ENSG00000124762|1026|; EIF2C1|IDBG-96234|ENSG00000092847|26523|; IL6R|IDBG-102945|ENSG00000160712|3570|; NR4A1|IDBG-33982|ENSG00000123358|3164|; PDGFB|IDBG-8091|ENSG00000100311|5155|; PLCG2|IDBG-43723|ENSG00000197943|5336|; TNRC6A|IDBG-21227|ENSG00000090905|102724266,27327|;
Platelet activation, signaling and aggregation	17662	REACTOME	9606	10	219	0.0144814	0.188888	APP; CALU; GNG5; LYN; MPL; PDGFB; PLCG2; THBS1; VCL; YWHAZ;	APP|IDBG-1100|ENSG00000142192|351|; CALU|IDBG-39925|ENSG00000128595|813|; GNG5|IDBG-99973|ENSG00000174021|2787|; LYN|IDBG-408826|ENSG00000254087|4067|; MPL|IDBG-97403|ENSG00000117400|4352|; PDGFB|IDBG-8091|ENSG00000100311|5155|; PLCG2|IDBG-43723|ENSG00000197943|5336|; THBS1|IDBG-5926|ENSG00000137801|7057|; VCL|IDBG-78928|ENSG00000035403|7414|; YWHAZ|IDBG-30919|ENSG00000164924|7534|;
Cell cycle	473	KEGG	9606	7	126	0.0147267	0.188001	BUB3; CCND1; CDKN1A; ESPL1; MYC; SMC1A; YWHAZ;	BUB3|IDBG-92474|ENSG00000154473|9184|; CCND1|IDBG-61868|ENSG00000110092|595|; CDKN1A|IDBG-85033|ENSG00000124762|1026|; ESPL1|IDBG-36272|ENSG00000135476|9700|; MYC|IDBG-35442|ENSG00000136997|4609|; SMC1A|IDBG-69775|ENSG00000072501|8243|; YWHAZ|IDBG-30919|ENSG00000164924|7534|;
Melanoma	490	KEGG	9606	5	72	0.015762	0.197025	CCND1; CDKN1A; IGF1R; PDGFA; PDGFB;	CCND1|IDBG-61868|ENSG00000110092|595|; CDKN1A|IDBG-85033|ENSG00000124762|1026|; IGF1R|IDBG-31432|ENSG00000140443|3480|; PDGFA|IDBG-6078|ENSG00000197461|5154|; PDGFB|IDBG-8091|ENSG00000100311|5155|;
Interferon Signaling	18059	REACTOME	9606	8	158	0.0157814	0.189377	ARIH1; EIF4A3; EIF4G2; KPNA5; NUP155; SOCS1; STAT2; SUMO1;	ARIH1|IDBG-20750|ENSG00000166233|25820|; EIF4A3|IDBG-71462|ENSG00000141543|9775|; EIF4G2|IDBG-31984|ENSG00000110321|1982|; KPNA5|IDBG-95727|ENSG00000196911|3841|; NUP155|IDBG-17015|ENSG00000113569|9631|; SOCS1|IDBG-14621|ENSG00000185338|8651|; STAT2|IDBG-40906|ENSG00000170581|6773|; SUMO1|IDBG-78849|ENSG00000116030|7341|;
Jak-STAT signaling pathway	568	KEGG	9606	8	158	0.0157814	0.189377	CCND1; IL13; IL28RA; IL6R; MPL; MYC; SOCS1; STAT2;	CCND1|IDBG-61868|ENSG00000110092|595|; IL13|IDBG-42599|ENSG00000169194|3596|; IL28RA|IDBG-94157|ENSG00000185436|163702|; IL6R|IDBG-102945|ENSG00000160712|3570|; MPL|IDBG-97403|ENSG00000117400|4352|; MYC|IDBG-35442|ENSG00000136997|4609|; SOCS1|IDBG-14621|ENSG00000185338|8651|; STAT2|IDBG-40906|ENSG00000170581|6773|;
Overview of telomerase protein component gene htert transcriptional regulation	3983	PID BIOCARTA	9606	2	10	0.0168178	0.194052	MXD1; MYC;	MXD1|IDBG-55075|ENSG00000059728|4084|; MYC|IDBG-35442|ENSG00000136997|4609|;
Sulfur metabolism	560	KEGG	9606	2	10	0.0168178	0.194052	SUOX; TST;	SUOX|IDBG-39701|ENSG00000139531|6821|; TST|IDBG-6238|ENSG00000128311|7263|;
Collecting duct acid secretion	10390	KEGG	9606	3	27	0.0171865	0.194564	ATP6V1F; ATP6V1G1; SLC12A7;	ATP6V1F|IDBG-40301|ENSG00000128524|9296|; ATP6V1G1|IDBG-82260|ENSG00000136888|9550|; SLC12A7|IDBG-10791|ENSG00000113504|10723|;
Role of LAT2/NTAL/LAB on calcium mobilization	17405	REACTOME	9606	6	101	0.0172934	0.192149	CDKN1A; EIF2C1; LYN; NR4A1; PDGFB; TNRC6A;	CDKN1A|IDBG-85033|ENSG00000124762|1026|; EIF2C1|IDBG-96234|ENSG00000092847|26523|; LYN|IDBG-408826|ENSG00000254087|4067|; NR4A1|IDBG-33982|ENSG00000123358|3164|; PDGFB|IDBG-8091|ENSG00000100311|5155|; TNRC6A|IDBG-21227|ENSG00000090905|102724266,27327|;
Pathways in cancer	4397	KEGG	9606	13	329	0.0175444	0.191393	CCND1; CDKN1A; DVL3; FZD9; IGF1R; IL8; ITGA3; MYC; PDGFA; PDGFB; PLCG2; STK4; TGFBR1;	CCND1|IDBG-61868|ENSG00000110092|595|; CDKN1A|IDBG-85033|ENSG00000124762|1026|; DVL3|IDBG-67447|ENSG00000161202|1857|; FZD9|IDBG-19867|ENSG00000188763|8326|; IGF1R|IDBG-31432|ENSG00000140443|3480|; IL8|IDBG-23954|ENSG00000169429|3576|; ITGA3|IDBG-58012|ENSG00000005884|102725477,3675|; MYC|IDBG-35442|ENSG00000136997|4609|; PDGFA|IDBG-6078|ENSG00000197461|5154|; PDGFB|IDBG-8091|ENSG00000100311|5155…
FCERI mediated MAPK activation	19852	REACTOME	9606	4	49	0.017572	0.184968	IL6R; LYN; MAP2K7; PLCG2;	IL6R|IDBG-102945|ENSG00000160712|3570|; LYN|IDBG-408826|ENSG00000254087|4067|; MAP2K7|IDBG-24000|ENSG00000076984|5609|; PLCG2|IDBG-43723|ENSG00000197943|5336|;
Il-2 receptor beta chain in t cell activation	4011	PID BIOCARTA	9606	4	49	0.017572	0.184968	CCND1; IKZF3; MYC; SOCS1;	CCND1|IDBG-61868|ENSG00000110092|595|; IKZF3|IDBG-46313|ENSG00000161405|22806|; MYC|IDBG-35442|ENSG00000136997|4609|; SOCS1|IDBG-14621|ENSG00000185338|8651|;
Signaling by Wnt	17272	REACTOME	9606	12	294	0.0175976	0.182044	DVL3; EIF2C1; GNG5; H2AFX; HIST1H2BD; KREMEN1; MLL2; MYC; TLE4; TMED5; TNRC6A; YWHAZ;	DVL3|IDBG-67447|ENSG00000161202|1857|; EIF2C1|IDBG-96234|ENSG00000092847|26523|; GNG5|IDBG-99973|ENSG00000174021|2787|; H2AFX|IDBG-74259|ENSG00000188486|3014|; HIST1H2BD|IDBG-68028|ENSG00000158373|3017|; KREMEN1|IDBG-3462|ENSG00000183762|83999|; MLL2|IDBG-30867|ENSG00000167548|8085|; MYC|IDBG-35442|ENSG00000136997|4609|; TLE4|IDBG-72733|ENSG00000106829|7091|; TMED5|IDBG-100311|ENSG00000117500|102…
Signaling events mediated by focal adhesion kinase	15260	PID NCI	9606	4	50	0.0188026	0.191213	ACTA1; CCND1; VCL; WASL;	ACTA1|IDBG-107311|ENSG00000143632|58|; CCND1|IDBG-61868|ENSG00000110092|595|; VCL|IDBG-78928|ENSG00000035403|7414|; WASL|IDBG-38956|ENSG00000106299|8976|;
Nfkb activation by nontypeable hemophilus influenzae	4159	PID BIOCARTA	9606	3	28	0.0189648	0.189648	DUSP1; IL8; TGFBR1;	DUSP1|IDBG-57812|ENSG00000120129|1843|; IL8|IDBG-23954|ENSG00000169429|3576|; TGFBR1|IDBG-78488|ENSG00000106799|7046|;
Pyrimidine metabolism	409	KEGG	9606	6	104	0.0196998	0.193769	CTPS1; POLR2D; POLR3D; PRIM2; RRM1; RRM2;	CTPS1|IDBG-97078|ENSG00000171793|1503|; POLR2D|IDBG-69340|ENSG00000144231|5433|; POLR3D|IDBG-10695|ENSG00000168495|661|; PRIM2|IDBG-91619|ENSG00000146143|5558|; RRM1|IDBG-24798|ENSG00000167325|6240|; RRM2|IDBG-28300|ENSG00000171848|6241|;
Downstream signaling of activated FGFR	16879	REACTOME	9606	7	134	0.0200019	0.193567	ADCY9; CDKN1A; EIF2C1; IL6R; NR4A1; PDGFB; TNRC6A;	ADCY9|IDBG-12514|ENSG00000162104|115|; CDKN1A|IDBG-85033|ENSG00000124762|1026|; EIF2C1|IDBG-96234|ENSG00000092847|26523|; IL6R|IDBG-102945|ENSG00000160712|3570|; NR4A1|IDBG-33982|ENSG00000123358|3164|; PDGFB|IDBG-8091|ENSG00000100311|5155|; TNRC6A|IDBG-21227|ENSG00000090905|102724266,27327|;
Cell to cell adhesion signaling	4013	PID BIOCARTA	9606	2	11	0.0202812	0.193155	ACTA1; VCL;	ACTA1|IDBG-107311|ENSG00000143632|58|; VCL|IDBG-78928|ENSG00000035403|7414|;
Prolactin	15931	NETPATH	9606	6	105	0.0205502	0.192658	CCND1; LYN; MYC; RPS6; SOCS1; YWHAZ;	CCND1|IDBG-61868|ENSG00000110092|595|; LYN|IDBG-408826|ENSG00000254087|4067|; MYC|IDBG-35442|ENSG00000136997|4609|; RPS6|IDBG-52818|ENSG00000137154|6194|; SOCS1|IDBG-14621|ENSG00000185338|8651|; YWHAZ|IDBG-30919|ENSG00000164924|7534|;
Extension of Telomeres	19607	REACTOME	9606	3	29	0.0208413	0.192381	DNA2; PRIM2; RFC2;	DNA2|IDBG-76116|ENSG00000138346|1763|; PRIM2|IDBG-91619|ENSG00000146143|5558|; RFC2|IDBG-21120|ENSG00000049541|5982|;
Cytokine Signaling in Immune system	17418	REACTOME	9606	11	267	0.0212253	0.192958	ARIH1; EIF4A3; EIF4G2; IL6R; KPNA5; LYN; NUP155; SOCS1; STAT2; SUMO1; YWHAZ;	ARIH1|IDBG-20750|ENSG00000166233|25820|; EIF4A3|IDBG-71462|ENSG00000141543|9775|; EIF4G2|IDBG-31984|ENSG00000110321|1982|; IL6R|IDBG-102945|ENSG00000160712|3570|; KPNA5|IDBG-95727|ENSG00000196911|3841|; LYN|IDBG-408826|ENSG00000254087|4067|; NUP155|IDBG-17015|ENSG00000113569|9631|; SOCS1|IDBG-14621|ENSG00000185338|8651|; STAT2|IDBG-40906|ENSG00000170581|6773|; SUMO1|IDBG-78849|ENSG00000116030|734…
Mitochondrial protein import	13376	REACTOME	9606	4	52	0.021421	0.19183	FXN; GRPEL2; PMPCA; TOMM20;	FXN|IDBG-69240|ENSG00000165060|2395|; GRPEL2|IDBG-52869|ENSG00000164284|134266|; PMPCA|IDBG-92370|ENSG00000165688|23203|; TOMM20|IDBG-107524|ENSG00000173726|9804|;
Mitotic G1-G1/S phases	17361	REACTOME	9606	7	136	0.0215035	0.189737	CCND1; CDKN1A; LIN52; MYC; PPP2R2A; PRIM2; RRM2;	CCND1|IDBG-61868|ENSG00000110092|595|; CDKN1A|IDBG-85033|ENSG00000124762|1026|; LIN52|IDBG-11918|ENSG00000205659|102725415,91750|; MYC|IDBG-35442|ENSG00000136997|4609|; PPP2R2A|IDBG-281526|ENSG00000221914|5520|; PRIM2|IDBG-91619|ENSG00000146143|5558|; RRM2|IDBG-28300|ENSG00000171848|6241|;
Platelet degranulation	13130	REACTOME	9606	5	78	0.0215768	0.187625	APP; CALU; PDGFB; THBS1; VCL;	APP|IDBG-1100|ENSG00000142192|351|; CALU|IDBG-39925|ENSG00000128595|813|; PDGFB|IDBG-8091|ENSG00000100311|5155|; THBS1|IDBG-5926|ENSG00000137801|7057|; VCL|IDBG-78928|ENSG00000035403|7414|;
Caspase Cascade in Apoptosis	14995	PID NCI	9606	4	53	0.0228097	0.195512	ACTA1; APP; DIABLO; TNFRSF10B;	ACTA1|IDBG-107311|ENSG00000143632|58|; APP|IDBG-1100|ENSG00000142192|351|; DIABLO|IDBG-62263|ENSG00000184047|56616|; TNFRSF10B|IDBG-11376|ENSG00000120889|8795|;
HIV elongation arrest and recovery	13789	REACTOME	9606	3	30	0.022816	0.187528	CCNT2; CTDP1; POLR2D;	CCNT2|IDBG-70567|ENSG00000082258|905|; CTDP1|IDBG-5548|ENSG00000060069|9150|; POLR2D|IDBG-69340|ENSG00000144231|5433|;
Pausing and recovery of HIV elongation	13782	REACTOME	9606	3	30	0.022816	0.187528	CCNT2; CTDP1; POLR2D;	CCNT2|IDBG-70567|ENSG00000082258|905|; CTDP1|IDBG-5548|ENSG00000060069|9150|; POLR2D|IDBG-69340|ENSG00000144231|5433|;
Pre-NOTCH Transcription and Translation	13300	REACTOME	9606	3	30	0.022816	0.187528	CCND1; EIF2C1; TNRC6A;	CCND1|IDBG-61868|ENSG00000110092|595|; EIF2C1|IDBG-96234|ENSG00000092847|26523|; TNRC6A|IDBG-21227|ENSG00000090905|102724266,27327|;
Regulation of IFNG signaling	13076	REACTOME	9606	2	12	0.0240138	0.194706	SOCS1; SUMO1;	SOCS1|IDBG-14621|ENSG00000185338|8651|; SUMO1|IDBG-78849|ENSG00000116030|7341|;
Validated transcriptional targets of TAp63 isoforms	15683	PID NCI	9606	4	54	0.0242522	0.194017	CDKN1A; DICER1; ITGA3; PMAIP1;	CDKN1A|IDBG-85033|ENSG00000124762|1026|; DICER1|IDBG-18522|ENSG00000100697|23405|; ITGA3|IDBG-58012|ENSG00000005884|102725477,3675|; PMAIP1|IDBG-4142|ENSG00000141682|5366|;
DNA strand elongation	19139	REACTOME	9606	3	32	0.0270601	0.213633	DNA2; PRIM2; RFC2;	DNA2|IDBG-76116|ENSG00000138346|1763|; PRIM2|IDBG-91619|ENSG00000146143|5558|; RFC2|IDBG-21120|ENSG00000049541|5982|;
Pathogenic Escherichia coli infection	434	KEGG	9606	4	56	0.0272995	0.212724	TUBB2A; TUBB4A; WASL; YWHAZ;	TUBB2A|IDBG-57522|ENSG00000137267|7280|; TUBB4A|IDBG-21605|ENSG00000104833|10382|; WASL|IDBG-38956|ENSG00000106299|8976|; YWHAZ|IDBG-30919|ENSG00000164924|7534|;
Response to elevated platelet cytosolic Ca2+	13131	REACTOME	9606	5	83	0.0273701	0.210539	APP; CALU; PDGFB; THBS1; VCL;	APP|IDBG-1100|ENSG00000142192|351|; CALU|IDBG-39925|ENSG00000128595|813|; PDGFB|IDBG-8091|ENSG00000100311|5155|; THBS1|IDBG-5926|ENSG00000137801|7057|; VCL|IDBG-78928|ENSG00000035403|7414|;
Erythropoietin mediated neuroprotection through nf-kb	4161	PID BIOCARTA	9606	2	13	0.0280031	0.20743	CDKN1A; SOD2;	CDKN1A|IDBG-85033|ENSG00000124762|1026|; SOD2|IDBG-98553|ENSG00000112096|100129518,6648|;
P53 signaling pathway	4126	PID BIOCARTA	9606	2	13	0.0280031	0.20743	CCND1; CDKN1A;	CCND1|IDBG-61868|ENSG00000110092|595|; CDKN1A|IDBG-85033|ENSG00000124762|1026|;
Regulation of KIT signaling	13324	REACTOME	9606	2	13	0.0280031	0.20743	LYN; SOCS1;	LYN|IDBG-408826|ENSG00000254087|4067|; SOCS1|IDBG-14621|ENSG00000185338|8651|;
Chromosome Maintenance	17495	REACTOME	9606	5	84	0.0286364	0.209534	DNA2; H2AFX; HIST1H2BD; PRIM2; RFC2;	DNA2|IDBG-76116|ENSG00000138346|1763|; H2AFX|IDBG-74259|ENSG00000188486|3014|; HIST1H2BD|IDBG-68028|ENSG00000158373|3017|; PRIM2|IDBG-91619|ENSG00000146143|5558|; RFC2|IDBG-21120|ENSG00000049541|5982|;
Signaling by FGFR	13320	REACTOME	9606	7	145	0.0292332	0.211325	ADCY9; CDKN1A; EIF2C1; IL6R; NR4A1; PDGFB; TNRC6A;	ADCY9|IDBG-12514|ENSG00000162104|115|; CDKN1A|IDBG-85033|ENSG00000124762|1026|; EIF2C1|IDBG-96234|ENSG00000092847|26523|; IL6R|IDBG-102945|ENSG00000160712|3570|; NR4A1|IDBG-33982|ENSG00000123358|3164|; PDGFB|IDBG-8091|ENSG00000100311|5155|; TNRC6A|IDBG-21227|ENSG00000090905|102724266,27327|;
deactivation of the beta-catenin transactivating complex	17798	REACTOME	9606	3	33	0.0293293	0.209495	MLL2; TLE4; YWHAZ;	MLL2|IDBG-30867|ENSG00000167548|8085|; TLE4|IDBG-72733|ENSG00000106829|7091|; YWHAZ|IDBG-30919|ENSG00000164924|7534|;
ErbB1 downstream signaling	15233	PID NCI	9606	5	85	0.0299392	0.199595	DUSP1; PPP2R2A; RPS6; WASL; YWHAZ;	DUSP1|IDBG-57812|ENSG00000120129|1843|; PPP2R2A|IDBG-281526|ENSG00000221914|5520|; RPS6|IDBG-52818|ENSG00000137154|6194|; WASL|IDBG-38956|ENSG00000106299|8976|; YWHAZ|IDBG-30919|ENSG00000164924|7534|;
PI-3K cascade	13309	REACTOME	9606	5	85	0.0299392	0.199595	CDKN1A; EIF2C1; NR4A1; PDGFB; TNRC6A;	CDKN1A|IDBG-85033|ENSG00000124762|1026|; EIF2C1|IDBG-96234|ENSG00000092847|26523|; NR4A1|IDBG-33982|ENSG00000123358|3164|; PDGFB|IDBG-8091|ENSG00000100311|5155|; TNRC6A|IDBG-21227|ENSG00000090905|102724266,27327|;
PI3K events in ERBB2 signaling	13286	REACTOME	9606	5	85	0.0299392	0.199595	CDKN1A; EIF2C1; NR4A1; PDGFB; TNRC6A;	CDKN1A|IDBG-85033|ENSG00000124762|1026|; EIF2C1|IDBG-96234|ENSG00000092847|26523|; NR4A1|IDBG-33982|ENSG00000123358|3164|; PDGFB|IDBG-8091|ENSG00000100311|5155|; TNRC6A|IDBG-21227|ENSG00000090905|102724266,27327|;
PI3K events in ERBB4 signaling	13263	REACTOME	9606	5	85	0.0299392	0.199595	CDKN1A; EIF2C1; NR4A1; PDGFB; TNRC6A;	CDKN1A|IDBG-85033|ENSG00000124762|1026|; EIF2C1|IDBG-96234|ENSG00000092847|26523|; NR4A1|IDBG-33982|ENSG00000123358|3164|; PDGFB|IDBG-8091|ENSG00000100311|5155|; TNRC6A|IDBG-21227|ENSG00000090905|102724266,27327|;
PI3K/AKT Signaling in Cancer	19195	REACTOME	9606	5	85	0.0299392	0.199595	CDKN1A; EIF2C1; NR4A1; PDGFB; TNRC6A;	CDKN1A|IDBG-85033|ENSG00000124762|1026|; EIF2C1|IDBG-96234|ENSG00000092847|26523|; NR4A1|IDBG-33982|ENSG00000123358|3164|; PDGFB|IDBG-8091|ENSG00000100311|5155|; TNRC6A|IDBG-21227|ENSG00000090905|102724266,27327|;
PIP3 activates AKT signaling	12989	REACTOME	9606	5	85	0.0299392	0.199595	CDKN1A; EIF2C1; NR4A1; PDGFB; TNRC6A;	CDKN1A|IDBG-85033|ENSG00000124762|1026|; EIF2C1|IDBG-96234|ENSG00000092847|26523|; NR4A1|IDBG-33982|ENSG00000123358|3164|; PDGFB|IDBG-8091|ENSG00000100311|5155|; TNRC6A|IDBG-21227|ENSG00000090905|102724266,27327|;
Downstream signal transduction	13329	REACTOME	9606	7	146	0.0301943	0.199083	ADCY9; CDKN1A; EIF2C1; IL6R; NR4A1; PDGFB; TNRC6A;	ADCY9|IDBG-12514|ENSG00000162104|115|; CDKN1A|IDBG-85033|ENSG00000124762|1026|; EIF2C1|IDBG-96234|ENSG00000092847|26523|; IL6R|IDBG-102945|ENSG00000160712|3570|; NR4A1|IDBG-33982|ENSG00000123358|3164|; PDGFB|IDBG-8091|ENSG00000100311|5155|; TNRC6A|IDBG-21227|ENSG00000090905|102724266,27327|;
ATM pathway	15622	PID NCI	9606	3	34	0.0316959	0.206713	H2AFX; RAD9A; SMC1A;	H2AFX|IDBG-74259|ENSG00000188486|3014|; RAD9A|IDBG-60163|ENSG00000172613|100130987,5883|; SMC1A|IDBG-69775|ENSG00000072501|8243|;
Leading Strand Synthesis	12953	REACTOME	9606	2	14	0.0322372	0.19737	PRIM2; RFC2;	PRIM2|IDBG-91619|ENSG00000146143|5558|; RFC2|IDBG-21120|ENSG00000049541|5982|;
Microtubule-dependent trafficking of connexons from Golgi to the plasma membrane	13815	REACTOME	9606	2	14	0.0322372	0.19737	TUBB2A; TUBB4A;	TUBB2A|IDBG-57522|ENSG00000137267|7280|; TUBB4A|IDBG-21605|ENSG00000104833|10382|;
Polymerase switching	12951	REACTOME	9606	2	14	0.0322372	0.19737	PRIM2; RFC2;	PRIM2|IDBG-91619|ENSG00000146143|5558|; RFC2|IDBG-21120|ENSG00000049541|5982|;
Polymerase switching on the C-strand of the telomere	12914	REACTOME	9606	2	14	0.0322372	0.19737	PRIM2; RFC2;	PRIM2|IDBG-91619|ENSG00000146143|5558|; RFC2|IDBG-21120|ENSG00000049541|5982|;
RXR and RAR heterodimerization with other nuclear receptor	15010	PID NCI	9606	2	14	0.0322372	0.19737	NCOA1; NR4A1;	NCOA1|IDBG-33884|ENSG00000084676|8648|; NR4A1|IDBG-33982|ENSG00000123358|3164|;
Removal of the Flap Intermediate	12949	REACTOME	9606	2	14	0.0322372	0.19737	DNA2; PRIM2;	DNA2|IDBG-76116|ENSG00000138346|1763|; PRIM2|IDBG-91619|ENSG00000146143|5558|;
Non-integrin membrane-ECM interactions	18527	REACTOME	9606	4	59	0.0322818	0.195647	COL3A1; PDGFA; PDGFB; THBS1;	COL3A1|IDBG-77195|ENSG00000168542|1281|; PDGFA|IDBG-6078|ENSG00000197461|5154|; PDGFB|IDBG-8091|ENSG00000100311|5155|; THBS1|IDBG-5926|ENSG00000137801|7057|;
Signaling by ERBB2	13291	REACTOME	9606	7	149	0.0332048	0.199229	ADCY9; CDKN1A; EIF2C1; IL6R; NR4A1; PDGFB; TNRC6A;	ADCY9|IDBG-12514|ENSG00000162104|115|; CDKN1A|IDBG-85033|ENSG00000124762|1026|; EIF2C1|IDBG-96234|ENSG00000092847|26523|; IL6R|IDBG-102945|ENSG00000160712|3570|; NR4A1|IDBG-33982|ENSG00000123358|3164|; PDGFB|IDBG-8091|ENSG00000100311|5155|; TNRC6A|IDBG-21227|ENSG00000090905|102724266,27327|;
Immune System	18444	REACTOME	9606	32	1127	0.0334874	0.198935	ADCY9; AP1S1; APP; ARIH1; ATG12; CD59; CDKN1A; DTX3L; EIF2C1; EIF4A3; EIF4G2; FBXO3; IL6R; KPNA5; LYN; MAP2K7; NCKIPSD; NR4A1; NUP155; PDGFB; PLCG2; PLD3; POLR3D; RNF144B; SOCS1; STAT2; SUMO1; TNRC6A; TUBB2A; TUBB4A; WASL; YWHAZ;	ADCY9|IDBG-12514|ENSG00000162104|115|; AP1S1|IDBG-33022|ENSG00000106367|1174|; APP|IDBG-1100|ENSG00000142192|351|; ARIH1|IDBG-20750|ENSG00000166233|25820|; ATG12|IDBG-37900|ENSG00000145782|9140|; CD59|IDBG-38813|ENSG00000085063|966|; CDKN1A|IDBG-85033|ENSG00000124762|1026|; DTX3L|IDBG-52646|ENSG00000163840|151636|; EIF2C1|IDBG-96234|ENSG00000092847|26523|; EIF4A3|IDBG-71462|ENSG00000141543|9775|;…
GAB1 signalosome	13212	REACTOME	9606	5	88	0.0340697	0.198464	CDKN1A; EIF2C1; NR4A1; PDGFB; TNRC6A;	CDKN1A|IDBG-85033|ENSG00000124762|1026|; EIF2C1|IDBG-96234|ENSG00000092847|26523|; NR4A1|IDBG-33982|ENSG00000123358|3164|; PDGFB|IDBG-8091|ENSG00000100311|5155|; TNRC6A|IDBG-21227|ENSG00000090905|102724266,27327|;
PI3K/AKT activation	13178	REACTOME	9606	5	88	0.0340697	0.198464	CDKN1A; EIF2C1; NR4A1; PDGFB; TNRC6A;	CDKN1A|IDBG-85033|ENSG00000124762|1026|; EIF2C1|IDBG-96234|ENSG00000092847|26523|; NR4A1|IDBG-33982|ENSG00000123358|3164|; PDGFB|IDBG-8091|ENSG00000100311|5155|; TNRC6A|IDBG-21227|ENSG00000090905|102724266,27327|;
Validated transcriptional targets of AP1 family members Fra1 and Fra2	14994	PID NCI	9606	3	35	0.0341597	0.197075	CCND1; IL8; TXLNG;	CCND1|IDBG-61868|ENSG00000110092|595|; IL8|IDBG-23954|ENSG00000169429|3576|; TXLNG|IDBG-47575|ENSG00000086712|55787|;
Fcgamma receptor (FCGR) dependent phagocytosis	18888	REACTOME	9606	5	89	0.0355213	0.202979	LYN; NCKIPSD; PLCG2; PLD3; WASL;	LYN|IDBG-408826|ENSG00000254087|4067|; NCKIPSD|IDBG-239383|ENSG00000213672|51517|; PLCG2|IDBG-43723|ENSG00000197943|5336|; PLD3|IDBG-51389|ENSG00000105223|23646|; WASL|IDBG-38956|ENSG00000106299|8976|;
Signaling by WNT in cancer	17000	REACTOME	9606	9	219	0.0358973	0.203193	DVL3; H2AFX; HIST1H2BD; KREMEN1; MLL2; MYC; TLE4; TMED5; YWHAZ;	DVL3|IDBG-67447|ENSG00000161202|1857|; H2AFX|IDBG-74259|ENSG00000188486|3014|; HIST1H2BD|IDBG-68028|ENSG00000158373|3017|; KREMEN1|IDBG-3462|ENSG00000183762|83999|; MLL2|IDBG-30867|ENSG00000167548|8085|; MYC|IDBG-35442|ENSG00000136997|4609|; TLE4|IDBG-72733|ENSG00000106829|7091|; TMED5|IDBG-100311|ENSG00000117500|102725415,50999|; YWHAZ|IDBG-30919|ENSG00000164924|7534|;
Nuclear receptors coordinate the activities of chromatin remodeling complexes and coactivators to facilitate initiation of transcription in carcinoma cells	3941	PID BIOCARTA	9606	2	15	0.0367045	0.202043	NCOA1; NCOA3;	NCOA1|IDBG-33884|ENSG00000084676|8648|; NCOA3|IDBG-79741|ENSG00000124151|8202|;
Transport of connexons to the plasma membrane	13816	REACTOME	9606	2	15	0.0367045	0.202043	TUBB2A; TUBB4A;	TUBB2A|IDBG-57522|ENSG00000137267|7280|; TUBB4A|IDBG-21605|ENSG00000104833|10382|;
Validated nuclear estrogen receptor beta network	15034	PID NCI	9606	2	15	0.0367045	0.202043	NCOA1; NCOA3;	NCOA1|IDBG-33884|ENSG00000084676|8648|; NCOA3|IDBG-79741|ENSG00000124151|8202|;
TGF_beta_Receptor	15911	NETPATH	9606	9	220	0.0367926	0.200687	CCND1; CDKN1A; MYC; NCOA1; PPP2R2A; SUMO1; TGFBR1; TGFBR3; ZEB2;	CCND1|IDBG-61868|ENSG00000110092|595|; CDKN1A|IDBG-85033|ENSG00000124762|1026|; MYC|IDBG-35442|ENSG00000136997|4609|; NCOA1|IDBG-33884|ENSG00000084676|8648|; PPP2R2A|IDBG-281526|ENSG00000221914|5520|; SUMO1|IDBG-78849|ENSG00000116030|7341|; TGFBR1|IDBG-78488|ENSG00000106799|7046|; TGFBR3|IDBG-100244|ENSG00000069702|7049|; ZEB2|IDBG-71713|ENSG00000169554|9839|;
Gap junction	436	KEGG	9606	5	90	0.0370106	0.198271	ADCY9; PDGFA; PDGFB; TUBB2A; TUBB4A;	ADCY9|IDBG-12514|ENSG00000162104|115|; PDGFA|IDBG-6078|ENSG00000197461|5154|; PDGFB|IDBG-8091|ENSG00000100311|5155|; TUBB2A|IDBG-57522|ENSG00000137267|7280|; TUBB4A|IDBG-21605|ENSG00000104833|10382|;
Prostate cancer	544	KEGG	9606	5	90	0.0370106	0.198271	CCND1; CDKN1A; IGF1R; PDGFA; PDGFB;	CCND1|IDBG-61868|ENSG00000110092|595|; CDKN1A|IDBG-85033|ENSG00000124762|1026|; IGF1R|IDBG-31432|ENSG00000140443|3480|; PDGFA|IDBG-6078|ENSG00000197461|5154|; PDGFB|IDBG-8091|ENSG00000100311|5155|;
Wnt signaling pathway	16165	INOH	9606	5	91	0.0385378	0.204626	DVL3; FZD9; KREMEN1; TLE4; YWHAZ;	DVL3|IDBG-67447|ENSG00000161202|1857|; FZD9|IDBG-19867|ENSG00000188763|8326|; KREMEN1|IDBG-3462|ENSG00000183762|83999|; TLE4|IDBG-72733|ENSG00000106829|7091|; YWHAZ|IDBG-30919|ENSG00000164924|7534|;
Cytokine-cytokine receptor interaction	515	KEGG	9606	10	258	0.0391533	0.20607	IL13; IL28RA; IL6R; IL8; MPL; PDGFA; PDGFB; TGFBR1; TNFRSF10B; TNFSF9;	IL13|IDBG-42599|ENSG00000169194|3596|; IL28RA|IDBG-94157|ENSG00000185436|163702|; IL6R|IDBG-102945|ENSG00000160712|3570|; IL8|IDBG-23954|ENSG00000169429|3576|; MPL|IDBG-97403|ENSG00000117400|4352|; PDGFA|IDBG-6078|ENSG00000197461|5154|; PDGFB|IDBG-8091|ENSG00000100311|5155|; TGFBR1|IDBG-78488|ENSG00000106799|7046|; TNFRSF10B|IDBG-11376|ENSG00000120889|8795|; TNFSF9|IDBG-21688|ENSG00000125657|8744…
ATR signaling pathway	15654	PID NCI	9606	3	37	0.039376	0.201928	RAD9A; RFC2; YWHAZ;	RAD9A|IDBG-60163|ENSG00000172613|100130987,5883|; RFC2|IDBG-21120|ENSG00000049541|5982|; YWHAZ|IDBG-30919|ENSG00000164924|7534|;
DNA replication	441	KEGG	9606	3	37	0.039376	0.201928	DNA2; PRIM2; RFC2;	DNA2|IDBG-76116|ENSG00000138346|1763|; PRIM2|IDBG-91619|ENSG00000146143|5558|; RFC2|IDBG-21120|ENSG00000049541|5982|;
IL2-mediated signaling events	15044	PID NCI	9606	3	37	0.039376	0.201928	IKZF3; MYC; SOCS1;	IKZF3|IDBG-46313|ENSG00000161405|22806|; MYC|IDBG-35442|ENSG00000136997|4609|; SOCS1|IDBG-14621|ENSG00000185338|8651|;
Innate Immune System	17476	REACTOME	9606	18	563	0.0396372	0.201545	ADCY9; APP; ATG12; CD59; CDKN1A; EIF2C1; IL6R; LYN; MAP2K7; NCKIPSD; NR4A1; PDGFB; PLCG2; PLD3; POLR3D; SOCS1; TNRC6A; WASL;	ADCY9|IDBG-12514|ENSG00000162104|115|; APP|IDBG-1100|ENSG00000142192|351|; ATG12|IDBG-37900|ENSG00000145782|9140|; CD59|IDBG-38813|ENSG00000085063|966|; CDKN1A|IDBG-85033|ENSG00000124762|1026|; EIF2C1|IDBG-96234|ENSG00000092847|26523|; IL6R|IDBG-102945|ENSG00000160712|3570|; LYN|IDBG-408826|ENSG00000254087|4067|; MAP2K7|IDBG-24000|ENSG00000076984|5609|; NCKIPSD|IDBG-239383|ENSG00000213672|51517|;…
Formation of Senescence-Associated Heterochromatin Foci (SAHF)	17257	REACTOME	9606	2	16	0.0413939	0.201921	HMGA1; HMGA2;	HMGA1|IDBG-83311|ENSG00000137309|3159|; HMGA2|IDBG-45426|ENSG00000149948|8091|;
Glypican 1 network	15119	PID NCI	9606	2	16	0.0413939	0.201921	APP; TGFBR1;	APP|IDBG-1100|ENSG00000142192|351|; TGFBR1|IDBG-78488|ENSG00000106799|7046|;
Processive synthesis on the lagging strand	12950	REACTOME	9606	2	16	0.0413939	0.201921	DNA2; PRIM2;	DNA2|IDBG-76116|ENSG00000138346|1763|; PRIM2|IDBG-91619|ENSG00000146143|5558|;
The igf-1 receptor and longevity	4182	PID BIOCARTA	9606	2	16	0.0413939	0.201921	IGF1R; SOD2;	IGF1R|IDBG-31432|ENSG00000140443|3480|; SOD2|IDBG-98553|ENSG00000112096|100129518,6648|;
Uptake and actions of bacterial toxins	17696	REACTOME	9606	2	16	0.0413939	0.201921	MAP2K7; SYT1;	MAP2K7|IDBG-24000|ENSG00000076984|5609|; SYT1|IDBG-49321|ENSG00000067715|6857|;
Validated nuclear estrogen receptor alpha network	15063	PID NCI	9606	4	64	0.0416962	0.201756	CCND1; MYC; NCOA1; NCOA3;	CCND1|IDBG-61868|ENSG00000110092|595|; MYC|IDBG-35442|ENSG00000136997|4609|; NCOA1|IDBG-33884|ENSG00000084676|8648|; NCOA3|IDBG-79741|ENSG00000124151|8202|;
Cysteine and methionine metabolism	4362	KEGG	9606	3	38	0.042127	0.200605	AHCYL2; AMD1; TST;	AHCYL2|IDBG-40716|ENSG00000158467|23382|; AMD1|IDBG-95287|ENSG00000123505|262|; TST|IDBG-6238|ENSG00000128311|7263|;
Intrinsic Pathway for Apoptosis	19328	REACTOME	9606	3	38	0.042127	0.200605	DIABLO; PMAIP1; YWHAZ;	DIABLO|IDBG-62263|ENSG00000184047|56616|; PMAIP1|IDBG-4142|ENSG00000141682|5366|; YWHAZ|IDBG-30919|ENSG00000164924|7534|;
Regulation of Telomerase	15864	PID NCI	9606	4	65	0.0437466	0.206677	CCND1; MXD1; MYC; RAD9A;	CCND1|IDBG-61868|ENSG00000110092|595|; MXD1|IDBG-55075|ENSG00000059728|4084|; MYC|IDBG-35442|ENSG00000136997|4609|; RAD9A|IDBG-60163|ENSG00000172613|100130987,5883|;
Cyclin D associated events in G1	12969	REACTOME	9606	3	39	0.0449721	0.207564	CCND1; CDKN1A; PPP2R2A;	CCND1|IDBG-61868|ENSG00000110092|595|; CDKN1A|IDBG-85033|ENSG00000124762|1026|; PPP2R2A|IDBG-281526|ENSG00000221914|5520|;
G1 Phase	16720	REACTOME	9606	3	39	0.0449721	0.207564	CCND1; CDKN1A; PPP2R2A;	CCND1|IDBG-61868|ENSG00000110092|595|; CDKN1A|IDBG-85033|ENSG00000124762|1026|; PPP2R2A|IDBG-281526|ENSG00000221914|5520|;
RNA Polymerase I Promoter Opening	13737	REACTOME	9606	3	39	0.0449721	0.207564	H2AFX; HIST1H2BD; MBD2;	H2AFX|IDBG-74259|ENSG00000188486|3014|; HIST1H2BD|IDBG-68028|ENSG00000158373|3017|; MBD2|IDBG-3532|ENSG00000134046|8932|;
Role of pi3k subunit p85 in regulation of actin organization and cell migration	4121	PID BIOCARTA	9606	2	17	0.0462944	0.212035	PDGFA; WASL;	PDGFA|IDBG-6078|ENSG00000197461|5154|; WASL|IDBG-38956|ENSG00000106299|8976|;
TSLP	15928	NETPATH	9606	7	161	0.0472288	0.214676	CDV3; LARP4B; LYN; NCOA3; PDLIM5; RPS6; TPD52L2;	CDV3|IDBG-57213|ENSG00000091527|55573|; LARP4B|IDBG-44458|ENSG00000107929|23185|; LYN|IDBG-408826|ENSG00000254087|4067|; NCOA3|IDBG-79741|ENSG00000124151|8202|; PDLIM5|IDBG-30475|ENSG00000163110|10611|; RPS6|IDBG-52818|ENSG00000137154|6194|; TPD52L2|IDBG-87345|ENSG00000101150|7165|;
Oxidative Stress Induced Senescence	19575	REACTOME	9606	5	97	0.048505	0.21882	EIF2C1; H2AFX; HIST1H2BD; MAP2K7; TNRC6A;	EIF2C1|IDBG-96234|ENSG00000092847|26523|; H2AFX|IDBG-74259|ENSG00000188486|3014|; HIST1H2BD|IDBG-68028|ENSG00000158373|3017|; MAP2K7|IDBG-24000|ENSG00000076984|5609|; TNRC6A|IDBG-21227|ENSG00000090905|102724266,27327|;
Signaling by FGFR in disease	16656	REACTOME	9606	7	162	0.048545	0.217366	ADCY9; CDKN1A; EIF2C1; IL6R; NR4A1; PDGFB; TNRC6A;	ADCY9|IDBG-12514|ENSG00000162104|115|; CDKN1A|IDBG-85033|ENSG00000124762|1026|; EIF2C1|IDBG-96234|ENSG00000092847|26523|; IL6R|IDBG-102945|ENSG00000160712|3570|; NR4A1|IDBG-33982|ENSG00000123358|3164|; PDGFB|IDBG-8091|ENSG00000100311|5155|; TNRC6A|IDBG-21227|ENSG00000090905|102724266,27327|;
Direct p53 effectors	15209	PID NCI	9606	6	129	0.0489002	0.217334	ARID3A; CDKN1A; DUSP1; PMAIP1; RNF144B; TNFRSF10B;	ARID3A|IDBG-13387|ENSG00000116017|1820|; CDKN1A|IDBG-85033|ENSG00000124762|1026|; DUSP1|IDBG-57812|ENSG00000120129|1843|; PMAIP1|IDBG-4142|ENSG00000141682|5366|; RNF144B|IDBG-64050|ENSG00000137393|255488|; TNFRSF10B|IDBG-11376|ENSG00000120889|8795|;
RNF mutants show enhanced WNT signaling and proliferation	19131	REACTOME	9606	8	197	0.0492403	0.212548	DVL3; H2AFX; HIST1H2BD; KREMEN1; MLL2; MYC; TLE4; YWHAZ;	DVL3|IDBG-67447|ENSG00000161202|1857|; H2AFX|IDBG-74259|ENSG00000188486|3014|; HIST1H2BD|IDBG-68028|ENSG00000158373|3017|; KREMEN1|IDBG-3462|ENSG00000183762|83999|; MLL2|IDBG-30867|ENSG00000167548|8085|; MYC|IDBG-35442|ENSG00000136997|4609|; TLE4|IDBG-72733|ENSG00000106829|7091|; YWHAZ|IDBG-30919|ENSG00000164924|7534|;
TCF dependent signaling in response to WNT	18732	REACTOME	9606	8	197	0.0492403	0.212548	DVL3; H2AFX; HIST1H2BD; KREMEN1; MLL2; MYC; TLE4; YWHAZ;	DVL3|IDBG-67447|ENSG00000161202|1857|; H2AFX|IDBG-74259|ENSG00000188486|3014|; HIST1H2BD|IDBG-68028|ENSG00000158373|3017|; KREMEN1|IDBG-3462|ENSG00000183762|83999|; MLL2|IDBG-30867|ENSG00000167548|8085|; MYC|IDBG-35442|ENSG00000136997|4609|; TLE4|IDBG-72733|ENSG00000106829|7091|; YWHAZ|IDBG-30919|ENSG00000164924|7534|;
XAV939 inhibits tankyrase, stabilizing AXIN	19487	REACTOME	9606	8	197	0.0492403	0.212548	DVL3; H2AFX; HIST1H2BD; KREMEN1; MLL2; MYC; TLE4; YWHAZ;	DVL3|IDBG-67447|ENSG00000161202|1857|; H2AFX|IDBG-74259|ENSG00000188486|3014|; HIST1H2BD|IDBG-68028|ENSG00000158373|3017|; KREMEN1|IDBG-3462|ENSG00000183762|83999|; MLL2|IDBG-30867|ENSG00000167548|8085|; MYC|IDBG-35442|ENSG00000136997|4609|; TLE4|IDBG-72733|ENSG00000106829|7091|; YWHAZ|IDBG-30919|ENSG00000164924|7534|;
misspliced LRP5 mutants have enhanced beta-catenin-dependent signaling	16943	REACTOME	9606	8	197	0.0492403	0.212548	DVL3; H2AFX; HIST1H2BD; KREMEN1; MLL2; MYC; TLE4; YWHAZ;	DVL3|IDBG-67447|ENSG00000161202|1857|; H2AFX|IDBG-74259|ENSG00000188486|3014|; HIST1H2BD|IDBG-68028|ENSG00000158373|3017|; KREMEN1|IDBG-3462|ENSG00000183762|83999|; MLL2|IDBG-30867|ENSG00000167548|8085|; MYC|IDBG-35442|ENSG00000136997|4609|; TLE4|IDBG-72733|ENSG00000106829|7091|; YWHAZ|IDBG-30919|ENSG00000164924|7534|;
Formation of HIV elongation complex in the absence of HIV Tat	13780	REACTOME	9606	3	41	0.0509407	0.212253	CCNT2; CTDP1; POLR2D;	CCNT2|IDBG-70567|ENSG00000082258|905|; CTDP1|IDBG-5548|ENSG00000060069|9150|; POLR2D|IDBG-69340|ENSG00000144231|5433|;
Formation of RNA Pol II elongation complex	13763	REACTOME	9606	3	41	0.0509407	0.212253	CCNT2; CTDP1; POLR2D;	CCNT2|IDBG-70567|ENSG00000082258|905|; CTDP1|IDBG-5548|ENSG00000060069|9150|; POLR2D|IDBG-69340|ENSG00000144231|5433|;
Mechanism of gene regulation by peroxisome proliferators via ppara	3965	PID BIOCARTA	9606	3	41	0.0509407	0.212253	DUSP1; MYC; NCOA1;	DUSP1|IDBG-57812|ENSG00000120129|1843|; MYC|IDBG-35442|ENSG00000136997|4609|; NCOA1|IDBG-33884|ENSG00000084676|8648|;
RNA Polymerase II Transcription Elongation	13765	REACTOME	9606	3	41	0.0509407	0.212253	CCNT2; CTDP1; POLR2D;	CCNT2|IDBG-70567|ENSG00000082258|905|; CTDP1|IDBG-5548|ENSG00000060069|9150|; POLR2D|IDBG-69340|ENSG00000144231|5433|;
Recycling pathway of L1	13874	REACTOME	9606	3	41	0.0509407	0.212253	RDX; TUBB2A; TUBB4A;	RDX|IDBG-70605|ENSG00000137710|5962|; TUBB2A|IDBG-57522|ENSG00000137267|7280|; TUBB4A|IDBG-21605|ENSG00000104833|10382|;
Signaling by EGFR	13216	REACTOME	9606	7	164	0.0512472	0.212057	ADCY9; CDKN1A; EIF2C1; IL6R; NR4A1; PDGFB; TNRC6A;	ADCY9|IDBG-12514|ENSG00000162104|115|; CDKN1A|IDBG-85033|ENSG00000124762|1026|; EIF2C1|IDBG-96234|ENSG00000092847|26523|; IL6R|IDBG-102945|ENSG00000160712|3570|; NR4A1|IDBG-33982|ENSG00000123358|3164|; PDGFB|IDBG-8091|ENSG00000100311|5155|; TNRC6A|IDBG-21227|ENSG00000090905|102724266,27327|;
JAK STAT pathway and regulation	16125	INOH	9606	10	273	0.0537272	0.220797	IGF1R; IL13; IL6R; IL8; MAP2K7; MPL; SOCS1; STAT2; TGFBR1; TXLNA;	IGF1R|IDBG-31432|ENSG00000140443|3480|; IL13|IDBG-42599|ENSG00000169194|3596|; IL6R|IDBG-102945|ENSG00000160712|3570|; IL8|IDBG-23954|ENSG00000169429|3576|; MAP2K7|IDBG-24000|ENSG00000076984|5609|; MPL|IDBG-97403|ENSG00000117400|4352|; SOCS1|IDBG-14621|ENSG00000185338|8651|; STAT2|IDBG-40906|ENSG00000170581|6773|; TGFBR1|IDBG-78488|ENSG00000106799|7046|; TXLNA|IDBG-95594|ENSG00000084652|200081|;
Signaling by EGFR in Cancer	16839	REACTOME	9606	7	166	0.0540428	0.220583	ADCY9; CDKN1A; EIF2C1; IL6R; NR4A1; PDGFB; TNRC6A;	ADCY9|IDBG-12514|ENSG00000162104|115|; CDKN1A|IDBG-85033|ENSG00000124762|1026|; EIF2C1|IDBG-96234|ENSG00000092847|26523|; IL6R|IDBG-102945|ENSG00000160712|3570|; NR4A1|IDBG-33982|ENSG00000123358|3164|; PDGFB|IDBG-8091|ENSG00000100311|5155|; TNRC6A|IDBG-21227|ENSG00000090905|102724266,27327|;
Post-chaperonin tubulin folding pathway	13441	REACTOME	9606	2	19	0.0566873	0.228271	TUBB2A; TUBB4A;	TUBB2A|IDBG-57522|ENSG00000137267|7280|; TUBB4A|IDBG-21605|ENSG00000104833|10382|;
Scavenging by Class A Receptors	18026	REACTOME	9606	2	19	0.0566873	0.228271	COL3A1; COLEC12;	COL3A1|IDBG-77195|ENSG00000168542|1281|; COLEC12|IDBG-285|ENSG00000158270|81035|;
Fc epsilon RI signaling pathway	435	KEGG	9606	4	71	0.0572177	0.228871	IL13; LYN; MAP2K7; PLCG2;	IL13|IDBG-42599|ENSG00000169194|3596|; LYN|IDBG-408826|ENSG00000254087|4067|; MAP2K7|IDBG-24000|ENSG00000076984|5609|; PLCG2|IDBG-43723|ENSG00000197943|5336|;
Iron uptake and transport	13138	REACTOME	9606	3	43	0.057273	0.227575	ATP6V1F; ATP6V1G1; SLC11A2;	ATP6V1F|IDBG-40301|ENSG00000128524|9296|; ATP6V1G1|IDBG-82260|ENSG00000136888|9550|; SLC11A2|IDBG-32924|ENSG00000110911|4891|;
Nfat and hypertrophy of the heart	4058	PID BIOCARTA	9606	3	44	0.0605726	0.237539	ACTA1; EDN1; HAND1;	ACTA1|IDBG-107311|ENSG00000143632|58|; EDN1|IDBG-61847|ENSG00000078401|1906|; HAND1|IDBG-54934|ENSG00000113196|9421|;
SHP2 signaling	15583	PID NCI	9606	3	44	0.0605726	0.237539	IGF1R; IL6R; PDGFB;	IGF1R|IDBG-31432|ENSG00000140443|3480|; IL6R|IDBG-102945|ENSG00000160712|3570|; PDGFB|IDBG-8091|ENSG00000100311|5155|;
KitReceptor	15910	NETPATH	9606	5	104	0.0618909	0.241134	LYN; PLCG2; RDX; RPS6; SOCS1;	LYN|IDBG-408826|ENSG00000254087|4067|; PLCG2|IDBG-43723|ENSG00000197943|5336|; RDX|IDBG-70605|ENSG00000137710|5962|; RPS6|IDBG-52818|ENSG00000137154|6194|; SOCS1|IDBG-14621|ENSG00000185338|8651|;
Signaling by ERBB4	13265	REACTOME	9606	6	137	0.0619854	0.239944	CDKN1A; EIF2C1; IL6R; NR4A1; PDGFB; TNRC6A;	CDKN1A|IDBG-85033|ENSG00000124762|1026|; EIF2C1|IDBG-96234|ENSG00000092847|26523|; IL6R|IDBG-102945|ENSG00000160712|3570|; NR4A1|IDBG-33982|ENSG00000123358|3164|; PDGFB|IDBG-8091|ENSG00000100311|5155|; TNRC6A|IDBG-21227|ENSG00000090905|102724266,27327|;
Adherens junction	505	KEGG	9606	4	73	0.0621495	0.239037	IGF1R; TGFBR1; VCL; WASL;	IGF1R|IDBG-31432|ENSG00000140443|3480|; TGFBR1|IDBG-78488|ENSG00000106799|7046|; VCL|IDBG-78928|ENSG00000035403|7414|; WASL|IDBG-38956|ENSG00000106299|8976|;
Tgf beta signaling pathway	4035	PID BIOCARTA	9606	2	20	0.0621596	0.237553	SAR1A; TGFBR1;	SAR1A|IDBG-77267|ENSG00000079332|56681|; TGFBR1|IDBG-78488|ENSG00000106799|7046|;
Disease	19807	REACTOME	9606	32	1192	0.0638039	0.242293	ADCY9; AP1S1; APP; ATP6V1F; ATP6V1G1; CCNT2; CDKN1A; CTDP1; DVL3; EIF2C1; H2AFX; HIST1H2BD; HMGA1; IL6R; KREMEN1; MAP2K7; MLL2; MYC; NR4A1; NUP155; PDGFB; POLR2D; RPL31; RPS6; SLC19A3; SLC5A6; SYT1; TGFBR1; TLE4; TMED5; TNRC6A; YWHAZ;	ADCY9|IDBG-12514|ENSG00000162104|115|; AP1S1|IDBG-33022|ENSG00000106367|1174|; APP|IDBG-1100|ENSG00000142192|351|; ATP6V1F|IDBG-40301|ENSG00000128524|9296|; ATP6V1G1|IDBG-82260|ENSG00000136888|9550|; CCNT2|IDBG-70567|ENSG00000082258|905|; CDKN1A|IDBG-85033|ENSG00000124762|1026|; CTDP1|IDBG-5548|ENSG00000060069|9150|; DVL3|IDBG-67447|ENSG00000161202|1857|; EIF2C1|IDBG-96234|ENSG00000092847|26523|;…
Fanconi anemia pathway	15101	PID NCI	9606	3	45	0.0639593	0.241356	H2AFX; RAD9A; RFC2;	H2AFX|IDBG-74259|ENSG00000188486|3014|; RAD9A|IDBG-60163|ENSG00000172613|100130987,5883|; RFC2|IDBG-21120|ENSG00000049541|5982|;
Chronic myeloid leukemia	582	KEGG	9606	4	74	0.0646971	0.241107	CCND1; CDKN1A; MYC; TGFBR1;	CCND1|IDBG-61868|ENSG00000110092|595|; CDKN1A|IDBG-85033|ENSG00000124762|1026|; MYC|IDBG-35442|ENSG00000136997|4609|; TGFBR1|IDBG-78488|ENSG00000106799|7046|;
IL4	15920	NETPATH	9606	4	74	0.0646971	0.241107	IL13; NCOA3; PLCG2; SOCS1;	IL13|IDBG-42599|ENSG00000169194|3596|; NCOA3|IDBG-79741|ENSG00000124151|8202|; PLCG2|IDBG-43723|ENSG00000197943|5336|; SOCS1|IDBG-14621|ENSG00000185338|8651|;
Purine metabolism	503	KEGG	9606	7	174	0.0661692	0.245071	ADCY9; AK4; POLR2D; POLR3D; PRIM2; RRM1; RRM2;	ADCY9|IDBG-12514|ENSG00000162104|115|; AK4|IDBG-99453|ENSG00000162433|100507855,205|; POLR2D|IDBG-69340|ENSG00000144231|5433|; POLR3D|IDBG-10695|ENSG00000168495|661|; PRIM2|IDBG-91619|ENSG00000146143|5558|; RRM1|IDBG-24798|ENSG00000167325|6240|; RRM2|IDBG-28300|ENSG00000171848|6241|;
Focal adhesion	546	KEGG	9606	8	210	0.0665379	0.244925	CCND1; COL3A1; IGF1R; ITGA3; PDGFA; PDGFB; THBS1; VCL;	CCND1|IDBG-61868|ENSG00000110092|595|; COL3A1|IDBG-77195|ENSG00000168542|1281|; IGF1R|IDBG-31432|ENSG00000140443|3480|; ITGA3|IDBG-58012|ENSG00000005884|102725477,3675|; PDGFA|IDBG-6078|ENSG00000197461|5154|; PDGFB|IDBG-8091|ENSG00000100311|5155|; THBS1|IDBG-5926|ENSG00000137801|7057|; VCL|IDBG-78928|ENSG00000035403|7414|;
Pre-NOTCH Expression and Processing	17056	REACTOME	9606	3	46	0.0674317	0.246701	CCND1; EIF2C1; TNRC6A;	CCND1|IDBG-61868|ENSG00000110092|595|; EIF2C1|IDBG-96234|ENSG00000092847|26523|; TNRC6A|IDBG-21227|ENSG00000090905|102724266,27327|;
Formation of tubulin folding intermediates by CCT/TriC	13443	REACTOME	9606	2	21	0.0678031	0.246557	TUBB2A; TUBB4A;	TUBB2A|IDBG-57522|ENSG00000137267|7280|; TUBB4A|IDBG-21605|ENSG00000104833|10382|;
Pyrimidine nucleotides nucleosides metabolism	16211	INOH	9606	3	47	0.0709886	0.255049	CTPS1; RRM1; RRM2;	CTPS1|IDBG-97078|ENSG00000171793|1503|; RRM1|IDBG-24798|ENSG00000167325|6240|; RRM2|IDBG-28300|ENSG00000171848|6241|;
TGF-beta receptor signaling	15571	PID NCI	9606	3	47	0.0709886	0.255049	PPP2R2A; TGFBR1; TGFBR3;	PPP2R2A|IDBG-281526|ENSG00000221914|5520|; TGFBR1|IDBG-78488|ENSG00000106799|7046|; TGFBR3|IDBG-100244|ENSG00000069702|7049|;
Signaling by NOTCH	18790	REACTOME	9606	5	109	0.0726106	0.259324	CCND1; EIF2C1; MYC; TLE4; TNRC6A;	CCND1|IDBG-61868|ENSG00000110092|595|; EIF2C1|IDBG-96234|ENSG00000092847|26523|; MYC|IDBG-35442|ENSG00000136997|4609|; TLE4|IDBG-72733|ENSG00000106829|7091|; TNRC6A|IDBG-21227|ENSG00000090905|102724266,27327|;
Translocation of GLUT4 to the plasma membrane	13827	REACTOME	9606	4	77	0.0726624	0.257973	RALGAPB; TUBB2A; TUBB4A; YWHAZ;	RALGAPB|IDBG-74793|ENSG00000170471|57148|; TUBB2A|IDBG-57522|ENSG00000137267|7280|; TUBB4A|IDBG-21605|ENSG00000104833|10382|; YWHAZ|IDBG-30919|ENSG00000164924|7534|;
Abortive elongation of HIV-1 transcript in the absence of Tat	13787	REACTOME	9606	2	22	0.0736085	0.25529	CTDP1; POLR2D;	CTDP1|IDBG-5548|ENSG00000060069|9150|; POLR2D|IDBG-69340|ENSG00000144231|5433|;
GMCSF-mediated signaling events	15598	PID NCI	9606	2	22	0.0736085	0.25529	LYN; YWHAZ;	LYN|IDBG-408826|ENSG00000254087|4067|; YWHAZ|IDBG-30919|ENSG00000164924|7534|;
Growth hormone receptor signaling	13072	REACTOME	9606	2	22	0.0736085	0.25529	LYN; SOCS1;	LYN|IDBG-408826|ENSG00000254087|4067|; SOCS1|IDBG-14621|ENSG00000185338|8651|;
Regulation of IFNA signaling	13073	REACTOME	9606	2	22	0.0736085	0.25529	SOCS1; STAT2;	SOCS1|IDBG-14621|ENSG00000185338|8651|; STAT2|IDBG-40906|ENSG00000170581|6773|;
Chaperonin-mediated protein folding	18121	REACTOME	9606	3	49	0.0783493	0.27017	FBXW2; TUBB2A; TUBB4A;	FBXW2|IDBG-83034|ENSG00000119402|102723646,26190|; TUBB2A|IDBG-57522|ENSG00000137267|7280|; TUBB4A|IDBG-21605|ENSG00000104833|10382|;
Ctcf: first multivalent nuclear factor	4040	PID BIOCARTA	9606	2	23	0.0795669	0.269718	MYC; TGFBR1;	MYC|IDBG-35442|ENSG00000136997|4609|; TGFBR1|IDBG-78488|ENSG00000106799|7046|;
Cyclins and cell cycle regulation	4145	PID BIOCARTA	9606	2	23	0.0795669	0.269718	CCND1; CDKN1A;	CCND1|IDBG-61868|ENSG00000110092|595|; CDKN1A|IDBG-85033|ENSG00000124762|1026|;
SHC-related events triggered by IGF1R	13283	REACTOME	9606	2	23	0.0795669	0.269718	IGF1R; IL6R;	IGF1R|IDBG-31432|ENSG00000140443|3480|; IL6R|IDBG-102945|ENSG00000160712|3570|;
TGF-beta signaling pathway	465	KEGG	9606	4	80	0.0811034	0.273382	LEFTY1; MYC; TGFBR1; THBS1;	LEFTY1|IDBG-407508|ENSG00000243709|10637|; MYC|IDBG-35442|ENSG00000136997|4609|; TGFBR1|IDBG-78488|ENSG00000106799|7046|; THBS1|IDBG-5926|ENSG00000137801|7057|;
MAPK signaling pathway	487	KEGG	9606	9	257	0.0812722	0.272421	CACNG8; DUSP1; MAP2K7; MYC; NR4A1; PDGFA; PDGFB; STK4; TGFBR1;	CACNG8|IDBG-67909|ENSG00000142408|59283|; DUSP1|IDBG-57812|ENSG00000120129|1843|; MAP2K7|IDBG-24000|ENSG00000076984|5609|; MYC|IDBG-35442|ENSG00000136997|4609|; NR4A1|IDBG-33982|ENSG00000123358|3164|; PDGFA|IDBG-6078|ENSG00000197461|5154|; PDGFB|IDBG-8091|ENSG00000100311|5155|; STK4|IDBG-77184|ENSG00000101109|6789|; TGFBR1|IDBG-78488|ENSG00000106799|7046|;
Signaling events mediated by HDAC Class I	15280	PID NCI	9606	3	50	0.0821502	0.273834	MBD2; MXD1; SUMO1;	MBD2|IDBG-3532|ENSG00000134046|8932|; MXD1|IDBG-55075|ENSG00000059728|4084|; SUMO1|IDBG-78849|ENSG00000116030|7341|;
Oocyte meiosis	8113	KEGG	9606	5	114	0.0842823	0.279389	ADCY9; ESPL1; IGF1R; SMC1A; YWHAZ;	ADCY9|IDBG-12514|ENSG00000162104|115|; ESPL1|IDBG-36272|ENSG00000135476|9700|; IGF1R|IDBG-31432|ENSG00000140443|3480|; SMC1A|IDBG-69775|ENSG00000072501|8243|; YWHAZ|IDBG-30919|ENSG00000164924|7534|;
Class I PI3K signaling events mediated by Akt	15022	PID NCI	9606	2	24	0.0856697	0.273414	CDKN1A; YWHAZ;	CDKN1A|IDBG-85033|ENSG00000124762|1026|; YWHAZ|IDBG-30919|ENSG00000164924|7534|;
Fas signaling pathway	16231	INOH	9606	2	24	0.0856697	0.273414	MAP2K7; YWHAZ;	MAP2K7|IDBG-24000|ENSG00000076984|5609|; YWHAZ|IDBG-30919|ENSG00000164924|7534|;
Induction of apoptosis through dr3 and dr4/5 death receptors	4039	PID BIOCARTA	9606	2	24	0.0856697	0.273414	ACTA1; TNFRSF10B;	ACTA1|IDBG-107311|ENSG00000143632|58|; TNFRSF10B|IDBG-11376|ENSG00000120889|8795|;
Plasma membrane estrogen receptor signaling	15557	PID NCI	9606	2	24	0.0856697	0.273414	IGF1R; STRN;	IGF1R|IDBG-31432|ENSG00000140443|3480|; STRN|IDBG-44499|ENSG00000115808|6801|;
Recruitment of NuMA to mitotic centrosomes	12978	REACTOME	9606	2	24	0.0856697	0.273414	TUBB2A; TUBB4A;	TUBB2A|IDBG-57522|ENSG00000137267|7280|; TUBB4A|IDBG-21605|ENSG00000104833|10382|;
Retinoic acid receptors-mediated signaling	15413	PID NCI	9606	2	24	0.0856697	0.273414	NCOA1; NCOA3;	NCOA1|IDBG-33884|ENSG00000084676|8648|; NCOA3|IDBG-79741|ENSG00000124151|8202|;
Sulfur amino acid metabolism	13584	REACTOME	9606	2	24	0.0856697	0.273414	SUOX; TST;	SUOX|IDBG-39701|ENSG00000139531|6821|; TST|IDBG-6238|ENSG00000128311|7263|;
Aquaporin-mediated transport	19789	REACTOME	9606	3	51	0.0860292	0.271671	ADCY9; AQP6; GNG5;	ADCY9|IDBG-12514|ENSG00000162104|115|; AQP6|IDBG-32170|ENSG00000086159|363|; GNG5|IDBG-99973|ENSG00000174021|2787|;
Lysine degradation	558	KEGG	9606	3	51	0.0860292	0.271671	MLL2; MLL; NSD1;	MLL2|IDBG-30867|ENSG00000167548|8085|; MLL|IDBG-73725|ENSG00000118058|4297|; NSD1|IDBG-59534|ENSG00000165671|64324|;
Integrin cell surface interactions	13303	REACTOME	9606	4	83	0.0900076	0.282746	COL3A1; COL8A1; ITGA3; THBS1;	COL3A1|IDBG-77195|ENSG00000168542|1281|; COL8A1|IDBG-47120|ENSG00000144810|1295|; ITGA3|IDBG-58012|ENSG00000005884|102725477,3675|; THBS1|IDBG-5926|ENSG00000137801|7057|;
Signaling by the B Cell Receptor (BCR)	19561	REACTOME	9606	7	188	0.0910551	0.284547	CDKN1A; EIF2C1; LYN; NR4A1; PDGFB; PLCG2; TNRC6A;	CDKN1A|IDBG-85033|ENSG00000124762|1026|; EIF2C1|IDBG-96234|ENSG00000092847|26523|; LYN|IDBG-408826|ENSG00000254087|4067|; NR4A1|IDBG-33982|ENSG00000123358|3164|; PDGFB|IDBG-8091|ENSG00000100311|5155|; PLCG2|IDBG-43723|ENSG00000197943|5336|; TNRC6A|IDBG-21227|ENSG00000090905|102724266,27327|;
Phagosome	10394	KEGG	9606	6	152	0.0916003	0.284768	ATP6V1F; ATP6V1G1; COLEC12; THBS1; TUBB2A; TUBB4A;	ATP6V1F|IDBG-40301|ENSG00000128524|9296|; ATP6V1G1|IDBG-82260|ENSG00000136888|9550|; COLEC12|IDBG-285|ENSG00000158270|81035|; THBS1|IDBG-5926|ENSG00000137801|7057|; TUBB2A|IDBG-57522|ENSG00000137267|7280|; TUBB4A|IDBG-21605|ENSG00000104833|10382|;
ATF4 activates genes	13379	REACTOME	9606	2	25	0.0919086	0.277111	HERPUD1; IL8;	HERPUD1|IDBG-32578|ENSG00000051108|9709|; IL8|IDBG-23954|ENSG00000169429|3576|;
Activation of BH3-only proteins	18409	REACTOME	9606	2	25	0.0919086	0.277111	PMAIP1; YWHAZ;	PMAIP1|IDBG-4142|ENSG00000141682|5366|; YWHAZ|IDBG-30919|ENSG00000164924|7534|;
Detoxification of Reactive Oxygen Species	17820	REACTOME	9606	2	25	0.0919086	0.277111	ERO1L; SOD2;	ERO1L|IDBG-6806|ENSG00000197930|30001|; SOD2|IDBG-98553|ENSG00000112096|100129518,6648|;
Metal ion SLC transporters	13153	REACTOME	9606	2	25	0.0919086	0.277111	SLC11A2; SLC30A6;	SLC11A2|IDBG-32924|ENSG00000110911|4891|; SLC30A6|IDBG-43344|ENSG00000152683|55676|;
Skeletal muscle hypertrophy is regulated via akt-mtor pathway	4155	PID BIOCARTA	9606	2	25	0.0919086	0.277111	IGF1R; RPS6;	IGF1R|IDBG-31432|ENSG00000140443|3480|; RPS6|IDBG-52818|ENSG00000137154|6194|;
Ss-arrestins in gpcr desensitization	4015	PID BIOCARTA	9606	2	25	0.0919086	0.277111	EDN1; FPR1;	EDN1|IDBG-61847|ENSG00000078401|1906|; FPR1|IDBG-66270|ENSG00000171051|2357|;
Senescence-Associated Secretory Phenotype (SASP)	19271	REACTOME	9606	4	84	0.0930761	0.279228	CDKN1A; H2AFX; HIST1H2BD; IL8;	CDKN1A|IDBG-85033|ENSG00000124762|1026|; H2AFX|IDBG-74259|ENSG00000188486|3014|; HIST1H2BD|IDBG-68028|ENSG00000158373|3017|; IL8|IDBG-23954|ENSG00000169429|3576|;
Notch signaling pathway	15899	PID NCI	9606	3	53	0.0940153	0.280643	CCND1; CDKN1A; MYC;	CCND1|IDBG-61868|ENSG00000110092|595|; CDKN1A|IDBG-85033|ENSG00000124762|1026|; MYC|IDBG-35442|ENSG00000136997|4609|;
NGF signalling via TRKA from the plasma membrane	18753	REACTOME	9606	7	191	0.0969915	0.288094	ADCY9; CDKN1A; EIF2C1; IL6R; NR4A1; PDGFB; TNRC6A;	ADCY9|IDBG-12514|ENSG00000162104|115|; CDKN1A|IDBG-85033|ENSG00000124762|1026|; EIF2C1|IDBG-96234|ENSG00000092847|26523|; IL6R|IDBG-102945|ENSG00000160712|3570|; NR4A1|IDBG-33982|ENSG00000123358|3164|; PDGFB|IDBG-8091|ENSG00000100311|5155|; TNRC6A|IDBG-21227|ENSG00000090905|102724266,27327|;
Activation of camp-dependent protein kinase pka	4094	PID BIOCARTA	9606	2	26	0.0982755	0.287635	EDN1; FPR1;	EDN1|IDBG-61847|ENSG00000078401|1906|; FPR1|IDBG-66270|ENSG00000171051|2357|;
Insulin processing	13369	REACTOME	9606	2	26	0.0982755	0.287635	ERO1L; SLC30A6;	ERO1L|IDBG-6806|ENSG00000197930|30001|; SLC30A6|IDBG-43344|ENSG00000152683|55676|;
Insulin receptor recycling	13202	REACTOME	9606	2	26	0.0982755	0.287635	ATP6V1F; ATP6V1G1;	ATP6V1F|IDBG-40301|ENSG00000128524|9296|; ATP6V1G1|IDBG-82260|ENSG00000136888|9550|;
G2/M Transition	18803	REACTOME	9606	5	120	0.0995138	0.289846	CEP135; LIN52; PPP2R2A; TUBB2A; TUBB4A;	CEP135|IDBG-19914|ENSG00000174799|9662|; LIN52|IDBG-11918|ENSG00000205659|102725415,91750|; PPP2R2A|IDBG-281526|ENSG00000221914|5520|; TUBB2A|IDBG-57522|ENSG00000137267|7280|; TUBB4A|IDBG-21605|ENSG00000104833|10382|;
Circadian Clock	13672	REACTOME	9606	3	55	0.102294	0.29508	CRY2; MEF2D; NCOA1;	CRY2|IDBG-41167|ENSG00000121671|1408|; MEF2D|IDBG-103519|ENSG00000116604|4209|; NCOA1|IDBG-33884|ENSG00000084676|8648|;
Protein folding	16650	REACTOME	9606	3	55	0.102294	0.29508	FBXW2; TUBB2A; TUBB4A;	FBXW2|IDBG-83034|ENSG00000119402|102723646,26190|; TUBB2A|IDBG-57522|ENSG00000137267|7280|; TUBB4A|IDBG-21605|ENSG00000104833|10382|;
Cell cycle: g1/s check point	3958	PID BIOCARTA	9606	2	27	0.104763	0.293727	CCND1; CDKN1A;	CCND1|IDBG-61868|ENSG00000110092|595|; CDKN1A|IDBG-85033|ENSG00000124762|1026|;
Control of gene expression by vitamin d receptor	4029	PID BIOCARTA	9606	2	27	0.104763	0.293727	NCOA1; NCOA3;	NCOA1|IDBG-33884|ENSG00000084676|8648|; NCOA3|IDBG-79741|ENSG00000124151|8202|;
Influence of ras and rho proteins on g1 to s transition	4175	PID BIOCARTA	9606	2	27	0.104763	0.293727	CCND1; CDKN1A;	CCND1|IDBG-61868|ENSG00000110092|595|; CDKN1A|IDBG-85033|ENSG00000124762|1026|;
Prefoldin mediated transfer of substrate to CCT/TriC	13442	REACTOME	9606	2	27	0.104763	0.293727	TUBB2A; TUBB4A;	TUBB2A|IDBG-57522|ENSG00000137267|7280|; TUBB4A|IDBG-21605|ENSG00000104833|10382|;
Role of √?-arrestins in the activation and targeting of map kinases	3945	PID BIOCARTA	9606	2	27	0.104763	0.293727	EDN1; FPR1;	EDN1|IDBG-61847|ENSG00000078401|1906|; FPR1|IDBG-66270|ENSG00000171051|2357|;
Syndecan interactions	17559	REACTOME	9606	2	27	0.104763	0.293727	COL3A1; THBS1;	COL3A1|IDBG-77195|ENSG00000168542|1281|; THBS1|IDBG-5926|ENSG00000137801|7057|;
Mitotic G2-G2/M phases	19400	REACTOME	9606	5	122	0.10488	0.291333	CEP135; LIN52; PPP2R2A; TUBB2A; TUBB4A;	CEP135|IDBG-19914|ENSG00000174799|9662|; LIN52|IDBG-11918|ENSG00000205659|102725415,91750|; PPP2R2A|IDBG-281526|ENSG00000221914|5520|; TUBB2A|IDBG-57522|ENSG00000137267|7280|; TUBB4A|IDBG-21605|ENSG00000104833|10382|;
Toll Like Receptor 4 (TLR4) Cascade	13046	REACTOME	9606	5	122	0.10488	0.291333	APP; IL6R; MAP2K7; PLCG2; SOCS1;	APP|IDBG-1100|ENSG00000142192|351|; IL6R|IDBG-102945|ENSG00000160712|3570|; MAP2K7|IDBG-24000|ENSG00000076984|5609|; PLCG2|IDBG-43723|ENSG00000197943|5336|; SOCS1|IDBG-14621|ENSG00000185338|8651|;
ATF-2 transcription factor network	15253	PID NCI	9606	3	56	0.106539	0.293227	CCND1; DUSP1; IL8;	CCND1|IDBG-61868|ENSG00000110092|595|; DUSP1|IDBG-57812|ENSG00000120129|1843|; IL8|IDBG-23954|ENSG00000169429|3576|;
Mapkinase signaling pathway	4137	PID BIOCARTA	9606	3	56	0.106539	0.293227	MAP2K7; MEF2D; MYC;	MAP2K7|IDBG-24000|ENSG00000076984|5609|; MEF2D|IDBG-103519|ENSG00000116604|4209|; MYC|IDBG-35442|ENSG00000136997|4609|;
ErbB signaling pathway	461	KEGG	9606	4	89	0.109146	0.299031	CDKN1A; MAP2K7; MYC; PLCG2;	CDKN1A|IDBG-85033|ENSG00000124762|1026|; MAP2K7|IDBG-24000|ENSG00000076984|5609|; MYC|IDBG-35442|ENSG00000136997|4609|; PLCG2|IDBG-43723|ENSG00000197943|5336|;
Non-small cell lung cancer	444	KEGG	9606	3	57	0.110852	0.302324	CCND1; PLCG2; STK4;	CCND1|IDBG-61868|ENSG00000110092|595|; PLCG2|IDBG-43723|ENSG00000197943|5336|; STK4|IDBG-77184|ENSG00000101109|6789|;
Cooperation of Prefoldin and TriC/CCT in actin and tubulin folding	18485	REACTOME	9606	2	28	0.111362	0.295652	TUBB2A; TUBB4A;	TUBB2A|IDBG-57522|ENSG00000137267|7280|; TUBB4A|IDBG-21605|ENSG00000104833|10382|;
Endothelins	15358	PID NCI	9606	2	28	0.111362	0.295652	COL3A1; EDN1;	COL3A1|IDBG-77195|ENSG00000168542|1281|; EDN1|IDBG-61847|ENSG00000078401|1906|;
PERK regulates gene expression	13380	REACTOME	9606	2	28	0.111362	0.295652	HERPUD1; IL8;	HERPUD1|IDBG-32578|ENSG00000051108|9709|; IL8|IDBG-23954|ENSG00000169429|3576|;
Reelin signaling pathway	15061	PID NCI	9606	2	28	0.111362	0.295652	ITGA3; MAP2K7;	ITGA3|IDBG-58012|ENSG00000005884|102725477,3675|; MAP2K7|IDBG-24000|ENSG00000076984|5609|;
Role of mef2d in t-cell apoptosis	4085	PID BIOCARTA	9606	2	28	0.111362	0.295652	MEF2D; NR4A1;	MEF2D|IDBG-103519|ENSG00000116604|4209|; NR4A1|IDBG-33982|ENSG00000123358|3164|;
Vpr-mediated nuclear import of PICs	13676	REACTOME	9606	2	28	0.111362	0.295652	HMGA1; NUP155;	HMGA1|IDBG-83311|ENSG00000137309|3159|; NUP155|IDBG-17015|ENSG00000113569|9631|;
Fc epsilon receptor i signaling in mast cells	4183	PID BIOCARTA	9606	2	29	0.118068	0.302738	LYN; MAP2K7;	LYN|IDBG-408826|ENSG00000254087|4067|; MAP2K7|IDBG-24000|ENSG00000076984|5609|;
HIF-2-alpha transcription factor network	15324	PID NCI	9606	2	29	0.118068	0.302738	FXN; SLC11A2;	FXN|IDBG-69240|ENSG00000165060|2395|; SLC11A2|IDBG-32924|ENSG00000110911|4891|;
IGF1 pathway	15262	PID NCI	9606	2	29	0.118068	0.302738	IGF1R; YWHAZ;	IGF1R|IDBG-31432|ENSG00000140443|3480|; YWHAZ|IDBG-30919|ENSG00000164924|7534|;
P38 mapk signaling pathway	4081	PID BIOCARTA	9606	2	29	0.118068	0.302738	MEF2D; MYC;	MEF2D|IDBG-103519|ENSG00000116604|4209|; MYC|IDBG-35442|ENSG00000136997|4609|;
Pausing and recovery of Tat-mediated HIV elongation	13689	REACTOME	9606	2	29	0.118068	0.302738	CTDP1; POLR2D;	CTDP1|IDBG-5548|ENSG00000060069|9150|; POLR2D|IDBG-69340|ENSG00000144231|5433|;
Tat-mediated HIV elongation arrest and recovery	13688	REACTOME	9606	2	29	0.118068	0.302738	CTDP1; POLR2D;	CTDP1|IDBG-5548|ENSG00000060069|9150|; POLR2D|IDBG-69340|ENSG00000144231|5433|;
Thyroid cancer	500	KEGG	9606	2	29	0.118068	0.302738	CCND1; MYC;	CCND1|IDBG-61868|ENSG00000110092|595|; MYC|IDBG-35442|ENSG00000136997|4609|;
Transferrin endocytosis and recycling	13136	REACTOME	9606	2	29	0.118068	0.302738	ATP6V1F; ATP6V1G1;	ATP6V1F|IDBG-40301|ENSG00000128524|9296|; ATP6V1G1|IDBG-82260|ENSG00000136888|9550|;
MyD88:Mal cascade initiated on plasma membrane	13034	REACTOME	9606	4	92	0.119348	0.303426	APP; IL6R; MAP2K7; SOCS1;	APP|IDBG-1100|ENSG00000142192|351|; IL6R|IDBG-102945|ENSG00000160712|3570|; MAP2K7|IDBG-24000|ENSG00000076984|5609|; SOCS1|IDBG-14621|ENSG00000185338|8651|;
Toll Like Receptor TLR6:TLR2 Cascade	13036	REACTOME	9606	4	92	0.119348	0.303426	APP; IL6R; MAP2K7; SOCS1;	APP|IDBG-1100|ENSG00000142192|351|; IL6R|IDBG-102945|ENSG00000160712|3570|; MAP2K7|IDBG-24000|ENSG00000076984|5609|; SOCS1|IDBG-14621|ENSG00000185338|8651|;
Amyloids	13692	REACTOME	9606	3	59	0.119675	0.30044	APP; H2AFX; HIST1H2BD;	APP|IDBG-1100|ENSG00000142192|351|; H2AFX|IDBG-74259|ENSG00000188486|3014|; HIST1H2BD|IDBG-68028|ENSG00000158373|3017|;
IL5	15921	NETPATH	9606	3	59	0.119675	0.30044	LYN; SOCS1; YWHAZ;	LYN|IDBG-408826|ENSG00000254087|4067|; SOCS1|IDBG-14621|ENSG00000185338|8651|; YWHAZ|IDBG-30919|ENSG00000164924|7534|;
Meiotic synapsis	12911	REACTOME	9606	3	59	0.119675	0.30044	H2AFX; HIST1H2BD; SMC1A;	H2AFX|IDBG-74259|ENSG00000188486|3014|; HIST1H2BD|IDBG-68028|ENSG00000158373|3017|; SMC1A|IDBG-69775|ENSG00000072501|8243|;
M Phase	18628	REACTOME	9606	9	281	0.122523	0.306309	BUB3; ESPL1; H2AFX; HIST1H2BD; NUP155; PPP2R2A; SMC1A; TUBB2A; TUBB4A;	BUB3|IDBG-92474|ENSG00000154473|9184|; ESPL1|IDBG-36272|ENSG00000135476|9700|; H2AFX|IDBG-74259|ENSG00000188486|3014|; HIST1H2BD|IDBG-68028|ENSG00000158373|3017|; NUP155|IDBG-17015|ENSG00000113569|9631|; PPP2R2A|IDBG-281526|ENSG00000221914|5520|; SMC1A|IDBG-69775|ENSG00000072501|8243|; TUBB2A|IDBG-57522|ENSG00000137267|7280|; TUBB4A|IDBG-21605|ENSG00000104833|10382|;
Fc gamma R-mediated phagocytosis	4359	KEGG	9606	4	93	0.122837	0.305819	LYN; MARCKSL1; PLCG2; WASL;	LYN|IDBG-408826|ENSG00000254087|4067|; MARCKSL1|IDBG-95724|ENSG00000175130|65108|; PLCG2|IDBG-43723|ENSG00000197943|5336|; WASL|IDBG-38956|ENSG00000106299|8976|;
Beta1 integrin cell surface interactions	14944	PID NCI	9606	3	60	0.124182	0.305365	COL3A1; ITGA3; THBS1;	COL3A1|IDBG-77195|ENSG00000168542|1281|; ITGA3|IDBG-58012|ENSG00000005884|102725477,3675|; THBS1|IDBG-5926|ENSG00000137801|7057|;
Fc-epsilon receptor I signaling in mast cells	15695	PID NCI	9606	3	60	0.124182	0.305365	DUSP1; LYN; MAP2K7;	DUSP1|IDBG-57812|ENSG00000120129|1843|; LYN|IDBG-408826|ENSG00000254087|4067|; MAP2K7|IDBG-24000|ENSG00000076984|5609|;
Validated targets of C-MYC transcriptional repression	15263	PID NCI	9606	3	60	0.124182	0.305365	CCND1; CDKN1A; MYC;	CCND1|IDBG-61868|ENSG00000110092|595|; CDKN1A|IDBG-85033|ENSG00000124762|1026|; MYC|IDBG-35442|ENSG00000136997|4609|;
EPO signaling pathway	15297	PID NCI	9606	2	30	0.124871	0.302108	LYN; PLCG2;	LYN|IDBG-408826|ENSG00000254087|4067|; PLCG2|IDBG-43723|ENSG00000197943|5336|;
Oncogene Induced Senescence	16811	REACTOME	9606	2	30	0.124871	0.302108	EIF2C1; TNRC6A;	EIF2C1|IDBG-96234|ENSG00000092847|26523|; TNRC6A|IDBG-21227|ENSG00000090905|102724266,27327|;
SMAD2/SMAD3:SMAD4 heterotrimer regulates transcription	13270	REACTOME	9606	2	30	0.124871	0.302108	CCNT2; MYC;	CCNT2|IDBG-70567|ENSG00000082258|905|; MYC|IDBG-35442|ENSG00000136997|4609|;
Wnt signaling pathway	4172	PID BIOCARTA	9606	2	30	0.124871	0.302108	CCND1; MYC;	CCND1|IDBG-61868|ENSG00000110092|595|; MYC|IDBG-35442|ENSG00000136997|4609|;
Ca2+ pathway	16886	REACTOME	9606	3	61	0.128749	0.308998	EIF2C1; GNG5; TNRC6A;	EIF2C1|IDBG-96234|ENSG00000092847|26523|; GNG5|IDBG-99973|ENSG00000174021|2787|; TNRC6A|IDBG-21227|ENSG00000090905|102724266,27327|;
RNA Polymerase II Pre-transcription Events	13762	REACTOME	9606	3	61	0.128749	0.308998	CCNT2; CTDP1; POLR2D;	CCNT2|IDBG-70567|ENSG00000082258|905|; CTDP1|IDBG-5548|ENSG00000060069|9150|; POLR2D|IDBG-69340|ENSG00000144231|5433|;
Toll Like Receptor 2 (TLR2) Cascade	17710	REACTOME	9606	4	95	0.129945	0.309394	APP; IL6R; MAP2K7; SOCS1;	APP|IDBG-1100|ENSG00000142192|351|; IL6R|IDBG-102945|ENSG00000160712|3570|; MAP2K7|IDBG-24000|ENSG00000076984|5609|; SOCS1|IDBG-14621|ENSG00000185338|8651|;
Toll Like Receptor TLR1:TLR2 Cascade	13035	REACTOME	9606	4	95	0.129945	0.309394	APP; IL6R; MAP2K7; SOCS1;	APP|IDBG-1100|ENSG00000142192|351|; IL6R|IDBG-102945|ENSG00000160712|3570|; MAP2K7|IDBG-24000|ENSG00000076984|5609|; SOCS1|IDBG-14621|ENSG00000185338|8651|;
HIV Life Cycle	18642	REACTOME	9606	5	131	0.130729	0.310029	CCNT2; CTDP1; HMGA1; NUP155; POLR2D;	CCNT2|IDBG-70567|ENSG00000082258|905|; CTDP1|IDBG-5548|ENSG00000060069|9150|; HMGA1|IDBG-83311|ENSG00000137309|3159|; NUP155|IDBG-17015|ENSG00000113569|9631|; POLR2D|IDBG-69340|ENSG00000144231|5433|;
Erk and pi-3 kinase are necessary for collagen binding in corneal epithelia	4125	PID BIOCARTA	9606	2	31	0.131767	0.304077	ACTA1; VCL;	ACTA1|IDBG-107311|ENSG00000143632|58|; VCL|IDBG-78928|ENSG00000035403|7414|;
Formation of the Early Elongation Complex	13764	REACTOME	9606	2	31	0.131767	0.304077	CTDP1; POLR2D;	CTDP1|IDBG-5548|ENSG00000060069|9150|; POLR2D|IDBG-69340|ENSG00000144231|5433|;
Formation of the HIV-1 Early Elongation Complex	13784	REACTOME	9606	2	31	0.131767	0.304077	CTDP1; POLR2D;	CTDP1|IDBG-5548|ENSG00000060069|9150|; POLR2D|IDBG-69340|ENSG00000144231|5433|;
Interactions of Vpr with host cellular proteins	16856	REACTOME	9606	2	31	0.131767	0.304077	HMGA1; NUP155;	HMGA1|IDBG-83311|ENSG00000137309|3159|; NUP155|IDBG-17015|ENSG00000113569|9631|;
RNA polymerase	509	KEGG	9606	2	31	0.131767	0.304077	POLR2D; POLR3D;	POLR2D|IDBG-69340|ENSG00000144231|5433|; POLR3D|IDBG-10695|ENSG00000168495|661|;
RhoA signaling pathway	15635	PID NCI	9606	2	31	0.131767	0.304077	ACTA1; VCL;	ACTA1|IDBG-107311|ENSG00000143632|58|; VCL|IDBG-78928|ENSG00000035403|7414|;
Roles of √? arrestin dependent recruitment of src kinases in gpcr signaling	4114	PID BIOCARTA	9606	2	31	0.131767	0.304077	EDN1; FPR1;	EDN1|IDBG-61847|ENSG00000078401|1906|; FPR1|IDBG-66270|ENSG00000171051|2357|;
Shigellosis	10374	KEGG	9606	3	62	0.133375	0.30661	IL8; VCL; WASL;	IL8|IDBG-23954|ENSG00000169429|3576|; VCL|IDBG-78928|ENSG00000035403|7414|; WASL|IDBG-38956|ENSG00000106299|8976|;
Leptin	15926	NETPATH	9606	4	96	0.133563	0.305869	IGF1R; NCOA1; PLCG2; RPS6;	IGF1R|IDBG-31432|ENSG00000140443|3480|; NCOA1|IDBG-33884|ENSG00000084676|8648|; PLCG2|IDBG-43723|ENSG00000197943|5336|; RPS6|IDBG-52818|ENSG00000137154|6194|;
Osteoclast differentiation	10367	KEGG	9606	5	133	0.136835	0.312171	MAP2K7; PLCG2; SOCS1; STAT2; TGFBR1;	MAP2K7|IDBG-24000|ENSG00000076984|5609|; PLCG2|IDBG-43723|ENSG00000197943|5336|; SOCS1|IDBG-14621|ENSG00000185338|8651|; STAT2|IDBG-40906|ENSG00000170581|6773|; TGFBR1|IDBG-78488|ENSG00000106799|7046|;
Synthesis of DNA	16950	REACTOME	9606	4	97	0.137221	0.311866	CDKN1A; DNA2; PRIM2; RFC2;	CDKN1A|IDBG-85033|ENSG00000124762|1026|; DNA2|IDBG-76116|ENSG00000138346|1763|; PRIM2|IDBG-91619|ENSG00000146143|5558|; RFC2|IDBG-21120|ENSG00000049541|5982|;
Colorectal cancer	442	KEGG	9606	3	63	0.138059	0.311411	CCND1; MYC; TGFBR1;	CCND1|IDBG-61868|ENSG00000110092|595|; MYC|IDBG-35442|ENSG00000136997|4609|; TGFBR1|IDBG-78488|ENSG00000106799|7046|;
Transcription of the HIV genome	13790	REACTOME	9606	3	63	0.138059	0.311411	CCNT2; CTDP1; POLR2D;	CCNT2|IDBG-70567|ENSG00000082258|905|; CTDP1|IDBG-5548|ENSG00000060069|9150|; POLR2D|IDBG-69340|ENSG00000144231|5433|;
Protein processing in endoplasmic reticulum	10363	KEGG	9606	6	171	0.13827	0.310719	EDEM3; ERO1L; HERPUD1; MAP2K7; SAR1A; YOD1;	EDEM3|IDBG-105359|ENSG00000116406|80267|; ERO1L|IDBG-6806|ENSG00000197930|30001|; HERPUD1|IDBG-32578|ENSG00000051108|9709|; MAP2K7|IDBG-24000|ENSG00000076984|5609|; SAR1A|IDBG-77267|ENSG00000079332|56681|; YOD1|IDBG-106308|ENSG00000180667|55432|;
EPHA-mediated growth cone collapse	18626	REACTOME	9606	2	32	0.138747	0.308327	EPHA4; LYN;	EPHA4|IDBG-82135|ENSG00000116106|2043|; LYN|IDBG-408826|ENSG00000254087|4067|;
Gap junction assembly	13822	REACTOME	9606	2	32	0.138747	0.308327	TUBB2A; TUBB4A;	TUBB2A|IDBG-57522|ENSG00000137267|7280|; TUBB4A|IDBG-21605|ENSG00000104833|10382|;
Role of egf receptor transactivation by gpcrs in cardiac hypertrophy	3987	PID BIOCARTA	9606	2	32	0.138747	0.308327	EDN1; MYC;	EDN1|IDBG-61847|ENSG00000078401|1906|; MYC|IDBG-35442|ENSG00000136997|4609|;
Alpha4 beta1 integrin signaling events	15573	PID NCI	9606	2	33	0.145806	0.319284	THBS1; YWHAZ;	THBS1|IDBG-5926|ENSG00000137801|7057|; YWHAZ|IDBG-30919|ENSG00000164924|7534|;
E2F mediated regulation of DNA replication	12968	REACTOME	9606	2	33	0.145806	0.319284	PRIM2; RRM2;	PRIM2|IDBG-91619|ENSG00000146143|5558|; RRM2|IDBG-28300|ENSG00000171848|6241|;
Glucagon signaling in metabolic regulation	13556	REACTOME	9606	2	33	0.145806	0.319284	ADCY9; GNG5;	ADCY9|IDBG-12514|ENSG00000162104|115|; GNG5|IDBG-99973|ENSG00000174021|2787|;
Integrin signaling pathway	4024	PID BIOCARTA	9606	2	33	0.145806	0.319284	ACTA1; VCL;	ACTA1|IDBG-107311|ENSG00000143632|58|; VCL|IDBG-78928|ENSG00000035403|7414|;
Melanogenesis	595	KEGG	9606	4	101	0.15225	0.332182	ADCY9; DVL3; EDN1; FZD9;	ADCY9|IDBG-12514|ENSG00000162104|115|; DVL3|IDBG-67447|ENSG00000161202|1857|; EDN1|IDBG-61847|ENSG00000078401|1906|; FZD9|IDBG-19867|ENSG00000188763|8326|;
Latent infection of Homo sapiens with Mycobacterium tuberculosis	19750	REACTOME	9606	2	34	0.152938	0.328899	ATP6V1F; ATP6V1G1;	ATP6V1F|IDBG-40301|ENSG00000128524|9296|; ATP6V1G1|IDBG-82260|ENSG00000136888|9550|;
Phagosomal maturation (early endosomal stage)	13712	REACTOME	9606	2	34	0.152938	0.328899	ATP6V1F; ATP6V1G1;	ATP6V1F|IDBG-40301|ENSG00000128524|9296|; ATP6V1G1|IDBG-82260|ENSG00000136888|9550|;
Role of phospholipids in phagocytosis	13006	REACTOME	9606	2	34	0.152938	0.328899	PLCG2; PLD3;	PLCG2|IDBG-43723|ENSG00000197943|5336|; PLD3|IDBG-51389|ENSG00000105223|23646|;
Signaling events mediated by HDAC Class II	15366	PID NCI	9606	2	34	0.152938	0.328899	SUMO1; TUBB2A;	SUMO1|IDBG-78849|ENSG00000116030|7341|; TUBB2A|IDBG-57522|ENSG00000137267|7280|;
Metabolism of proteins	18366	REACTOME	9606	18	678	0.153345	0.328597	EDEM3; ERO1L; FBXW2; FXN; GRPEL2; HERPUD1; IL8; ISL1; PMPCA; RPL31; RPS6; SENP5; SLC30A6; SUMO1; THBS1; TOMM20; TUBB2A; TUBB4A;	EDEM3|IDBG-105359|ENSG00000116406|80267|; ERO1L|IDBG-6806|ENSG00000197930|30001|; FBXW2|IDBG-83034|ENSG00000119402|102723646,26190|; FXN|IDBG-69240|ENSG00000165060|2395|; GRPEL2|IDBG-52869|ENSG00000164284|134266|; HERPUD1|IDBG-32578|ENSG00000051108|9709|; IL8|IDBG-23954|ENSG00000169429|3576|; ISL1|IDBG-20177|ENSG00000016082|3670|; PMPCA|IDBG-92370|ENSG00000165688|23203|; RPL31|IDBG-63682|ENSG0000…
Purine nucleotides nucleosides metabolism	16184	INOH	9606	4	102	0.156102	0.333314	ADCY9; AK4; RRM1; RRM2;	ADCY9|IDBG-12514|ENSG00000162104|115|; AK4|IDBG-99453|ENSG00000162433|100507855,205|; RRM1|IDBG-24798|ENSG00000167325|6240|; RRM2|IDBG-28300|ENSG00000171848|6241|;
Hemostasis	19856	REACTOME	9606	14	508	0.15773	0.335597	APP; CALU; CBX5; GNG5; ITGA3; LYN; MPL; PDGFB; PLCG2; THBS1; TUBB2A; TUBB4A; VCL; YWHAZ;	APP|IDBG-1100|ENSG00000142192|351|; CALU|IDBG-39925|ENSG00000128595|813|; CBX5|IDBG-37553|ENSG00000094916|23468|; GNG5|IDBG-99973|ENSG00000174021|2787|; ITGA3|IDBG-58012|ENSG00000005884|102725477,3675|; LYN|IDBG-408826|ENSG00000254087|4067|; MPL|IDBG-97403|ENSG00000117400|4352|; PDGFB|IDBG-8091|ENSG00000100311|5155|; PLCG2|IDBG-43723|ENSG00000197943|5336|; THBS1|IDBG-5926|ENSG00000137801|7057|; T…
Toll-Like Receptors Cascades	17767	REACTOME	9606	5	140	0.159165	0.337453	APP; IL6R; MAP2K7; PLCG2; SOCS1;	APP|IDBG-1100|ENSG00000142192|351|; IL6R|IDBG-102945|ENSG00000160712|3570|; MAP2K7|IDBG-24000|ENSG00000076984|5609|; PLCG2|IDBG-43723|ENSG00000197943|5336|; SOCS1|IDBG-14621|ENSG00000185338|8651|;
IL2 signaling events mediated by PI3K	15791	PID NCI	9606	2	35	0.160137	0.33713	MYC; RPS6;	MYC|IDBG-35442|ENSG00000136997|4609|; RPS6|IDBG-52818|ENSG00000137154|6194|;
Packaging Of Telomere Ends	12919	REACTOME	9606	2	35	0.160137	0.33713	H2AFX; HIST1H2BD;	H2AFX|IDBG-74259|ENSG00000188486|3014|; HIST1H2BD|IDBG-68028|ENSG00000158373|3017|;
Chemokine signaling pathway	4389	KEGG	9606	6	181	0.166565	0.348219	ADCY9; GNG5; IL8; LYN; STAT2; WASL;	ADCY9|IDBG-12514|ENSG00000162104|115|; GNG5|IDBG-99973|ENSG00000174021|2787|; IL8|IDBG-23954|ENSG00000169429|3576|; LYN|IDBG-408826|ENSG00000254087|4067|; STAT2|IDBG-40906|ENSG00000170581|6773|; WASL|IDBG-38956|ENSG00000106299|8976|;
Mitotic Anaphase	18656	REACTOME	9606	6	181	0.166565	0.348219	BUB3; ESPL1; PPP2R2A; SMC1A; TUBB2A; TUBB4A;	BUB3|IDBG-92474|ENSG00000154473|9184|; ESPL1|IDBG-36272|ENSG00000135476|9700|; PPP2R2A|IDBG-281526|ENSG00000221914|5520|; SMC1A|IDBG-69775|ENSG00000072501|8243|; TUBB2A|IDBG-57522|ENSG00000137267|7280|; TUBB4A|IDBG-21605|ENSG00000104833|10382|;
Role of Calcineurin-dependent NFAT signaling in lymphocytes	15595	PID NCI	9606	2	36	0.167397	0.348743	MEF2D; NR4A1;	MEF2D|IDBG-103519|ENSG00000116604|4209|; NR4A1|IDBG-33982|ENSG00000123358|3164|;
DNA Replication	16645	REACTOME	9606	4	105	0.167873	0.344945	CDKN1A; DNA2; PRIM2; RFC2;	CDKN1A|IDBG-85033|ENSG00000124762|1026|; DNA2|IDBG-76116|ENSG00000138346|1763|; PRIM2|IDBG-91619|ENSG00000146143|5558|; RFC2|IDBG-21120|ENSG00000049541|5982|;
Nonsense Mediated Decay (NMD) enhanced by the Exon Junction Complex (EJC)	13341	REACTOME	9606	4	105	0.167873	0.344945	EIF4A3; PPP2R2A; RPL31; RPS6;	EIF4A3|IDBG-71462|ENSG00000141543|9775|; PPP2R2A|IDBG-281526|ENSG00000221914|5520|; RPL31|IDBG-63682|ENSG00000071082|6160|; RPS6|IDBG-52818|ENSG00000137154|6194|;
Nonsense-Mediated Decay (NMD)	16937	REACTOME	9606	4	105	0.167873	0.344945	EIF4A3; PPP2R2A; RPL31; RPS6;	EIF4A3|IDBG-71462|ENSG00000141543|9775|; PPP2R2A|IDBG-281526|ENSG00000221914|5520|; RPL31|IDBG-63682|ENSG00000071082|6160|; RPS6|IDBG-52818|ENSG00000137154|6194|;
Orphan transporters	18365	REACTOME	9606	4	105	0.167873	0.344945	COX6B1; NCOA1; TUBB2A; TUBB4A;	COX6B1|IDBG-44858|ENSG00000126267|1340|; NCOA1|IDBG-33884|ENSG00000084676|8648|; TUBB2A|IDBG-57522|ENSG00000137267|7280|; TUBB4A|IDBG-21605|ENSG00000104833|10382|;
Mitotic Metaphase and Anaphase	19900	REACTOME	9606	6	182	0.169522	0.347144	BUB3; ESPL1; PPP2R2A; SMC1A; TUBB2A; TUBB4A;	BUB3|IDBG-92474|ENSG00000154473|9184|; ESPL1|IDBG-36272|ENSG00000135476|9700|; PPP2R2A|IDBG-281526|ENSG00000221914|5520|; SMC1A|IDBG-69775|ENSG00000072501|8243|; TUBB2A|IDBG-57522|ENSG00000137267|7280|; TUBB4A|IDBG-21605|ENSG00000104833|10382|;
Loss of Function of SMAD2/3 in Cancer	17055	REACTOME	9606	3	70	0.172297	0.336737	CCNT2; MYC; TGFBR1;	CCNT2|IDBG-70567|ENSG00000082258|905|; MYC|IDBG-35442|ENSG00000136997|4609|; TGFBR1|IDBG-78488|ENSG00000106799|7046|;
Loss of Function of SMAD4 in Cancer	17027	REACTOME	9606	3	70	0.172297	0.336737	CCNT2; MYC; TGFBR1;	CCNT2|IDBG-70567|ENSG00000082258|905|; MYC|IDBG-35442|ENSG00000136997|4609|; TGFBR1|IDBG-78488|ENSG00000106799|7046|;
Loss of Function of TGFBR1 in Cancer	19193	REACTOME	9606	3	70	0.172297	0.336737	CCNT2; MYC; TGFBR1;	CCNT2|IDBG-70567|ENSG00000082258|905|; MYC|IDBG-35442|ENSG00000136997|4609|; TGFBR1|IDBG-78488|ENSG00000106799|7046|;
Loss of Function of TGFBR2 in Cancer	18204	REACTOME	9606	3	70	0.172297	0.336737	CCNT2; MYC; TGFBR1;	CCNT2|IDBG-70567|ENSG00000082258|905|; MYC|IDBG-35442|ENSG00000136997|4609|; TGFBR1|IDBG-78488|ENSG00000106799|7046|;
Regulation of nuclear SMAD2/3 signaling	15480	PID NCI	9606	3	70	0.172297	0.336737	CDKN1A; MYC; NCOA1;	CDKN1A|IDBG-85033|ENSG00000124762|1026|; MYC|IDBG-35442|ENSG00000136997|4609|; NCOA1|IDBG-33884|ENSG00000084676|8648|;
SMAD2/3 MH2 Domain Mutants in Cancer	18188	REACTOME	9606	3	70	0.172297	0.336737	CCNT2; MYC; TGFBR1;	CCNT2|IDBG-70567|ENSG00000082258|905|; MYC|IDBG-35442|ENSG00000136997|4609|; TGFBR1|IDBG-78488|ENSG00000106799|7046|;
SMAD2/3 Phosphorylation Motif Mutants in Cancer	18488	REACTOME	9606	3	70	0.172297	0.336737	CCNT2; MYC; TGFBR1;	CCNT2|IDBG-70567|ENSG00000082258|905|; MYC|IDBG-35442|ENSG00000136997|4609|; TGFBR1|IDBG-78488|ENSG00000106799|7046|;
SMAD4 MH2 Domain Mutants in Cancer	16763	REACTOME	9606	3	70	0.172297	0.336737	CCNT2; MYC; TGFBR1;	CCNT2|IDBG-70567|ENSG00000082258|905|; MYC|IDBG-35442|ENSG00000136997|4609|; TGFBR1|IDBG-78488|ENSG00000106799|7046|;
Signaling by TGF-beta Receptor Complex	19869	REACTOME	9606	3	70	0.172297	0.336737	CCNT2; MYC; TGFBR1;	CCNT2|IDBG-70567|ENSG00000082258|905|; MYC|IDBG-35442|ENSG00000136997|4609|; TGFBR1|IDBG-78488|ENSG00000106799|7046|;
Signaling by TGF-beta Receptor Complex in Cancer	17260	REACTOME	9606	3	70	0.172297	0.336737	CCNT2; MYC; TGFBR1;	CCNT2|IDBG-70567|ENSG00000082258|905|; MYC|IDBG-35442|ENSG00000136997|4609|; TGFBR1|IDBG-78488|ENSG00000106799|7046|;
TGFBR1 KD Mutants in Cancer	18966	REACTOME	9606	3	70	0.172297	0.336737	CCNT2; MYC; TGFBR1;	CCNT2|IDBG-70567|ENSG00000082258|905|; MYC|IDBG-35442|ENSG00000136997|4609|; TGFBR1|IDBG-78488|ENSG00000106799|7046|;
TGFBR1 LBD Mutants in Cancer	19248	REACTOME	9606	3	70	0.172297	0.336737	CCNT2; MYC; TGFBR1;	CCNT2|IDBG-70567|ENSG00000082258|905|; MYC|IDBG-35442|ENSG00000136997|4609|; TGFBR1|IDBG-78488|ENSG00000106799|7046|;
TGFBR2 Kinase Domain Mutants in Cancer	19454	REACTOME	9606	3	70	0.172297	0.336737	CCNT2; MYC; TGFBR1;	CCNT2|IDBG-70567|ENSG00000082258|905|; MYC|IDBG-35442|ENSG00000136997|4609|; TGFBR1|IDBG-78488|ENSG00000106799|7046|;
TGFBR2 MSI Frameshift Mutants in Cancer	17966	REACTOME	9606	3	70	0.172297	0.336737	CCNT2; MYC; TGFBR1;	CCNT2|IDBG-70567|ENSG00000082258|905|; MYC|IDBG-35442|ENSG00000136997|4609|; TGFBR1|IDBG-78488|ENSG00000106799|7046|;
Activation of ATR in response to replication stress	12901	REACTOME	9606	2	37	0.174712	0.334912	RAD9A; RFC2;	RAD9A|IDBG-60163|ENSG00000172613|100130987,5883|; RFC2|IDBG-21120|ENSG00000049541|5982|;
BMAL1:CLOCK,NPAS2 activates circadian gene expression	13670	REACTOME	9606	2	37	0.174712	0.334912	CRY2; NCOA1;	CRY2|IDBG-41167|ENSG00000121671|1408|; NCOA1|IDBG-33884|ENSG00000084676|8648|;
Chrebp regulation by carbohydrates and camp	4074	PID BIOCARTA	9606	2	37	0.174712	0.334912	EDN1; FPR1;	EDN1|IDBG-61847|ENSG00000078401|1906|; FPR1|IDBG-66270|ENSG00000171051|2357|;
FCERI mediated Ca+2 mobilization	19496	REACTOME	9606	2	37	0.174712	0.334912	LYN; PLCG2;	LYN|IDBG-408826|ENSG00000254087|4067|; PLCG2|IDBG-43723|ENSG00000197943|5336|;
FOXM1 transcription factor network	15700	PID NCI	9606	2	37	0.174712	0.334912	CCND1; MYC;	CCND1|IDBG-61868|ENSG00000110092|595|; MYC|IDBG-35442|ENSG00000136997|4609|;
Viral Messenger RNA Synthesis	13722	REACTOME	9606	2	37	0.174712	0.334912	NUP155; POLR2D;	NUP155|IDBG-17015|ENSG00000113569|9631|; POLR2D|IDBG-69340|ENSG00000144231|5433|;
Signaling by Insulin receptor	13281	REACTOME	9606	4	107	0.175891	0.336098	ATP6V1F; ATP6V1G1; IL6R; RPS6;	ATP6V1F|IDBG-40301|ENSG00000128524|9296|; ATP6V1G1|IDBG-82260|ENSG00000136888|9550|; IL6R|IDBG-102945|ENSG00000160712|3570|; RPS6|IDBG-52818|ENSG00000137154|6194|;
Extracellular matrix organization	17095	REACTOME	9606	8	266	0.178673	0.34033	APP; COL3A1; COL8A1; EMILIN2; ITGA3; PDGFA; PDGFB; THBS1;	APP|IDBG-1100|ENSG00000142192|351|; COL3A1|IDBG-77195|ENSG00000168542|1281|; COL8A1|IDBG-47120|ENSG00000144810|1295|; EMILIN2|IDBG-410|ENSG00000132205|84034|; ITGA3|IDBG-58012|ENSG00000005884|102725477,3675|; PDGFA|IDBG-6078|ENSG00000197461|5154|; PDGFB|IDBG-8091|ENSG00000100311|5155|; THBS1|IDBG-5926|ENSG00000137801|7057|;
Activation of csk by camp-dependent protein kinase inhibits signaling through the t cell receptor	4160	PID BIOCARTA	9606	2	38	0.182078	0.343544	EDN1; FPR1;	EDN1|IDBG-61847|ENSG00000078401|1906|; FPR1|IDBG-66270|ENSG00000171051|2357|;
Antigen activates B Cell Receptor (BCR) leading to generation of second messengers	13095	REACTOME	9606	2	38	0.182078	0.343544	LYN; PLCG2;	LYN|IDBG-408826|ENSG00000254087|4067|; PLCG2|IDBG-43723|ENSG00000197943|5336|;
Beta3 integrin cell surface interactions	15634	PID NCI	9606	2	38	0.182078	0.343544	PDGFB; THBS1;	PDGFB|IDBG-8091|ENSG00000100311|5155|; THBS1|IDBG-5926|ENSG00000137801|7057|;
Metabolism of nucleotides	13637	REACTOME	9606	3	72	0.182492	0.343246	CTPS1; RRM1; RRM2;	CTPS1|IDBG-97078|ENSG00000171793|1503|; RRM1|IDBG-24798|ENSG00000167325|6240|; RRM2|IDBG-28300|ENSG00000171848|6241|;
G1/S Transition	17967	REACTOME	9606	4	109	0.184038	0.345072	CDKN1A; MYC; PRIM2; RRM2;	CDKN1A|IDBG-85033|ENSG00000124762|1026|; MYC|IDBG-35442|ENSG00000136997|4609|; PRIM2|IDBG-91619|ENSG00000146143|5558|; RRM2|IDBG-28300|ENSG00000171848|6241|;
Constitutive PI3K/AKT Signaling in Cancer	13715	REACTOME	9606	3	73	0.18765	0.350747	CDKN1A; NR4A1; PDGFB;	CDKN1A|IDBG-85033|ENSG00000124762|1026|; NR4A1|IDBG-33982|ENSG00000123358|3164|; PDGFB|IDBG-8091|ENSG00000100311|5155|;
Activated TLR4 signalling	19190	REACTOME	9606	4	110	0.188158	0.350605	APP; IL6R; MAP2K7; SOCS1;	APP|IDBG-1100|ENSG00000142192|351|; IL6R|IDBG-102945|ENSG00000160712|3570|; MAP2K7|IDBG-24000|ENSG00000076984|5609|; SOCS1|IDBG-14621|ENSG00000185338|8651|;
Activation of GABAB receptors	17880	REACTOME	9606	2	39	0.189489	0.348753	ADCY9; GNG5;	ADCY9|IDBG-12514|ENSG00000162104|115|; GNG5|IDBG-99973|ENSG00000174021|2787|;
EPHB-mediated forward signaling	17191	REACTOME	9606	2	39	0.189489	0.348753	LYN; WASL;	LYN|IDBG-408826|ENSG00000254087|4067|; WASL|IDBG-38956|ENSG00000106299|8976|;
GABA B receptor activation	13345	REACTOME	9606	2	39	0.189489	0.348753	ADCY9; GNG5;	ADCY9|IDBG-12514|ENSG00000162104|115|; GNG5|IDBG-99973|ENSG00000174021|2787|;
Kinesins	13100	REACTOME	9606	2	39	0.189489	0.348753	TUBB2A; TUBB4A;	TUBB2A|IDBG-57522|ENSG00000137267|7280|; TUBB4A|IDBG-21605|ENSG00000104833|10382|;
Resolution of Sister Chromatid Cohesion	12939	REACTOME	9606	4	112	0.196485	0.360523	BUB3; SMC1A; TUBB2A; TUBB4A;	BUB3|IDBG-92474|ENSG00000154473|9184|; SMC1A|IDBG-69775|ENSG00000072501|8243|; TUBB2A|IDBG-57522|ENSG00000137267|7280|; TUBB4A|IDBG-21605|ENSG00000104833|10382|;
Formation of HIV-1 elongation complex containing HIV-1 Tat	13785	REACTOME	9606	2	40	0.196941	0.358074	CTDP1; POLR2D;	CTDP1|IDBG-5548|ENSG00000060069|9150|; POLR2D|IDBG-69340|ENSG00000144231|5433|;
HIV Transcription Elongation	18226	REACTOME	9606	2	40	0.196941	0.358074	CTDP1; POLR2D;	CTDP1|IDBG-5548|ENSG00000060069|9150|; POLR2D|IDBG-69340|ENSG00000144231|5433|;
Tat-mediated elongation of the HIV-1 transcript	13786	REACTOME	9606	2	40	0.196941	0.358074	CTDP1; POLR2D;	CTDP1|IDBG-5548|ENSG00000060069|9150|; POLR2D|IDBG-69340|ENSG00000144231|5433|;
p73 transcription factor network	15377	PID NCI	9606	3	75	0.198076	0.35905	BUB3; CDKN1A; MYC;	BUB3|IDBG-92474|ENSG00000154473|9184|; CDKN1A|IDBG-85033|ENSG00000124762|1026|; MYC|IDBG-35442|ENSG00000136997|4609|;
DNA methylation	18620	REACTOME	9606	2	41	0.204428	0.367236	H2AFX; HIST1H2BD;	H2AFX|IDBG-74259|ENSG00000188486|3014|; HIST1H2BD|IDBG-68028|ENSG00000158373|3017|;
Ion channels and their functional role in vascular endothelium	4141	PID BIOCARTA	9606	2	41	0.204428	0.367236	EDN1; FPR1;	EDN1|IDBG-61847|ENSG00000078401|1906|; FPR1|IDBG-66270|ENSG00000171051|2357|;
Stabilization and expansion of the E-cadherin adherens junction	15724	PID NCI	9606	2	41	0.204428	0.367236	IGF1R; VCL;	IGF1R|IDBG-31432|ENSG00000140443|3480|; VCL|IDBG-78928|ENSG00000035403|7414|;
Downstream signaling events of B Cell Receptor (BCR)	19698	REACTOME	9606	5	155	0.211447	0.37871	CDKN1A; EIF2C1; NR4A1; PDGFB; TNRC6A;	CDKN1A|IDBG-85033|ENSG00000124762|1026|; EIF2C1|IDBG-96234|ENSG00000092847|26523|; NR4A1|IDBG-33982|ENSG00000123358|3164|; PDGFB|IDBG-8091|ENSG00000100311|5155|; TNRC6A|IDBG-21227|ENSG00000090905|102724266,27327|;
Transcriptional activity of SMAD2/SMAD3:SMAD4 heterotrimer	18119	REACTOME	9606	2	42	0.211946	0.378475	CCNT2; MYC;	CCNT2|IDBG-70567|ENSG00000082258|905|; MYC|IDBG-35442|ENSG00000136997|4609|;
C-MYB transcription factor network	15398	PID NCI	9606	3	78	0.213968	0.380952	CCND1; CDKN1A; MYC;	CCND1|IDBG-61868|ENSG00000110092|595|; CDKN1A|IDBG-85033|ENSG00000124762|1026|; MYC|IDBG-35442|ENSG00000136997|4609|;
Cell Cycle Checkpoints	19894	REACTOME	9606	4	117	0.217777	0.386587	BUB3; CDKN1A; RAD9A; RFC2;	BUB3|IDBG-92474|ENSG00000154473|9184|; CDKN1A|IDBG-85033|ENSG00000124762|1026|; RAD9A|IDBG-60163|ENSG00000172613|100130987,5883|; RFC2|IDBG-21120|ENSG00000049541|5982|;
Centrosome maturation	18712	REACTOME	9606	3	79	0.219326	0.387045	CEP135; TUBB2A; TUBB4A;	CEP135|IDBG-19914|ENSG00000174799|9662|; TUBB2A|IDBG-57522|ENSG00000137267|7280|; TUBB4A|IDBG-21605|ENSG00000104833|10382|;
Recruitment of mitotic centrosome proteins and complexes	12979	REACTOME	9606	3	79	0.219326	0.387045	CEP135; TUBB2A; TUBB4A;	CEP135|IDBG-19914|ENSG00000174799|9662|; TUBB2A|IDBG-57522|ENSG00000137267|7280|; TUBB4A|IDBG-21605|ENSG00000104833|10382|;
Ether lipid metabolism	567	KEGG	9606	2	43	0.219491	0.380621	PAFAH2; PLD3;	PAFAH2|IDBG-94440|ENSG00000158006|5051|; PLD3|IDBG-51389|ENSG00000105223|23646|;
G2/M Checkpoints	17760	REACTOME	9606	2	43	0.219491	0.380621	RAD9A; RFC2;	RAD9A|IDBG-60163|ENSG00000172613|100130987,5883|; RFC2|IDBG-21120|ENSG00000049541|5982|;
Gap junction trafficking	18109	REACTOME	9606	2	43	0.219491	0.380621	TUBB2A; TUBB4A;	TUBB2A|IDBG-57522|ENSG00000137267|7280|; TUBB4A|IDBG-21605|ENSG00000104833|10382|;
IL6-mediated signaling events	15826	PID NCI	9606	2	43	0.219491	0.380621	IL6R; MYC;	IL6R|IDBG-102945|ENSG00000160712|3570|; MYC|IDBG-35442|ENSG00000136997|4609|;
PDGF signaling pathway	16259	INOH	9606	2	43	0.219491	0.380621	PDGFA; PDGFB;	PDGFA|IDBG-6078|ENSG00000197461|5154|; PDGFB|IDBG-8091|ENSG00000100311|5155|;
Vasopressin regulates renal water homeostasis via Aquaporins	13140	REACTOME	9606	2	43	0.219491	0.380621	ADCY9; GNG5;	ADCY9|IDBG-12514|ENSG00000162104|115|; GNG5|IDBG-99973|ENSG00000174021|2787|;
Wnt	15912	NETPATH	9606	4	118	0.22211	0.384052	CCND1; DVL3; FZD9; KREMEN1;	CCND1|IDBG-61868|ENSG00000110092|595|; DVL3|IDBG-67447|ENSG00000161202|1857|; FZD9|IDBG-19867|ENSG00000188763|8326|; KREMEN1|IDBG-3462|ENSG00000183762|83999|;
IRS-related events triggered by IGF1R	13282	REACTOME	9606	3	80	0.224711	0.387432	IGF1R; IL6R; RPS6;	IGF1R|IDBG-31432|ENSG00000140443|3480|; IL6R|IDBG-102945|ENSG00000160712|3570|; RPS6|IDBG-52818|ENSG00000137154|6194|;
Ceramide signaling pathway	14925	PID NCI	9606	2	44	0.227059	0.384845	MYC; PDGFA;	MYC|IDBG-35442|ENSG00000136997|4609|; PDGFA|IDBG-6078|ENSG00000197461|5154|;
Gap junction trafficking and regulation	19768	REACTOME	9606	2	44	0.227059	0.384845	TUBB2A; TUBB4A;	TUBB2A|IDBG-57522|ENSG00000137267|7280|; TUBB4A|IDBG-21605|ENSG00000104833|10382|;
Integrins in angiogenesis	15117	PID NCI	9606	2	44	0.227059	0.384845	IGF1R; VCL;	IGF1R|IDBG-31432|ENSG00000140443|3480|; VCL|IDBG-78928|ENSG00000035403|7414|;
SIRT1 negatively regulates rRNA Expression	17988	REACTOME	9606	2	44	0.227059	0.384845	H2AFX; HIST1H2BD;	H2AFX|IDBG-74259|ENSG00000188486|3014|; HIST1H2BD|IDBG-68028|ENSG00000158373|3017|;
Transcription-coupled NER (TC-NER)	13848	REACTOME	9606	2	44	0.227059	0.384845	POLR2D; RFC2;	POLR2D|IDBG-69340|ENSG00000144231|5433|; RFC2|IDBG-21120|ENSG00000049541|5982|;
Transcriptional activation of mitochondrial biogenesis	18752	REACTOME	9606	2	44	0.227059	0.384845	MEF2D; NCOA1;	MEF2D|IDBG-103519|ENSG00000116604|4209|; NCOA1|IDBG-33884|ENSG00000084676|8648|;
Developmental Biology	16794	REACTOME	9606	13	502	0.228076	0.38548	COL3A1; EPHA4; IL6R; LEFTY1; LYN; MEF2D; NCOA1; NCOA3; PLXND1; RDX; TUBB2A; TUBB4A; WASL;	COL3A1|IDBG-77195|ENSG00000168542|1281|; EPHA4|IDBG-82135|ENSG00000116106|2043|; IL6R|IDBG-102945|ENSG00000160712|3570|; LEFTY1|IDBG-407508|ENSG00000243709|10637|; LYN|IDBG-408826|ENSG00000254087|4067|; MEF2D|IDBG-103519|ENSG00000116604|4209|; NCOA1|IDBG-33884|ENSG00000084676|8648|; NCOA3|IDBG-79741|ENSG00000124151|8202|; PLXND1|IDBG-56134|ENSG00000004399|23129|; RDX|IDBG-70605|ENSG00000137710|59…
IL2	15918	NETPATH	9606	3	81	0.230122	0.38676	LYN; RPS6; SOCS1;	LYN|IDBG-408826|ENSG00000254087|4067|; RPS6|IDBG-52818|ENSG00000137154|6194|; SOCS1|IDBG-14621|ENSG00000185338|8651|;
NoRC negatively regulates rRNA expression	17921	REACTOME	9606	3	81	0.230122	0.38676	H2AFX; HIST1H2BD; MBD2;	H2AFX|IDBG-74259|ENSG00000188486|3014|; HIST1H2BD|IDBG-68028|ENSG00000158373|3017|; MBD2|IDBG-3532|ENSG00000134046|8932|;
Late Phase of HIV Life Cycle	13791	REACTOME	9606	4	120	0.230843	0.385811	CCNT2; CTDP1; NUP155; POLR2D;	CCNT2|IDBG-70567|ENSG00000082258|905|; CTDP1|IDBG-5548|ENSG00000060069|9150|; NUP155|IDBG-17015|ENSG00000113569|9631|; POLR2D|IDBG-69340|ENSG00000144231|5433|;
Mitotic Prometaphase	12940	REACTOME	9606	4	120	0.230843	0.385811	BUB3; SMC1A; TUBB2A; TUBB4A;	BUB3|IDBG-92474|ENSG00000154473|9184|; SMC1A|IDBG-69775|ENSG00000072501|8243|; TUBB2A|IDBG-57522|ENSG00000137267|7280|; TUBB4A|IDBG-21605|ENSG00000104833|10382|;
G alpha (z) signalling events	13225	REACTOME	9606	2	45	0.234645	0.389991	ADCY9; GNG5;	ADCY9|IDBG-12514|ENSG00000162104|115|; GNG5|IDBG-99973|ENSG00000174021|2787|;
NOTCH1 Intracellular Domain Regulates Transcription	13296	REACTOME	9606	2	45	0.234645	0.389991	MYC; TLE4;	MYC|IDBG-35442|ENSG00000136997|4609|; TLE4|IDBG-72733|ENSG00000106829|7091|;
TSH	15927	NETPATH	9606	3	82	0.235557	0.390427	IGF1R; RPS6; SOCS1;	IGF1R|IDBG-31432|ENSG00000140443|3480|; RPS6|IDBG-52818|ENSG00000137154|6194|; SOCS1|IDBG-14621|ENSG00000185338|8651|;
RNA Polymerase I, RNA Polymerase III, and Mitochondrial Transcription	19264	REACTOME	9606	4	122	0.239661	0.396134	H2AFX; HIST1H2BD; MBD2; POLR3D;	H2AFX|IDBG-74259|ENSG00000188486|3014|; HIST1H2BD|IDBG-68028|ENSG00000158373|3017|; MBD2|IDBG-3532|ENSG00000134046|8932|; POLR3D|IDBG-10695|ENSG00000168495|661|;
IGF1R signaling cascade	19000	REACTOME	9606	3	83	0.241016	0.39296	IGF1R; IL6R; RPS6;	IGF1R|IDBG-31432|ENSG00000140443|3480|; IL6R|IDBG-102945|ENSG00000160712|3570|; RPS6|IDBG-52818|ENSG00000137154|6194|;
MyD88 cascade initiated on plasma membrane	13043	REACTOME	9606	3	83	0.241016	0.39296	APP; IL6R; MAP2K7;	APP|IDBG-1100|ENSG00000142192|351|; IL6R|IDBG-102945|ENSG00000160712|3570|; MAP2K7|IDBG-24000|ENSG00000076984|5609|;
Signaling by Type 1 Insulin-like Growth Factor 1 Receptor (IGF1R)	13284	REACTOME	9606	3	83	0.241016	0.39296	IGF1R; IL6R; RPS6;	IGF1R|IDBG-31432|ENSG00000140443|3480|; IL6R|IDBG-102945|ENSG00000160712|3570|; RPS6|IDBG-52818|ENSG00000137154|6194|;
Toll Like Receptor 10 (TLR10) Cascade	13044	REACTOME	9606	3	83	0.241016	0.39296	APP; IL6R; MAP2K7;	APP|IDBG-1100|ENSG00000142192|351|; IL6R|IDBG-102945|ENSG00000160712|3570|; MAP2K7|IDBG-24000|ENSG00000076984|5609|;
Toll Like Receptor 5 (TLR5) Cascade	13048	REACTOME	9606	3	83	0.241016	0.39296	APP; IL6R; MAP2K7;	APP|IDBG-1100|ENSG00000142192|351|; IL6R|IDBG-102945|ENSG00000160712|3570|; MAP2K7|IDBG-24000|ENSG00000076984|5609|;
LPA receptor mediated events	15008	PID NCI	9606	2	46	0.242245	0.39283	IL8; LYN;	IL8|IDBG-23954|ENSG00000169429|3576|; LYN|IDBG-408826|ENSG00000254087|4067|;
Presenilin action in Notch and Wnt signaling	15094	PID NCI	9606	2	46	0.242245	0.39283	CCND1; MYC;	CCND1|IDBG-61868|ENSG00000110092|595|; MYC|IDBG-35442|ENSG00000136997|4609|;
Influenza Viral RNA Transcription and Replication	17866	REACTOME	9606	4	123	0.2441	0.393709	NUP155; POLR2D; RPL31; RPS6;	NUP155|IDBG-17015|ENSG00000113569|9631|; POLR2D|IDBG-69340|ENSG00000144231|5433|; RPL31|IDBG-63682|ENSG00000071082|6160|; RPS6|IDBG-52818|ENSG00000137154|6194|;
Lysosome	4356	KEGG	9606	4	123	0.2441	0.393709	AP1S1; GGA3; MFSD8; SLC11A2;	AP1S1|IDBG-33022|ENSG00000106367|1174|; GGA3|IDBG-68138|ENSG00000125447|23163|; MFSD8|IDBG-37596|ENSG00000164073|256471|; SLC11A2|IDBG-32924|ENSG00000110911|4891|;
AndrogenReceptor	15906	NETPATH	9606	5	164	0.245165	0.394368	AHR; CCND1; NCOA1; NCOA3; NSD1;	AHR|IDBG-8995|ENSG00000106546|196|; CCND1|IDBG-61868|ENSG00000110092|595|; NCOA1|IDBG-33884|ENSG00000084676|8648|; NCOA3|IDBG-79741|ENSG00000124151|8202|; NSD1|IDBG-59534|ENSG00000165671|64324|;
IL3	15919	NETPATH	9606	3	84	0.246495	0.390229	LYN; VCL; YWHAZ;	LYN|IDBG-408826|ENSG00000254087|4067|; VCL|IDBG-78928|ENSG00000035403|7414|; YWHAZ|IDBG-30919|ENSG00000164924|7534|;
Negative epigenetic regulation of rRNA expression	19850	REACTOME	9606	3	84	0.246495	0.390229	H2AFX; HIST1H2BD; MBD2;	H2AFX|IDBG-74259|ENSG00000188486|3014|; HIST1H2BD|IDBG-68028|ENSG00000158373|3017|; MBD2|IDBG-3532|ENSG00000134046|8932|;
Peptide hormone metabolism	19437	REACTOME	9606	3	84	0.246495	0.390229	ERO1L; ISL1; SLC30A6;	ERO1L|IDBG-6806|ENSG00000197930|30001|; ISL1|IDBG-20177|ENSG00000016082|3670|; SLC30A6|IDBG-43344|ENSG00000152683|55676|;
RANKL	15925	NETPATH	9606	3	84	0.246495	0.390229	LYN; MAP2K7; PLCG2;	LYN|IDBG-408826|ENSG00000254087|4067|; MAP2K7|IDBG-24000|ENSG00000076984|5609|; PLCG2|IDBG-43723|ENSG00000197943|5336|;
RNA Polymerase I Promoter Clearance	17889	REACTOME	9606	3	84	0.246495	0.390229	H2AFX; HIST1H2BD; MBD2;	H2AFX|IDBG-74259|ENSG00000188486|3014|; HIST1H2BD|IDBG-68028|ENSG00000158373|3017|; MBD2|IDBG-3532|ENSG00000134046|8932|;
TRAF6 mediated induction of NFkB and MAP kinases upon TLR7/8 or 9 activation	13040	REACTOME	9606	3	84	0.246495	0.390229	APP; IL6R; MAP2K7;	APP|IDBG-1100|ENSG00000142192|351|; IL6R|IDBG-102945|ENSG00000160712|3570|; MAP2K7|IDBG-24000|ENSG00000076984|5609|;
Membrane Trafficking	19875	REACTOME	9606	6	207	0.249782	0.394392	AP1S1; RALGAPB; TGOLN2; TUBB2A; TUBB4A; YWHAZ;	AP1S1|IDBG-33022|ENSG00000106367|1174|; RALGAPB|IDBG-74793|ENSG00000170471|57148|; TGOLN2|IDBG-58918|ENSG00000152291|10618|; TUBB2A|IDBG-57522|ENSG00000137267|7280|; TUBB4A|IDBG-21605|ENSG00000104833|10382|; YWHAZ|IDBG-30919|ENSG00000164924|7534|;
Arginine Proline metabolism	16154	INOH	9606	2	47	0.249857	0.391421	AMD1; GATM;	AMD1|IDBG-95287|ENSG00000123505|262|; GATM|IDBG-10362|ENSG00000171766|102724493,2628|;
Binding and Uptake of Ligands by Scavenger Receptors	17884	REACTOME	9606	2	47	0.249857	0.391421	COL3A1; COLEC12;	COL3A1|IDBG-77195|ENSG00000168542|1281|; COLEC12|IDBG-285|ENSG00000158270|81035|;
Validated transcriptional targets of deltaNp63 isoforms	15671	PID NCI	9606	2	47	0.249857	0.391421	ITGA3; RRAD;	ITGA3|IDBG-58012|ENSG00000005884|102725477,3675|; RRAD|IDBG-35758|ENSG00000166592|6236|;
Axon guidance	17789	REACTOME	9606	9	336	0.250416	0.391276	COL3A1; EPHA4; IL6R; LYN; PLXND1; RDX; TUBB2A; TUBB4A; WASL;	COL3A1|IDBG-77195|ENSG00000168542|1281|; EPHA4|IDBG-82135|ENSG00000116106|2043|; IL6R|IDBG-102945|ENSG00000160712|3570|; LYN|IDBG-408826|ENSG00000254087|4067|; PLXND1|IDBG-56134|ENSG00000004399|23129|; RDX|IDBG-70605|ENSG00000137710|5962|; TUBB2A|IDBG-57522|ENSG00000137267|7280|; TUBB4A|IDBG-21605|ENSG00000104833|10382|; WASL|IDBG-38956|ENSG00000106299|8976|;
GPCR signaling	16218	INOH	9606	8	293	0.251511	0.391966	ADCY9; EDN1; FZD9; IL13; IL8; PDGFA; PDGFB; TXLNA;	ADCY9|IDBG-12514|ENSG00000162104|115|; EDN1|IDBG-61847|ENSG00000078401|1906|; FZD9|IDBG-19867|ENSG00000188763|8326|; IL13|IDBG-42599|ENSG00000169194|3596|; IL8|IDBG-23954|ENSG00000169429|3576|; PDGFA|IDBG-6078|ENSG00000197461|5154|; PDGFB|IDBG-8091|ENSG00000100311|5155|; TXLNA|IDBG-95594|ENSG00000084652|200081|;
IL6	15922	NETPATH	9606	3	85	0.251994	0.390688	IL6R; LYN; NCOA1;	IL6R|IDBG-102945|ENSG00000160712|3570|; LYN|IDBG-408826|ENSG00000254087|4067|; NCOA1|IDBG-33884|ENSG00000084676|8648|;
PDGFR-beta signaling pathway	15816	PID NCI	9606	3	85	0.251994	0.390688	MYC; PDGFB; WASL;	MYC|IDBG-35442|ENSG00000136997|4609|; PDGFB|IDBG-8091|ENSG00000100311|5155|; WASL|IDBG-38956|ENSG00000106299|8976|;
Adaptive Immune System	18371	REACTOME	9606	15	604	0.254177	0.393057	AP1S1; CDKN1A; DTX3L; EIF2C1; FBXO3; LYN; NR4A1; PDGFB; PLCG2; RNF144B; SOCS1; TNRC6A; TUBB2A; TUBB4A; YWHAZ;	AP1S1|IDBG-33022|ENSG00000106367|1174|; CDKN1A|IDBG-85033|ENSG00000124762|1026|; DTX3L|IDBG-52646|ENSG00000163840|151636|; EIF2C1|IDBG-96234|ENSG00000092847|26523|; FBXO3|IDBG-38875|ENSG00000110429|26273|; LYN|IDBG-408826|ENSG00000254087|4067|; NR4A1|IDBG-33982|ENSG00000123358|3164|; PDGFB|IDBG-8091|ENSG00000100311|5155|; PLCG2|IDBG-43723|ENSG00000197943|5336|; RNF144B|IDBG-64050|ENSG00000137393|…
HIV Infection	19164	REACTOME	9606	6	209	0.256642	0.395849	AP1S1; CCNT2; CTDP1; HMGA1; NUP155; POLR2D;	AP1S1|IDBG-33022|ENSG00000106367|1174|; CCNT2|IDBG-70567|ENSG00000082258|905|; CTDP1|IDBG-5548|ENSG00000060069|9150|; HMGA1|IDBG-83311|ENSG00000137309|3159|; NUP155|IDBG-17015|ENSG00000113569|9631|; POLR2D|IDBG-69340|ENSG00000144231|5433|;
EPH-ephrin mediated repulsion of cells	19071	REACTOME	9606	2	48	0.257475	0.394095	EPHA4; LYN;	EPHA4|IDBG-82135|ENSG00000116106|2043|; LYN|IDBG-408826|ENSG00000254087|4067|;
Interleukin-3, 5 and GM-CSF signaling	13082	REACTOME	9606	2	48	0.257475	0.394095	LYN; YWHAZ;	LYN|IDBG-408826|ENSG00000254087|4067|; YWHAZ|IDBG-30919|ENSG00000164924|7534|;
Notch signaling pathway	491	KEGG	9606	2	48	0.257475	0.394095	DTX3L; DVL3;	DTX3L|IDBG-52646|ENSG00000163840|151636|; DVL3|IDBG-67447|ENSG00000161202|1857|;
MyD88 dependent cascade initiated on endosome	13041	REACTOME	9606	3	86	0.25751	0.391155	APP; IL6R; MAP2K7;	APP|IDBG-1100|ENSG00000142192|351|; IL6R|IDBG-102945|ENSG00000160712|3570|; MAP2K7|IDBG-24000|ENSG00000076984|5609|;
RNA Polymerase I Transcription	16984	REACTOME	9606	3	86	0.25751	0.391155	H2AFX; HIST1H2BD; MBD2;	H2AFX|IDBG-74259|ENSG00000188486|3014|; HIST1H2BD|IDBG-68028|ENSG00000158373|3017|; MBD2|IDBG-3532|ENSG00000134046|8932|;
Toll Like Receptor 7/8 (TLR7/8) Cascade	16831	REACTOME	9606	3	86	0.25751	0.391155	APP; IL6R; MAP2K7;	APP|IDBG-1100|ENSG00000142192|351|; IL6R|IDBG-102945|ENSG00000160712|3570|; MAP2K7|IDBG-24000|ENSG00000076984|5609|;
Integrin signaling pathway	16138	INOH	9606	4	126	0.257524	0.390187	COL3A1; COL8A1; ITGA3; VCL;	COL3A1|IDBG-77195|ENSG00000168542|1281|; COL8A1|IDBG-47120|ENSG00000144810|1295|; ITGA3|IDBG-58012|ENSG00000005884|102725477,3675|; VCL|IDBG-78928|ENSG00000035403|7414|;
Transmembrane transport of small molecules	16726	REACTOME	9606	15	606	0.258206	0.390236	ADCY9; AQP6; ATP6V1F; ATP6V1G1; COX6B1; GNG5; NCOA1; NUP155; SLC11A2; SLC12A7; SLC20A1; SLC30A6; SLC5A6; TUBB2A; TUBB4A;	ADCY9|IDBG-12514|ENSG00000162104|115|; AQP6|IDBG-32170|ENSG00000086159|363|; ATP6V1F|IDBG-40301|ENSG00000128524|9296|; ATP6V1G1|IDBG-82260|ENSG00000136888|9550|; COX6B1|IDBG-44858|ENSG00000126267|1340|; GNG5|IDBG-99973|ENSG00000174021|2787|; NCOA1|IDBG-33884|ENSG00000084676|8648|; NUP155|IDBG-17015|ENSG00000113569|9631|; SLC11A2|IDBG-32924|ENSG00000110911|4891|; SLC12A7|IDBG-10791|ENSG00000113504…
Condensation of Prophase Chromosomes	17113	REACTOME	9606	2	49	0.265098	0.39371	H2AFX; HIST1H2BD;	H2AFX|IDBG-74259|ENSG00000188486|3014|; HIST1H2BD|IDBG-68028|ENSG00000158373|3017|;
Deposition of new CENPA-containing nucleosomes at the centromere	12912	REACTOME	9606	2	49	0.265098	0.39371	H2AFX; HIST1H2BD;	H2AFX|IDBG-74259|ENSG00000188486|3014|; HIST1H2BD|IDBG-68028|ENSG00000158373|3017|;
Glutathione metabolism	534	KEGG	9606	2	49	0.265098	0.39371	RRM1; RRM2;	RRM1|IDBG-24798|ENSG00000167325|6240|; RRM2|IDBG-28300|ENSG00000171848|6241|;
Malaria	10359	KEGG	9606	2	49	0.265098	0.39371	IL8; THBS1;	IL8|IDBG-23954|ENSG00000169429|3576|; THBS1|IDBG-5926|ENSG00000137801|7057|;
Nucleosome assembly	17736	REACTOME	9606	2	49	0.265098	0.39371	H2AFX; HIST1H2BD;	H2AFX|IDBG-74259|ENSG00000188486|3014|; HIST1H2BD|IDBG-68028|ENSG00000158373|3017|;
Nucleotide Excision Repair	19742	REACTOME	9606	2	49	0.265098	0.39371	POLR2D; RFC2;	POLR2D|IDBG-69340|ENSG00000144231|5433|; RFC2|IDBG-21120|ENSG00000049541|5982|;
PRC2 methylates histones and DNA	16775	REACTOME	9606	2	49	0.265098	0.39371	H2AFX; HIST1H2BD;	H2AFX|IDBG-74259|ENSG00000188486|3014|; HIST1H2BD|IDBG-68028|ENSG00000158373|3017|;
ECM-receptor interaction	468	KEGG	9606	3	88	0.268592	0.395959	COL3A1; ITGA3; THBS1;	COL3A1|IDBG-77195|ENSG00000168542|1281|; ITGA3|IDBG-58012|ENSG00000005884|102725477,3675|; THBS1|IDBG-5926|ENSG00000137801|7057|;
Hematopoietic cell lineage	415	KEGG	9606	3	88	0.268592	0.395959	CD59; IL6R; ITGA3;	CD59|IDBG-38813|ENSG00000085063|966|; IL6R|IDBG-102945|ENSG00000160712|3570|; ITGA3|IDBG-58012|ENSG00000005884|102725477,3675|;
Small cell lung cancer	527	KEGG	9606	3	88	0.268592	0.395959	CCND1; ITGA3; MYC;	CCND1|IDBG-61868|ENSG00000110092|595|; ITGA3|IDBG-58012|ENSG00000005884|102725477,3675|; MYC|IDBG-35442|ENSG00000136997|4609|;
GPVI-mediated activation cascade	13127	REACTOME	9606	2	50	0.272721	0.40106	LYN; PLCG2;	LYN|IDBG-408826|ENSG00000254087|4067|; PLCG2|IDBG-43723|ENSG00000197943|5336|;
Toll Like Receptor 9 (TLR9) Cascade	13042	REACTOME	9606	3	89	0.274154	0.402182	APP; IL6R; MAP2K7;	APP|IDBG-1100|ENSG00000142192|351|; IL6R|IDBG-102945|ENSG00000160712|3570|; MAP2K7|IDBG-24000|ENSG00000076984|5609|;
Dilated cardiomyopathy	5714	KEGG	9606	3	90	0.279729	0.408363	ADCY9; CACNG8; ITGA3;	ADCY9|IDBG-12514|ENSG00000162104|115|; CACNG8|IDBG-67909|ENSG00000142408|59283|; ITGA3|IDBG-58012|ENSG00000005884|102725477,3675|;
mRNA surveillance pathway	10376	KEGG	9606	3	90	0.279729	0.408363	EIF4A3; MSI2; PPP2R2A;	EIF4A3|IDBG-71462|ENSG00000141543|9775|; MSI2|IDBG-60416|ENSG00000153944|124540|; PPP2R2A|IDBG-281526|ENSG00000221914|5520|;
Separation of Sister Chromatids	12942	REACTOME	9606	5	173	0.280186	0.408038	BUB3; ESPL1; SMC1A; TUBB2A; TUBB4A;	BUB3|IDBG-92474|ENSG00000154473|9184|; ESPL1|IDBG-36272|ENSG00000135476|9700|; SMC1A|IDBG-69775|ENSG00000072501|8243|; TUBB2A|IDBG-57522|ENSG00000137267|7280|; TUBB4A|IDBG-21605|ENSG00000104833|10382|;
Influenza Life Cycle	19285	REACTOME	9606	4	131	0.280208	0.407082	NUP155; POLR2D; RPL31; RPS6;	NUP155|IDBG-17015|ENSG00000113569|9631|; POLR2D|IDBG-69340|ENSG00000144231|5433|; RPL31|IDBG-63682|ENSG00000071082|6160|; RPS6|IDBG-52818|ENSG00000137154|6194|;
Regulation of actin cytoskeleton	404	KEGG	9606	6	217	0.284569	0.412419	ITGA3; PDGFA; PDGFB; RDX; VCL; WASL;	ITGA3|IDBG-58012|ENSG00000005884|102725477,3675|; PDGFA|IDBG-6078|ENSG00000197461|5154|; PDGFB|IDBG-8091|ENSG00000100311|5155|; RDX|IDBG-70605|ENSG00000137710|5962|; VCL|IDBG-78928|ENSG00000035403|7414|; WASL|IDBG-38956|ENSG00000106299|8976|;
EPH-Ephrin signaling	19189	REACTOME	9606	3	91	0.285314	0.412502	EPHA4; LYN; WASL;	EPHA4|IDBG-82135|ENSG00000116106|2043|; LYN|IDBG-408826|ENSG00000254087|4067|; WASL|IDBG-38956|ENSG00000106299|8976|;
Signaling events mediated by Stem cell factor receptor (c-Kit)	15404	PID NCI	9606	2	52	0.287955	0.41532	LYN; SOCS1;	LYN|IDBG-408826|ENSG00000254087|4067|; SOCS1|IDBG-14621|ENSG00000185338|8651|;
Meiosis	19435	REACTOME	9606	3	92	0.290908	0.418573	H2AFX; HIST1H2BD; SMC1A;	H2AFX|IDBG-74259|ENSG00000188486|3014|; HIST1H2BD|IDBG-68028|ENSG00000158373|3017|; SMC1A|IDBG-69775|ENSG00000072501|8243|;
Endometrial cancer	506	KEGG	9606	2	53	0.29556	0.421226	CCND1; MYC;	CCND1|IDBG-61868|ENSG00000110092|595|; MYC|IDBG-35442|ENSG00000136997|4609|;
Golgi Associated Vesicle Biogenesis	13839	REACTOME	9606	2	53	0.29556	0.421226	AP1S1; TGOLN2;	AP1S1|IDBG-33022|ENSG00000106367|1174|; TGOLN2|IDBG-58918|ENSG00000152291|10618|;
Mitochondrial biogenesis	17433	REACTOME	9606	2	53	0.29556	0.421226	MEF2D; NCOA1;	MEF2D|IDBG-103519|ENSG00000116604|4209|; NCOA1|IDBG-33884|ENSG00000084676|8648|;
Muscle contraction	19261	REACTOME	9606	2	53	0.29556	0.421226	ACTA1; VCL;	ACTA1|IDBG-107311|ENSG00000143632|58|; VCL|IDBG-78928|ENSG00000035403|7414|;
Assembly of collagen fibrils and other multimeric structures	13386	REACTOME	9606	2	54	0.303154	0.430006	COL3A1; COL8A1;	COL3A1|IDBG-77195|ENSG00000168542|1281|; COL8A1|IDBG-47120|ENSG00000144810|1295|;
GABA receptor activation	17604	REACTOME	9606	2	54	0.303154	0.430006	ADCY9; GNG5;	ADCY9|IDBG-12514|ENSG00000162104|115|; GNG5|IDBG-99973|ENSG00000174021|2787|;
Hepatitis C	10404	KEGG	9606	4	136	0.303195	0.42804	CDKN1A; IL8; PPP2R2A; STAT2;	CDKN1A|IDBG-85033|ENSG00000124762|1026|; IL8|IDBG-23954|ENSG00000169429|3576|; PPP2R2A|IDBG-281526|ENSG00000221914|5520|; STAT2|IDBG-40906|ENSG00000170581|6773|;
Influenza Infection	16853	REACTOME	9606	4	136	0.303195	0.42804	NUP155; POLR2D; RPL31; RPS6;	NUP155|IDBG-17015|ENSG00000113569|9631|; POLR2D|IDBG-69340|ENSG00000144231|5433|; RPL31|IDBG-63682|ENSG00000071082|6160|; RPS6|IDBG-52818|ENSG00000137154|6194|;
Basal cell carcinoma	570	KEGG	9606	2	55	0.310734	0.435608	DVL3; FZD9;	DVL3|IDBG-67447|ENSG00000161202|1857|; FZD9|IDBG-19867|ENSG00000188763|8326|;
RMTs methylate histone arginines	18864	REACTOME	9606	2	55	0.310734	0.435608	CCND1; H2AFX;	CCND1|IDBG-61868|ENSG00000110092|595|; H2AFX|IDBG-74259|ENSG00000188486|3014|;
p75(NTR)-mediated signaling	15333	PID NCI	9606	2	55	0.310734	0.435608	APP; DIABLO;	APP|IDBG-1100|ENSG00000142192|351|; DIABLO|IDBG-62263|ENSG00000184047|56616|;
Viral myocarditis	8123	KEGG	9606	2	56	0.318297	0.44517	CCND1; EIF4G2;	CCND1|IDBG-61868|ENSG00000110092|595|; EIF4G2|IDBG-31984|ENSG00000110321|1982|;
MyD88-independent cascade	13030	REACTOME	9606	3	97	0.318973	0.443018	APP; IL6R; MAP2K7;	APP|IDBG-1100|ENSG00000142192|351|; IL6R|IDBG-102945|ENSG00000160712|3570|; MAP2K7|IDBG-24000|ENSG00000076984|5609|;
TRIF-mediated TLR3/TLR4 signaling	19507	REACTOME	9606	3	97	0.318973	0.443018	APP; IL6R; MAP2K7;	APP|IDBG-1100|ENSG00000142192|351|; IL6R|IDBG-102945|ENSG00000160712|3570|; MAP2K7|IDBG-24000|ENSG00000076984|5609|;
Toll Like Receptor 3 (TLR3) Cascade	13031	REACTOME	9606	3	97	0.318973	0.443018	APP; IL6R; MAP2K7;	APP|IDBG-1100|ENSG00000142192|351|; IL6R|IDBG-102945|ENSG00000160712|3570|; MAP2K7|IDBG-24000|ENSG00000076984|5609|;
Signalling by NGF	16818	REACTOME	9606	7	271	0.319007	0.442043	ADCY9; CDKN1A; EIF2C1; IL6R; NR4A1; PDGFB; TNRC6A;	ADCY9|IDBG-12514|ENSG00000162104|115|; CDKN1A|IDBG-85033|ENSG00000124762|1026|; EIF2C1|IDBG-96234|ENSG00000092847|26523|; IL6R|IDBG-102945|ENSG00000160712|3570|; NR4A1|IDBG-33982|ENSG00000123358|3164|; PDGFB|IDBG-8091|ENSG00000100311|5155|; TNRC6A|IDBG-21227|ENSG00000090905|102724266,27327|;
Wnt signaling pathway	445	KEGG	9606	4	140	0.321736	0.444796	CCND1; DVL3; FZD9; MYC;	CCND1|IDBG-61868|ENSG00000110092|595|; DVL3|IDBG-67447|ENSG00000161202|1857|; FZD9|IDBG-19867|ENSG00000188763|8326|; MYC|IDBG-35442|ENSG00000136997|4609|;
Peptide ligand-binding receptors	13249	REACTOME	9606	5	185	0.328251	0.452761	APP; EDN1; FPR1; IL8; OPRL1;	APP|IDBG-1100|ENSG00000142192|351|; EDN1|IDBG-61847|ENSG00000078401|1906|; FPR1|IDBG-66270|ENSG00000171051|2357|; IL8|IDBG-23954|ENSG00000169429|3576|; OPRL1|IDBG-87828|ENSG00000125510|4987|;
Organelle biogenesis and maintenance	16766	REACTOME	9606	4	142	0.33104	0.45556	MEF2D; MRPL12; MRPL51; NCOA1;	MEF2D|IDBG-103519|ENSG00000116604|4209|; MRPL12|IDBG-726099|ENSG00000262814|6182|; MRPL51|IDBG-14141|ENSG00000111639|51258|; NCOA1|IDBG-33884|ENSG00000084676|8648|;
Acute myeloid leukemia	424	KEGG	9606	2	58	0.333362	0.457705	CCND1; MYC;	CCND1|IDBG-61868|ENSG00000110092|595|; MYC|IDBG-35442|ENSG00000136997|4609|;
G alpha (i) signalling events	13220	REACTOME	9606	6	231	0.334861	0.458713	ADCY9; APP; FPR1; GNG5; IL8; OPRL1;	ADCY9|IDBG-12514|ENSG00000162104|115|; APP|IDBG-1100|ENSG00000142192|351|; FPR1|IDBG-66270|ENSG00000171051|2357|; GNG5|IDBG-99973|ENSG00000174021|2787|; IL8|IDBG-23954|ENSG00000169429|3576|; OPRL1|IDBG-87828|ENSG00000125510|4987|;
beta-catenin independent WNT signaling	17081	REACTOME	9606	4	143	0.335698	0.458813	DVL3; EIF2C1; GNG5; TNRC6A;	DVL3|IDBG-67447|ENSG00000161202|1857|; EIF2C1|IDBG-96234|ENSG00000092847|26523|; GNG5|IDBG-99973|ENSG00000174021|2787|; TNRC6A|IDBG-21227|ENSG00000090905|102724266,27327|;
Metabolism of amino acids and derivatives	18377	REACTOME	9606	5	187	0.33636	0.458673	AMD1; GATM; QDPR; SUOX; TST;	AMD1|IDBG-95287|ENSG00000123505|262|; GATM|IDBG-10362|ENSG00000171766|102724493,2628|; QDPR|IDBG-10906|ENSG00000151552|5860|; SUOX|IDBG-39701|ENSG00000139531|6821|; TST|IDBG-6238|ENSG00000128311|7263|;
Interferon alpha/beta signaling	13074	REACTOME	9606	2	59	0.34086	0.462706	SOCS1; STAT2;	SOCS1|IDBG-14621|ENSG00000185338|8651|; STAT2|IDBG-40906|ENSG00000170581|6773|;
MAP kinase activation in TLR cascade	18088	REACTOME	9606	2	59	0.34086	0.462706	IL6R; MAP2K7;	IL6R|IDBG-102945|ENSG00000160712|3570|; MAP2K7|IDBG-24000|ENSG00000076984|5609|;
Epigenetic regulation of gene expression	17815	REACTOME	9606	3	101	0.341461	0.462476	H2AFX; HIST1H2BD; MBD2;	H2AFX|IDBG-74259|ENSG00000188486|3014|; HIST1H2BD|IDBG-68028|ENSG00000158373|3017|; MBD2|IDBG-3532|ENSG00000134046|8932|;
RNA Polymerase II Transcription	18434	REACTOME	9606	3	102	0.347078	0.469025	CCNT2; CTDP1; POLR2D;	CCNT2|IDBG-70567|ENSG00000082258|905|; CTDP1|IDBG-5548|ENSG00000060069|9150|; POLR2D|IDBG-69340|ENSG00000144231|5433|;
Arginine and proline metabolism	462	KEGG	9606	2	60	0.348331	0.465476	AMD1; GATM;	AMD1|IDBG-95287|ENSG00000123505|262|; GATM|IDBG-10362|ENSG00000171766|102724493,2628|;
Clathrin derived vesicle budding	13840	REACTOME	9606	2	60	0.348331	0.465476	AP1S1; TGOLN2;	AP1S1|IDBG-33022|ENSG00000106367|1174|; TGOLN2|IDBG-58918|ENSG00000152291|10618|;
IL4-mediated signaling events	15439	PID NCI	9606	2	60	0.348331	0.465476	HMGA1; SOCS1;	HMGA1|IDBG-83311|ENSG00000137309|3159|; SOCS1|IDBG-14621|ENSG00000185338|8651|;
Long-term depression	555	KEGG	9606	2	60	0.348331	0.465476	IGF1R; LYN;	IGF1R|IDBG-31432|ENSG00000140443|3480|; LYN|IDBG-408826|ENSG00000254087|4067|;
trans-Golgi Network Vesicle Budding	16988	REACTOME	9606	2	60	0.348331	0.465476	AP1S1; TGOLN2;	AP1S1|IDBG-33022|ENSG00000106367|1174|; TGOLN2|IDBG-58918|ENSG00000152291|10618|;
Chagas disease (American trypanosomiasis)	10366	KEGG	9606	3	103	0.352691	0.470255	IL8; PPP2R2A; TGFBR1;	IL8|IDBG-23954|ENSG00000169429|3576|; PPP2R2A|IDBG-281526|ENSG00000221914|5520|; TGFBR1|IDBG-78488|ENSG00000106799|7046|;
CDC42 signaling events	15467	PID NCI	9606	2	61	0.355775	0.470187	MAP2K7; WASL;	MAP2K7|IDBG-24000|ENSG00000076984|5609|; WASL|IDBG-38956|ENSG00000106299|8976|;
Collagen degradation	13392	REACTOME	9606	2	61	0.355775	0.470187	COL3A1; COL8A1;	COL3A1|IDBG-77195|ENSG00000168542|1281|; COL8A1|IDBG-47120|ENSG00000144810|1295|;
Loss of Nlp from mitotic centrosomes	12976	REACTOME	9606	2	61	0.355775	0.470187	CEP135; TUBB4A;	CEP135|IDBG-19914|ENSG00000174799|9662|; TUBB4A|IDBG-21605|ENSG00000104833|10382|;
Loss of proteins required for interphase microtubule organization√?¬†from the centrosome	12977	REACTOME	9606	2	61	0.355775	0.470187	CEP135; TUBB4A;	CEP135|IDBG-19914|ENSG00000174799|9662|; TUBB4A|IDBG-21605|ENSG00000104833|10382|;
BCR signaling pathway	15384	PID NCI	9606	2	63	0.370569	0.486524	LYN; PLCG2;	LYN|IDBG-408826|ENSG00000254087|4067|; PLCG2|IDBG-43723|ENSG00000197943|5336|;
Interferon gamma signaling	13077	REACTOME	9606	2	63	0.370569	0.486524	SOCS1; SUMO1;	SOCS1|IDBG-14621|ENSG00000185338|8651|; SUMO1|IDBG-78849|ENSG00000116030|7341|;
Meiotic recombination	13921	REACTOME	9606	2	63	0.370569	0.486524	H2AFX; HIST1H2BD;	H2AFX|IDBG-74259|ENSG00000188486|3014|; HIST1H2BD|IDBG-68028|ENSG00000158373|3017|;
Mitotic Prophase	18847	REACTOME	9606	3	107	0.375077	0.491367	H2AFX; HIST1H2BD; NUP155;	H2AFX|IDBG-74259|ENSG00000188486|3014|; HIST1H2BD|IDBG-68028|ENSG00000158373|3017|; NUP155|IDBG-17015|ENSG00000113569|9631|;
Collagen biosynthesis and modifying enzymes	13387	REACTOME	9606	2	64	0.377917	0.492935	COL3A1; COL8A1;	COL3A1|IDBG-77195|ENSG00000168542|1281|; COL8A1|IDBG-47120|ENSG00000144810|1295|;
HIF-1-alpha transcription factor network	15518	PID NCI	9606	2	64	0.377917	0.492935	EDN1; NCOA1;	EDN1|IDBG-61847|ENSG00000078401|1906|; NCOA1|IDBG-33884|ENSG00000084676|8648|;
Huntington's disease	4392	KEGG	9606	5	198	0.381172	0.496103	COX6B1; DNAH9; DNAL1; POLR2D; SOD2;	COX6B1|IDBG-44858|ENSG00000126267|1340|; DNAH9|IDBG-30766|ENSG00000007174|1770|; DNAL1|IDBG-11598|ENSG00000119661|83544|; POLR2D|IDBG-69340|ENSG00000144231|5433|; SOD2|IDBG-98553|ENSG00000112096|100129518,6648|;
Cyclin E associated events during G1/S transition	12965	REACTOME	9606	2	65	0.385229	0.499217	CDKN1A; MYC;	CDKN1A|IDBG-85033|ENSG00000124762|1026|; MYC|IDBG-35442|ENSG00000136997|4609|;
RNA Polymerase I Chain Elongation	13735	REACTOME	9606	2	65	0.385229	0.499217	H2AFX; HIST1H2BD;	H2AFX|IDBG-74259|ENSG00000188486|3014|; HIST1H2BD|IDBG-68028|ENSG00000158373|3017|;
Amoebiasis	10358	KEGG	9606	3	109	0.386216	0.498344	COL3A1; IL8; VCL;	COL3A1|IDBG-77195|ENSG00000168542|1281|; IL8|IDBG-23954|ENSG00000169429|3576|; VCL|IDBG-78928|ENSG00000035403|7414|;
L1CAM interactions	13877	REACTOME	9606	3	109	0.386216	0.498344	RDX; TUBB2A; TUBB4A;	RDX|IDBG-70605|ENSG00000137710|5962|; TUBB2A|IDBG-57522|ENSG00000137267|7280|; TUBB4A|IDBG-21605|ENSG00000104833|10382|;
Apoptosis	17979	REACTOME	9606	4	155	0.391638	0.504256	DIABLO; PMAIP1; TNFRSF10B; YWHAZ;	DIABLO|IDBG-62263|ENSG00000184047|56616|; PMAIP1|IDBG-4142|ENSG00000141682|5366|; TNFRSF10B|IDBG-11376|ENSG00000120889|8795|; YWHAZ|IDBG-30919|ENSG00000164924|7534|;
Signaling by Interleukins	18744	REACTOME	9606	3	110	0.391769	0.503344	IL6R; LYN; YWHAZ;	IL6R|IDBG-102945|ENSG00000160712|3570|; LYN|IDBG-408826|ENSG00000254087|4067|; YWHAZ|IDBG-30919|ENSG00000164924|7534|;
Cyclin A:Cdk2-associated events at S phase entry	12955	REACTOME	9606	2	66	0.392504	0.502137	CDKN1A; MYC;	CDKN1A|IDBG-85033|ENSG00000124762|1026|; MYC|IDBG-35442|ENSG00000136997|4609|;
Regulation of actin dynamics for phagocytic cup formation	13005	REACTOME	9606	2	66	0.392504	0.502137	NCKIPSD; WASL;	NCKIPSD|IDBG-239383|ENSG00000213672|51517|; WASL|IDBG-38956|ENSG00000106299|8976|;
MHC class II antigen presentation	13065	REACTOME	9606	3	111	0.39731	0.507204	AP1S1; TUBB2A; TUBB4A;	AP1S1|IDBG-33022|ENSG00000106367|1174|; TUBB2A|IDBG-57522|ENSG00000137267|7280|; TUBB4A|IDBG-21605|ENSG00000104833|10382|;
Cytosolic sensors of pathogen-associated DNA	19557	REACTOME	9606	2	67	0.39974	0.507069	APP; POLR3D;	APP|IDBG-1100|ENSG00000142192|351|; POLR3D|IDBG-10695|ENSG00000168495|661|;
Drug metabolism	2806	KEGG	9606	2	67	0.39974	0.507069	ADH5; FMO4;	ADH5|IDBG-31067|ENSG00000197894|128|; FMO4|IDBG-104789|ENSG00000076258|2329|;
Pancreatic cancer	593	KEGG	9606	2	67	0.39974	0.507069	CCND1; TGFBR1;	CCND1|IDBG-61868|ENSG00000110092|595|; TGFBR1|IDBG-78488|ENSG00000106799|7046|;
DNA Repair	19821	REACTOME	9606	3	112	0.402837	0.508847	H2AFX; POLR2D; RFC2;	H2AFX|IDBG-74259|ENSG00000188486|3014|; POLR2D|IDBG-69340|ENSG00000144231|5433|; RFC2|IDBG-21120|ENSG00000049541|5982|;
Hedgehog 'off' state	18085	REACTOME	9606	3	112	0.402837	0.508847	ADCY9; TUBB2A; TUBB4A;	ADCY9|IDBG-12514|ENSG00000162104|115|; TUBB2A|IDBG-57522|ENSG00000137267|7280|; TUBB4A|IDBG-21605|ENSG00000104833|10382|;
SLC-mediated transmembrane transport	19714	REACTOME	9606	6	253	0.415491	0.523728	NUP155; SLC11A2; SLC12A7; SLC20A1; SLC30A6; SLC5A6;	NUP155|IDBG-17015|ENSG00000113569|9631|; SLC11A2|IDBG-32924|ENSG00000110911|4891|; SLC12A7|IDBG-10791|ENSG00000113504|10723|; SLC20A1|IDBG-66416|ENSG00000144136|6574|; SLC30A6|IDBG-43344|ENSG00000152683|55676|; SLC5A6|IDBG-37411|ENSG00000138074|8884|;
FBXW7 Mutants and NOTCH1 in Cancer	17874	REACTOME	9606	2	70	0.421202	0.522151	MYC; TLE4;	MYC|IDBG-35442|ENSG00000136997|4609|; TLE4|IDBG-72733|ENSG00000106829|7091|;
RIG-I-like receptor signaling pathway	5713	KEGG	9606	2	70	0.421202	0.522151	ATG12; IL8;	ATG12|IDBG-37900|ENSG00000145782|9140|; IL8|IDBG-23954|ENSG00000169429|3576|;
Signaling by NOTCH1	19096	REACTOME	9606	2	70	0.421202	0.522151	MYC; TLE4;	MYC|IDBG-35442|ENSG00000136997|4609|; TLE4|IDBG-72733|ENSG00000106829|7091|;
Signaling by NOTCH1 HD Domain Mutants in Cancer	19129	REACTOME	9606	2	70	0.421202	0.522151	MYC; TLE4;	MYC|IDBG-35442|ENSG00000136997|4609|; TLE4|IDBG-72733|ENSG00000106829|7091|;
Signaling by NOTCH1 HD+PEST Domain Mutants in Cancer	18776	REACTOME	9606	2	70	0.421202	0.522151	MYC; TLE4;	MYC|IDBG-35442|ENSG00000136997|4609|; TLE4|IDBG-72733|ENSG00000106829|7091|;
Signaling by NOTCH1 PEST Domain Mutants in Cancer	18501	REACTOME	9606	2	70	0.421202	0.522151	MYC; TLE4;	MYC|IDBG-35442|ENSG00000136997|4609|; TLE4|IDBG-72733|ENSG00000106829|7091|;
Signaling by NOTCH1 in Cancer	17392	REACTOME	9606	2	70	0.421202	0.522151	MYC; TLE4;	MYC|IDBG-35442|ENSG00000136997|4609|; TLE4|IDBG-72733|ENSG00000106829|7091|;
Signaling by NOTCH1 t(7;9)(NOTCH1:M1580_K2555) Translocation Mutant	16917	REACTOME	9606	2	70	0.421202	0.522151	MYC; TLE4;	MYC|IDBG-35442|ENSG00000136997|4609|; TLE4|IDBG-72733|ENSG00000106829|7091|;
NCAM signaling for neurite out-growth	13914	REACTOME	9606	2	71	0.428269	0.529817	COL3A1; IL6R;	COL3A1|IDBG-77195|ENSG00000168542|1281|; IL6R|IDBG-102945|ENSG00000160712|3570|;
TCR	15915	NETPATH	9606	6	259	0.437431	0.540039	ACTA1; LYN; NR4A1; PLCG2; STK4; YWHAZ;	ACTA1|IDBG-107311|ENSG00000143632|58|; LYN|IDBG-408826|ENSG00000254087|4067|; NR4A1|IDBG-33982|ENSG00000123358|3164|; PLCG2|IDBG-43723|ENSG00000197943|5336|; STK4|IDBG-77184|ENSG00000101109|6789|; YWHAZ|IDBG-30919|ENSG00000164924|7534|;
Arrhythmogenic right ventricular cardiomyopathy (ARVC)	4353	KEGG	9606	2	74	0.449196	0.55116	CACNG8; ITGA3;	CACNG8|IDBG-67909|ENSG00000142408|59283|; ITGA3|IDBG-58012|ENSG00000005884|102725477,3675|;
B cell receptor signaling pathway	532	KEGG	9606	2	74	0.449196	0.55116	LYN; PLCG2;	LYN|IDBG-408826|ENSG00000254087|4067|; PLCG2|IDBG-43723|ENSG00000197943|5336|;
ECM proteoglycans	18499	REACTOME	9606	2	74	0.449196	0.55116	APP; COL3A1;	APP|IDBG-1100|ENSG00000142192|351|; COL3A1|IDBG-77195|ENSG00000168542|1281|;
Host Interactions of HIV factors	19514	REACTOME	9606	3	121	0.451845	0.55328	AP1S1; HMGA1; NUP155;	AP1S1|IDBG-33022|ENSG00000106367|1174|; HMGA1|IDBG-83311|ENSG00000137309|3159|; NUP155|IDBG-17015|ENSG00000113569|9631|;
RNA transport	10361	KEGG	9606	4	170	0.460499	0.562728	EIF4A3; EIF4G2; NUP155; SUMO1;	EIF4A3|IDBG-71462|ENSG00000141543|9775|; EIF4G2|IDBG-31984|ENSG00000110321|1982|; NUP155|IDBG-17015|ENSG00000113569|9631|; SUMO1|IDBG-78849|ENSG00000116030|7341|;
IRS-mediated signalling	18112	REACTOME	9606	2	76	0.462906	0.56452	IL6R; RPS6;	IL6R|IDBG-102945|ENSG00000160712|3570|; RPS6|IDBG-52818|ENSG00000137154|6194|;
Bacterial invasion of epithelial cells	10364	KEGG	9606	2	77	0.469687	0.57047	VCL; WASL;	VCL|IDBG-78928|ENSG00000035403|7414|; WASL|IDBG-38956|ENSG00000106299|8976|;
Transcriptional regulation of white adipocyte differentiation	13879	REACTOME	9606	2	77	0.469687	0.57047	NCOA1; NCOA3;	NCOA1|IDBG-33884|ENSG00000084676|8648|; NCOA3|IDBG-79741|ENSG00000124151|8202|;
RIG-I/MDA5 mediated induction of IFN-alpha/beta pathways	13017	REACTOME	9606	2	78	0.476416	0.57631	APP; ATG12;	APP|IDBG-1100|ENSG00000142192|351|; ATG12|IDBG-37900|ENSG00000145782|9140|;
Regulation of PLK1 Activity at G2/M Transition	12974	REACTOME	9606	2	78	0.476416	0.57631	CEP135; TUBB4A;	CEP135|IDBG-19914|ENSG00000174799|9662|; TUBB4A|IDBG-21605|ENSG00000104833|10382|;
TNFalpha	15913	NETPATH	9606	6	270	0.47724	0.576145	AKAP8; DIABLO; MAP2K7; SUMO1; TXLNA; YWHAZ;	AKAP8|IDBG-34589|ENSG00000105127|10270|; DIABLO|IDBG-62263|ENSG00000184047|56616|; MAP2K7|IDBG-24000|ENSG00000076984|5609|; SUMO1|IDBG-78849|ENSG00000116030|7341|; TXLNA|IDBG-95594|ENSG00000084652|200081|; YWHAZ|IDBG-30919|ENSG00000164924|7534|;
Cardiac muscle contraction	4399	KEGG	9606	2	79	0.483094	0.580874	CACNG8; COX6B1;	CACNG8|IDBG-67909|ENSG00000142408|59283|; COX6B1|IDBG-44858|ENSG00000126267|1340|;
IRS-related events	18844	REACTOME	9606	2	79	0.483094	0.580874	IL6R; RPS6;	IL6R|IDBG-102945|ENSG00000160712|3570|; RPS6|IDBG-52818|ENSG00000137154|6194|;
Signaling by Hedgehog	16836	REACTOME	9606	3	128	0.488809	0.586571	ADCY9; TUBB2A; TUBB4A;	ADCY9|IDBG-12514|ENSG00000162104|115|; TUBB2A|IDBG-57522|ENSG00000137267|7280|; TUBB4A|IDBG-21605|ENSG00000104833|10382|;
Unfolded Protein Response (UPR)	16784	REACTOME	9606	2	81	0.496291	0.59436	HERPUD1; IL8;	HERPUD1|IDBG-32578|ENSG00000051108|9709|; IL8|IDBG-23954|ENSG00000169429|3576|;
Mitochondrial translation elongation	19088	REACTOME	9606	2	82	0.502809	0.597397	MRPL12; MRPL51;	MRPL12|IDBG-726099|ENSG00000262814|6182|; MRPL51|IDBG-14141|ENSG00000111639|51258|;
Mitochondrial translation initiation	17759	REACTOME	9606	2	82	0.502809	0.597397	MRPL12; MRPL51;	MRPL12|IDBG-726099|ENSG00000262814|6182|; MRPL51|IDBG-14141|ENSG00000111639|51258|;
Opioid Signalling	13260	REACTOME	9606	2	82	0.502809	0.597397	ADCY9; GNG5;	ADCY9|IDBG-12514|ENSG00000162104|115|; GNG5|IDBG-99973|ENSG00000174021|2787|;
Peroxisome	8122	KEGG	9606	2	82	0.502809	0.597397	PEX11B; SOD2;	PEX11B|IDBG-101742|ENSG00000131779|8799|; SOD2|IDBG-98553|ENSG00000112096|100129518,6648|;
Defective AMN causes hereditary megaloblastic anemia 1	17554	REACTOME	9606	2	83	0.509273	0.57872	SLC19A3; SLC5A6;	SLC19A3|IDBG-82664|ENSG00000135917|80704|; SLC5A6|IDBG-37411|ENSG00000138074|8884|;
Defective BTD causes biotidinase deficiency	18399	REACTOME	9606	2	83	0.509273	0.57872	SLC19A3; SLC5A6;	SLC19A3|IDBG-82664|ENSG00000135917|80704|; SLC5A6|IDBG-37411|ENSG00000138074|8884|;
Defective CD320 causes methylmalonic aciduria	17952	REACTOME	9606	2	83	0.509273	0.57872	SLC19A3; SLC5A6;	SLC19A3|IDBG-82664|ENSG00000135917|80704|; SLC5A6|IDBG-37411|ENSG00000138074|8884|;
Defective CUBN causes hereditary megaloblastic anemia 1	18799	REACTOME	9606	2	83	0.509273	0.57872	SLC19A3; SLC5A6;	SLC19A3|IDBG-82664|ENSG00000135917|80704|; SLC5A6|IDBG-37411|ENSG00000138074|8884|;
Defective GIF causes intrinsic factor deficiency	18673	REACTOME	9606	2	83	0.509273	0.57872	SLC19A3; SLC5A6;	SLC19A3|IDBG-82664|ENSG00000135917|80704|; SLC5A6|IDBG-37411|ENSG00000138074|8884|;
Defective HLCS causes multiple carboxylase deficiency	17039	REACTOME	9606	2	83	0.509273	0.57872	SLC19A3; SLC5A6;	SLC19A3|IDBG-82664|ENSG00000135917|80704|; SLC5A6|IDBG-37411|ENSG00000138074|8884|;
Defective LMBRD1 causes methylmalonic aciduria and homocystinuria type cblF	17742	REACTOME	9606	2	83	0.509273	0.57872	SLC19A3; SLC5A6;	SLC19A3|IDBG-82664|ENSG00000135917|80704|; SLC5A6|IDBG-37411|ENSG00000138074|8884|;
Defective MMAA causes methylmalonic aciduria type cblA	17043	REACTOME	9606	2	83	0.509273	0.57872	SLC19A3; SLC5A6;	SLC19A3|IDBG-82664|ENSG00000135917|80704|; SLC5A6|IDBG-37411|ENSG00000138074|8884|;
Defective MMAB causes methylmalonic aciduria type cblB	19453	REACTOME	9606	2	83	0.509273	0.57872	SLC19A3; SLC5A6;	SLC19A3|IDBG-82664|ENSG00000135917|80704|; SLC5A6|IDBG-37411|ENSG00000138074|8884|;
Defective MMACHC causes methylmalonic aciduria and homocystinuria type cblC	18190	REACTOME	9606	2	83	0.509273	0.57872	SLC19A3; SLC5A6;	SLC19A3|IDBG-82664|ENSG00000135917|80704|; SLC5A6|IDBG-37411|ENSG00000138074|8884|;
Defective MMADHC causes methylmalonic aciduria and homocystinuria type cblD	19174	REACTOME	9606	2	83	0.509273	0.57872	SLC19A3; SLC5A6;	SLC19A3|IDBG-82664|ENSG00000135917|80704|; SLC5A6|IDBG-37411|ENSG00000138074|8884|;
Defective MTR causes methylmalonic aciduria and homocystinuria type cblG	17731	REACTOME	9606	2	83	0.509273	0.57872	SLC19A3; SLC5A6;	SLC19A3|IDBG-82664|ENSG00000135917|80704|; SLC5A6|IDBG-37411|ENSG00000138074|8884|;
Defective MTRR causes methylmalonic aciduria and homocystinuria type cblE	19395	REACTOME	9606	2	83	0.509273	0.57872	SLC19A3; SLC5A6;	SLC19A3|IDBG-82664|ENSG00000135917|80704|; SLC5A6|IDBG-37411|ENSG00000138074|8884|;
Defective MUT causes methylmalonic aciduria mut type	17040	REACTOME	9606	2	83	0.509273	0.57872	SLC19A3; SLC5A6;	SLC19A3|IDBG-82664|ENSG00000135917|80704|; SLC5A6|IDBG-37411|ENSG00000138074|8884|;
Defective TCN2 causes hereditary megaloblastic anemia	17169	REACTOME	9606	2	83	0.509273	0.57872	SLC19A3; SLC5A6;	SLC19A3|IDBG-82664|ENSG00000135917|80704|; SLC5A6|IDBG-37411|ENSG00000138074|8884|;
Defects in biotin (Btn) metabolism	18233	REACTOME	9606	2	83	0.509273	0.57872	SLC19A3; SLC5A6;	SLC19A3|IDBG-82664|ENSG00000135917|80704|; SLC5A6|IDBG-37411|ENSG00000138074|8884|;
Defects in cobalamin (B12) metabolism	18060	REACTOME	9606	2	83	0.509273	0.57872	SLC19A3; SLC5A6;	SLC19A3|IDBG-82664|ENSG00000135917|80704|; SLC5A6|IDBG-37411|ENSG00000138074|8884|;
Defects in vitamin and cofactor metabolism	18729	REACTOME	9606	2	83	0.509273	0.57872	SLC19A3; SLC5A6;	SLC19A3|IDBG-82664|ENSG00000135917|80704|; SLC5A6|IDBG-37411|ENSG00000138074|8884|;
Hypertrophic cardiomyopathy (HCM)	4395	KEGG	9606	2	83	0.509273	0.57872	CACNG8; ITGA3;	CACNG8|IDBG-67909|ENSG00000142408|59283|; ITGA3|IDBG-58012|ENSG00000005884|102725477,3675|;
Insulin receptor signalling cascade	18606	REACTOME	9606	2	83	0.509273	0.57872	IL6R; RPS6;	IL6R|IDBG-102945|ENSG00000160712|3570|; RPS6|IDBG-52818|ENSG00000137154|6194|;
Metabolism of vitamins and cofactors	19866	REACTOME	9606	2	83	0.509273	0.57872	SLC19A3; SLC5A6;	SLC19A3|IDBG-82664|ENSG00000135917|80704|; SLC5A6|IDBG-37411|ENSG00000138074|8884|;
Metabolism of water-soluble vitamins and cofactors	17389	REACTOME	9606	2	83	0.509273	0.57872	SLC19A3; SLC5A6;	SLC19A3|IDBG-82664|ENSG00000135917|80704|; SLC5A6|IDBG-37411|ENSG00000138074|8884|;
Mitochondrial translation termination	17858	REACTOME	9606	2	83	0.509273	0.57872	MRPL12; MRPL51;	MRPL12|IDBG-726099|ENSG00000262814|6182|; MRPL51|IDBG-14141|ENSG00000111639|51258|;
Eukaryotic Translation Termination	13451	REACTOME	9606	2	84	0.515683	0.582692	RPL31; RPS6;	RPL31|IDBG-63682|ENSG00000071082|6160|; RPS6|IDBG-52818|ENSG00000137154|6194|;
Peptide chain elongation	13452	REACTOME	9606	2	84	0.515683	0.582692	RPL31; RPS6;	RPL31|IDBG-63682|ENSG00000071082|6160|; RPS6|IDBG-52818|ENSG00000137154|6194|;
Viral mRNA Translation	13707	REACTOME	9606	2	84	0.515683	0.582692	RPL31; RPS6;	RPL31|IDBG-63682|ENSG00000071082|6160|; RPS6|IDBG-52818|ENSG00000137154|6194|;
VEGF signaling pathway	16190	INOH	9606	4	183	0.517955	0.58416	IGF1R; MAP2K7; PLCG2; TGFBR1;	IGF1R|IDBG-31432|ENSG00000140443|3480|; MAP2K7|IDBG-24000|ENSG00000076984|5609|; PLCG2|IDBG-43723|ENSG00000197943|5336|; TGFBR1|IDBG-78488|ENSG00000106799|7046|;
Collagen formation	19746	REACTOME	9606	2	85	0.522037	0.586558	COL3A1; COL8A1;	COL3A1|IDBG-77195|ENSG00000168542|1281|; COL8A1|IDBG-47120|ENSG00000144810|1295|;
Insulin receptor signaling	16186	INOH	9606	2	85	0.522037	0.586558	RPS6; YWHAZ;	RPS6|IDBG-52818|ENSG00000137154|6194|; YWHAZ|IDBG-30919|ENSG00000164924|7534|;
Neurotransmitter Receptor Binding And Downstream Transmission In The Postsynaptic Cell	19389	REACTOME	9606	3	136	0.529528	0.593863	ADCY9; CACNG8; GNG5;	ADCY9|IDBG-12514|ENSG00000162104|115|; CACNG8|IDBG-67909|ENSG00000142408|59283|; GNG5|IDBG-99973|ENSG00000174021|2787|;
Oxidative phosphorylation	576	KEGG	9606	3	137	0.534491	0.597197	ATP6V1F; ATP6V1G1; COX6B1;	ATP6V1F|IDBG-40301|ENSG00000128524|9296|; ATP6V1G1|IDBG-82260|ENSG00000136888|9550|; COX6B1|IDBG-44858|ENSG00000126267|1340|;
Ribosome	474	KEGG	9606	3	137	0.534491	0.597197	MRPL12; RPL31; RPS6;	MRPL12|IDBG-726099|ENSG00000262814|6182|; RPL31|IDBG-63682|ENSG00000071082|6160|; RPS6|IDBG-52818|ENSG00000137154|6194|;
Class B/2 (Secretin family receptors)	13253	REACTOME	9606	2	87	0.534577	0.596182	FZD9; GNG5;	FZD9|IDBG-19867|ENSG00000188763|8326|; GNG5|IDBG-99973|ENSG00000174021|2787|;
Eukaryotic Translation Elongation	13453	REACTOME	9606	2	88	0.540763	0.600847	RPL31; RPS6;	RPL31|IDBG-63682|ENSG00000071082|6160|; RPS6|IDBG-52818|ENSG00000137154|6194|;
Glycerophospholipid biosynthesis	17544	REACTOME	9606	2	88	0.540763	0.600847	AGPAT6; PLD3;	AGPAT6|IDBG-18974|ENSG00000158669|137964|; PLD3|IDBG-51389|ENSG00000105223|23646|;
Mitochondrial translation	16906	REACTOME	9606	2	89	0.546892	0.605415	MRPL12; MRPL51;	MRPL12|IDBG-726099|ENSG00000262814|6182|; MRPL51|IDBG-14141|ENSG00000111639|51258|;
Nonsense Mediated Decay (NMD) independent of the Exon Junction Complex (EJC)	13340	REACTOME	9606	2	89	0.546892	0.605415	RPL31; RPS6;	RPL31|IDBG-63682|ENSG00000071082|6160|; RPS6|IDBG-52818|ENSG00000137154|6194|;
Factors involved in megakaryocyte development and platelet production	13101	REACTOME	9606	3	142	0.558861	0.617526	CBX5; TUBB2A; TUBB4A;	CBX5|IDBG-37553|ENSG00000094916|23468|; TUBB2A|IDBG-57522|ENSG00000137267|7280|; TUBB4A|IDBG-21605|ENSG00000104833|10382|;
Progesterone-mediated oocyte maturation	5712	KEGG	9606	2	91	0.558978	0.61652	ADCY9; IGF1R;	ADCY9|IDBG-12514|ENSG00000162104|115|; IGF1R|IDBG-31432|ENSG00000140443|3480|;
Chromatin modifying enzymes	19015	REACTOME	9606	4	193	0.560161	0.615562	ATXN7L3; CCND1; H2AFX; HIST1H2BD;	ATXN7L3|IDBG-53490|ENSG00000087152|56970|; CCND1|IDBG-61868|ENSG00000110092|595|; H2AFX|IDBG-74259|ENSG00000188486|3014|; HIST1H2BD|IDBG-68028|ENSG00000158373|3017|;
Chromatin organization	18782	REACTOME	9606	4	193	0.560161	0.615562	ATXN7L3; CCND1; H2AFX; HIST1H2BD;	ATXN7L3|IDBG-53490|ENSG00000087152|56970|; CCND1|IDBG-61868|ENSG00000110092|595|; H2AFX|IDBG-74259|ENSG00000188486|3014|; HIST1H2BD|IDBG-68028|ENSG00000158373|3017|;
Transmission across Chemical Synapses	18918	REACTOME	9606	4	194	0.564273	0.618947	ADCY9; CACNG8; GNG5; SYT1;	ADCY9|IDBG-12514|ENSG00000162104|115|; CACNG8|IDBG-67909|ENSG00000142408|59283|; GNG5|IDBG-99973|ENSG00000174021|2787|; SYT1|IDBG-49321|ENSG00000067715|6857|;
Glycerophospholipid metabolism	489	KEGG	9606	2	92	0.564935	0.617415	AGPAT6; PLD3;	AGPAT6|IDBG-18974|ENSG00000158669|137964|; PLD3|IDBG-51389|ENSG00000105223|23646|;
GnRH signaling pathway	412	KEGG	9606	2	92	0.564935	0.617415	ADCY9; MAP2K7;	ADCY9|IDBG-12514|ENSG00000162104|115|; MAP2K7|IDBG-24000|ENSG00000076984|5609|;
Formation of a pool of free 40S subunits	13447	REACTOME	9606	2	94	0.576676	0.62796	RPL31; RPS6;	RPL31|IDBG-63682|ENSG00000071082|6160|; RPS6|IDBG-52818|ENSG00000137154|6194|;
Transport of inorganic cations/anions and amino acids/oligopeptides	13174	REACTOME	9606	2	94	0.576676	0.62796	SLC12A7; SLC20A1;	SLC12A7|IDBG-10791|ENSG00000113504|10723|; SLC20A1|IDBG-66416|ENSG00000144136|6574|;
Transport of glucose and other sugars, bile salts and organic acids, metal ions and amine compounds	13159	REACTOME	9606	2	96	0.588186	0.639332	SLC11A2; SLC30A6;	SLC11A2|IDBG-32924|ENSG00000110911|4891|; SLC30A6|IDBG-43344|ENSG00000152683|55676|;
Cell surface interactions at the vascular wall	13112	REACTOME	9606	2	98	0.599463	0.650412	ITGA3; LYN;	ITGA3|IDBG-58012|ENSG00000005884|102725477,3675|; LYN|IDBG-408826|ENSG00000254087|4067|;
Signal Transduction	17980	REACTOME	9606	39	1965	0.613203	0.664119	ADCY9; APP; ATP6V1F; ATP6V1G1; CCND1; CCNT2; CDKN1A; COL3A1; DLC1; DVL3; EDN1; EIF2C1; FPR1; FZD9; GNG5; H2AFX; HIST1H2BD; IGF1R; IL6R; IL8; KREMEN1; LYN; MLL2; MYC; NR4A1; OPRL1; PDGFA; PDGFB; RPS6; SOCS1; STK4; TGFBR1; THBS1; TLE4; TMED5; TNRC6A; TUBB2A; TUBB4A; YWHAZ;	ADCY9|IDBG-12514|ENSG00000162104|115|; APP|IDBG-1100|ENSG00000142192|351|; ATP6V1F|IDBG-40301|ENSG00000128524|9296|; ATP6V1G1|IDBG-82260|ENSG00000136888|9550|; CCND1|IDBG-61868|ENSG00000110092|595|; CCNT2|IDBG-70567|ENSG00000082258|905|; CDKN1A|IDBG-85033|ENSG00000124762|1026|; COL3A1|IDBG-77195|ENSG00000168542|1281|; DLC1|IDBG-7954|ENSG00000164741|10395|; DVL3|IDBG-67447|ENSG00000161202|1857|; E…
Integration of energy metabolism	13560	REACTOME	9606	2	102	0.62132	0.671697	ADCY9; GNG5;	ADCY9|IDBG-12514|ENSG00000162104|115|; GNG5|IDBG-99973|ENSG00000174021|2787|;
Toll-like receptor signaling pathway	564	KEGG	9606	2	103	0.62664	0.67623	IL8; MAP2K7;	IL8|IDBG-23954|ENSG00000169429|3576|; MAP2K7|IDBG-24000|ENSG00000076984|5609|;
BCR	15916	NETPATH	9606	3	157	0.627197	0.675616	LYN; PLCG2; RPS6;	LYN|IDBG-408826|ENSG00000254087|4067|; PLCG2|IDBG-43723|ENSG00000197943|5336|; RPS6|IDBG-52818|ENSG00000137154|6194|;
L13a-mediated translational silencing of Ceruloplasmin expression	13096	REACTOME	9606	2	104	0.631901	0.679464	RPL31; RPS6;	RPL31|IDBG-63682|ENSG00000071082|6160|; RPS6|IDBG-52818|ENSG00000137154|6194|;
Antigen processing: Ubiquitination & Proteasome degradation	12981	REACTOME	9606	4	212	0.634526	0.67985	DTX3L; FBXO3; RNF144B; SOCS1;	DTX3L|IDBG-52646|ENSG00000163840|151636|; FBXO3|IDBG-38875|ENSG00000110429|26273|; RNF144B|IDBG-64050|ENSG00000137393|255488|; SOCS1|IDBG-14621|ENSG00000185338|8651|;
Gastrin-CREB signalling pathway via PKC and MAPK	13219	REACTOME	9606	4	212	0.634526	0.67985	APP; EDN1; GNG5; IL6R;	APP|IDBG-1100|ENSG00000142192|351|; EDN1|IDBG-61847|ENSG00000078401|1906|; GNG5|IDBG-99973|ENSG00000174021|2787|; IL6R|IDBG-102945|ENSG00000160712|3570|;
GTP hydrolysis and joining of the 60S ribosomal subunit	13444	REACTOME	9606	2	105	0.637105	0.681396	RPL31; RPS6;	RPL31|IDBG-63682|ENSG00000071082|6160|; RPS6|IDBG-52818|ENSG00000137154|6194|;
PPARA activates gene expression	13457	REACTOME	9606	2	107	0.64734	0.689883	NCOA1; NCOA3;	NCOA1|IDBG-33884|ENSG00000084676|8648|; NCOA3|IDBG-79741|ENSG00000124151|8202|;
SRP-dependent cotranslational protein targeting to membrane	13454	REACTOME	9606	2	107	0.64734	0.689883	RPL31; RPS6;	RPL31|IDBG-63682|ENSG00000071082|6160|; RPS6|IDBG-52818|ENSG00000137154|6194|;
Regulation of lipid metabolism by Peroxisome proliferator-activated receptor alpha (PPARalpha)	13458	REACTOME	9606	2	109	0.657347	0.699306	NCOA1; NCOA3;	NCOA1|IDBG-33884|ENSG00000084676|8648|; NCOA3|IDBG-79741|ENSG00000124151|8202|;
mRNA Splicing	19346	REACTOME	9606	2	111	0.667127	0.707202	POLR2D; SMC1A;	POLR2D|IDBG-69340|ENSG00000144231|5433|; SMC1A|IDBG-69775|ENSG00000072501|8243|;
mRNA Splicing - Major Pathway	13745	REACTOME	9606	2	111	0.667127	0.707202	POLR2D; SMC1A;	POLR2D|IDBG-69340|ENSG00000144231|5433|; SMC1A|IDBG-69775|ENSG00000072501|8243|;
Cap-dependent Translation Initiation	18804	REACTOME	9606	2	112	0.671932	0.709787	RPL31; RPS6;	RPL31|IDBG-63682|ENSG00000071082|6160|; RPS6|IDBG-52818|ENSG00000137154|6194|;
Eukaryotic Translation Initiation	16696	REACTOME	9606	2	112	0.671932	0.709787	RPL31; RPS6;	RPL31|IDBG-63682|ENSG00000071082|6160|; RPS6|IDBG-52818|ENSG00000137154|6194|;
HATs acetylate histones	16644	REACTOME	9606	2	114	0.681375	0.718497	ATXN7L3; HIST1H2BD;	ATXN7L3|IDBG-53490|ENSG00000087152|56970|; HIST1H2BD|IDBG-68028|ENSG00000158373|3017|;
Processing of Capped Intron-Containing Pre-mRNA	13751	REACTOME	9606	2	115	0.686013	0.722119	POLR2D; SMC1A;	POLR2D|IDBG-69340|ENSG00000144231|5433|; SMC1A|IDBG-69775|ENSG00000072501|8243|;
Degradation of the extracellular matrix	17498	REACTOME	9606	2	116	0.690596	0.72567	COL3A1; COL8A1;	COL3A1|IDBG-77195|ENSG00000168542|1281|; COL8A1|IDBG-47120|ENSG00000144810|1295|;
Fatty acid, triacylglycerol, and ketone body metabolism	13534	REACTOME	9606	3	176	0.702851	0.737256	AGPAT6; NCOA1; NCOA3;	AGPAT6|IDBG-18974|ENSG00000158669|137964|; NCOA1|IDBG-33884|ENSG00000084676|8648|; NCOA3|IDBG-79741|ENSG00000124151|8202|;
Leukocyte transendothelial migration	510	KEGG	9606	2	120	0.708381	0.740468	PLCG2; VCL;	PLCG2|IDBG-43723|ENSG00000197943|5336|; VCL|IDBG-78928|ENSG00000035403|7414|;
TGF-beta signaling	16255	INOH	9606	2	120	0.708381	0.740468	TGFBR1; TLE4;	TGFBR1|IDBG-78488|ENSG00000106799|7046|; TLE4|IDBG-72733|ENSG00000106829|7091|;
Neurotrophin signaling pathway	4379	KEGG	9606	2	121	0.712692	0.743679	MAP2K7; PLCG2;	MAP2K7|IDBG-24000|ENSG00000076984|5609|; PLCG2|IDBG-43723|ENSG00000197943|5336|;
IL-7 signaling	16106	INOH	9606	3	180	0.717206	0.747089	IGF1R; MAP2K7; TGFBR1;	IGF1R|IDBG-31432|ENSG00000140443|3480|; MAP2K7|IDBG-24000|ENSG00000076984|5609|; TGFBR1|IDBG-78488|ENSG00000106799|7046|;
EPO signaling pathway	16151	INOH	9606	3	181	0.72071	0.749438	IGF1R; MAP2K7; TGFBR1;	IGF1R|IDBG-31432|ENSG00000140443|3480|; MAP2K7|IDBG-24000|ENSG00000076984|5609|; TGFBR1|IDBG-78488|ENSG00000106799|7046|;
G alpha (s) signalling events	13224	REACTOME	9606	2	125	0.72941	0.757173	ADCY9; GNG5;	ADCY9|IDBG-12514|ENSG00000162104|115|; GNG5|IDBG-99973|ENSG00000174021|2787|;
Systemic lupus erythematosus	2805	KEGG	9606	2	126	0.733459	0.760061	H2AFX; HIST1H2BD;	H2AFX|IDBG-74259|ENSG00000188486|3014|; HIST1H2BD|IDBG-68028|ENSG00000158373|3017|;
G alpha (q) signalling events	13217	REACTOME	9606	3	186	0.737729	0.763168	APP; EDN1; GNG5;	APP|IDBG-1100|ENSG00000142192|351|; EDN1|IDBG-61847|ENSG00000078401|1906|; GNG5|IDBG-99973|ENSG00000174021|2787|;
Axon guidance	494	KEGG	9606	2	128	0.741403	0.765649	EPHA4; SEMA4C;	EPHA4|IDBG-82135|ENSG00000116106|2043|; SEMA4C|IDBG-62124|ENSG00000168758|54910|;
Natural killer cell mediated cytotoxicity	578	KEGG	9606	2	130	0.749146	0.772315	PLCG2; TNFRSF10B;	PLCG2|IDBG-43723|ENSG00000197943|5336|; TNFRSF10B|IDBG-11376|ENSG00000120889|8795|;
Cell-Cell communication	17071	REACTOME	9606	2	132	0.756689	0.778754	CLDN12; WASL;	CLDN12|IDBG-25851|ENSG00000157224|102723899,9069|; WASL|IDBG-38956|ENSG00000106299|8976|;
Class A/1 (Rhodopsin-like receptors)	13250	REACTOME	9606	5	307	0.758032	0.7788	APP; EDN1; FPR1; IL8; OPRL1;	APP|IDBG-1100|ENSG00000142192|351|; EDN1|IDBG-61847|ENSG00000078401|1906|; FPR1|IDBG-66270|ENSG00000171051|2357|; IL8|IDBG-23954|ENSG00000169429|3576|; OPRL1|IDBG-87828|ENSG00000125510|4987|;
Class I MHC mediated antigen processing & presentation	19282	REACTOME	9606	4	256	0.773426	0.793257	DTX3L; FBXO3; RNF144B; SOCS1;	DTX3L|IDBG-52646|ENSG00000163840|151636|; FBXO3|IDBG-38875|ENSG00000110429|26273|; RNF144B|IDBG-64050|ENSG00000137393|255488|; SOCS1|IDBG-14621|ENSG00000185338|8651|;
Phospholipid metabolism	18830	REACTOME	9606	2	138	0.778159	0.79675	AGPAT6; PLD3;	AGPAT6|IDBG-18974|ENSG00000158669|137964|; PLD3|IDBG-51389|ENSG00000105223|23646|;
Post-translational protein modification	17038	REACTOME	9606	4	262	0.788727	0.806195	EDEM3; SENP5; SUMO1; THBS1;	EDEM3|IDBG-105359|ENSG00000116406|80267|; SENP5|IDBG-71372|ENSG00000119231|205564|; SUMO1|IDBG-78849|ENSG00000116030|7341|; THBS1|IDBG-5926|ENSG00000137801|7057|;
GPCR ligand binding	19266	REACTOME	9606	7	433	0.789018	0.80512	APP; EDN1; FPR1; FZD9; GNG5; IL8; OPRL1;	APP|IDBG-1100|ENSG00000142192|351|; EDN1|IDBG-61847|ENSG00000078401|1906|; FPR1|IDBG-66270|ENSG00000171051|2357|; FZD9|IDBG-19867|ENSG00000188763|8326|; GNG5|IDBG-99973|ENSG00000174021|2787|; IL8|IDBG-23954|ENSG00000169429|3576|; OPRL1|IDBG-87828|ENSG00000125510|4987|;
Insulin signaling pathway	531	KEGG	9606	2	143	0.794772	0.809615	RPS6; SOCS1;	RPS6|IDBG-52818|ENSG00000137154|6194|; SOCS1|IDBG-14621|ENSG00000185338|8651|;
Translation	17867	REACTOME	9606	2	145	0.801105	0.814683	RPL31; RPS6;	RPL31|IDBG-63682|ENSG00000071082|6160|; RPS6|IDBG-52818|ENSG00000137154|6194|;
The citric acid (TCA) cycle and respiratory electron transport	19151	REACTOME	9606	2	149	0.813256	0.82564	COX6B1; PDP2;	COX6B1|IDBG-44858|ENSG00000126267|1340|; PDP2|IDBG-35686|ENSG00000172840|57546|;
Neuronal System	17312	REACTOME	9606	4	274	0.816862	0.8279	ADCY9; CACNG8; GNG5; SYT1;	ADCY9|IDBG-12514|ENSG00000162104|115|; CACNG8|IDBG-67909|ENSG00000142408|59283|; GNG5|IDBG-99973|ENSG00000174021|2787|; SYT1|IDBG-49321|ENSG00000067715|6857|;
Endocytosis	4386	KEGG	9606	3	214	0.818331	0.827991	IGF1R; RAB11FIP4; TGFBR1;	IGF1R|IDBG-31432|ENSG00000140443|3480|; RAB11FIP4|IDBG-39682|ENSG00000131242|84440|; TGFBR1|IDBG-78488|ENSG00000106799|7046|;
Alzheimer's disease	521	KEGG	9606	2	172	0.871096	0.879895	APP; COX6B1;	APP|IDBG-1100|ENSG00000142192|351|; COX6B1|IDBG-44858|ENSG00000126267|1340|;
Calcium signaling pathway	594	KEGG	9606	2	183	0.892514	0.900015	ADCY9; PLCG2;	ADCY9|IDBG-12514|ENSG00000162104|115|; PLCG2|IDBG-43723|ENSG00000197943|5336|;
Metabolism	19429	REACTOME	9606	24	1535	0.944016	0.950351	ACER2; ADCY9; AGPAT6; AMD1; COX6B1; CTPS1; FXN; GATM; GNG5; LBR; NCOA1; NCOA3; NUP155; PDP2; PLCG2; PLD3; QDPR; RRM1; RRM2; SLC19A3; SLC5A6; SUOX; TST; WASL;	ACER2|IDBG-52948|ENSG00000177076|340485|; ADCY9|IDBG-12514|ENSG00000162104|115|; AGPAT6|IDBG-18974|ENSG00000158669|137964|; AMD1|IDBG-95287|ENSG00000123505|262|; COX6B1|IDBG-44858|ENSG00000126267|1340|; CTPS1|IDBG-97078|ENSG00000171793|1503|; FXN|IDBG-69240|ENSG00000165060|2395|; GATM|IDBG-10362|ENSG00000171766|102724493,2628|; GNG5|IDBG-99973|ENSG00000174021|2787|; LBR|IDBG-106939|ENSG0000014381…
Metabolism of lipids and lipoproteins	16920	REACTOME	9606	6	554	0.973782	0.978675	ACER2; AGPAT6; LBR; NCOA1; NCOA3; PLD3;	ACER2|IDBG-52948|ENSG00000177076|340485|; AGPAT6|IDBG-18974|ENSG00000158669|137964|; LBR|IDBG-106939|ENSG00000143815|3930|; NCOA1|IDBG-33884|ENSG00000084676|8648|; NCOA3|IDBG-79741|ENSG00000124151|8202|; PLD3|IDBG-51389|ENSG00000105223|23646|;
Neuroactive ligand-receptor interaction	416	KEGG	9606	2	275	0.978369	0.981641	FPR1; OPRL1;	FPR1|IDBG-66270|ENSG00000171051|2357|; OPRL1|IDBG-87828|ENSG00000125510|4987|;
Signaling by GPCR	17449	REACTOME	9606	9	1035	0.999455	1	ADCY9; APP; EDN1; FPR1; FZD9; GNG5; IL6R; IL8; OPRL1;	ADCY9|IDBG-12514|ENSG00000162104|115|; APP|IDBG-1100|ENSG00000142192|351|; EDN1|IDBG-61847|ENSG00000078401|1906|; FPR1|IDBG-66270|ENSG00000171051|2357|; FZD9|IDBG-19867|ENSG00000188763|8326|; GNG5|IDBG-99973|ENSG00000174021|2787|; IL6R|IDBG-102945|ENSG00000160712|3570|; IL8|IDBG-23954|ENSG00000169429|3576|; OPRL1|IDBG-87828|ENSG00000125510|4987|;
GPCR downstream signaling	18003	REACTOME	9606	7	923	0.999681	0.999681	ADCY9; APP; EDN1; FPR1; GNG5; IL8; OPRL1;	ADCY9|IDBG-12514|ENSG00000162104|115|; APP|IDBG-1100|ENSG00000142192|351|; EDN1|IDBG-61847|ENSG00000078401|1906|; FPR1|IDBG-66270|ENSG00000171051|2357|; GNG5|IDBG-99973|ENSG00000174021|2787|; IL8|IDBG-23954|ENSG00000169429|3576|; OPRL1|IDBG-87828|ENSG00000125510|4987|;
