# Supplementary material for: MicroRNA Profiling in Oesophageal Adenocarcinoma Cell Lines and Patient Serum Samples Reveals a Role for miR-451a in Radiation Resistance
Source: Int J Mol Sci. 2020 Nov 24;21(23):8898. doi: 10.3390/ijms21238898 (PMC7727862; doi:10.3390/ijms21238898)
Supplement: Supplementary file 1 [file ijms-21-08898-s001.zip › supply/Supplementary file 8 -- miRNAs after miR-451a inhibtion .xlsx]

## Sheet: miRNAs after miR-451a inhibitor
miRNA (miRBase v22)	Control vs. Inhibitor Differential Expression	Control vs. Inhibitor p-value		GC & length normalised counts =>	control experiment-1	control experiment-2	control experiment-3	miR-451a inhibitor experiment-1	miR-451a inhibitor experiment-2	miR-451a inhibitor experiment-3		average control	average miR-451a inhibitor	Are all experiments differentially expressed in the same direction ?
hsa-miR-10a-5p	2.21055	1.0213e-05			121430	223815	142516	63597.3	74921.7	82132.1		162587	73550.4	YES
hsa-miR-4466	0.283474	2.38119e-05			49.8032	50.335	41.4312	234.237	153.748	110.58		47.1898	166.188	YES
hsa-miR-6820-5p	0.108658	2.69085e-05			60.1397	112.655	50.3093	55.0661	680.04	1316		74.3679	683.703	NO
hsa-miR-3687	0.249851	7.17361e-05			32.8889	26.366	14.7968	152.048	57.1628	86.6709		24.6839	98.6273	YES
hsa-let-7i-5p	2.99315	0.000197374			181054	48139.5	220663	40440.7	47096.3	62759.7		149952	50098.9	YES
hsa-miR-6777-3p	7.28195	0.000249378			33.8286	376.314	80.8894	8.21883	40.4082	18.9281		163.677	22.5184	YES
hsa-miR-6829-3p	3.5172	0.000342827			85.5112	52.7319	72.0113	9.86259	34.4948	15.9395		70.0848	20.099	YES
hsa-miR-1914-5p	3.92985	0.000464735			79.8731	28.7629	149.941	21.3689	19.7113	24.9054		86.1925	21.9952	YES
hsa-miR-2277-3p.SNPC	2.26003	0.00122773			43943.4	23957.1	65849.9	22056	16680.7	20444.4		44583.5	19727	YES
hsa-miR-4261	3.64011	0.00201595			41.3461	15.5799	13.8104	5.75318	4.92783	8.96595		23.5788	6.54899	YES
hsa-miR-622	2.93003	0.00243839			62.9588	50.335	20.7156	13.1501	17.7402	14.9433		44.6698	15.2779	YES
hsa-miR-3155b	0.248445	0.0040748			77.9937	28.7629	28.6072	170.952	36.4659	338.714		45.1213	182.044	YES
hsa-miR-96-3p	0.24104	0.00489029			1.87937	4.79381	1.97291	9.04071	9.85566	15.9395		2.88203	11.6119	YES
hsa-miR-25-3p.SNPC	2.00384	0.00503913			126669	52682.8	148001	43934.6	50803	68626.4		109118	54454.6	YES
hsa-miR-6817-3p	2.82872	0.00521638			807.188	1047.45	1090.03	82.1883	364.659	594.741		981.557	347.196	YES
hsa-miR-6893-5p	0.242449	0.00547467			25.3715	8.38917	14.7968	9.04071	127.138	65.7503		16.1858	67.3097	NO
hsa-miR-3907	3.35806	0.00591975			644.623	550.09	84.8353	167.664	95.5999	117.554		426.516	126.939	NO
hsa-miR-6715b-5p	0.27749	0.00616185			4.69842	4.79381	11.8375	50.9567	12.8124	12.9508		7.1099	25.5733	YES
hsa-miR-6078	0.402526	0.00661854			9.39684	9.58762	12.8239	30.4097	19.7113	28.8903		10.6028	26.3371	YES
hsa-miR-4270	0.221873	0.00687022			0.939684	9.58762	6.9052	56.7099	6.89896	12.9508		5.81083	25.5199	NO
hsa-miR-6762-5p	0.210595	0.00857211			15.0349	5.99227	9.86457	128.214	9.85566	8.96595		10.2973	49.0118	NO
hsa-miR-3191-3p	0.105568	0.00863662			0.939684	0	0.986457	7.39694	7.88453	3.98487		0.642047	6.42211	YES
hsa-miR-2909	3.68902	0.00896085			21.6127	9.58762	5.91874	4.10941	1.97113	3.98487		12.373	3.35514	YES
hsa-miR-1908-3p	0.378008	0.0092627			150.349	180.966	300.869	1031.46	378.457	262.005		210.728	557.308	NO
hsa-miR-548ay-5p	0.390224	0.0109269			15.0349	19.1752	17.7562	20.5471	73.9174	38.8525		17.3221	44.439	YES
hsa-miR-149-5p	0.597863	0.012149			347.683	546.495	420.231	728.188	710.593	758.121		438.136	732.301	YES
hsa-miR-4726-3p	0.328277	0.0136351			8.45715	2.39691	7.89165	19.7252	31.5381	6.97352		6.24857	19.4123	NO
hsa-miR-4429	0.56661	0.0146054			202.032	186.959	187.427	323.822	332.136	361.627		192.139	339.195	YES
hsa-let-7e-3p	2.37861	0.015417			1321.2	421.855	866.109	162.733	318.338	616.658		869.72	365.91	YES
hsa-miR-6763-5p	2.38805	0.0161659			26.3111	22.7706	55.2416	13.1501	9.85566	20.9206		34.7744	14.6421	YES
hsa-miR-6748-3p	0.400737	0.0163606			9.39684	5.99227	15.7833	39.4504	15.7691	22.913		10.3908	26.0441	YES
hsa-miR-1250-3p	2.69363	0.0172553			34.7683	14.3814	9.86457	9.04071	5.9134	6.97352		19.6714	7.30921	YES
hsa-miR-7847-3p	0.294761	0.0178053			44.1651	9.58762	12.8239	117.529	11.8268	97.6292		22.1922	75.6618	YES
hsa-miR-4515	0.498642	0.0182091			5562.93	4501.39	4589	16799.3	8074.74	4511.87		4884.44	9795.3	NO
hsa-miR-4322.SNPA	0.309448	0.0194811			7.51747	10.7861	2.95937	48.4911	8.87009	9.96217		7.08764	22.4411	NO
hsa-miR-92a-3p	0.522884	0.0201484			46239	183797	63158.9	152430	187744	220549		97731.7	186908	YES
hsa-miR-6085	0.449356	0.0211371			10.3365	10.7861	12.8239	15.6158	33.5092	26.8979		11.3155	25.341	YES
hsa-miR-497-3p	2.37054	0.0223862			17.854	34.7551	13.8104	9.86259	11.8268	5.9773		22.1398	9.22223	YES
hsa-miR-1255b-5p.SNPA	2.55568	0.0228909			9.39684	22.7706	18.7427	4.10941	4.92783	10.9584		16.97	6.66521	YES
hsa-miR-2355-5p	0.31109	0.0231917			0.939684	4.79381	3.94583	5.75318	10.8412	13.947		3.22644	10.1805	YES
hsa-miR-5694	1.84631	0.025234			2792.74	1901.95	2035.06	530.114	1405.42	1710.5		2243.25	1215.35	YES
hsa-miR-5699-3p	2.17523	0.0259559			24.4318	19.1752	18.7427	9.86259	5.9134	12.9508		20.7832	9.5756	YES
hsa-miR-656-3p	0.310436	0.0265083			6.57778	14.3814	10.851	81.3664	9.85566	9.96217		10.6034	33.7281	NO
hsa-miR-6784-3p	3.97899	0.0281596			899.277	20.3737	118.375	46.0254	99.5422	115.561		346.009	87.0429	NO
hsa-miR-1277-3p	0.509082	0.028925			21.6127	21.5722	34.526	39.4504	69.9752	43.8335		25.9036	51.0864	YES
hsa-miR-490-5p	0.371229	0.0296234			6.57778	5.99227	0.986457	11.5064	14.7835	9.96217		4.51884	12.084	YES
hsa-let-7a-5p	0.690755	0.0299415			107456	74397.6	128621	123786	154347	171341		103491	149825	YES
hsa-miR-3187-3p	0.349927	0.0308619			205.791	98.2732	133.172	83.832	256.247	910.542		145.745	416.874	NO
hsa-miR-6511b-3p	2.12257	0.0344044			24.4318	41.9459	58.2009	30.4097	13.7979	13.947		41.5262	19.3849	NO
hsa-miR-6768-3p	2.14008	0.0347982			13.1556	21.5722	25.6479	6.57506	11.8268	9.96217		20.1252	9.45467	YES
hsa-miR-3150a-3p	2.38659	0.0366789			9.39684	26.366	23.675	3.28753	8.87009	12.9508		19.8126	8.36948	YES
hsa-miR-516a-3p	2.23431	0.037271			14.0953	16.7783	17.7562	3.28753	8.87009	9.96217		16.2099	7.37326	YES
hsa-miR-499b-5p	0.279056	0.0386133			1.87937	0	3.94583	4.10941	6.89896	10.9584		1.94173	7.32225	YES
hsa-miR-4705	0.331413	0.0387208			1.87937	2.39691	3.94583	9.86259	4.92783	9.96217		2.7407	8.25086	YES
hsa-miR-6877-3p	2.52757	0.0390584			22.5524	53.9304	7.89165	6.57506	15.7691	10.9584		28.1248	11.1008	NO
hsa-miR-2467-3p	2.18757	0.039686			176.661	39.549	66.0926	50.9567	36.4659	41.8411		94.1007	43.0879	YES
hsa-miR-6825-3p	0.433447	0.0409883			14.0953	11.9845	6.9052	13.1501	46.3216	16.9357		10.995	25.4691	NO
hsa-miR-6775-3p	0.409217	0.0413237			17.854	7.19072	23.675	73.9694	31.5381	13.947		16.2399	39.8182	NO
hsa-miR-3960	0.509126	0.0417911			106.184	105.464	88.7811	301.631	100.528	187.289		100.143	196.482	NO
hsa-miR-33a-3p.SNPC	2.02268	0.0422861			15.9746	23.9691	16.7698	9.04071	9.85566	8.96595		18.9045	9.28744	YES
hsa-miR-296-5p	3.26224	0.0446331			11.2762	71.9072	1.97291	9.04071	10.8412	5.9773		28.3854	8.61974	NO
hsa-miR-4252	2.59385	0.0451259			16.9143	86.2886	85.8217	48.4911	13.7979	9.96217		63.0082	24.0837	NO
hsa-miR-6510-3p	0.543452	0.0452975			36.6477	95.8762	64.1197	116.707	132.066	111.576		65.5479	120.116	YES
hsa-miR-3911	2.09582	0.0460286			32.8889	14.3814	15.7833	12.3282	10.8412	6.97352		21.0179	10.0477	YES
hsa-miR-6124	0.464824	0.0464857			7.51747	5.99227	12.8239	15.6158	12.8124	28.8903		8.77789	19.1061	YES
hsa-miR-1827	0.571131	0.0490368			32.8889	63.518	45.377	75.6132	70.9607	100.618		47.2613	82.3973	YES
hsa-miR-7162-5p	2.2401	0.0491276			15.9746	9.58762	11.8375	4.10941	6.89896	5.9773		12.4666	5.66189	YES
hsa-miR-6796-5p	0.511302	0.0514465			22.5524	9.58762	10.851	36.1628	23.6536	24.9054		14.3304	28.2406	YES
hsa-miR-548q	0.480552	0.0515094			10.3365	4.79381	7.89165	19.7252	15.7691	12.9508		7.67399	16.1484	YES
hsa-miR-4672	0.545399	0.0521286			29.1302	22.7706	17.7562	31.2315	58.1484	38.8525		23.219	42.7441	YES
hsa-miR-4478	2.04114	0.0524447			13.1556	15.5799	16.7698	7.39694	6.89896	7.96973		15.1684	7.42188	YES
hsa-miR-4723-5p	1.84764	0.0525036			11326	45884	17833.2	11155.4	16351.5	13108.2		25014.4	13538.4	YES
hsa-miR-766-3p	1.99287	0.0528193			115.581	298.415	126.266	78.9007	129.109	62.7617		180.087	90.2572	YES
hsa-miR-6895-5p	0.508929	0.0547998			17.854	9.58762	21.702	27.1221	21.6824	48.8146		16.3812	32.5397	YES
hsa-miR-4443	0.408409	0.0554647			129.676	359.536	540.578	1282.96	122.21	1115.76		343.263	840.311	NO
hsa-miR-4508	1.9433	0.0556598			52.6223	16.7783	44.3905	22.1908	19.7113	16.9357		37.9304	19.6126	NO
hsa-miR-4658	2.34869	0.0557064			9.39684	16.7783	6.9052	4.9313	3.94226	4.98108		11.0268	4.61821	YES
hsa-miR-6800-3p	0.432442	0.0558248			6.57778	3.59536	10.851	27.944	7.88453	12.9508		7.00806	16.2598	YES
hsa-miR-6715b-3p	1.76988	0.0579238			57.3207	61.1211	51.2957	18.0814	38.4371	39.8487		56.5792	32.1224	YES
hsa-miR-595	0.421874	0.0586162			15.0349	14.3814	9.86457	66.5725	12.8124	12.9508		13.0936	30.7786	NO
hsa-miR-1231.SNPC	2.00474	0.0588623			36.6477	35.9536	17.7562	24.6565	9.85566	9.96217		30.1192	14.8248	YES
hsa-miR-1181	5.94542	0.0597033			389.029	11.9845	27.6208	35.341	11.8268	24.9054		142.878	24.0244	YES
hsa-miR-564	0.49074	0.0610714			8.45715	9.58762	13.8104	15.6158	13.7979	35.8638		10.6184	21.7592	YES
hsa-miR-3649	0.451329	0.0619268			15.0349	4.79381	16.7698	36.1628	8.87009	36.86		12.1995	27.2977	YES
hsa-miR-342-5p	0.576579	0.0624394			22.5524	23.9691	38.4718	59.1756	40.4082	47.8184		28.3311	49.1341	YES
hsa-miR-4455	0.718376	0.0629639			641.804	831.726	605.684	913.112	958.956	1021.12		693.072	964.396	YES
hsa-miR-7702	0.454694	0.0632918			6.57778	2.39691	9.86457	9.86259	20.6969	11.9546		6.27975	14.1714	YES
hsa-miR-7111-3p	2.0811	0.0635035			14.0953	58.7242	69.052	20.5471	29.567	17.9319		47.2905	22.682	NO
hsa-miR-3190-3p	0.445939	0.0640298			1.87937	5.99227	9.86457	9.04071	14.7835	15.9395		5.91207	13.2546	YES
hsa-miR-484	1.76251	0.0656147			36739.7	37050.2	19443.1	31104.1	11024.5	10768.1		31077.7	17632.3	YES
hsa-miR-4462	2.0772	0.066577			39.4667	23.9691	15.7833	4.9313	12.8124	20.9206		26.4064	12.8881	NO
hsa-miR-4301	1.55765	0.0676616			5460.5	2314.21	2741.36	1854.17	2514.18	2383.95		3505.36	2250.76	NO
hsa-miR-6785-5p	1.57424	0.0680998			4168.44	4924.44	3492.06	1361.86	3385.42	3247.67		4194.98	2664.98	YES
hsa-miR-3663-5p.SNPA	2.00134	0.0689946			16.9143	31.1598	9.86457	10.6845	8.87009	8.96595		19.3129	9.50684	YES
hsa-miR-944.SNPC	1.89173	0.0711352			29.1302	22.7706	21.702	19.7252	12.8124	5.9773		24.5343	12.8383	YES
hsa-miR-3188	0.471885	0.0717986			6.57778	5.99227	3.94583	13.972	10.8412	9.96217		5.50529	11.5918	YES
hsa-miR-3652	0.457581	0.0724189			109.943	31.1598	31.5666	156.98	175.431	45.826		57.5565	126.079	YES
hsa-miR-376a-3p	0.337378	0.0726401			2.81905	1.19845	5.91874	2.46565	4.92783	22.913		3.31208	10.1022	NO
hsa-miR-493-5p	0.46936	0.0761336			9.39684	3.59536	3.94583	14.7939	8.87009	12.9508		5.64601	12.2049	YES
hsa-miR-4780	0.549988	0.0767083			11.2762	10.7861	9.86457	22.1908	15.7691	19.9243		10.6423	19.2947	YES
hsa-miR-6736-3p	0.534294	0.07674			10.3365	5.99227	17.7562	23.8346	17.7402	22.913		11.3617	21.4959	YES
hsa-miR-8083	1.92976	0.0770907			19.7334	16.7783	14.7968	11.5064	3.94226	10.9584		17.1028	8.80234	YES
hsa-miR-4490	0.36896	0.0779902			2.81905	4.79381	0.986457	4.10941	12.8124	5.9773		2.86644	7.63302	YES
hsa-miR-7151-3p	0.503373	0.079789			6.57778	13.183	8.87811	9.04071	20.6969	26.8979		9.54629	18.8785	YES
hsa-miR-6737-3p	1.98489	0.079984			31.0096	20.3737	12.8239	18.0814	7.88453	5.9773		21.4024	10.6477	YES
hsa-miR-6799-3p	2.21919	0.0813742			6.57778	11.9845	10.851	2.46565	5.9134	4.98108		9.80445	4.45338	YES
hsa-miR-7151-5p	0.535519	0.0815286			10.3365	5.99227	16.7698	18.0814	17.7402	26.8979		11.0328	20.9065	YES
hsa-miR-885-5p	0.514719	0.0818064			9.39684	9.58762	5.91874	23.0127	12.8124	11.9546		8.30107	15.9266	YES
hsa-miR-4762-3p	2.37662	0.0822965			30.0699	9.58762	4.93228	10.6845	2.9567	4.98108		14.8633	6.20742	NO
hsa-miR-3168	1.82309	0.0828141			684.09	1608.32	1050.58	253.14	1130.44	450.29		1114.33	611.291	YES
hsa-miR-3689f	0.487912	0.0831193			11.2762	4.79381	6.9052	25.4784	8.87009	12.9508		7.6584	15.7664	YES
hsa-miR-6165	1.97192	0.0837857			20.673	13.183	9.86457	7.39694	4.92783	9.96217		14.5735	7.42898	NO
hsa-miR-6888-3p	0.492648	0.0845841			9.39684	7.19072	9.86457	17.2595	6.89896	29.8865		8.81737	18.015	NO
hsa-miR-4792	2.01081	0.084814			15.0349	14.3814	7.89165	6.57506	6.89896	4.98108		12.436	6.1517	YES
hsa-miR-6834-3p	2.36022	0.0855377			5.6381	11.9845	8.87811	4.10941	0.985566	5.9773		8.83358	3.69076	YES
hsa-miR-4731-5p	2.0445	0.0855492			17.854	13.183	6.9052	5.75318	7.88453	4.98108		12.6474	6.20626	YES
hsa-miR-548b-3p	0.345472	0.0878566			2.81905	0	2.95937	6.57506	4.92783	5.9773		1.92614	5.82673	YES
hsa-miR-1226-5p	0.486317	0.0888154			7.51747	3.59536	8.87811	20.5471	6.89896	13.947		6.66365	13.7977	YES
hsa-miR-4696	2.16511	0.0889777			18.7937	4.79381	9.86457	5.75318	5.9134	3.98487		11.1507	5.21715	NO
hsa-miR-1343-3p	1.85602	0.0898477			500.851	174.974	291.005	272.043	122.21	126.52		322.277	173.591	YES
hsa-miR-6808-3p	1.6566	0.0899301			76.1144	45.5412	40.4447	33.6972	37.4515	26.8979		54.0334	32.6822	YES
hsa-miR-149-3p	1.56125	0.0900602			11311.9	30525.8	15519.9	12048	10668.8	14020.8		19119.2	12245.8	NO
hsa-miR-604	5.25504	0.0915991			115.581	10.7861	7.89165	15.6158	8.87009	0.996217		44.7529	8.49403	YES
hsa-miR-514a-5p	0.432315	0.0917804			1.87937	4.79381	3.94583	8.21883	8.87009	6.97352		3.53967	8.02081	YES
hsa-miR-5572	0.581585	0.092679			22.5524	40.7474	61.1603	84.6539	51.2494	77.7049		41.4867	71.2027	YES
hsa-miR-1246	1.32966	0.0950314			1922.59	1814.46	1516.18	1076.67	1409.36	1465.43		1751.08	1317.15	YES
hsa-miR-1247-5p	0.526716	0.0956882			19.7334	49.1366	32.5531	106.023	58.1484	26.8979		33.8077	63.6897	NO
hsa-miR-1236-5p	0.413967	0.0968291			7.51747	4.79381	3.94583	27.1221	9.85566	1.99243		5.41904	12.9901	NO
hsa-miR-6070	0.5425	0.0974753			7.51747	9.58762	7.89165	12.3282	19.7113	13.947		8.33225	15.3289	YES
hsa-miR-548aq-5p	2.21589	0.0983388			2.81905	17.9768	12.8239	4.10941	5.9134	4.98108		11.2066	5.0013	NO
hsa-miR-3131	1.80356	0.0986139			897.398	296.018	356.111	155.336	344.948	359.634		516.509	286.639	NO
hsa-miR-4256	0.446134	0.0992719			2.81905	4.79381	3.94583	11.5064	8.87009	4.98108		3.8529	8.45251	YES
hsa-miR-6512-5p	0.530559	0.0997897			9.39684	3.59536	11.8375	19.7252	15.7691	11.9546		8.27656	15.8163	YES
hsa-miR-3175	1.98399	0.10049			63.8985	17.9768	56.228	10.6845	17.7402	41.8411		46.0344	23.4219	YES
hsa-miR-6771-3p	2.12874	0.100772			148.47	204.935	124.294	11.5064	85.7442	127.516		159.233	74.9221	NO
hsa-miR-1252-3p	0.5608	0.101235			6.57778	10.7861	13.8104	20.5471	14.7835	19.9243		10.3914	18.4183	YES
hsa-miR-4497	1.77718	0.101424			20.673	15.5799	16.7698	7.39694	13.7979	8.96595		17.6742	10.0536	YES
hsa-miR-549a	0.749953	0.10155			6771.36	7798.33	7115.31	8423.48	8903.6	11588		7228.34	9638.36	YES
hsa-miR-4713-5p	0.591732	0.106001			17.854	10.7861	24.6614	36.1628	30.5525	23.9092		17.7672	30.2082	NO
hsa-miR-6083	1.6987	0.106861			331.708	1119.36	448.838	280.262	466.173	371.589		633.3	372.675	YES
hsa-miR-6823-5p	2.07367	0.10885			58.2604	34.7551	102.591	6.57506	29.567	58.7768		65.2023	31.6396	YES
hsa-miR-4766-5p	0.474576	0.109779			5.6381	3.59536	4.93228	6.57506	6.89896	16.9357		4.72191	10.1366	YES
hsa-miR-1247-3p	0.512601	0.109891			84.5715	104.265	37.4854	281.906	86.7298	71.7276		75.4408	146.788	NO
hsa-miR-6811-3p	1.76242	0.109975			26.3111	38.3505	15.7833	9.04071	17.7402	18.9281		26.815	15.2363	NO
hsa-miR-4302.SNPA	0.461408	0.110569			18.7937	7.19072	9.86457	55.888	6.89896	14.9433		11.9497	25.9101	NO
hsa-miR-7703	0.507871	0.111228			5.6381	8.38917	3.94583	7.39694	11.8268	15.9395		5.99103	11.7211	YES
hsa-miR-4634	0.583546	0.11161			23.4921	14.3814	16.7698	23.0127	23.6536	47.8184		18.2144	31.4949	NO
hsa-miR-1244	0.435374	0.112918			3.75873	3.59536	2.95937	11.5064	2.9567	8.96595		3.43782	7.80967	NO
hsa-miR-340-5p	1.36284	0.113785			2813.41	1886.37	2635.81	1392.27	1764.16	2227.54		2445.2	1794.66	YES
hsa-miR-606	1.80463	0.114115			15.0349	11.9845	34.526	11.5064	9.85566	12.9508		20.5152	11.4376	YES
hsa-miR-3666	2.02745	0.114494			20.673	11.9845	8.87811	13.1501	2.9567	3.98487		13.8452	6.69723	YES
hsa-miR-6862-3p	0.501728	0.116394			22.5524	9.58762	42.4176	78.9007	54.2061	15.9395		24.8526	49.6821	NO
hsa-miR-943	1.929	0.117208			93.9684	117.448	27.6208	40.2722	16.7546	66.7465		79.6792	41.2578	NO
hsa-miR-4299	0.501684	0.117324			2.81905	4.79381	7.89165	8.21883	11.8268	10.9584		5.16817	10.3347	YES
hsa-miR-1183	2.17744	0.117449			13.1556	4.79381	14.7968	9.86259	3.94226	0.996217		10.9154	4.93369	YES
hsa-miR-1913	1.90202	0.118029			15.9746	8.38917	11.8375	9.04071	3.94226	5.9773		12.0671	6.32009	YES
hsa-miR-5693	1.71333	0.118314			22.5524	16.7783	16.7698	7.39694	13.7979	11.9546		18.7002	11.0498	YES
hsa-miR-4317	0.490864	0.119377			6.57778	10.7861	0.986457	9.86259	9.85566	16.9357		6.11677	12.218	NO
hsa-miR-4700-5p	0.577721	0.11971			8.45715	9.58762	10.851	17.2595	19.7113	12.9508		9.63193	16.6406	YES
hsa-miR-135a-3p	0.469893	0.120483			3.75873	3.59536	6.9052	17.2595	8.87009	3.98487		4.7531	10.0382	NO
hsa-miR-4272	0.567301	0.1205			16.9143	21.5722	46.3635	35.341	77.8597	36.86		28.2833	50.0202	NO
hsa-miR-769-5p	1.35535	0.120538			4871.32	4225.75	5177.91	2452.5	3894.96	4186.1		4758.33	3511.19	YES
hsa-miR-548p	2.21013	0.120579			5.6381	11.9845	6.9052	5.75318	0.985566	3.98487		8.17594	3.57454	NO
hsa-miR-4801	2.19275	0.122763			1.87937	13.183	13.8104	4.10941	3.94226	4.98108		9.62425	4.34425	NO
hsa-miR-4524a-5p	2.4973	0.123738			14.0953	4.79381	1.97291	1.64377	3.94226	2.98865		6.95399	2.85823	NO
hsa-miR-4783-5p	1.93344	0.124054			10.3365	37.152	54.2551	8.21883	18.7258	25.9016		33.9146	17.6154	YES
hsa-miR-3180-5p	0.608317	0.126678			21.6127	19.1752	14.7968	39.4504	18.7258	32.8752		18.5283	30.3504	NO
hsa-miR-1973	2.37961	0.127104			8.45715	2.39691	8.87811	1.64377	4.92783	1.99243		6.57739	2.85468	NO
hsa-miR-138-2-3p	1.80364	0.127848			42.2858	17.9768	10.851	14.7939	11.8268	12.9508		23.7045	13.1905	NO
hsa-miR-4686	0.595342	0.128406			15.0349	14.3814	17.7562	34.5191	30.5525	13.947		15.7242	26.3395	NO
hsa-miR-651-3p	2.37925	0.130751			4.69842	10.7861	4.93228	1.64377	5.9134	0.996217		6.80559	2.85113	YES
hsa-miR-6755-5p	1.685	0.130866			22.5524	20.3737	13.8104	9.04071	9.85566	14.9433		18.9122	11.2799	NO
hsa-miR-6854-3p	2.13597	0.131445			5.6381	23.9691	4.93228	4.9313	2.9567	7.96973		11.5131	5.28591	NO
hsa-miR-501-3p.SNPC	1.36401	0.131945			1443.35	2426.87	1567.48	1110.36	1230.97	1644.75		1812.57	1328.7	NO
hsa-miR-3149	1.58333	0.132301			35.708	46.7397	55.2416	18.9033	29.567	38.8525		45.8964	29.1076	YES
hsa-miR-514b-3p	1.94529	0.132779			8.45715	10.7861	9.86457	4.10941	7.88453	2.98865		9.7026	4.9942	YES
hsa-miR-6852-3p	1.86531	0.132849			23.4921	8.38917	53.2687	18.0814	12.8124	14.9433		28.3833	15.279	NO
hsa-miR-6718-5p	1.76393	0.132873			40.4064	20.3737	11.8375	9.86259	15.7691	15.9395		24.2059	13.857	NO
hsa-miR-411-3p	0.521107	0.13337			7.51747	3.59536	4.93228	12.3282	11.8268	6.97352		5.34837	10.3762	YES
hsa-miR-6513-3p	0.633853	0.133695			35.708	37.152	42.4176	87.1196	37.4515	56.7844		38.4259	60.4518	YES
hsa-miR-3139	2.05375	0.133964			10.3365	9.58762	7.89165	8.21883	3.94226	0.996217		9.27193	4.38577	YES
hsa-miR-2276-3p	0.633365	0.134299			15.9746	17.9768	14.7968	27.1221	26.6103	22.913		16.2494	25.5485	YES
hsa-miR-627-5p.SNPC	0.516602	0.134341			4.69842	10.7861	2.95937	8.21883	16.7546	9.96217		6.14796	11.6452	YES
hsa-miR-423-3p	0.541257	0.134386			43416.2	223815	77229.7	185578	230281	220549		114820	212136	YES
hsa-miR-6800-5p	1.66297	0.135465			31.0096	17.9768	40.4447	22.1908	20.6969	10.9584		29.8104	17.9487	NO
hsa-miR-4322.SNPC	1.97109	0.136533			7.51747	23.9691	5.91874	5.75318	7.88453	4.98108		12.4684	6.20626	YES
hsa-miR-6736-5p	1.72274	0.137552			17.854	20.3737	13.8104	6.57506	7.88453	15.9395		17.346	10.133	NO
hsa-miR-6844	0.478043	0.137739			31.0096	287.629	117.388	205.471	546.003	159.395		145.342	303.623	YES
hsa-let-7g-3p	1.79053	0.138381			14.0953	14.3814	27.6208	4.10941	13.7979	13.947		18.6992	10.6181	YES
hsa-miR-10b-3p	0.441945	0.138597			0.939684	5.99227	4.93228	13.1501	10.8412	1.99243		3.95474	8.66126	NO
hsa-miR-7110-3p	0.595842	0.138782			12.2159	9.58762	23.675	20.5471	21.6824	34.8676		15.1595	25.699	YES
hsa-miR-1288-3p	0.575339	0.138854			11.2762	11.9845	17.7562	12.3282	20.6969	38.8525		13.6723	23.9592	YES
hsa-miR-3197	0.537676	0.139572			39.4667	35.9536	79.903	55.888	41.3938	192.27		51.7744	96.5172	YES
hsa-miR-1248	0.596496	0.139615			10.3365	14.3814	9.86457	25.4784	18.7258	12.9508		11.5275	19.0516	YES
hsa-miR-6812-3p	2.20924	0.139698			18.7937	100.67	223.926	92.8727	49.2783	12.9508		114.463	51.7006	NO
hsa-miR-637	0.546797	0.13972			8.45715	5.99227	8.87811	18.9033	5.9134	17.9319		7.77584	14.2495	NO
hsa-miR-335-5p	0.717864	0.139798			589.182	784.987	499.147	1058.58	612.036	937.44		624.438	869.354	NO
hsa-miR-1236-3p	0.549712	0.140099			12.2159	5.99227	14.7968	35.341	11.8268	12.9508		11.0017	20.0395	NO
hsa-miR-6807-5p	1.71473	0.141016			17.854	22.7706	48.3364	10.6845	22.668	18.9281		29.6537	17.4269	YES
hsa-miR-5090	1.59835	0.142695			19.7334	20.3737	30.5802	16.4377	12.8124	14.9433		23.5624	14.7311	YES
hsa-miR-6134	0.693005	0.143135			386.21	347.551	341.314	701.888	351.847	497.112		358.358	516.949	YES
hsa-miR-877-5p	0.749176	0.145082			5692.6	4871.71	4404.53	7952.54	4766.2	7261.42		4989.61	6660.05	NO
hsa-miR-3921	0.439176	0.145219			5.6381	2.39691	0.986457	3.28753	9.85566	7.96973		3.00715	7.03764	NO
hsa-miR-4275	1.93874	0.147079			16.9143	7.19072	9.86457	4.9313	10.8412	1.99243		11.3232	5.92165	NO
hsa-miR-1297	0.575636	0.14721			16.9143	64.7165	18.7427	67.3944	42.3793	62.7617		33.4578	57.5118	NO
hsa-miR-4748	1.92865	0.147253			3.75873	31.1598	19.7291	8.21883	6.89896	12.9508		18.2159	9.3562	NO
hsa-miR-6874-3p	0.59671	0.147426			7.51747	16.7783	7.89165	17.2595	17.7402	17.9319		10.7292	17.6439	YES
hsa-miR-6875-5p	1.77707	0.14755			14.0953	52.7319	15.7833	18.0814	14.7835	12.9508		27.5368	15.2719	NO
hsa-miR-424-3p	0.562722	0.147586			346.743	387.1	160.792	954.206	457.303	177.327		298.212	529.612	YES
hsa-miR-384	1.78126	0.147664			24.4318	11.9845	7.89165	8.21883	7.88453	8.96595		14.7693	8.35643	NO
hsa-miR-647	1.65016	0.147926			15.0349	16.7783	22.6885	13.972	7.88453	10.9584		18.1673	10.9383	YES
hsa-miR-6508-5p	0.545964	0.148633			3.75873	4.79381	12.8239	9.86259	12.8124	16.9357		7.12549	13.2035	YES
hsa-miR-3157-5p	0.58006	0.148784			10.3365	7.19072	5.91874	14.7939	12.8124	12.9508		7.81533	13.519	YES
hsa-miR-519e-5p	0.534793	0.150303			8.45715	3.59536	3.94583	11.5064	8.87009	9.96217		5.33278	10.1129	YES
hsa-miR-933.SNPC	0.335125	0.150652			1.87937	1.19845	0.986457	2.46565	7.88453	1.99243		1.35476	4.1142	YES
hsa-miR-6859-3p	0.519388	0.151967			4.69842	4.79381	3.94583	9.86259	8.87009	6.97352		4.47935	8.56873	YES
hsa-miR-6505-3p	1.70438	0.154638			12.2159	29.9613	12.8239	8.21883	11.8268	11.9546		18.3337	10.6667	YES
hsa-miR-466.SNPC	1.76266	0.154941			9.39684	15.5799	12.8239	7.39694	9.85566	3.98487		12.6002	7.07916	YES
hsa-miR-4756-5p	0.521551	0.155068			2.81905	9.58762	3.94583	11.5064	12.8124	5.9773		5.45083	10.0987	YES
hsa-miR-6765-3p	1.93968	0.155421			33.8286	242.088	68.0655	71.5038	26.6103	78.7011		114.661	58.9384	NO
hsa-miR-6827-3p	1.85514	0.15558			23.4921	45.5412	81.8759	7.39694	31.5381	42.8373		50.3031	27.2575	YES
hsa-miR-548ai	1.88978	0.155632			8.45715	13.183	7.89165	8.21883	2.9567	3.98487		9.84393	5.05346	YES
hsa-miR-145-3p	1.5204	0.156849			37.5873	37.152	32.5531	16.4377	28.5814	25.9016		35.7642	23.6402	YES
hsa-miR-1-3p	1.7013	0.157296			1153.93	790.979	242.668	512.855	203.027	569.836		729.193	428.572	NO
hsa-miR-4505	1.8024	0.157775			57.3207	14.3814	13.8104	18.9033	11.8268	16.9357		28.5042	15.8886	NO
hsa-miR-6797-3p	1.80228	0.157827			14.0953	9.58762	47.3499	14.7939	11.8268	12.9508		23.6776	13.1905	NO
hsa-miR-4460	0.575945	0.157955			8.45715	4.79381	7.89165	11.5064	14.7835	10.9584		7.04754	12.4161	YES
hsa-miR-4724-3p	0.569534	0.158401			8.45715	5.99227	7.89165	15.6158	16.7546	6.97352		7.44702	13.1146	NO
hsa-miR-6750-5p	1.66416	0.159594			15.0349	11.9845	15.7833	9.86259	7.88453	7.96973		14.2676	8.57228	YES
hsa-miR-5088-5p	1.67281	0.159673			15.0349	14.3814	34.526	9.86259	16.7546	11.9546		21.3141	12.8573	NO
hsa-miR-646.SNPA	1.78216	0.161834			19.7334	14.3814	6.9052	9.04071	3.94226	9.96217		13.6733	7.64838	NO
hsa-miR-524-5p	2.17765	0.161992			2.81905	9.58762	7.89165	4.10941	0.985566	3.98487		6.76611	3.02662	NO
hsa-miR-6732-3p	0.599448	0.162486			15.9746	5.99227	15.7833	27.944	22.668	12.9508		12.5834	21.1876	NO
hsa-miR-4673	1.95229	0.162653			13.1556	16.7783	95.6863	13.1501	25.6247	25.9016		41.8734	21.5588	NO
hsa-miR-4488	0.611434	0.163043			8.45715	9.58762	12.8239	20.5471	12.8124	16.9357		10.2896	16.765	YES
hsa-miR-6734-3p	1.62202	0.163327			17.854	13.183	28.6072	13.1501	9.85566	13.947		19.8814	12.3176	YES
hsa-miR-888-3p	1.96812	0.163494			10.3365	7.19072	5.91874	4.9313	4.92783	1.99243		7.81533	3.95052	YES
hsa-miR-3189-5p	1.88662	0.163948			12.2159	3.59536	14.7968	7.39694	4.92783	3.98487		10.2027	5.43655	NO
hsa-miR-196b-5p	0.644549	0.164138			106.184	212.126	158.82	156.158	290.742	292.888		159.043	246.596	YES
hsa-miR-30a-3p	0.733847	0.165021			10168.3	19218.4	10604.4	18986.3	19295.4	16211.4		13330.4	18164.4	YES
hsa-miR-6084	0.499832	0.165225			9.39684	2.39691	3.94583	12.3282	16.7546	2.98865		5.24652	10.6905	NO
hsa-miR-505-5p	0.533826	0.165672			6.57778	3.59536	3.94583	9.86259	6.89896	9.96217		4.70632	8.90791	YES
hsa-miR-526b-3p	1.81535	0.165695			9.39684	15.5799	7.89165	3.28753	5.9134	8.96595		10.9561	6.05563	NO
hsa-miR-196a-5p	1.26325	0.16605			7234.62	5818.49	7779.2	5237.86	5277.71	5976.3		6944.1	5497.29	YES
hsa-miR-6864-5p	0.552082	0.16628			7.51747	4.79381	3.94583	9.86259	8.87009	10.9584		5.41904	9.89702	YES
hsa-miR-3177-3p	0.689366	0.167604			941.563	781.391	636.265	1466.24	532.206	1423.59		786.406	1140.68	NO
hsa-miR-296-3p.SNPA	1.73902	0.171734			15.0349	9.58762	8.87811	7.39694	5.9134	5.9773		11.1669	6.42921	YES
hsa-miR-6770-3p	0.512263	0.171754			10.3365	20.3737	12.8239	15.6158	63.0762	5.9773		14.5114	28.2231	NO
hsa-miR-6859-5p	1.73846	0.171773			21.6127	11.9845	7.89165	9.04071	4.92783	9.96217		13.8296	7.9769	NO
hsa-miR-6832-3p	1.78164	0.172743			61.0794	65.9149	48.3364	6.57506	32.5237	59.773		58.4436	32.9572	NO
hsa-miR-511-3p	0.556834	0.173086			7.51747	3.59536	5.91874	13.972	8.87009	7.96973		5.67719	10.2706	YES
hsa-miR-4640-5p	1.81876	0.174634			12.2159	11.9845	5.91874	7.39694	5.9134	2.98865		10.0397	5.433	YES
hsa-miR-223-5p	1.86239	0.175481			9.39684	10.7861	8.87811	7.39694	0.985566	6.97352		9.68701	5.11868	YES
hsa-miR-562	1.68132	0.176145			18.7937	19.1752	19.7291	4.10941	19.7113	10.9584		19.2327	11.593	NO
hsa-miR-224-5p	1.381	0.176897			1421.74	1850.41	1921.62	677.231	1467.51	1616.86		1731.26	1253.87	YES
hsa-miR-2110.SNPC	0.707301	0.178793			587.302	379.91	528.741	1031.46	486.87	596.734		498.651	705.022	YES
hsa-miR-4519	1.51205	0.178812			123.099	122.242	107.524	44.3817	72.9319	116.557		117.622	77.957	NO
hsa-miR-615-5p	1.68545	0.179071			31.0096	104.265	63.1332	24.6565	67.0185	25.9016		66.1361	39.1922	YES
hsa-miR-2054	1.92544	0.179402			6.57778	11.9845	29.5937	1.64377	12.8124	10.9584		16.052	8.4715	NO
hsa-miR-4295	0.521766	0.179914			5.6381	5.99227	4.93228	3.28753	8.87009	19.9243		5.52088	10.694	NO
hsa-miR-653-5p	1.88381	0.180528			12.2159	3.59536	14.7968	7.39694	1.97113	6.97352		10.2027	5.4472	YES
hsa-miR-7845-5p	1.65007	0.180612			26.3111	13.183	12.8239	14.7939	9.85566	6.97352		17.4394	10.541	YES
hsa-miR-6777-5p	0.562017	0.180703			10.3365	4.79381	4.93228	18.9033	7.88453	8.96595		6.68754	11.9179	YES
hsa-miR-6885-5p	0.502118	0.181302			14.0953	27.5644	87.7946	15.6158	120.239	122.535		43.1514	86.1298	YES
hsa-miR-624-3p.SNPC	0.419989	0.181653			2.81905	1.19845	3.94583	13.972	3.94226	0.996217		2.65444	6.3035	NO
hsa-miR-3185	1.73909	0.182318			16.9143	33.5567	8.87811	8.21883	18.7258	6.97352		19.783	11.306	YES
hsa-miR-95-5p	1.46547	0.182787			88.3303	67.1134	74.9707	64.1068	61.1051	31.8789		76.8048	52.3636	YES
hsa-miR-4676-3p	1.59798	0.182988			18.7937	14.3814	13.8104	11.5064	7.88453	9.96217		15.6618	9.78435	YES
hsa-miR-4691-3p	1.68451	0.183519			15.9746	10.7861	10.851	5.75318	5.9134	10.9584		12.5372	7.54165	NO
hsa-miR-3151-5p	0.450867	0.18382			4.69842	0	3.94583	9.86259	7.88453	1.99243		2.88141	6.57985	NO
hsa-miR-3124-5p.SNPA	2.04274	0.184072			11.2762	2.39691	6.9052	2.46565	4.92783	2.98865		6.85944	3.46071	NO
hsa-miR-4725-3p	0.629068	0.18418			33.8286	105.464	42.4176	117.529	68.9896	100.618		60.57	95.7122	NO
hsa-miR-6503-3p	1.89723	0.185167			3.75873	15.5799	7.89165	3.28753	5.9134	4.98108		9.07676	4.72734	YES
hsa-miR-6127	1.61333	0.185775			12.2159	15.5799	23.675	7.39694	10.8412	13.947		17.1569	10.7284	YES
hsa-miR-338-3p	0.66105	0.186407			157.867	177.371	150.928	372.313	213.868	148.436		162.055	244.872	NO
hsa-miR-3121-3p	1.71427	0.186751			10.3365	11.9845	15.7833	7.39694	11.8268	2.98865		12.7015	7.40413	YES
hsa-miR-134-3p	1.79229	0.187			8.45715	9.58762	8.87811	3.28753	6.89896	4.98108		8.9743	5.05586	YES
hsa-miR-6851-5p	0.585808	0.187523			5.6381	4.79381	8.87811	12.3282	10.8412	9.96217		6.43667	11.0439	YES
hsa-miR-3200-5p	1.79159	0.187737			14.0953	8.38917	6.9052	7.39694	2.9567	5.9773		9.79654	5.44365	YES
hsa-miR-6090	1.57906	0.188001			18.7937	25.1675	11.8375	13.1501	10.8412	10.9584		18.5996	11.6499	YES
hsa-miR-130a-5p	1.68394	0.188651			15.9746	19.1752	14.7968	18.0814	4.92783	5.9773		16.6489	9.66218	NO
hsa-miR-151b	1.5047	0.189204			1619.07	6753.28	2457.26	2828.92	2148.53	2218.57		3609.87	2398.68	NO
hsa-miR-4653-3p	1.71725	0.190243			16.9143	5.99227	12.8239	9.04071	6.89896	4.98108		11.9102	6.97358	NO
hsa-miR-4482-5p	1.54061	0.19028			18.7937	26.366	27.6208	9.86259	20.6969	16.9357		24.2601	15.8317	YES
hsa-miR-1911-3p	1.88217	0.190822			44.1651	311.598	314.68	52.6005	105.456	198.247		223.481	118.768	NO
hsa-miR-642a-3p	0.678487	0.191594			42.2858	43.1443	41.4312	91.229	52.235	42.8373		42.2871	62.1004	YES
hsa-miR-22-3p	0.763228	0.192223			1804.19	1420.17	1815.08	3073.84	1839.07	1689.58		1679.81	2200.83	NO
hsa-miR-128-2-5p	0.452981	0.192333			2.81905	1.19845	3.94583	10.6845	1.97113	4.98108		2.65444	5.8789	YES
hsa-miR-3927-3p	1.97774	0.192377			13.1556	5.99227	3.94583	6.57506	2.9567	1.99243		7.69789	3.8414	YES
hsa-miR-212-3p	0.636139	0.192623			11.2762	10.7861	19.7291	21.3689	14.7835	29.8865		13.9305	22.013	YES
hsa-miR-4695-3p	1.64147	0.192756			29.1302	51.5335	17.7562	24.6565	8.87009	25.9016		32.8066	19.8094	NO
hsa-miR-4495	1.68506	0.193917			9.39684	11.9845	12.8239	8.21883	7.88453	3.98487		11.4018	6.69607	YES
hsa-miR-2117	1.48887	0.194515			67.6572	80.2964	84.8353	27.944	55.1917	73.72		77.5963	52.2852	YES
hsa-miR-4324	0.562662	0.194614			4.69842	3.59536	9.86457	16.4377	8.87009	6.97352		6.05278	10.7604	NO
hsa-miR-6825-5p	0.601227	0.194821			6.57778	5.99227	9.86457	16.4377	9.85566	10.9584		7.47821	12.4172	YES
hsa-miR-6845-3p	0.578982	0.195409			16.9143	9.58762	7.89165	12.3282	9.85566	37.8562		11.4645	20.0134	NO
hsa-miR-654-5p	1.56966	0.195889			15.9746	16.7783	21.702	8.21883	9.85566	16.9357		18.1517	11.6701	YES
hsa-miR-3688-3p	1.7932	0.197969			12.2159	9.58762	4.93228	4.10941	5.9134	4.98108		8.91193	5.0013	NO
hsa-miR-6779-5p	1.58083	0.199326			17.854	45.5412	68.0655	30.4097	23.6536	28.8903		43.8202	27.6512	NO
hsa-miR-320b	0.760388	0.199355			349.562	534.51	482.377	552.305	575.57	668.461		455.483	598.779	YES
hsa-miR-8072	1.55693	0.200173			16.9143	20.3737	43.4041	17.2595	15.7691	18.9281		26.8974	17.3189	NO
hsa-miR-4290	0.585561	0.20068			8.45715	9.58762	4.93228	13.1501	5.9134	19.9243		7.65902	12.996	NO
hsa-miR-548ae-3p	1.79403	0.201142			6.57778	9.58762	8.87811	4.9313	5.9134	2.98865		8.34784	4.61111	YES
hsa-miR-6833-3p	0.682693	0.201798			19.7334	22.7706	21.702	23.8346	32.5237	37.8562		21.402	31.4048	YES
hsa-miR-491-3p	0.582128	0.202124			3.75873	9.58762	4.93228	9.86259	10.8412	9.96217		6.09288	10.222	YES
hsa-miR-5191	1.64191	0.202855			30.0699	10.7861	13.8104	16.4377	8.87009	7.96973		18.2221	11.0925	YES
hsa-miR-4753-3p	0.602781	0.202924			7.51747	10.7861	3.94583	10.6845	12.8124	12.9508		7.41646	12.1492	YES
hsa-miR-4302.SNPC	1.58732	0.203611			48.8635	35.9536	14.7968	28.7659	16.7546	16.9357		33.2047	20.8187	NO
hsa-miR-8071	1.83983	0.204892			41.3461	77.8995	104.564	17.2595	93.6288	10.9584		74.6033	40.6156	NO
hsa-miR-548an	1.79456	0.205624			59.2001	40.7474	95.6863	8.21883	23.6536	77.7049		65.2113	36.5258	YES
hsa-miR-4494	0.625747	0.205745			7.51747	8.38917	9.86457	10.6845	16.7546	13.947		8.5904	13.7954	YES
hsa-miR-3117-5p	0.488905	0.205913			5.6381	1.19845	2.95937	12.3282	3.94226	3.98487		3.26531	6.75179	YES
hsa-miR-188-5p	0.691816	0.207653			34.7683	58.7242	72.9978	74.7913	67.0185	98.6255		55.4968	80.1451	YES
hsa-miR-487b-3p	1.79086	0.207825			6.57778	7.19072	13.8104	8.21883	2.9567	3.98487		9.19297	5.05346	NO
hsa-let-7i-3p	0.650408	0.208464			15.0349	41.9459	49.3228	40.2722	61.1051	61.7654		35.4345	54.3809	YES
hsa-miR-6784-5p	0.590554	0.208915			10.3365	3.59536	8.87811	10.6845	7.88453	20.9206		7.60333	13.1632	YES
hsa-miR-190a-3p	1.61655	0.209462			21.6127	16.7783	8.87811	13.1501	9.85566	5.9773		15.7564	9.66103	YES
hsa-miR-6783-3p	1.50785	0.209639			126.857	41.9459	68.0655	47.6692	48.2927	61.7654		78.9562	52.5758	NO
hsa-miR-6801-5p	1.5479	0.209895			14.0953	21.5722	13.8104	9.04071	11.8268	10.9584		16.4926	10.6086	YES
hsa-miR-1292-3p	0.649993	0.210218			29.1302	14.3814	17.7562	46.8473	21.6824	25.9016		20.4226	31.4771	YES
hsa-miR-518a-3p	0.431262	0.210287			1.87937	2.39691	1.97291	8.21883	4.92783	0.996217		2.08306	4.71429	NO
hsa-miR-7157-3p	0.609376	0.211949			9.39684	5.99227	11.8375	23.8346	11.8268	8.96595		9.07553	14.8758	NO
hsa-miR-6511a-5p	0.569272	0.212159			109.943	395.49	288.045	110.132	807.178	476.192		264.493	464.501	YES
hsa-miR-6730-3p	0.573921	0.212219			25.3715	8.38917	8.87811	32.0534	6.89896	35.8638		14.2129	24.9387	NO
hsa-miR-548aw	0.601855	0.21222			6.57778	15.5799	3.94583	16.4377	15.7691	9.96217		8.70117	14.0563	YES
hsa-miR-3622b-3p.SNPA	1.51711	0.212594			14.0953	21.5722	20.7156	13.1501	13.7979	9.96217		18.7943	12.3034	YES
hsa-miR-455-3p	1.28829	0.21408			2869.79	2535.93	3070.84	1438.29	2380.14	2762.51		2825.52	2193.65	YES
hsa-miR-6856-5p	0.637268	0.215437			15.0349	7.19072	12.8239	24.6565	19.7113	10.9584		11.6832	18.4421	NO
hsa-miR-1286	0.572156	0.215726			18.7937	62.3196	5.91874	37.8066	52.235	60.7692		29.0107	50.2703	NO
hsa-miR-590-5p	0.552944	0.216299			5.6381	4.79381	2.95937	7.39694	4.92783	11.9546		4.46376	8.09312	YES
hsa-miR-34c-5p	1.97997	0.216896			11.2762	4.79381	3.94583	3.28753	0.985566	5.9773		6.67195	3.4168	NO
hsa-miR-494-5p	1.72784	0.217856			6.57778	10.7861	9.86457	6.57506	2.9567	5.9773		9.07614	5.16969	YES
hsa-miR-4763-3p	1.65787	0.217962			17.854	92.2809	34.526	32.0534	17.7402	36.86		48.2203	28.8845	NO
hsa-miR-6080	0.590714	0.218156			5.6381	8.38917	7.89165	20.5471	9.85566	5.9773		7.30631	12.1267	NO
hsa-miR-6750-3p	0.615069	0.218254			6.57778	7.19072	6.9052	9.86259	10.8412	12.9508		6.89123	11.2182	YES
hsa-miR-770-5p	1.64648	0.218306			10.3365	13.183	9.86457	9.04071	6.89896	3.98487		11.128	6.64151	YES
hsa-miR-424-5p	1.71597	0.218354			10.3365	11.9845	6.9052	3.28753	4.92783	8.96595		9.74208	5.7271	NO
hsa-miR-1537-3p	0.533672	0.2184			1.87937	2.39691	7.89165	9.04071	4.92783	8.96595		4.05598	7.64483	YES
hsa-miR-6735-5p	0.681674	0.218431			15.0349	25.1675	17.7562	22.1908	32.5237	29.8865		19.3196	28.2003	YES
hsa-miR-6781-5p	0.562882	0.220509			25.3715	8.38917	15.7833	63.285	12.8124	11.9546		16.5146	29.3506	NO
hsa-miR-3154	0.620993	0.220666			19.7334	9.58762	12.8239	18.9033	10.8412	38.8525		14.0483	22.8657	NO
hsa-miR-548ag	0.560221	0.220713			12.2159	7.19072	9.86457	36.1628	11.8268	3.98487		9.75706	17.3248	NO
hsa-miR-105-5p.SNPC	1.23649	0.220921			2724.14	2002.62	2595.37	1913.34	1705.03	2304.25		2440.71	1974.21	YES
hsa-miR-4663	0.652871	0.221372			12.2159	9.58762	9.86457	19.7252	12.8124	15.9395		10.556	16.159	YES
hsa-miR-29b-1-5p	0.640553	0.222921			68.5969	158.196	151.914	313.959	164.589	111.576		126.236	196.708	NO
hsa-miR-6812-5p	0.568295	0.223453			10.3365	28.7629	16.7698	9.04071	67.0185	21.9168		18.6231	32.6587	NO
hsa-miR-3713	0.542665	0.223707			5.6381	2.39691	3.94583	5.75318	4.92783	11.9546		3.99361	7.5452	YES
hsa-miR-4795-3p	0.574754	0.223731			9.39684	3.59536	3.94583	14.7939	5.9134	8.96595		5.64601	9.89108	YES
hsa-miR-548ap-3p	1.45282	0.225998			29.1302	25.1675	21.702	21.3689	14.7835	15.9395		25.3333	17.364	YES
hsa-miR-4457	1.77819	0.226085			13.1556	9.58762	3.94583	3.28753	3.94226	7.96973		8.89634	5.06651	NO
hsa-miR-5690	0.642527	0.226219			6.57778	9.58762	15.7833	12.3282	18.7258	18.9281		10.6496	16.6607	YES
hsa-miR-5003-3p	1.78934	0.227303			6.57778	14.3814	12.8239	12.3282	0.985566	4.98108		11.2611	6.0983	NO
hsa-miR-4762-5p	0.624395	0.22746			8.45715	10.7861	4.93228	10.6845	10.8412	16.9357		8.0585	12.8205	YES
hsa-miR-588	0.556027	0.227678			7.51747	1.19845	6.9052	15.6158	4.92783	7.96973		5.20704	9.50444	YES
hsa-miR-8485	1.43288	0.228193			28.1905	25.1675	33.5395	16.4377	22.668	21.9168		28.9658	20.3408	YES
hsa-miR-5706	0.664605	0.228943			12.2159	13.183	12.8239	26.3002	14.7835	15.9395		12.7409	19.0077	YES
hsa-miR-1193	1.65643	0.229176			25.3715	5.99227	14.7968	13.1501	9.85566	4.98108		15.3869	9.32895	NO
hsa-miR-196a-3p.SNPC	1.52172	0.229422			24.4318	25.1675	28.6072	27.1221	15.7691	7.96973		26.0688	16.9536	NO
hsa-miR-449b-3p	0.678246	0.230325			59.2001	97.0747	68.0655	66.5725	93.6288	170.353		74.7801	110.185	NO
hsa-miR-1268a.SNPC	0.726065	0.230454			1197.16	1663.45	2291.54	1207.35	2608.79	3280.54		1717.38	2365.56	YES
hsa-miR-7106-3p	0.620708	0.230547			17.854	5.99227	10.851	30.4097	10.8412	14.9433		11.5658	18.7314	YES
hsa-miR-6848-3p	1.59677	0.230741			7.51747	22.7706	16.7698	6.57506	12.8124	9.96217		15.6859	9.7832	YES
hsa-miR-875-5p	0.647281	0.231669			7.51747	9.58762	9.86457	15.6158	11.8268	13.947		8.98989	13.7965	YES
hsa-miR-4690-3p	0.491894	0.232269			8.45715	125.838	336.382	129.036	446.461	381.551		156.892	319.016	YES
hsa-miR-4694-5p	0.619165	0.232674			7.51747	5.99227	6.9052	13.1501	7.88453	11.9546		6.80498	10.9964	YES
hsa-miR-4422	0.578644	0.233657			4.69842	7.19072	9.86457	3.28753	16.7546	17.9319		7.25123	12.658	NO
hsa-miR-302b-3p	0.514217	0.234013			3.75873	3.59536	2.95937	2.46565	4.92783	12.9508		3.43782	6.78143	NO
hsa-miR-4646-3p	1.73385	0.234211			25.3715	9.58762	4.93228	7.39694	11.8268	3.98487		13.2971	7.7362	NO
hsa-miR-4659a-5p	0.54586	0.234286			5.6381	2.39691	2.95937	5.75318	8.87009	5.9773		3.66479	6.86686	YES
hsa-miR-6515-5p	0.665901	0.235116			18.7937	20.3737	23.675	20.5471	51.2494	22.913		20.9474	31.5698	NO
hsa-miR-2277-5p	1.31205	0.235373			648.382	451.817	483.364	356.697	355.789	495.12		527.854	402.535	NO
hsa-miR-676-3p	0.71874	0.2359			70.4763	67.1134	75.9572	138.076	74.903	83.6822		71.1823	98.8872	YES
hsa-miR-1252-5p.SNPC	1.68038	0.236286			15.9746	5.99227	9.86457	9.04071	2.9567	6.97352		10.6105	6.32364	YES
hsa-miR-191-3p	0.689985	0.236604			73.2953	70.7087	83.8488	175.061	74.903	79.6973		75.951	109.887	NO
hsa-miR-2277-3p.SNPA	0.623961	0.236805			97.7271	933.595	473.499	722.435	894.894	792.989		501.607	803.439	NO
hsa-miR-6819-3p	0.640595	0.23733			6.57778	8.38917	8.87811	12.3282	12.8124	11.9546		7.94836	12.3651	YES
hsa-miR-6746-3p	0.668417	0.237916			15.0349	7.19072	17.7562	18.0814	18.7258	23.9092		13.3273	20.2388	YES
hsa-miR-4470	0.629864	0.239122			9.39684	7.19072	16.7698	8.21883	21.6824	23.9092		11.1191	17.9368	NO
hsa-miR-3124-5p.SNPC	0.673613	0.240051			12.2159	11.9845	14.7968	22.1908	22.668	12.9508		12.9991	19.2699	NO
hsa-miR-4266	0.478382	0.240415			2.81905	0	3.94583	5.75318	4.92783	3.98487		2.25496	4.88863	YES
hsa-miR-365b-3p	1.46149	0.240809			203.911	366.727	425.163	138.076	315.381	228.134		331.934	227.197	YES
hsa-miR-488-3p	1.5766	0.240847			19.7334	8.38917	14.7968	11.5064	10.8412	4.98108		14.3065	9.10956	NO
hsa-miR-576-3p.SNPC	1.30619	0.240855			856.991	618.402	611.603	373.135	618.935	606.696		695.665	532.922	NO
hsa-miR-6743-3p	0.654288	0.240871			7.51747	17.9768	9.86457	22.1908	17.7402	12.9508		11.7863	17.6273	NO
hsa-miR-5696	1.47445	0.243291			35.708	28.7629	24.6614	31.2315	14.7835	13.947		29.7108	19.9874	YES
hsa-miR-941.SNPA	1.34047	0.243555			9040.7	5870.02	7731.85	3176.58	5786.26	7929.89		7547.52	5630.91	NO
hsa-miR-4538	1.61118	0.244456			10.3365	9.58762	9.86457	6.57506	4.92783	6.97352		9.92957	6.1588	YES
hsa-miR-1243	1.63998	0.24446			12.2159	8.38917	7.89165	7.39694	4.92783	4.98108		9.4989	5.76862	YES
hsa-miR-645	1.91891	0.24595			4.69842	9.58762	5.91874	1.64377	0.985566	7.96973		6.73493	3.53302	NO
hsa-miR-4711-3p	0.68444	0.246306			13.1556	37.152	23.675	39.4504	30.5525	36.86		24.6609	35.621	NO
hsa-miR-587	0.527432	0.246588			4.69842	1.19845	6.9052	16.4377	2.9567	4.98108		4.26736	8.12514	NO
hsa-miR-431-3p	1.592	0.246657			13.1556	10.7861	9.86457	7.39694	9.85566	3.98487		11.2687	7.07916	YES
hsa-miR-4727-5p	0.683703	0.247213			13.1556	14.3814	16.7698	15.6158	28.5814	20.9206		14.7689	21.7059	YES
hsa-miR-5682	1.66783	0.248779			16.9143	10.7861	10.851	14.7939	5.9134	1.99243		12.8505	7.56657	YES
hsa-miR-6764-5p	1.46934	0.249443			18.7937	17.9768	14.7968	13.1501	10.8412	10.9584		17.1891	11.6499	YES
hsa-miR-3199	1.653	0.249568			8.45715	10.7861	8.87811	3.28753	4.92783	8.96595		9.37378	5.7271	NO
hsa-miR-372-3p	0.677254	0.249653			15.0349	10.7861	11.8375	16.4377	24.6391	14.9433		12.5528	18.6734	YES
hsa-miR-5189-5p	1.65222	0.250321			80.8128	9.58762	51.2957	18.0814	38.4371	29.8865		47.2321	28.8017	NO
hsa-miR-7113-3p	1.53176	0.250387			12.2159	11.9845	21.702	6.57506	10.8412	12.9508		15.3008	10.1224	YES
hsa-miR-668-5p	0.532306	0.25053			1.87937	10.7861	0.986457	5.75318	5.9134	12.9508		4.55063	8.2058	NO
hsa-miR-2682-3p	0.58352	0.250803			0.939684	7.19072	12.8239	9.04071	9.85566	16.9357		6.98478	11.944	YES
hsa-miR-936.SNPA	1.5559	0.251051			15.0349	7.19072	17.7562	8.21883	10.8412	6.97352		13.3273	8.67786	NO
hsa-miR-4319	1.58604	0.251108			11.2762	7.19072	16.7698	5.75318	9.85566	6.97352		11.7456	7.52745	NO
hsa-miR-1268b	0.663595	0.252253			24977.7	15482.8	28573.7	10354.9	28671.1	65006.1		23011.4	34677.4	NO
hsa-miR-575	1.71329	0.252488			10.3365	10.7861	10.851	13.1501	2.9567	1.99243		10.6579	6.03308	NO
hsa-miR-3622b-5p.SNPC	1.80499	0.252543			6.57778	8.38917	4.93228	5.75318	2.9567	1.99243		6.63308	3.56744	YES
hsa-miR-7156-3p	0.640381	0.252666			35.708	46.7397	30.5802	17.2595	89.6865	69.7352		37.6759	58.8937	NO
hsa-miR-6761-3p	1.59326	0.252809			31.0096	13.183	9.86457	5.75318	12.8124	15.9395		18.019	11.5017	NO
hsa-miR-4293.SNPC	0.61105	0.253331			5.6381	4.79381	5.91874	9.04071	7.88453	9.96217		5.45022	8.96247	YES
hsa-miR-203b-5p	1.32622	0.253686			1576.79	2157.22	2778.85	1018.31	1481.31	2411.84		2170.95	1637.15	YES
hsa-miR-6756-3p	1.60048	0.254045			15.0349	37.152	67.0791	39.4504	21.6824	12.9508		39.7553	24.6945	NO
hsa-miR-4517	0.649498	0.254507			8.45715	7.19072	9.86457	9.04071	13.7979	16.9357		8.50415	13.2581	YES
hsa-miR-6087	0.625527	0.257658			5.6381	7.19072	7.89165	6.57506	10.8412	15.9395		6.90682	11.1186	YES
hsa-miR-4522	0.658652	0.258016			14.0953	9.58762	17.7562	19.7252	10.8412	32.8752		13.813	21.1472	YES
hsa-miR-329-5p	1.50257	0.258271			17.854	14.3814	12.8239	6.57506	12.8124	10.9584		15.0198	10.1153	YES
hsa-miR-1208	1.54635	0.259186			1108.83	816.147	813.827	110.132	826.89	834.83		912.933	590.617	NO
hsa-miR-4434	1.62638	0.259346			9.39684	15.5799	6.9052	7.39694	8.87009	2.98865		10.6273	6.41856	YES
hsa-miR-21-3p	0.646507	0.259613			1246.02	10263.6	4610.7	9239.6	10345.5	5347.69		5373.42	8310.93	YES
hsa-miR-3943	0.612262	0.260642			7.51747	14.3814	5.91874	7.39694	9.85566	27.8941		9.27255	15.0489	NO
hsa-miR-6821-3p	1.51127	0.2608			22.5524	9.58762	13.8104	9.04071	9.85566	11.9546		15.3168	10.2837	NO
hsa-miR-6886-3p	1.3993	0.260864			55.4413	55.1288	51.2957	27.944	58.1484	29.8865		53.9553	38.6596	NO
hsa-miR-548az-3p	1.5671	0.261179			5.6381	19.1752	21.702	11.5064	9.85566	7.96973		15.5051	9.77725	NO
hsa-miR-6786-3p	1.47906	0.261432			37.5873	37.152	13.8104	23.8346	14.7835	20.9206		29.5166	19.8462	NO
hsa-miR-4296	1.64651	0.261635			15.0349	8.38917	46.3635	20.5471	6.89896	14.9433		23.2625	14.1298	NO
hsa-miR-208a-5p	1.73988	0.26315			10.3365	9.58762	2.95937	3.28753	3.94226	5.9773		7.62784	4.40236	NO
hsa-miR-92a-1-5p.SNPB	1.78476	0.26353			4.69842	3.59536	12.8239	4.9313	3.94226	2.98865		7.03924	3.95407	NO
hsa-miR-4790-5p	1.61796	0.263875			8.45715	10.7861	7.89165	5.75318	6.89896	3.98487		9.04496	5.54567	YES
hsa-miR-642b-3p	0.712917	0.264172			33.8286	35.9536	23.675	59.9974	37.4515	32.8752		31.1524	43.4414	YES
hsa-miR-485-5p	1.45035	0.265431			20.673	19.1752	15.7833	9.86259	16.7546	11.9546		18.5439	12.8573	YES
hsa-miR-4648	1.54818	0.267014			10.3365	9.58762	12.8239	8.21883	5.9134	6.97352		10.916	7.03525	YES
hsa-miR-4798-5p	1.5758	0.267046			26.3111	5.99227	15.7833	14.7939	7.88453	7.96973		16.0289	10.216	NO
hsa-miR-550a-5p	0.712298	0.267274			37.5873	31.1598	50.3093	78.9007	50.2639	37.8562		39.6855	55.6736	NO
hsa-miR-635	0.634805	0.267388			14.0953	8.38917	3.94583	19.7252	8.87009	12.9508		8.81008	13.8487	YES
hsa-miR-4665-5p	1.5123	0.267401			12.2159	9.58762	19.7291	10.6845	8.87009	7.96973		13.8442	9.17477	YES
hsa-miR-1587	1.68734	0.267686			7.51747	4.79381	10.851	4.9313	5.9134	2.98865		7.72077	4.61111	NO
hsa-miR-4699-3p	0.643831	0.268083			15.0349	4.79381	8.87811	22.1908	12.8124	9.96217		9.56895	14.9885	YES
hsa-miR-4286	1.23987	0.268106			2073.88	2399.3	2928.79	1541.85	1881.45	2547.33		2467.32	1990.21	YES
hsa-miR-181b-2-3p	1.82919	0.268308			5.6381	7.19072	6.9052	7.39694	1.97113	0.996217		6.57801	3.45476	NO
hsa-miR-133b	1.39263	0.268706			27.2508	31.1598	30.5802	15.6158	25.6247	22.913		29.6636	21.3845	YES
hsa-miR-129-2-3p	0.540028	0.269137			5.6381	2.39691	1.97291	4.10941	3.94226	10.9584		3.33597	6.33669	NO
hsa-miR-668-3p	0.539919	0.269457			26.3111	8.38917	7.89165	64.9287	5.9134	7.96973		14.1973	26.2706	NO
hsa-miR-4737	1.49174	0.270984			29.1302	28.7629	19.7291	29.5878	12.8124	8.96595		25.8741	17.122	NO
hsa-miR-4527	0.657042	0.271015			5.6381	8.38917	10.851	14.7939	10.8412	11.9546		8.29277	12.5299	YES
hsa-miR-373-3p	0.564222	0.271576			8.45715	4.79381	0.986457	5.75318	14.7835	4.98108		4.74581	8.50592	NO
hsa-miR-219a-2-3p	0.612673	0.272894			5.6381	4.79381	4.93228	7.39694	6.89896	10.9584		5.1214	8.4181	YES
hsa-miR-377-5p	1.90648	0.274694			0.939684	10.7861	9.86457	3.28753	6.89896	0.996217		7.19678	3.72757	NO
hsa-miR-3653-5p	1.50816	0.27538			86.4509	86.2886	71.0249	104.379	28.5814	27.8941		81.2548	53.6182	NO
hsa-miR-924	0.691929	0.275886			16.9143	61.1211	51.2957	59.1756	64.0618	62.7617		43.1104	61.9997	YES
hsa-miR-135a-5p	0.655106	0.27623			6.57778	19.1752	26.6343	15.6158	37.4515	26.8979		17.4625	26.655	YES
hsa-miR-629-5p.SNPA	1.7188	0.276418			9.39684	14.3814	1.97291	5.75318	3.94226	4.98108		8.58373	4.89218	NO
hsa-miR-1271-3p	1.66496	0.277326			14.0953	8.38917	5.91874	9.86259	4.92783	1.99243		9.46772	5.59428	YES
hsa-miR-99a-3p	0.723129	0.277487			87.3906	57.5257	80.8894	147.939	94.6143	69.7352		75.2686	104.096	NO
hsa-miR-6500-5p	0.709596	0.277572			12.2159	26.366	23.675	29.5878	31.5381	25.9016		20.7523	29.0092	YES
hsa-miR-4803	0.651282	0.277837			13.1556	7.19072	13.8104	29.5878	8.87009	13.947		11.3856	17.4683	YES
hsa-miR-8075	1.40544	0.278108			27.2508	21.5722	21.702	14.7939	21.6824	13.947		23.5083	16.8078	NO
hsa-miR-4433a-5p	0.694372	0.278635			13.1556	9.58762	11.8375	16.4377	15.7691	17.9319		11.5269	16.7129	YES
hsa-miR-6866-3p	1.57559	0.278818			11.2762	4.79381	19.7291	9.04071	6.89896	6.97352		11.933	7.63773	NO
hsa-miR-221-5p	1.35231	0.279193			339.226	401.482	280.154	203.827	352.833	198.247		340.287	251.636	YES
hsa-miR-548f-3p	1.44106	0.279875			392.788	209.729	485.337	132.323	295.67	327.755		362.618	251.916	NO
hsa-miR-6512-3p	0.647836	0.281108			13.1556	7.19072	7.89165	18.0814	19.7113	5.9773		9.41265	14.59	NO
hsa-miR-6788-3p	0.664446	0.28247			14.0953	11.9845	36.4989	47.6692	23.6536	22.913		20.8596	31.4119	NO
hsa-miR-3171	0.618771	0.282916			4.69842	5.99227	6.9052	4.9313	14.7835	8.96595		5.86529	9.56025	YES
hsa-miR-6749-3p	1.58039	0.283183			17.854	47.9381	19.7291	13.1501	6.89896	33.8714		28.5071	17.9735	NO
hsa-miR-3621	1.47948	0.283322			14.0953	10.7861	14.7968	8.21883	10.8412	7.96973		13.2261	9.00993	NO
hsa-miR-4439	1.58629	0.283377			14.0953	9.58762	6.9052	7.39694	8.87009	2.98865		10.196	6.41856	YES
hsa-miR-1203	0.540232	0.283792			65.7778	9.58762	13.8104	130.679	20.6969	13.947		29.7253	55.1078	YES
hsa-miR-3682-3p	0.687992	0.283874			23.4921	11.9845	11.8375	18.9033	17.7402	32.8752		15.7714	23.1729	NO
hsa-miR-3925-5p	0.660806	0.284013			12.2159	5.99227	6.9052	16.4377	10.8412	10.9584		8.37112	12.7458	YES
hsa-miR-658	1.61047	0.284155			8.45715	7.19072	35.5124	13.972	9.85566	7.96973		17.0534	10.5991	NO
hsa-miR-302d-5p	0.555783	0.284737			5.6381	0	4.93228	4.10941	8.87009	6.97352		3.52346	6.65101	NO
hsa-miR-6802-3p	1.37205	0.285176			33.8286	29.9613	49.3228	32.8753	26.6103	22.913		37.7043	27.4662	YES
hsa-miR-2116-5p	0.583587	0.285894			6.57778	2.39691	3.94583	12.3282	4.92783	4.98108		4.30684	7.41238	YES
hsa-miR-574-3p	1.35421	0.286286			252.775	527.319	318.625	246.565	240.478	323.77		366.24	270.271	NO
hsa-miR-1281	0.646066	0.286658			5.6381	9.58762	6.9052	7.39694	16.7546	9.96217		7.37697	11.3712	YES
hsa-miR-6501-3p	1.603	0.287965			10.3365	7.19072	7.89165	3.28753	6.89896	5.9773		8.47296	5.38793	YES
hsa-miR-662.SNPA	0.632081	0.288361			2.81905	9.58762	6.9052	8.21883	8.87009	12.9508		6.43729	10.0132	NO
hsa-miR-581.SNPC	0.707835	0.288775			12.2159	11.9845	16.7698	22.1908	17.7402	17.9319		13.6567	19.2876	YES
hsa-miR-892c-5p	0.639736	0.289528			6.57778	4.79381	8.87811	14.7939	5.9134	10.9584		6.7499	10.5552	YES
hsa-miR-1207-3p	0.580782	0.290832			4.69842	2.39691	7.89165	13.972	1.97113	9.96217		4.99566	8.6351	NO
hsa-miR-378f	0.730792	0.29093			227.403	202.539	351.179	288.481	272.016	509.067		260.374	356.521	YES
hsa-miR-130a-3p	1.81207	0.291115			3.75873	9.58762	3.94583	2.46565	1.97113	4.98108		5.76406	3.13929	NO
hsa-miR-1301-5p	0.635539	0.29147			4.69842	11.9845	3.94583	9.86259	13.7979	7.96973		6.87626	10.5434	YES
hsa-miR-4539	0.637373	0.29283			3.75873	7.19072	12.8239	11.5064	6.89896	18.9281		7.92446	12.4445	NO
hsa-miR-6753-5p	1.74385	0.293272			7.51747	52.7319	16.7698	2.46565	14.7835	26.8979		25.6731	14.7157	NO
hsa-miR-6076	0.644503	0.293412			22.5524	7.19072	5.91874	27.944	16.7546	10.9584		11.8873	18.5523	YES
hsa-miR-3160-3p	0.57267	0.294434			2.81905	2.39691	5.91874	4.9313	10.8412	3.98487		3.71157	6.5858	NO
hsa-miR-3682-5p	1.49189	0.294503			14.0953	8.38917	14.7968	6.57506	10.8412	7.96973		12.4271	8.46201	NO
hsa-miR-4667-5p	1.43693	0.294628			15.0349	14.3814	16.7698	13.1501	8.87009	9.96217		15.3954	10.6608	YES
hsa-miR-556-3p	1.36442	0.294729			40.4064	27.5644	30.5802	29.5878	21.6824	20.9206		32.8503	24.0636	YES
hsa-miR-6789-5p	0.63852	0.295258			19.7334	63.518	20.7156	29.5878	100.528	31.8789		34.6557	53.9981	YES
hsa-miR-1910-3p	0.634295	0.295875			10.3365	9.58762	20.7156	31.2315	4.92783	27.8941		13.5466	21.3511	NO
hsa-miR-3170	0.707422	0.296006			13.1556	11.9845	23.675	18.0814	25.6247	25.9016		16.2717	23.2026	YES
hsa-miR-2115-5p	1.56655	0.29622			7.51747	9.58762	10.851	4.10941	4.92783	8.96595		9.31871	6.00106	YES
hsa-miR-7161-5p	0.617529	0.296405			11.2762	9.58762	8.87811	33.6972	4.92783	8.96595		9.91398	15.8637	NO
hsa-miR-3167	0.620244	0.296738			1.87937	5.99227	8.87811	9.86259	6.89896	9.96217		5.58325	8.90791	YES
hsa-miR-650	0.611115	0.296983			15.9746	23.9691	7.89165	48.4911	4.92783	23.9092		15.9451	25.776	NO
hsa-miR-1296-3p	1.52309	0.298084			25.3715	8.38917	17.7562	5.75318	9.85566	18.9281		17.1723	11.5123	NO
hsa-miR-425-5p	1.20945	0.299087			7762.73	5328.32	7520.75	5073.48	5670.95	6299.08		6870.6	5681.17	NO
hsa-miR-6841-3p	1.49177	0.299361			14.0953	8.38917	11.8375	7.39694	7.88453	7.96973		11.4406	7.7504	YES
hsa-miR-223-3p	1.41867	0.299682			14.0953	17.9768	19.7291	9.86259	11.8268	14.9433		17.2671	12.2109	YES
hsa-miR-500a-3p	0.816313	0.300192			775.239	1232.01	1177.83	1296.11	1515.8	1088.86		1061.69	1300.26	NO
hsa-miR-211-3p	1.55409	0.300489			4.69842	19.1752	13.8104	9.86259	4.92783	8.96595		12.5614	7.91879	NO
hsa-miR-6079	1.51023	0.300626			17.854	7.19072	10.851	8.21883	9.85566	5.9773		11.9652	8.01726	NO
hsa-miR-548d-3p	0.654497	0.300709			5.6381	5.99227	7.89165	8.21883	10.8412	10.9584		6.50734	10.0061	YES
hsa-miR-4253	0.69802	0.301279			12.2159	10.7861	8.87811	13.1501	15.7691	16.9357		10.6267	15.285	YES
hsa-miR-631	1.58395	0.301327			90.2096	16.7783	22.6885	18.9033	19.7113	43.8335		43.2255	27.4827	NO
hsa-miR-4778-5p	0.650043	0.303954			6.57778	4.79381	7.89165	8.21883	7.88453	13.947		6.42108	10.0168	YES
hsa-miR-4468	1.43371	0.304055			29.1302	11.9845	18.7427	10.6845	17.7402	13.947		19.9525	14.1239	NO
hsa-miR-6824-3p	0.631516	0.304809			5.6381	9.58762	4.93228	4.10941	11.8268	15.9395		6.71934	10.6252	NO
hsa-miR-7704	0.556078	0.305488			138.133	149.807	28.6072	463.542	61.1051	43.8335		105.516	189.493	NO
hsa-miR-1225-5p	1.68163	0.305535			4.69842	8.38917	5.91874	3.28753	3.94226	3.98487		6.33544	3.73822	YES
hsa-miR-6884-5p	0.699962	0.305687			9.39684	16.7783	8.87811	14.7939	17.7402	16.9357		11.6844	16.4899	YES
hsa-miR-6507-3p	1.38222	0.306077			29.1302	17.9768	28.6072	22.1908	18.7258	13.947		25.2381	18.2879	NO
hsa-miR-3169	1.52495	0.306322			9.39684	11.9845	14.7968	3.28753	12.8124	7.96973		12.0594	8.02321	NO
hsa-miR-6816-5p	0.449679	0.30638			200.153	83.8917	620.481	1503.22	340.02	168.361		301.509	670.535	NO
hsa-miR-4257.SNPA	0.599963	0.306549			12.2159	1.19845	3.94583	15.6158	7.88453	5.9773		5.78672	9.82587	YES
hsa-miR-655-3p	0.71646	0.306577			20.673	16.7783	12.8239	31.2315	19.7113	18.9281		16.7584	23.2903	YES
hsa-miR-664a-3p	1.35983	0.306894			129.676	56.3273	104.564	87.1196	61.1051	65.7503		96.856	71.325	NO
hsa-miR-6878-5p	1.4885	0.307394			17.854	14.3814	7.89165	8.21883	12.8124	5.9773		13.3757	9.00283	YES
hsa-miR-152-3p	1.23811	0.308629			7906.5	4333.61	5188.76	5513.19	4268.49	4295.69		5809.62	4692.45	YES
hsa-miR-1204	1.50659	0.308702			12.2159	10.7861	7.89165	5.75318	7.88453	6.97352		10.2979	6.87041	YES
hsa-miR-605-3p	0.616046	0.309144			9.39684	5.99227	0.986457	10.6845	8.87009	6.97352		5.45852	8.84269	YES
hsa-miR-4716-5p	1.52649	0.309191			7.51747	8.38917	16.7698	5.75318	5.9134	9.96217		10.8921	7.20958	YES
hsa-miR-541-3p	0.725026	0.309218			15.9746	29.9613	17.7562	23.8346	35.4804	27.8941		21.2307	29.0697	YES
hsa-miR-518c-3p	1.60939	0.309282			4.69842	8.38917	12.8239	2.46565	6.89896	6.97352		8.63718	5.44604	YES
hsa-miR-624-3p.SNPA	1.856	0.309316			16.9143	0	6.9052	3.28753	7.88453	1.99243		7.93983	4.38816	NO
hsa-miR-1249-5p	1.49316	0.309364			12.2159	14.3814	7.89165	9.86259	6.89896	5.9773		11.4963	7.57962	YES
hsa-miR-4999-3p	1.67474	0.309671			58.2604	14.3814	4.93228	25.4784	10.8412	9.96217		25.858	15.4273	NO
hsa-miR-34c-3p	0.636926	0.309901			17.854	2.39691	7.89165	23.0127	12.8124	8.96595		9.38085	14.9303	YES
hsa-miR-129-1-3p	1.63425	0.310419			3.75873	10.7861	8.87811	2.46565	5.9134	5.9773		7.80764	4.78545	YES
hsa-miR-6856-3p	1.38854	0.310487			17.854	25.1675	19.7291	11.5064	14.7835	18.9281		20.9169	15.0727	YES
hsa-miR-5582-3p	1.47628	0.311773			22.5524	10.7861	41.4312	10.6845	23.6536	16.9357		24.9232	17.0912	NO
hsa-miR-34b-3p	1.4033	0.31215			19.7334	22.7706	31.5666	11.5064	15.7691	25.9016		24.6902	17.7257	YES
hsa-miR-218-2-3p	0.697665	0.312652			10.3365	14.3814	9.86457	23.0127	12.8124	12.9508		11.5275	16.2586	NO
hsa-miR-4799-5p	1.56654	0.312999			14.0953	7.19072	7.89165	4.10941	3.94226	10.9584		9.72588	6.33669	NO
hsa-miR-4639-5p	1.45436	0.313172			25.3715	11.9845	10.851	10.6845	13.7979	8.96595		16.069	11.1494	NO
hsa-miR-545-3p	0.625528	0.313294			4.69842	7.19072	2.95937	6.57506	6.89896	9.96217		4.9495	7.81206	NO
hsa-miR-4768-3p	0.699595	0.313671			12.2159	9.58762	12.8239	12.3282	13.7979	23.9092		11.5425	16.6785	YES
hsa-miR-578	1.43213	0.314041			89.2699	46.7397	22.6885	32.8753	42.3793	35.8638		52.8994	37.0395	NO
hsa-miR-300	0.652459	0.315724			5.6381	5.99227	11.8375	18.9033	10.8412	5.9773		7.82262	11.9073	NO
hsa-miR-302c-3p	0.59456	0.315911			0.939684	5.99227	5.91874	8.21883	8.87009	3.98487		4.28356	7.0246	NO
hsa-miR-6828-5p	0.654908	0.315938			6.57778	7.19072	4.93228	12.3282	7.88453	7.96973		6.2336	9.39417	YES
hsa-miR-190a-5p	1.31894	0.316235			78.9334	118.647	145.996	77.257	97.571	85.6746		114.525	86.8342	YES
hsa-miR-483-5p	0.645445	0.31645			7.51747	1.19845	12.8239	12.3282	9.85566	11.9546		7.17995	11.3795	NO
hsa-miR-497-5p	0.685012	0.317045			9.39684	8.38917	7.89165	16.4377	9.85566	10.9584		8.55922	12.4172	YES
hsa-miR-4426	1.80983	0.317415			73.2953	8.38917	3.94583	30.4097	7.88453	8.96595		28.5434	15.7534	NO
hsa-miR-4267	0.695371	0.317428			16.9143	26.366	14.7968	13.972	25.6247	43.8335		19.359	27.8101	NO
hsa-miR-4308	1.49418	0.318155			10.3365	9.58762	12.8239	9.86259	7.88453	3.98487		10.916	7.244	YES
hsa-miR-1267	0.599724	0.319168			24.4318	4.79381	8.87811	46.8473	8.87009	7.96973		12.7012	21.229	NO
hsa-miR-205-5p	0.688886	0.319881			12.2159	9.58762	9.86457	23.8346	10.8412	10.9584		10.556	15.2114	YES
hsa-miR-4728-5p	1.35033	0.320274			2179.13	3505.48	2609.18	3582.59	1669.55	888.625		2764.59	2046.92	NO
hsa-miR-4474-5p	0.66146	0.32048			15.9746	5.99227	9.86457	12.3282	28.5814	7.96973		10.6105	16.2931	NO
hsa-miR-6760-5p	0.6513	0.320594			7.51747	9.58762	15.7833	13.1501	31.5381	5.9773		10.9628	16.8885	NO
hsa-miR-7-2-3p	1.51227	0.320779			8.45715	9.58762	9.86457	7.39694	5.9134	4.98108		9.30311	6.09714	YES
hsa-miR-3680-3p	1.59605	0.32099			7.51747	4.79381	9.86457	3.28753	4.92783	5.9773		7.39195	4.73089	NO
hsa-miR-323b-5p.SNPB	0.589028	0.32121			6.57778	0	4.93228	7.39694	4.92783	7.96973		3.83669	6.76484	YES
hsa-miR-6855-3p	0.598782	0.322088			27.2508	5.99227	10.851	55.888	7.88453	9.96217		14.698	24.5782	NO
hsa-miR-6869-5p	0.70344	0.322656			14.0953	13.183	10.851	14.7939	27.5958	11.9546		12.7098	18.1148	YES
hsa-miR-18b-3p	0.679965	0.323033			6.57778	15.5799	13.8104	8.21883	19.7113	24.9054		11.9894	17.6119	YES
hsa-miR-4481	1.40372	0.323238			18.7937	19.1752	15.7833	10.6845	18.7258	8.96595		17.9174	12.7921	YES
hsa-miR-3173-3p	1.40837	0.323761			12.2159	16.7783	16.7698	11.5064	11.8268	8.96595		15.2547	10.7664	YES
hsa-miR-877-3p	0.743864	0.32435			42.2858	61.1211	63.1332	54.2443	60.1195	109.584		55.5134	74.6492	NO
hsa-miR-939-3p	1.49899	0.324487			11.2762	31.1598	6.9052	11.5064	10.8412	9.96217		16.4471	10.7699	NO
hsa-miR-3939.SNPC	1.46505	0.324605			20.673	9.58762	8.87811	8.21883	9.85566	8.96595		13.0463	9.01348	NO
hsa-miR-6850-3p	0.698948	0.325703			10.3365	8.38917	11.8375	11.5064	20.6969	11.9546		10.1877	14.7193	YES
hsa-miR-6772-3p	1.43176	0.327572			16.9143	29.9613	56.228	20.5471	17.7402	33.8714		34.3679	24.0529	NO
hsa-miR-601	1.39819	0.328271			31.0096	22.7706	12.8239	19.7252	14.7835	12.9508		22.2014	15.8198	NO
hsa-miR-5680	0.689336	0.328635			7.51747	13.183	5.91874	13.1501	10.8412	13.947		8.87306	12.6461	NO
hsa-miR-4637	0.634068	0.328722			9.39684	3.59536	2.95937	11.5064	6.89896	6.97352		5.31719	8.45961	YES
hsa-miR-4271	1.42102	0.329853			18.7937	10.7861	16.7698	7.39694	10.8412	14.9433		15.4498	11.0605	NO
hsa-miR-599	1.45772	0.330187			22.5524	50.335	16.7698	9.86259	23.6536	27.8941		29.8857	20.4701	NO
hsa-miR-6754-3p	0.709091	0.330539			26.3111	91.0824	47.3499	50.1348	92.6432	88.6633		54.9145	77.1471	YES
hsa-miR-1229-3p	1.44636	0.331213			30.0699	14.3814	34.526	28.7659	17.7402	7.96973		26.3258	18.1586	NO
hsa-miR-4298	1.44296	0.332382			42.2858	38.3505	68.0655	11.5064	40.4082	51.8033		49.5673	34.5726	NO
hsa-miR-4694-3p	1.45628	0.332545			15.0349	8.38917	12.8239	7.39694	11.8268	5.9773		12.0827	8.40034	NO
hsa-miR-222-3p	1.32937	0.332876			47584.6	119602	39557.9	37064.4	42542.9	75912.7		68914.9	51840	NO
hsa-miR-7160-3p	1.59597	0.333397			7.51747	5.99227	6.9052	5.75318	3.94226	2.98865		6.80498	4.22803	YES
hsa-miR-3919	1.34634	0.334668			26.3111	19.1752	22.6885	18.0814	17.7402	14.9433		22.725	16.9216	YES
hsa-miR-642a-5p.SNPC	0.76713	0.335074			54.5016	62.3196	71.0249	108.489	61.1051	74.7163		62.6154	81.4366	NO
hsa-miR-6742-5p	0.63834	0.336265			7.51747	3.59536	5.91874	14.7939	7.88453	3.98487		5.67719	8.88776	NO
hsa-miR-4277	1.47792	0.336382			11.2762	33.5567	9.86457	9.86259	17.7402	8.96595		18.2325	12.1896	YES
hsa-miR-8085	0.736168	0.336447			15.9746	14.3814	15.7833	23.0127	15.7691	23.9092		15.3798	20.897	YES
hsa-miR-5000-5p	1.43864	0.337536			17.854	9.58762	11.8375	11.5064	9.85566	5.9773		13.093	9.11311	NO
hsa-miR-324-5p	1.33471	0.33774			30.0699	38.3505	61.1603	27.944	34.4948	34.8676		43.1936	32.4355	YES
hsa-miR-346	0.69409	0.33775			7.51747	8.38917	7.89165	12.3282	10.8412	10.9584		7.93276	11.3759	YES
hsa-miR-7112-3p	1.41361	0.338592			14.0953	13.183	16.7698	13.1501	5.9134	11.9546		14.6827	10.3394	YES
hsa-miR-4502	1.39703	0.338603			349.562	397.886	141.063	168.486	161.633	305.839		296.171	211.986	NO
hsa-miR-3910	0.698249	0.339391			16.9143	4.79381	12.8239	21.3689	16.7546	11.9546		11.5107	16.6927	NO
hsa-miR-4493	0.627183	0.339423			2.81905	9.58762	6.9052	18.9033	6.89896	3.98487		6.43729	9.92904	NO
hsa-miR-3612	0.671663	0.339762			7.51747	5.99227	8.87811	17.2595	5.9134	9.96217		7.46261	11.045	NO
hsa-miR-5580-3p	1.38557	0.340488			26.3111	55.1288	36.4989	14.7939	33.5092	36.86		39.313	28.3877	NO
hsa-miR-1245b-3p	1.50113	0.34052			9.39684	10.7861	9.86457	10.6845	5.9134	2.98865		10.0158	6.52884	NO
hsa-miR-548at-3p	1.5549	0.340806			15.9746	5.99227	7.89165	6.57506	10.8412	1.99243		9.95285	6.46957	NO
hsa-miR-376c-3p	1.56347	0.34254			15.9746	9.58762	2.95937	8.21883	3.94226	5.9773		9.50721	6.04613	NO
hsa-miR-92b-5p	0.825268	0.34266			2311.62	3149.53	3133.97	2841.25	2910.38	4663.29		2865.04	3471.64	NO
hsa-miR-4506	1.68019	0.342662			26.3111	93.4793	15.7833	6.57506	62.0906	11.9546		45.1913	26.8734	YES
hsa-miR-365a-5p	1.32175	0.342758			44.1651	99.4716	78.9165	61.6412	48.2927	57.7806		74.1844	55.9048	NO
hsa-miR-4482-3p	0.700386	0.342815			10.3365	23.9691	23.675	18.0814	18.7258	45.826		19.3268	27.5444	NO
hsa-miR-5681b	1.46687	0.342872			14.0953	7.19072	9.86457	5.75318	7.88453	7.96973		10.3835	7.20248	NO
hsa-miR-3120-3p	1.38815	0.343341			43.2254	56.3273	88.7811	70.6819	23.6536	40.8449		62.7779	45.0601	NO
hsa-miR-6808-5p	0.661651	0.34343			5.6381	5.99227	4.93228	9.04071	7.88453	7.96973		5.52088	8.29832	YES
hsa-miR-664b-3p	1.51674	0.34439			17.854	9.58762	4.93228	5.75318	10.8412	4.98108		10.7913	7.19183	NO
hsa-miR-4793-5p	1.40438	0.344545			22.5524	9.58762	19.7291	10.6845	9.85566	16.9357		17.2897	12.4919	NO
hsa-miR-3648	0.643489	0.345044			8.45715	7.19072	2.95937	15.6158	8.87009	3.98487		6.20241	9.49024	YES
hsa-miR-4282	0.685862	0.346152			8.45715	7.19072	5.91874	10.6845	12.8124	7.96973		7.18887	10.4889	YES
hsa-miR-4315	1.47043	0.346517			9.39684	23.9691	8.87811	5.75318	13.7979	8.96595		14.0813	9.50568	NO
hsa-miR-144-5p	0.703755	0.3468			8.45715	11.9845	11.8375	13.972	8.87009	22.913		10.7597	15.2517	NO
hsa-miR-8086	0.674561	0.346811			8.45715	8.38917	4.93228	5.75318	11.8268	14.9433		7.25954	10.8411	NO
hsa-miR-5586-3p	0.659069	0.34713			3.75873	7.19072	5.91874	6.57506	7.88453	10.9584		5.62273	8.47266	YES
hsa-miR-8079	0.663118	0.34797			17.854	8.38917	11.8375	34.5191	4.92783	17.9319		12.6935	19.1263	NO
hsa-miR-18b-5p	0.63311	0.348504			7.51747	1.19845	6.9052	13.1501	4.92783	6.97352		5.20704	8.35049	YES
hsa-miR-3658	0.673344	0.348511			8.45715	4.79381	5.91874	9.04071	12.8124	6.97352		6.3899	9.60886	YES
hsa-miR-4800-3p	1.38735	0.348913			54.5016	26.366	23.675	27.1221	33.5092	14.9433		34.8475	25.1915	NO
hsa-miR-548ac	0.613309	0.349358			4.69842	2.39691	4.93228	10.6845	2.9567	5.9773		4.0092	6.53949	YES
hsa-miR-6796-3p	1.50593	0.349657			12.2159	73.1056	15.7833	23.8346	21.6824	20.9206		33.7016	22.1459	NO
hsa-miR-9-3p	0.764779	0.349762			379.632	560.876	239.709	655.862	520.379	365.612		393.406	513.951	NO
hsa-miR-1471	0.65892	0.350444			10.3365	5.99227	10.851	27.1221	5.9134	7.96973		9.05994	13.6684	NO
hsa-miR-3614-5p	0.723477	0.351447			10.3365	15.5799	19.7291	21.3689	28.5814	12.9508		15.2152	20.9671	NO
hsa-miR-518d-3p.SNPC	0.637465	0.353939			0.939684	11.9845	4.93228	8.21883	10.8412	7.96973		5.95217	9.00993	NO
hsa-miR-6722-5p	1.48808	0.354385			25.3715	5.99227	9.86457	7.39694	6.89896	13.947		13.7428	9.41431	NO
hsa-miR-4436b-5p	1.3951	0.354894			17.854	11.9845	16.7698	9.04071	16.7546	7.96973		15.5361	11.255	NO
hsa-miR-4652-5p	0.726667	0.355			11.2762	11.9845	10.851	18.9033	15.7691	11.9546		11.3706	15.5423	YES
hsa-miR-4427	1.34353	0.355494			81.7525	35.9536	47.3499	52.6005	28.5814	41.8411		55.0187	41.0077	YES
hsa-miR-510-5p	0.640227	0.357423			2.81905	7.19072	3.94583	7.39694	8.87009	4.98108		4.65187	7.08271	YES
hsa-miR-145-5p	0.648721	0.357473			13.1556	1.19845	5.91874	13.1501	5.9134	12.9508		6.75759	10.6714	NO
hsa-miR-125a-3p	1.24123	0.357717			1082.52	581.25	589.901	521.895	679.055	615.662		751.222	605.537	NO
hsa-miR-18a-3p	0.866315	0.357781			6604.1	6319.44	6618.14	6988.47	7330.64	8238.71		6513.89	7519.27	YES
hsa-miR-19a-3p	1.19741	0.358051			950.96	1108.57	1049.59	635.315	1091.02	870.693		1036.37	865.677	YES
hsa-miR-6780a-5p	0.702444	0.360627			12.2159	10.7861	9.86457	25.4784	7.88453	12.9508		10.9555	15.4379	NO
hsa-miR-4433b-3p	0.588592	0.360686			14.0953	3.59536	1.97291	25.4784	3.94226	3.98487		6.55451	11.1352	YES
hsa-miR-106b-3p	1.21305	0.361215			51318	104014	69743.5	50480	58827.4	76237.5		75025.1	61848.3	NO
hsa-miR-4754	1.68486	0.361936			79.8731	7.19072	4.93228	22.1908	23.6536	8.96595		30.6654	18.2701	NO
hsa-miR-2355-3p	1.36907	0.363183			12.2159	15.5799	16.7698	10.6845	10.8412	10.9584		14.8552	10.828	YES
hsa-miR-586.SNPA	1.45883	0.363946			30.0699	49.1366	38.4718	5.75318	43.3649	31.8789		39.2261	26.999	YES
hsa-miR-2114-5p	0.637609	0.364314			3.75873	9.58762	2.95937	9.04071	12.8124	2.98865		5.43524	8.28057	YES
hsa-miR-5089-3p	1.39361	0.36466			34.7683	17.9768	11.8375	20.5471	13.7979	11.9546		21.5275	15.4332	NO
hsa-miR-7974	1.29029	0.365532			3131.97	3234.62	3790.95	1026.53	3347.97	3498.71		3385.85	2624.4	NO
hsa-miR-1276	0.660439	0.365635			667.175	155.799	291.991	1201.59	217.81	268.979		371.655	562.794	NO
hsa-miR-6787-3p	0.637084	0.366816			40.4064	10.7861	26.6343	11.5064	92.6432	18.9281		25.9423	41.0259	NO
hsa-miR-4999-5p	1.40483	0.366872			12.2159	10.7861	13.8104	5.75318	9.85566	10.9584		12.2708	8.85574	YES
hsa-miR-3609	1.3155	0.367169			23.4921	22.7706	28.6072	15.6158	22.668	18.9281		24.9566	19.0706	YES
hsa-miR-585-5p	0.64986	0.368369			12.2159	0	6.9052	11.5064	9.85566	8.96595		6.37369	10.1093	NO
hsa-miR-7114-3p	0.702886	0.368443			10.3365	25.1675	4.93228	19.7252	20.6969	15.9395		13.4788	18.7872	NO
hsa-miR-4646-5p	0.721966	0.368545			9.39684	19.1752	7.89165	19.7252	12.8124	16.9357		12.1546	16.4911	NO
hsa-miR-676-5p	1.32205	0.369963			24.4318	26.366	28.6072	21.3689	25.6247	12.9508		26.4683	19.9815	YES
hsa-miR-6891-3p	0.661323	0.370252			20.673	9.58762	8.87811	41.0941	6.89896	10.9584		13.0463	19.6505	NO
hsa-miR-505-3p	0.735748	0.370867			17.854	25.1675	16.7698	13.972	36.4659	30.8827		19.9304	27.1069	NO
hsa-miR-3938	0.638287	0.371016			7.51747	1.19845	4.93228	9.04071	8.87009	3.98487		4.5494	7.29856	NO
hsa-miR-3159.SNPA	0.574071	0.371877			1.87937	5.99227	0.986457	4.9313	7.88453	1.99243		2.9527	4.93609	YES
hsa-miR-6757-5p	1.47168	0.371895			22.5524	15.5799	8.87811	20.5471	5.9134	4.98108		15.6701	10.4805	YES
hsa-miR-660-3p	0.723532	0.372082			11.2762	19.1752	8.87811	18.9033	10.8412	23.9092		13.1099	17.8846	NO
hsa-miR-20a-5p	1.14299	0.37242			63258.6	54923.9	50826.2	45074.5	52269.5	50522.1		56336.2	49288.7	YES
hsa-miR-4650-3p	1.41545	0.372422			10.3365	8.38917	13.8104	8.21883	7.88453	6.97352		10.8454	7.69229	YES
hsa-miR-6878-3p	0.687292	0.372617			11.2762	7.19072	3.94583	15.6158	8.87009	7.96973		7.47092	10.8185	YES
hsa-miR-4487	0.700206	0.373448			6.57778	14.3814	6.9052	18.9033	7.88453	11.9546		9.28814	12.9141	NO
hsa-miR-4733-3p	1.54848	0.373814			9.39684	13.183	2.95937	9.04071	2.9567	3.98487		8.51306	5.32742	NO
hsa-miR-3685	0.734065	0.373827			11.2762	14.3814	8.87811	13.1501	14.7835	18.9281		11.5119	15.6206	YES
hsa-miR-365a-3p	1.27756	0.374027			117.46	116.25	93.7134	57.5318	98.5566	100.618		109.141	85.5688	NO
hsa-miR-4763-5p	0.686275	0.374454			5.6381	17.9768	17.7562	10.6845	36.4659	12.9508		13.7904	20.0337	NO
hsa-miR-4671-3p	1.44703	0.375311			12.2159	25.1675	5.91874	11.5064	5.9134	11.9546		14.434	9.79145	NO
hsa-miR-215-5p	0.882225	0.37575			116836	176369	149466	146277	179848	175640		147557	167255	YES
hsa-miR-296-3p.SNPC	0.77933	0.376169			26.3111	34.7551	31.5666	40.2722	46.3216	31.8789		30.8776	39.4909	YES
hsa-miR-5688	0.674164	0.376308			3.75873	4.79381	8.87811	9.04071	5.9134	10.9584		5.81022	8.6375	YES
hsa-miR-4531	0.689525	0.377011			5.6381	8.38917	5.91874	10.6845	5.9134	11.9546		6.64867	9.51749	NO
hsa-miR-7159-5p	1.49528	0.377418			7.51747	5.99227	12.8239	4.9313	2.9567	9.96217		8.77789	5.95005	YES
hsa-miR-4265	1.43312	0.37753			7.51747	14.3814	25.6479	5.75318	15.7691	11.9546		15.8489	11.1589	NO
hsa-miR-193a-3p	1.30928	0.377575			34.7683	22.7706	22.6885	18.0814	22.668	20.9206		26.7425	20.5567	YES
hsa-miR-3650	1.44327	0.378579			15.9746	4.79381	27.6208	7.39694	13.7979	12.9508		16.1297	11.3819	NO
hsa-miR-137	0.609938	0.379114			11.2762	3.59536	2.95937	22.1908	2.9567	3.98487		5.94364	9.7108	NO
hsa-miR-6738-3p	1.39715	0.379428			13.1556	8.38917	16.7698	10.6845	5.9134	10.9584		12.7715	9.18542	YES
hsa-miR-1231.SNPA	1.37639	0.380083			14.0953	27.5644	14.7968	8.21883	12.8124	19.9243		18.8188	13.6518	NO
hsa-miR-4291	0.715533	0.380147			16.9143	14.3814	35.5124	13.972	43.3649	36.86		22.2694	31.399	NO
hsa-miR-132-3p	0.785348	0.38023			155.987	220.515	232.804	219.443	332.136	224.149		203.102	258.576	NO
hsa-miR-219b-3p	1.37667	0.381039			19.7334	11.9845	14.7968	13.972	5.9134	13.947		15.5049	11.2775	YES
hsa-miR-6892-5p	1.45477	0.381302			14.0953	8.38917	21.702	9.86259	17.7402	2.98865		14.7288	10.1971	NO
hsa-miR-6837-5p	0.667408	0.381728			3.75873	29.9613	7.89165	20.5471	29.567	10.9584		13.8706	20.3575	NO
hsa-miR-4687-3p	0.691649	0.381949			27.2508	13.183	9.86457	8.21883	39.4226	25.9016		16.7661	24.5144	NO
hsa-miR-6824-5p	0.71235	0.384021			13.1556	5.99227	10.851	7.39694	18.7258	16.9357		9.99962	14.3528	NO
hsa-miR-1295b-3p	0.673439	0.384153			23.4921	25.1675	21.702	6.57506	28.5814	69.7352		23.4539	34.9639	NO
hsa-miR-4765	0.639813	0.384327			6.57778	1.19845	4.93228	6.57506	3.94226	9.96217		4.23617	6.8265	NO
hsa-miR-675-5p	1.27456	0.384445			41.3461	55.1288	46.3635	46.0254	28.5814	36.86		47.6128	37.1556	NO
hsa-miR-942-5p	0.791349	0.384955			125.918	83.8917	79.903	141.364	108.412	116.557		96.5708	122.111	YES
hsa-miR-1227-3p	0.72739	0.385007			11.2762	9.58762	7.89165	15.6158	9.85566	13.947		9.58516	13.1395	YES
hsa-miR-876-5p	1.35459	0.38593			17.854	29.9613	13.8104	10.6845	20.6969	13.947		20.5419	15.1095	NO
hsa-miR-640	0.715594	0.386802			14.0953	5.99227	8.87811	18.9033	8.87009	12.9508		9.65521	13.5747	YES
hsa-miR-3146	1.34072	0.386806			17.854	11.9845	21.702	14.7939	10.8412	12.9508		17.1802	12.862	YES
hsa-miR-596.SNPA	0.573108	0.386975			1.87937	9.58762	0.986457	15.6158	2.9567	1.99243		4.15115	6.85497	NO
hsa-miR-4787-5p	1.37057	0.388182			12.2159	19.1752	9.86457	9.04071	10.8412	9.96217		13.7519	9.94803	NO
hsa-miR-4638-5p	0.728695	0.388407			20.673	7.19072	16.7698	27.1221	22.668	11.9546		14.8778	20.5816	NO
hsa-miR-4269.SNPC	1.58979	0.388612			18.7937	160.593	49.3228	12.3282	100.528	30.8827		76.2364	47.9129	YES
hsa-miR-5196-5p	0.763002	0.388705			15.9746	19.1752	16.7698	21.3689	28.5814	17.9319		17.3065	22.6274	YES
hsa-miR-6805-3p	1.34628	0.389444			17.854	20.3737	15.7833	19.7252	9.85566	9.96217		18.0037	13.181	NO
hsa-miR-498	1.60348	0.390456			10.3365	10.7861	1.97291	1.64377	2.9567	9.96217		7.6985	4.85421	NO
hsa-miR-632	1.42864	0.390783			8.45715	14.3814	16.7698	3.28753	14.7835	9.96217		13.2028	9.3444	NO
hsa-miR-1252-5p.SNPA	1.58175	0.391149			13.1556	11.9845	0.986457	7.39694	6.89896	1.99243		8.70885	5.42945	NO
hsa-miR-4753-5p	0.730197	0.39142			11.2762	16.7783	8.87811	9.86259	23.6536	16.9357		12.3109	16.8173	NO
hsa-miR-6731-3p	0.706645	0.391771			10.3365	3.59536	7.89165	10.6845	9.85566	10.9584		7.27451	10.4995	YES
hsa-miR-150-5p	1.31446	0.39187			23.4921	37.152	41.4312	16.4377	28.5814	32.8752		34.0251	25.9647	YES
hsa-miR-7157-5p	0.719763	0.392706			6.57778	8.38917	15.7833	19.7252	12.8124	9.96217		10.2501	14.1666	NO
hsa-miR-4745-3p	0.657778	0.392927			20.673	28.7629	9.86457	29.5878	56.1773	3.98487		19.7668	29.9166	NO
hsa-miR-4757-5p	0.6312	0.392971			8.45715	47.9381	19.7291	11.5064	93.6288	14.9433		25.3748	40.0261	NO
hsa-miR-6738-5p	1.49239	0.39331			9.39684	4.79381	13.8104	10.6845	1.97113	5.9773		9.33368	6.21097	NO
hsa-miR-885-3p	0.71643	0.39333			12.2159	4.79381	11.8375	19.7252	10.8412	9.96217		9.61573	13.5095	NO
hsa-miR-95-3p	1.13621	0.393825			1232.86	1349.46	1442.2	1178.58	1167.9	1195.46		1341.51	1180.65	YES
hsa-miR-1185-1-3p	0.685196	0.393924			3.75873	8.38917	6.9052	4.9313	9.85566	12.9508		6.35103	9.24592	YES
hsa-miR-4720-3p	0.656268	0.394281			9.39684	3.59536	2.95937	10.6845	10.8412	2.98865		5.31719	8.17145	YES
hsa-miR-4784	0.865319	0.394423			7477.06	8655.23	9487.74	11034.6	9324.44	9247.88		8540.01	9868.97	NO
hsa-miR-486-3p	0.759783	0.395585			15.0349	11.9845	16.7698	23.0127	16.7546	17.9319		14.5964	19.2331	YES
hsa-miR-508-3p	0.723851	0.396283			8.45715	7.19072	12.8239	15.6158	7.88453	15.9395		9.4906	13.1466	YES
hsa-miR-1260a	0.803067	0.396968			2656.49	3929.73	2781.81	2678.52	2697.49	6289.12		3122.67	3888.38	NO
hsa-miR-6846-5p	1.36428	0.397317			23.4921	8.38917	16.7698	12.3282	14.7835	8.96595		16.217	12.0259	NO
hsa-miR-4453	1.35774	0.398574			16.9143	10.7861	25.6479	8.21883	16.7546	14.9433		17.7828	13.3056	NO
hsa-miR-4745-5p	0.742913	0.398815			70.4763	26.366	51.2957	36.9847	64.0618	99.6217		49.3793	66.8894	NO
hsa-miR-4688	0.735244	0.398816			13.1556	16.7783	15.7833	33.6972	16.7546	10.9584		15.2391	20.4701	NO
hsa-miR-103a-3p	1.13345	0.399018			1757.21	1833.63	1565.51	1447.34	1511.86	1589.96		1718.78	1516.39	NO
hsa-miR-6861-3p	1.40185	0.399272			44.1651	13.183	37.4854	9.04071	29.567	29.8865		31.6112	22.8314	NO
hsa-miR-302b-5p.SNPC	0.742678	0.399338			15.0349	20.3737	9.86457	12.3282	27.5958	20.9206		15.0911	20.2815	NO
hsa-miR-6804-3p	1.4242	0.399431			5.6381	9.58762	13.8104	7.39694	6.89896	5.9773		9.67871	6.75774	NO
hsa-miR-3140-3p	0.759916	0.399638			10.3365	16.7783	17.7562	17.2595	20.6969	20.9206		14.957	19.6257	YES
hsa-miR-7843-3p	0.701936	0.400464			4.69842	8.38917	6.9052	6.57506	9.85566	11.9546		6.66426	9.46177	YES
hsa-miR-629-3p	1.23216	0.401493			75.1747	82.6933	69.052	53.4224	64.0618	66.7465		75.64	61.4102	YES
hsa-miR-1343-5p	0.721368	0.401927			15.9746	14.3814	7.89165	29.5878	9.85566	12.9508		12.7492	17.4648	NO
hsa-miR-3689d	1.4606	0.402316			15.9746	5.99227	6.9052	9.86259	6.89896	2.98865		9.62403	6.5834	NO
hsa-miR-1251-3p	0.721824	0.402538			8.45715	19.1752	14.7968	13.972	33.5092	10.9584		14.1431	19.4799	NO
hsa-miR-3978	0.771281	0.402604			20.673	22.7706	19.7291	19.7252	36.4659	25.9016		21.0576	27.3643	NO
hsa-miR-1178-3p	0.718295	0.40391			6.57778	5.99227	9.86457	11.5064	8.87009	10.9584		7.47821	10.4449	YES
hsa-miR-555	0.675966	0.4052			7.51747	4.79381	3.94583	7.39694	3.94226	12.9508		5.41904	8.09668	NO
hsa-miR-1468-5p	0.697122	0.405423			222.705	104.265	75.9572	239.168	57.1628	281.929		134.309	192.753	NO
hsa-miR-6794-3p	0.753506	0.405576			15.0349	14.3814	26.6343	33.6972	24.6391	15.9395		18.6836	24.7586	NO
hsa-miR-4758-5p	0.701387	0.405605			25.3715	14.3814	12.8239	19.7252	7.88453	47.8184		17.5256	25.1427	NO
hsa-miR-1291	1.3595	0.405619			20.673	9.58762	27.6208	12.3282	9.85566	20.9206		19.2938	14.3682	NO
hsa-miR-362-3p	0.699673	0.405739			15.0349	14.3814	1.97291	20.5471	10.8412	12.9508		10.4631	14.7797	NO
hsa-miR-219b-5p	1.33883	0.405829			76.1144	148.608	168.684	48.4911	134.037	111.576		131.136	98.0348	YES
hsa-miR-5188	1.31166	0.406029			17.854	15.5799	20.7156	16.4377	11.8268	12.9508		18.0498	13.7384	YES
hsa-miR-6850-5p	0.758329	0.406103			35.708	25.1675	33.5395	27.944	29.567	67.7427		31.4717	41.7512	NO
hsa-miR-148a-5p	0.782673	0.406967			122.159	92.2809	109.497	200.539	99.5422	113.569		107.979	137.883	YES
hsa-miR-1205	0.639161	0.407007			7.51747	3.59536	0.986457	9.04071	5.9134	3.98487		4.03309	6.31299	YES
hsa-miR-1199-5p	1.19762	0.407225			4462.56	4128.67	5227.23	5045.54	4066.44	2425.79		4606.15	3845.92	NO
hsa-miR-7977	0.812276	0.408973			397.486	526.121	524.795	816.951	382.4	582.787		482.801	594.046	NO
hsa-miR-7107-5p	1.38432	0.409689			31.0096	20.3737	9.86457	22.1908	14.7835	6.97352		20.4159	14.6493	YES
hsa-miR-6811-5p	1.33388	0.409701			106.184	38.3505	42.4176	53.4224	56.1773	30.8827		62.3175	46.8274	NO
hsa-miR-10b-5p	0.812127	0.409839			204.851	279.24	226.885	291.768	244.42	338.714		236.992	291.634	NO
hsa-miR-6858-3p	0.722682	0.410261			5.6381	8.38917	8.87811	10.6845	8.87009	11.9546		7.63513	10.5031	YES
hsa-miR-6794-5p	0.731851	0.410603			12.2159	5.99227	7.89165	12.3282	10.8412	12.9508		8.69993	12.0401	YES
hsa-miR-3925-3p	0.729543	0.410888			7.51747	22.7706	13.8104	12.3282	16.7546	30.8827		14.6995	19.9885	NO
hsa-miR-4782-5p	0.714782	0.410888			11.2762	7.19072	10.851	23.0127	11.8268	5.9773		9.77265	13.6056	NO
hsa-miR-3159.SNPC	0.651689	0.411589			4.69842	5.99227	2.95937	11.5064	6.89896	1.99243		4.55002	6.79925	NO
hsa-miR-199a-5p	1.45648	0.411761			5.6381	9.58762	7.89165	5.75318	2.9567	6.97352		7.70579	5.2278	NO
hsa-miR-33b-5p	0.729628	0.412147			9.39684	10.7861	8.87811	7.39694	19.7113	12.9508		9.68701	13.353	NO
hsa-miR-4491	1.37485	0.413054			9.39684	9.58762	13.8104	9.86259	6.89896	6.97352		10.9316	7.91169	NO
hsa-miR-3180-3p	0.71908	0.413339			11.2762	5.99227	13.8104	20.5471	5.9134	16.9357		10.3596	14.4654	NO
hsa-miR-191-5p	1.15604	0.413398			47122.3	36480.9	31684	37130.2	31555.8	31040.1		38429.1	33242.1	YES
hsa-miR-8081	0.678056	0.414955			6.57778	4.79381	2.95937	8.21883	4.92783	7.96973		4.77699	7.0388	YES
hsa-miR-203b-3p	0.798352	0.415			33.8286	59.9227	54.2551	55.0661	60.1195	69.7352		49.3355	61.6403	YES
hsa-miR-5685	1.38025	0.416384			10.3365	14.3814	7.89165	5.75318	7.88453	9.96217		10.8699	7.86662	NO
hsa-miR-2682-5p	0.73956	0.416868			10.3365	15.5799	6.9052	19.7252	10.8412	12.9508		10.9405	14.5057	NO
hsa-miR-6729-3p	0.705339	0.417606			5.6381	9.58762	3.94583	10.6845	7.88453	7.96973		6.39052	8.84625	NO
hsa-miR-6801-3p	0.679677	0.417696			6.57778	7.19072	2.95937	13.1501	3.94226	6.97352		5.57596	8.02197	NO
hsa-miR-6772-5p	0.77192	0.418514			18.7937	13.183	22.6885	18.0814	29.567	23.9092		18.2217	23.8525	NO
hsa-miR-6077	1.3644	0.418538			22.5524	9.58762	16.7698	11.5064	18.7258	5.9773		16.3033	12.0698	NO
hsa-miR-7976	1.37687	0.418783			210.489	692.706	284.1	140.542	245.406	476.192		395.765	287.38	NO
hsa-miR-432-3p	0.634258	0.419022			2.81905	1.19845	7.89165	9.04071	1.97113	7.96973		3.96972	6.32719	YES
hsa-miR-6884-3p	0.680949	0.419408			4.69842	4.79381	16.7698	13.1501	21.6824	3.98487		8.754	12.9391	NO
hsa-miR-5589-5p	1.32605	0.419577			418.159	1546	1267.6	604.906	1393.59	438.335		1077.25	812.277	NO
hsa-miR-718	1.44687	0.422415			66.7175	544.098	357.097	332.862	117.282	218.171		322.638	222.772	NO
hsa-miR-665	1.31409	0.422766			23.4921	14.3814	18.7427	9.04071	16.7546	17.9319		18.8721	14.5757	NO
hsa-miR-509-5p.SNPC	0.708976	0.423043			9.39684	2.39691	12.8239	17.2595	7.88453	9.96217		8.20589	11.7021	NO
hsa-miR-548ao-3p	1.23198	0.424577			2944.97	3779.92	3878.75	1327.34	3499.74	3780.64		3534.55	2869.24	YES
hsa-miR-3655	0.676137	0.424984			8.45715	4.79381	3.94583	10.6845	12.8124	1.99243		5.73226	8.49642	NO
hsa-miR-6766-3p	0.707997	0.425164			5.6381	4.79381	9.86457	8.21883	14.7835	5.9773		6.76549	9.65987	NO
hsa-miR-5588-5p	1.28949	0.42542			42.2858	44.3428	21.702	19.7252	31.5381	32.8752		36.1102	28.0461	NO
hsa-miR-5193	1.32611	0.425614			16.9143	11.9845	21.702	17.2595	7.88453	12.9508		16.867	12.6983	NO
hsa-miR-6767-5p	0.761399	0.426892			13.1556	10.7861	9.86457	14.7939	14.7835	14.9433		11.2687	14.8402	YES
hsa-miR-3663-3p	1.30868	0.427594			15.9746	31.1598	15.7833	13.972	13.7979	19.9243		20.9726	15.8981	NO
hsa-miR-32-3p	1.21412	0.427985			2921.48	3636.11	5787.54	2154.98	3854.55	4159.21		4115.04	3389.58	NO
hsa-miR-5585-5p	1.33976	0.428114			29.1302	10.7861	11.8375	12.3282	12.8124	13.947		17.2512	13.0292	NO
hsa-miR-3133	0.780381	0.428475			19.7334	19.1752	16.7698	18.0814	22.668	30.8827		18.5595	23.8774	NO
hsa-miR-487b-5p	0.701945	0.42864			7.51747	7.19072	2.95937	8.21883	10.8412	5.9773		5.88919	8.34578	YES
hsa-miR-6868-3p	1.52691	0.42891			44.1651	113.853	219.98	9.04071	114.326	124.527		125.999	82.6311	NO
hsa-miR-629-5p.SNPB	0.650754	0.428933			4.69842	3.59536	1.97291	4.9313	4.92783	5.9773		3.42223	5.27881	YES
hsa-miR-3615	0.873974	0.429332			93714.6	175164	137708	145392	178686	141136		135529	155071	YES
hsa-miR-4440	0.763419	0.430064			111.822	58.7242	51.2957	115.885	124.181	50.8071		73.9474	96.9579	NO
hsa-miR-4751	0.677906	0.430578			3.75873	2.39691	6.9052	5.75318	6.89896	6.97352		4.35361	6.54189	YES
hsa-miR-153-3p	1.43523	0.430584			8.45715	9.58762	8.87811	4.9313	1.97113	11.9546		8.9743	6.28568	NO
hsa-miR-6795-3p	1.40998	0.430858			6.57778	13.183	8.87811	9.86259	2.9567	6.97352		9.54629	6.5976	NO
hsa-miR-1260b	0.861881	0.430939			1312.74	1327.89	1570.44	1222.14	1596.62	2068.15		1403.69	1628.97	NO
hsa-miR-514a-3p	0.778315	0.431191			19.7334	25.1675	45.377	36.9847	47.3072	31.8789		30.0926	38.7236	NO
hsa-miR-5699-5p	0.737667	0.431274			11.2762	4.79381	13.8104	18.0814	13.7979	8.96595		9.96014	13.6151	NO
hsa-miR-6847-3p	1.34325	0.432609			19.7334	7.19072	13.8104	9.04071	9.85566	11.9546		13.5782	10.2837	NO
hsa-miR-184	0.723783	0.433046			10.3365	10.7861	6.9052	22.1908	6.89896	8.96595		9.3426	12.6852	NO
hsa-miR-3660	1.39644	0.43306			12.2159	4.79381	9.86457	5.75318	6.89896	6.97352		8.95809	6.54189	NO
hsa-miR-6882-3p	1.41703	0.434133			6.57778	16.7783	11.8375	4.9313	3.94226	15.9395		11.7312	8.27101	NO
hsa-miR-4757-3p	1.33387	0.434427			11.2762	11.9845	16.7698	6.57506	12.8124	10.9584		13.3435	10.1153	NO
hsa-miR-548h-5p.SNPA	1.39304	0.434594			10.3365	9.58762	11.8375	2.46565	9.85566	10.9584		10.5872	7.7599	NO
hsa-miR-4783-3p	1.3387	0.434927			9.39684	11.9845	15.7833	9.86259	10.8412	6.97352		12.3882	9.22578	NO
hsa-miR-6737-5p	0.751097	0.434971			13.1556	7.19072	9.86457	14.7939	9.85566	15.9395		10.0703	13.5297	YES
hsa-miR-4666a-5p	1.37176	0.435522			8.45715	9.58762	12.8239	4.9313	10.8412	6.97352		10.2896	7.58201	NO
hsa-miR-6781-3p	1.38767	0.435676			33.8286	15.5799	6.9052	7.39694	17.7402	15.9395		18.7712	13.6922	NO
hsa-miR-548t-5p	1.51323	0.435893			12.2159	85.0902	79.903	9.86259	21.6824	85.6746		59.0697	39.0732	NO
hsa-miR-4677-5p	0.795607	0.436308			34.7683	23.9691	29.5937	47.6692	33.5092	29.8865		29.4437	37.0216	YES
hsa-miR-6826-5p	1.31541	0.43695			15.9746	14.3814	13.8104	9.04071	15.7691	8.96595		14.7222	11.2586	NO
hsa-miR-6867-3p	1.38235	0.436977			7.51747	13.183	9.86457	10.6845	3.94226	6.97352		10.1883	7.20009	NO
hsa-miR-760	1.21572	0.437154			4719.09	3175.9	3646.93	1714.45	3199.15	4581.6		3847.31	3165.07	NO
hsa-miR-3689b-3p.SNPC	1.49987	0.437274			2.81905	9.58762	5.91874	4.9313	3.94226	2.98865		6.10847	3.95407	NO
hsa-miR-6791-5p	1.30674	0.437741			29.1302	10.7861	21.702	13.1501	16.7546	17.9319		20.5394	15.9455	NO
hsa-miR-297	1.34463	0.437796			7.51747	16.7783	13.8104	7.39694	11.8268	8.96595		12.7021	9.39656	YES
hsa-miR-6500-3p	1.3907	0.43784			9.39684	10.7861	9.86457	4.9313	12.8124	3.98487		10.0158	7.24284	NO
hsa-miR-4739	0.695287	0.437987			10.3365	3.59536	2.95937	10.6845	5.9134	7.96973		5.63042	8.1892	YES
hsa-miR-16-5p	1.14327	0.438345			1173.66	1712.59	1396.82	1268.99	1131.43	1344.89		1427.69	1248.44	NO
hsa-miR-920	0.728046	0.438894			7.51747	9.58762	8.87811	9.86259	5.9134	19.9243		8.66107	11.9001	NO
hsa-miR-4303	0.73042	0.439379			11.2762	8.38917	12.8239	26.3002	6.89896	10.9584		10.8298	14.7192	NO
hsa-miR-4779	1.46207	0.440065			14.0953	1.19845	10.851	8.21883	5.9134	3.98487		8.71491	6.03903	NO
hsa-miR-21-5p	1.14726	0.440306			192545	112535	235949	142001	174335	155247		180343	157194	NO
hsa-miR-4789-5p	1.41209	0.441035			10.3365	8.38917	4.93228	4.9313	4.92783	6.97352		7.88599	5.61088	NO
hsa-miR-6753-3p	1.19711	0.44111			562.87	406.276	422.203	337.794	344.948	480.176		463.783	387.639	NO
hsa-miR-4444	0.665945	0.441762			2.81905	2.39691	6.9052	7.39694	2.9567	7.96973		4.04038	6.10779	YES
hsa-miR-328-5p	1.35857	0.441907			18.7937	10.7861	31.5666	16.4377	5.9134	22.913		20.3821	15.088	YES
hsa-miR-4521	1.37578	0.442025			68.5969	246.881	75.9572	56.7099	154.734	72.7238		130.478	94.7225	YES
hsa-miR-4740-3p	0.680233	0.442058			5.6381	4.79381	5.91874	14.7939	6.89896	1.99243		5.45022	7.89509	NO
hsa-miR-6870-5p	0.788088	0.442142			27.2508	23.9691	21.702	19.7252	35.4804	37.8562		24.3073	31.0206	NO
hsa-miR-4713-3p	1.29449	0.442536			18.7937	19.1752	13.8104	13.1501	9.85566	16.9357		17.2598	13.3138	NO
hsa-miR-4747-5p	1.44272	0.442756			10.3365	43.1443	9.86457	4.10941	18.7258	20.9206		21.1151	14.5852	NO
hsa-miR-939-5p	1.4014	0.443149			29.1302	107.861	31.5666	19.7252	26.6103	73.72		56.1859	40.0185	NO
hsa-miR-6857-5p	0.784423	0.44318			66.7175	63.518	118.375	64.9287	115.311	137.478		82.8701	105.906	NO
hsa-miR-5584-3p	0.743033	0.443239			4.69842	10.7861	10.851	13.1501	10.8412	10.9584		8.77851	11.6499	YES
hsa-miR-1306-5p	0.825261	0.443504			113.702	135.425	153.887	170.13	163.604	154.414		134.338	162.716	YES
hsa-miR-518e-3p	0.734329	0.443721			6.57778	11.9845	4.93228	11.5064	10.8412	8.96595		7.83153	10.4378	NO
hsa-miR-3191-5p	1.38628	0.444069			7.51747	9.58762	8.87811	4.9313	8.87009	4.98108		8.66107	6.26082	YES
hsa-miR-941.SNPC	0.828384	0.444227			68716.2	80471.3	60775.6	139654	53036.3	60769.2		69987.7	84486.6	NO
hsa-miR-4742-5p	0.767184	0.444552			13.1556	16.7783	10.851	24.6565	12.8124	14.9433		13.595	17.4707	NO
hsa-miR-6810-3p	1.34775	0.444613			17.854	17.9768	36.4989	17.2595	29.567	6.97352		24.1099	17.9333	NO
hsa-miR-186-5p	1.14612	0.444952			1722.44	2514.35	2472.06	1681.57	2157.4	2014.35		2236.28	1951.11	YES
hsa-miR-5095	1.36207	0.445022			495.213	536.907	384.718	266.29	94.6143	679.42		472.279	346.775	NO
hsa-miR-548as-3p	0.753336	0.445544			15.0349	29.9613	28.6072	15.6158	53.2206	28.8903		24.5345	32.5755	YES
hsa-miR-4758-3p	1.36871	0.445617			43.2254	13.183	11.8375	9.86259	16.7546	23.9092		22.7486	16.8421	NO
hsa-miR-514b-5p	1.43493	0.445844			11.2762	5.99227	5.91874	9.04071	3.94226	2.98865		7.72907	5.32387	YES
hsa-miR-29b-2-5p	1.25389	0.445886			24.4318	33.5567	27.6208	27.1221	19.7113	20.9206		28.5364	22.5847	NO
hsa-miR-3195	1.4106	0.44608			30.0699	9.58762	13.8104	4.9313	25.6247	7.96973		17.8226	12.8419	NO
hsa-miR-345-3p	1.46883	0.447282			10.3365	5.99227	4.93228	7.39694	0.985566	5.9773		7.08702	4.7866	NO
hsa-miR-4786-5p	0.752374	0.447402			8.45715	5.99227	13.8104	13.1501	12.8124	11.9546		9.41994	12.639	NO
hsa-miR-6880-3p	1.59021	0.448224			342.045	207.332	58.2009	17.2595	325.237	39.8487		202.526	127.448	NO
hsa-miR-6860	1.36996	0.449574			34.7683	38.3505	82.8624	11.5064	65.0473	37.8562		51.9937	38.1366	NO
hsa-miR-6768-5p	0.752226	0.449707			8.45715	10.7861	7.89165	14.7939	8.87009	11.9546		9.04496	11.8729	NO
hsa-miR-4288	0.734768	0.45004			20.673	4.79381	6.9052	18.9033	13.7979	11.9546		10.7907	14.8853	NO
hsa-miR-4313	0.627046	0.450377			7.51747	0	3.94583	4.10941	1.97113	12.9508		3.8211	6.34379	NO
hsa-miR-6733-3p	0.758525	0.450451			13.1556	7.19072	15.7833	9.86259	17.7402	20.9206		12.0432	16.1744	NO
hsa-miR-4418	1.30055	0.450672			15.9746	15.5799	12.8239	13.1501	12.8124	7.96973		14.7928	11.3107	YES
hsa-miR-5704	0.752403	0.45153			14.0953	4.79381	9.86457	13.1501	13.7979	11.9546		9.58454	12.9675	NO
hsa-miR-7152-3p	0.722586	0.451587			12.2159	3.59536	14.7968	11.5064	24.6391	6.97352		10.2027	14.373	NO
hsa-miR-596.SNPC	1.31872	0.451916			10.3365	10.7861	16.7698	9.04071	8.87009	10.9584		12.6308	9.62306	YES
hsa-miR-125a-5p.SNPC	1.13744	0.452519			29149.9	28058.2	27475.8	19891.2	27808.7	26752.4		28228	24817.4	YES
hsa-miR-219a-5p	1.24678	0.453026			38.527	35.9536	24.6614	22.1908	27.5958	29.8865		33.0473	26.5577	NO
hsa-miR-802	1.27711	0.453144			21.6127	16.7783	16.7698	16.4377	15.7691	10.9584		18.3869	14.3884	YES
hsa-miR-4709-3p	1.33986	0.453798			15.0349	10.7861	7.89165	6.57506	7.88453	10.9584		11.2376	8.47266	NO
hsa-miR-4632-5p	1.40602	0.453957			15.0349	4.79381	7.89165	9.86259	6.89896	2.98865		9.24013	6.5834	NO
hsa-miR-4781-5p	0.69825	0.454315			7.51747	4.79381	3.94583	13.1501	5.9134	3.98487		5.41904	7.68279	YES
hsa-miR-516b-3p.SNPA	1.49466	0.45469			4.69842	3.59536	11.8375	7.39694	0.985566	4.98108		6.71042	4.45453	NO
hsa-miR-548n	0.728918	0.454965			7.51747	26.366	7.89165	9.04071	19.7113	27.8941		13.925	18.882	NO
hsa-miR-369-3p	0.735316	0.455024			22.5524	31.1598	60.1739	18.9033	91.6576	44.8298		37.962	51.7969	NO
hsa-miR-6740-3p	1.33548	0.455161			9.39684	9.58762	15.7833	7.39694	6.89896	11.9546		11.5893	8.75017	YES
hsa-miR-580-3p	0.770006	0.455445			10.3365	15.5799	12.8239	10.6845	17.7402	21.9168		12.9134	16.7805	YES
hsa-miR-636	1.46799	0.455551			34.7683	85.0902	169.671	14.7939	144.878	37.8562		96.5097	65.8428	NO
hsa-miR-4775	1.26278	0.455741			26.3111	23.9691	26.6343	22.1908	12.8124	25.9016		25.6382	20.3016	YES
hsa-miR-619-3p	0.769991	0.455747			7.51747	13.183	13.8104	14.7939	15.7691	13.947		11.5036	14.8367	YES
hsa-miR-548ay-3p	1.35594	0.455779			12.2159	9.58762	6.9052	8.21883	5.9134	6.97352		9.56957	7.03525	NO
hsa-miR-1278	1.20691	0.456001			75.1747	76.701	79.903	52.6005	64.0618	75.7125		77.2596	64.1249	YES
hsa-miR-330-5p	0.860352	0.456069			476.42	644.768	504.079	603.262	556.845	728.234		541.756	629.447	NO
hsa-miR-450a-5p	0.811403	0.456963			28.1905	31.1598	23.675	33.6972	31.5381	36.86		27.6751	34.0318	YES
hsa-miR-3144-5p	0.790116	0.458099			14.0953	14.3814	16.7698	20.5471	16.7546	19.9243		15.0822	19.0753	YES
hsa-miR-218-5p	1.29886	0.458719			26.3111	34.7551	38.4718	34.5191	9.85566	31.8789		33.1794	25.4179	NO
hsa-miR-125b-2-3p	0.759982	0.459484			8.45715	10.7861	16.7698	21.3689	16.7546	8.96595		12.0043	15.6965	NO
hsa-miR-3064-3p	0.699432	0.460753			13.1556	10.7861	2.95937	22.1908	12.8124	2.98865		8.96701	12.6639	YES
hsa-miR-19a-5p	1.28571	0.460829			26.3111	14.3814	23.675	13.972	24.6391	11.9546		21.4558	16.8553	NO
hsa-miR-331-3p	1.29493	0.460917			1438.66	5684.26	5007.25	1354.46	4658.77	3354.26		4043.39	3122.5	YES
hsa-miR-4640-3p	1.52329	0.461208			259.353	62.3196	45.377	193.142	25.6247	21.9168		122.35	80.228	YES
hsa-miR-217	0.718511	0.461222			9.39684	2.39691	5.91874	6.57506	8.87009	9.96217		5.90416	8.46911	NO
hsa-miR-101-5p	0.80062	0.461228			20.673	21.5722	17.7562	20.5471	25.6247	28.8903		20.0005	25.0207	NO
hsa-miR-3912-3p	1.28433	0.46137			23.4921	11.9845	31.5666	18.9033	19.7113	13.947		22.3477	17.5206	NO
hsa-miR-618	1.24714	0.461536			29.1302	31.1598	21.702	23.8346	17.7402	23.9092		27.3307	21.828	NO
hsa-miR-1298-5p	0.777072	0.461574			20.673	10.7861	9.86457	18.9033	16.7546	17.9319		13.7746	17.8633	NO
hsa-miR-5001-3p	0.811647	0.461843			25.3715	46.7397	39.4583	48.4911	43.3649	44.8298		37.1898	45.5619	NO
hsa-miR-1288-5p	0.739634	0.461978			13.1556	7.19072	3.94583	13.1501	10.8412	8.96595		8.09737	10.9858	NO
hsa-miR-6806-5p	1.2579	0.462673			35.708	26.366	18.7427	18.9033	20.6969	24.9054		26.9389	21.5019	NO
hsa-miR-513a-3p	1.34109	0.462894			25.3715	22.7706	21.702	4.10941	25.6247	22.913		23.2814	17.549	NO
hsa-miR-3155a	0.685847	0.464051			32.8889	14.3814	4.93228	55.0661	9.85566	10.9584		17.4009	25.2934	NO
hsa-miR-593-3p	1.40897	0.464593			4.69842	9.58762	6.9052	4.9313	5.9134	3.98487		7.06375	4.94319	NO
hsa-miR-3613-3p	0.807462	0.464783			40.4064	58.7242	43.4041	81.3664	51.2494	42.8373		47.5116	58.4844	NO
hsa-miR-1262	0.792431	0.465287			15.9746	14.3814	14.7968	22.1908	17.7402	16.9357		15.051	18.9556	YES
hsa-miR-8074	0.697621	0.465298			8.45715	8.38917	0.986457	13.1501	5.9134	5.9773		5.94426	8.34694	NO
hsa-miR-3610	0.726333	0.465602			20.673	14.3814	2.95937	26.3002	16.7546	8.96595		12.6713	17.3403	YES
hsa-miR-4715-3p	0.7354	0.46595			9.39684	7.19072	3.94583	8.21883	7.88453	11.9546		6.84446	9.35265	NO
hsa-miR-4500	1.32036	0.466142			8.45715	14.3814	13.8104	11.5064	5.9134	9.96217		12.2163	9.12731	NO
hsa-miR-1273h-3p	1.33202	0.466147			10.3365	8.38917	14.7968	5.75318	11.8268	7.96973		11.1742	8.51657	NO
hsa-miR-2113	0.763245	0.466384			10.3365	11.9845	7.89165	17.2595	8.87009	12.9508		10.0709	13.0268	NO
hsa-miR-3178	0.471288	0.466423			1539.2	131.83	231.817	3331.09	614.008	92.6482		634.283	1345.92	NO
hsa-miR-5701	1.26277	0.466557			32.8889	29.9613	25.6479	25.4784	31.5381	12.9508		29.4994	23.3224	NO
hsa-miR-4325	0.790283	0.466825			30.0699	56.3273	25.6479	31.2315	52.235	57.7806		37.3483	47.0824	NO
hsa-miR-657	1.37849	0.466917			12.2159	10.7861	4.93228	8.21883	8.87009	2.98865		9.31142	6.69252	YES
hsa-miR-5001-5p	0.69013	0.467189			65.7778	15.5799	24.6614	115.064	24.6391	13.947		35.3397	51.2166	NO
hsa-miR-662.SNPC	1.4017	0.467432			4.69842	11.9845	5.91874	4.9313	5.9134	4.98108		7.5339	5.27526	NO
hsa-miR-6717-5p	0.782574	0.467587			12.2159	16.7783	10.851	20.5471	15.7691	13.947		13.2818	16.7544	NO
hsa-miR-4532	0.773551	0.46772			35.708	10.7861	23.675	31.2315	39.4226	20.9206		23.3897	30.5249	NO
hsa-miR-6894-5p	1.26019	0.467734			26.3111	20.3737	23.675	23.0127	11.8268	20.9206		23.4533	18.5867	YES
hsa-miR-9-5p	1.14784	0.467782			5318.61	3650.49	5049.67	3705.05	3537.2	4972.12		4672.92	4071.45	YES
hsa-miR-4721	1.4239	0.467988			32.8889	125.838	138.104	18.9033	144.878	44.8298		98.9435	69.5371	NO
hsa-miR-7853-5p	0.772833	0.469852			20.673	10.7861	7.89165	14.7939	17.7402	18.9281		13.1169	17.1541	NO
hsa-miR-3174	1.23838	0.470122			219.886	189.356	241.682	106.023	195.142	225.145		216.974	175.437	NO
hsa-miR-4693-3p	1.32866	0.470232			62.9588	20.3737	16.7698	32.8753	16.7546	25.9016		33.3674	25.1772	NO
hsa-miR-6862-5p	0.760104	0.470416			9.39684	5.99227	18.7427	15.6158	10.8412	18.9281		11.3773	15.1284	YES
hsa-miR-1290	1.25179	0.471738			18.7937	23.9691	22.6885	15.6158	21.6824	14.9433		21.8171	17.4138	YES
hsa-miR-5003-5p	1.36661	0.472976			10.3365	4.79381	10.851	8.21883	6.89896	3.98487		8.66045	6.36755	NO
hsa-miR-551b-5p	0.736759	0.473622			6.57778	9.58762	3.94583	9.04071	6.89896	10.9584		6.70375	8.96602	NO
hsa-miR-4727-3p	0.72589	0.473654			7.51747	9.58762	2.95937	5.75318	13.7979	7.96973		6.68815	9.17361	NO
hsa-miR-3119	1.3252	0.473943			8.45715	10.7861	11.8375	5.75318	8.87009	8.96595		10.3602	7.86307	YES
hsa-miR-27a-5p	0.584089	0.474138			16075.2	171493	11261.4	144678	177768	17964.8		66276.4	113470	YES
hsa-miR-1233-3p	1.31811	0.474197			15.9746	21.5722	9.86457	15.6158	4.92783	14.9433		15.8038	11.829	NO
hsa-miR-200c-5p	0.82183	0.474829			30.0699	41.9459	35.5124	46.0254	36.4659	47.8184		35.8427	43.4366	NO
hsa-miR-3934-5p	1.23152	0.47509			71.416	123.441	58.2009	73.9694	71.9463	58.7768		84.3525	68.2308	NO
hsa-miR-219a-1-3p	1.24527	0.475305			373.994	606.417	415.298	533.402	398.169	188.285		465.237	373.285	NO
hsa-miR-542-3p	0.77199	0.475382			20.673	10.7861	12.8239	29.5878	14.7835	12.9508		14.761	19.1074	YES
hsa-miR-6806-3p	0.803178	0.47599			14.0953	22.7706	23.675	25.4784	26.6103	22.913		20.1803	25.0005	NO
hsa-miR-571	0.721358	0.476118			7.51747	3.59536	5.91874	9.04071	10.8412	3.98487		5.67719	7.9556	NO
hsa-miR-3677-5p	1.25314	0.476323			36.6477	76.701	42.4176	55.888	31.5381	35.8638		51.9221	41.0966	NO
hsa-miR-6879-3p	0.734383	0.47652			7.51747	4.79381	10.851	14.7939	12.8124	3.98487		7.72077	10.5304	NO
hsa-miR-8073	0.737543	0.476764			7.51747	4.79381	5.91874	9.04071	7.88453	7.96973		6.07667	8.29832	YES
hsa-miR-675-3p	1.33164	0.477294			27.2508	9.58762	7.89165	13.972	10.8412	8.96595		14.91	11.2597	NO
hsa-miR-4716-3p	0.695083	0.477788			4.69842	4.79381	2.95937	4.10941	4.92783	8.96595		4.15053	6.00106	NO
hsa-miR-4433b-5p	0.778305	0.478707			9.39684	9.58762	12.8239	12.3282	15.7691	12.9508		10.6028	13.6827	YES
hsa-miR-4485-3p	1.8428	0.478993			8754.09	5473.34	8103.74	118.351	5390.06	6609.9		7443.72	4039.44	YES
hsa-miR-4743-3p	1.26586	0.479146			17.854	13.183	16.7698	13.1501	11.8268	12.9508		15.9356	12.6426	YES
hsa-miR-4311	0.734782	0.479289			6.57778	10.7861	3.94583	11.5064	4.92783	11.9546		7.10323	9.46293	NO
hsa-miR-3161.SNPC	1.23469	0.47948			26.3111	25.1675	21.702	20.5471	17.7402	20.9206		24.3936	19.7359	YES
hsa-miR-7109-3p	1.32157	0.479567			11.2762	8.38917	10.851	7.39694	5.9134	9.96217		10.1721	7.7575	YES
hsa-miR-221-3p	1.12862	0.479669			4860.04	4676.36	4749.79	3336.84	4833.22	4488.95		4762.07	4219.67	NO
hsa-miR-4773	0.751559	0.480051			15.9746	4.79381	6.9052	16.4377	10.8412	9.96217		9.22454	12.4137	YES
hsa-miR-4717-5p	1.27996	0.480217			15.0349	16.7783	13.8104	9.04071	16.7546	9.96217		15.2079	11.9192	YES
hsa-miR-548ar-5p	1.24688	0.480352			84.5715	191.752	126.266	85.4758	95.5999	141.463		134.197	107.513	NO
hsa-miR-1224-3p	0.770357	0.480676			7.51747	9.58762	13.8104	11.5064	10.8412	17.9319		10.3052	13.4265	YES
hsa-miR-1200.SNPC	0.781748	0.481399			12.2159	11.9845	9.86457	14.7939	17.7402	10.9584		11.355	14.4975	YES
hsa-miR-3656	1.30425	0.482411			21.6127	7.19072	20.7156	16.4377	13.7979	7.96973		16.5063	12.7351	NO
hsa-miR-892b	0.715006	0.482602			5.6381	4.79381	3.94583	9.04071	5.9134	4.98108		4.79258	6.64506	YES
hsa-miR-6716-5p	1.31794	0.48302			10.3365	8.38917	11.8375	6.57506	6.89896	9.96217		10.1877	7.81206	YES
hsa-miR-6831-5p	0.802203	0.48314			20.673	28.7629	23.675	18.9033	36.4659	35.8638		24.3703	30.411	NO
hsa-miR-548o-3p	1.19659	0.484099			128.737	94.6778	116.402	81.3664	92.6432	110.58		113.272	94.8632	YES
hsa-miR-670-5p	0.815355	0.484111			23.4921	31.1598	22.6885	26.3002	36.4659	31.8789		25.7801	31.5484	YES
hsa-miR-3176	0.815621	0.484356			175.721	299.613	250.56	286.015	208.94	394.502		241.965	296.486	NO
hsa-miR-548x-5p	0.76246	0.484438			5.6381	15.5799	25.6479	13.972	21.6824	25.9016		15.622	20.5187	YES
hsa-miR-500b-5p	1.22574	0.485544			42.2858	47.9381	44.3905	23.0127	43.3649	43.8335		44.8715	36.7371	YES
hsa-miR-3186-5p	1.37395	0.485659			8.45715	8.38917	4.93228	4.9313	5.9134	4.98108		7.25954	5.27526	NO
hsa-miR-30b-3p	1.16485	0.485677			391.848	475.786	386.691	315.603	368.602	392.509		418.108	358.905	NO
hsa-miR-3945	1.32042	0.485783			10.3365	5.99227	17.7562	7.39694	9.85566	8.96595		11.3617	8.73952	NO
hsa-miR-940	0.816203	0.486143			78.9334	47.9381	98.6457	108.489	97.571	70.7314		75.1724	92.2636	NO
hsa-miR-1301-3p	0.889673	0.486323			1203.73	994.716	1417.54	1324.05	1304.89	1436.54		1205.33	1355.16	YES
hsa-miR-767-5p	1.14302	0.486534			538.439	757.422	685.587	544.908	583.455	604.704		660.483	577.689	NO
hsa-miR-4304	0.867164	0.486963			6148.35	10690.2	9789.6	11521.2	9633.91	9550.73		8876.05	10235.3	NO
hsa-miR-3620-5p	0.747203	0.487034			7.51747	8.38917	15.7833	9.04071	7.88453	25.9016		10.5633	14.2756	NO
hsa-miR-1305	1.36388	0.488702			7.51747	8.38917	8.87811	9.86259	2.9567	4.98108		8.26158	5.93346	NO
hsa-miR-4774-3p	0.740706	0.488854			17.854	3.59536	5.91874	8.21883	16.7546	12.9508		9.1227	12.6414	NO
hsa-miR-298	1.33473	0.489758			9.39684	39.549	16.7698	7.39694	20.6969	20.9206		21.9052	16.3381	NO
hsa-miR-550a-3p	1.27651	0.490403			12.2159	16.7783	12.8239	9.86259	13.7979	8.96595		13.9394	10.8755	YES
hsa-miR-4707-3p	0.824186	0.491385			51.6826	35.9536	40.4447	63.285	38.4371	53.7957		42.6936	51.8392	YES
hsa-miR-6881-5p	1.36728	0.492209			8.45715	10.7861	7.89165	12.3282	3.94226	2.98865		9.04496	6.41972	NO
hsa-miR-644a	0.762661	0.492441			12.2159	8.38917	8.87811	13.1501	19.7113	5.9773		9.82772	12.9462	NO
hsa-miR-5189-3p	0.700978	0.492768			707.582	173.776	237.736	550.661	60.1195	986.255		373.031	532.345	NO
hsa-miR-410-5p	1.21861	0.492815			68.5969	75.5025	70.0384	34.5191	72.9319	68.739		71.3793	58.73	YES
hsa-miR-4767	1.22877	0.492981			106.184	47.9381	108.51	65.7506	65.0473	83.6822		87.5442	71.4934	NO
hsa-miR-30a-5p	1.15402	0.49344			2521.17	3402.41	3301.67	1744.03	3209	3041.45		3075.08	2664.83	YES
hsa-miR-4326	1.3479	0.493537			18.7937	57.5257	66.0926	37.8066	9.85566	57.7806		47.4707	35.1476	NO
hsa-miR-6836-5p	0.765071	0.495317			4.69842	10.7861	13.8104	12.3282	16.7546	8.96595		9.76496	12.6829	NO
hsa-miR-4704-5p	1.42303	0.495332			2.81905	5.99227	10.851	5.75318	1.97113	5.9773		6.55411	4.5672	NO
hsa-miR-2116-3p	0.741643	0.495426			76.1144	69.5103	31.5666	166.842	38.4371	32.8752		59.0638	79.3848	NO
hsa-miR-136-3p	1.34375	0.496815			5.6381	9.58762	11.8375	9.86259	5.9134	3.98487		9.02107	6.58695	NO
hsa-miR-3141	1.24875	0.497043			6396.43	3047.67	8499.31	5947.14	1912	6510.28		5981.13	4789.81	YES
hsa-miR-4475	1.41893	0.497407			20.673	2.39691	5.91874	10.6845	6.89896	2.98865		9.66289	6.85736	NO
hsa-miR-4472	1.29877	0.497539			225.524	365.528	378.799	78.0789	314.396	354.653		323.284	249.043	YES
hsa-miR-4671-5p	1.29937	0.497624			26.3111	13.183	12.8239	22.1908	7.88453	9.96217		17.4394	13.3458	YES
hsa-miR-4752	1.30152	0.497663			14.0953	7.19072	13.8104	5.75318	10.8412	10.9584		11.6988	9.18426	NO
hsa-miR-198	0.709813	0.498187			6.57778	0	8.87811	5.75318	8.87009	7.96973		5.15196	7.531	NO
hsa-miR-374a-5p	1.11205	0.498396			6455.63	6370.98	6897.3	5468.81	5729.09	6539.17		6574.64	5912.36	YES
hsa-miR-331-5p	0.831807	0.498555			151.289	274.446	260.425	280.262	272.016	271.967		228.72	274.748	NO
hsa-miR-4452	1.29617	0.4989			10.3365	9.58762	13.8104	7.39694	6.89896	11.9546		11.2448	8.75017	YES
hsa-miR-140-3p	0.834016	0.499374			1506.31	2121.26	3930.04	1938	3456.38	3668.07		2519.21	3020.82	NO
hsa-miR-4769-3p	1.27368	0.499632			19.7334	9.58762	12.8239	10.6845	10.8412	11.9546		14.0483	11.1601	NO
hsa-miR-3192-5p	0.788761	0.500673			16.9143	10.7861	7.89165	15.6158	14.7835	14.9433		11.864	15.1142	NO
hsa-miR-15b-3p	1.12818	0.500839			4424.03	3588.17	4818.84	3418.21	4591.75	3364.22		4277.01	3791.4	NO
hsa-miR-3125.SNPA	0.74247	0.500961			7.51747	5.99227	5.91874	13.972	4.92783	6.97352		6.47616	8.62445	NO
hsa-miR-3620-3p	0.792871	0.501523			24.4318	15.5799	18.7427	35.341	12.8124	25.9016		19.5848	24.685	NO
hsa-miR-8080	1.30612	0.502237			9.39684	10.7861	8.87811	8.21883	7.88453	5.9773		9.68701	7.36022	YES
hsa-miR-513c-5p	1.41625	0.502415			10.3365	4.79381	2.95937	4.9313	4.92783	2.98865		6.0299	4.28259	NO
hsa-miR-6780b-5p	1.30999	0.502692			16.9143	17.9768	4.93228	13.1501	8.87009	7.96973		13.2745	9.99665	NO
hsa-miR-512-3p	0.715218	0.503065			9.39684	4.79381	0.986457	6.57506	6.89896	7.96973		5.05903	7.14792	NO
hsa-miR-379-3p	0.788024	0.503081			10.3365	9.58762	10.851	11.5064	12.8124	14.9433		10.2584	13.0873	YES
hsa-miR-5006-5p	0.755368	0.50324			7.51747	5.99227	5.91874	9.86259	7.88453	7.96973		6.47616	8.57228	YES
hsa-miR-214-3p	0.875645	0.503692			542.197	541.701	487.31	709.285	502.639	581.791		523.736	597.905	NO
hsa-miR-3127-5p	1.24827	0.503949			18.7937	15.5799	16.7698	11.5064	11.8268	17.9319		17.0478	13.755	NO
hsa-miR-4417	0.747488	0.504078			7.51747	7.19072	3.94583	9.86259	5.9134	8.96595		6.218	8.24731	NO
hsa-miR-501-5p	1.183	0.504529			52.6223	58.7242	60.1739	46.8473	47.3072	50.8071		57.1734	48.3205	YES
hsa-miR-5007-5p	1.3173	0.504542			8.45715	9.58762	13.8104	7.39694	3.94226	12.9508		10.6184	8.09668	YES
hsa-miR-6833-5p	0.782012	0.505044			7.51747	16.7783	8.87811	13.972	16.7546	10.9584		11.058	13.895	NO
hsa-miR-6847-5p	0.79548	0.505272			12.2159	11.9845	16.7698	12.3282	23.6536	15.9395		13.6567	17.3071	NO
hsa-miR-182-5p	1.11728	0.506037			4001.17	4105.9	3940.89	2884.81	4041.81	3857.35		4015.99	3594.66	YES
hsa-miR-1284	1.25177	0.506375			15.0349	26.366	28.6072	11.5064	21.6824	22.913		23.336	18.7006	YES
hsa-miR-1910-5p	0.789925	0.506688			8288.95	2471.21	8957.03	14572.8	5547.75	4840.62		6572.4	8320.39	NO
hsa-miR-6748-5p	0.76274	0.506724			11.2762	3.59536	15.7833	19.7252	11.8268	8.96595		10.2183	13.506	NO
hsa-miR-3137	1.296	0.507557			10.3365	15.5799	9.86457	4.9313	12.8124	9.96217		11.927	9.23527	NO
hsa-miR-624-5p	0.798077	0.508087			15.0349	15.5799	9.86457	13.1501	21.6824	15.9395		13.4931	16.924	NO
hsa-miR-5190	1.35957	0.508238			54.5016	40.7474	10.851	15.6158	10.8412	51.8033		35.3667	26.0868	NO
hsa-miR-153-5p	0.746857	0.508393			8.45715	7.19072	2.95937	9.86259	6.89896	7.96973		6.20241	8.24376	NO
hsa-miR-5195-5p	0.750959	0.5084			14.0953	3.59536	5.91874	6.57506	11.8268	13.947		7.86978	10.783	NO
hsa-miR-3189-3p	0.759922	0.508726			11.2762	2.39691	9.86457	9.04071	11.8268	10.9584		7.84589	10.6086	NO
hsa-miR-6074	1.34567	0.509726			35.708	9.58762	4.93228	14.7939	11.8268	10.9584		16.7426	12.5264	NO
hsa-miR-5007-3p	0.738715	0.509926			21.6127	7.19072	2.95937	21.3689	7.88453	13.947		10.5876	14.4002	NO
hsa-miR-6873-5p	0.754387	0.509965			3.75873	15.5799	8.87811	15.6158	5.9134	14.9433		9.40558	12.1575	NO
hsa-miR-6086	1.35623	0.510411			9.39684	5.99227	8.87811	10.6845	2.9567	3.98487		8.08907	5.87535	NO
hsa-miR-4764-5p	0.771186	0.510648			15.9746	3.59536	10.851	10.6845	12.8124	16.9357		10.1403	13.4775	NO
hsa-miR-3929	0.720679	0.510729			9.39684	2.39691	5.91874	14.7939	6.89896	2.98865		5.90416	8.22717	NO
hsa-miR-197-5p	1.28979	0.511164			7.51747	14.3814	12.8239	10.6845	9.85566	5.9773		11.5743	8.83914	NO
hsa-miR-3928-3p	0.763374	0.511354			27.2508	57.5257	145.009	147.117	66.0329	87.6671		76.5952	100.272	NO
hsa-miR-5692a	0.791973	0.512125			16.9143	9.58762	8.87811	18.0814	12.8124	13.947		11.7933	14.9469	YES
hsa-miR-8066	1.39004	0.512334			64.8382	10.7861	26.6343	52.6005	9.85566	10.9584		34.0862	24.4715	YES
hsa-miR-488-5p	1.37893	0.51266			9.39684	5.99227	6.9052	9.04071	5.9134	0.996217		7.43143	5.31677	YES
hsa-miR-216a-5p	1.2411	0.513288			29.1302	14.3814	17.7562	18.9033	14.7835	15.9395		20.4226	16.5421	NO
hsa-miR-548k	1.18249	0.513296			109.003	89.884	99.6321	65.7506	91.6576	95.6368		99.5065	84.3483	NO
hsa-miR-5088-3p	1.39727	0.513827			79.8731	874.871	705.316	89.5852	581.484	517.037		553.353	396.035	NO
hsa-miR-378a-5p	0.835789	0.514784			225.524	207.332	347.233	237.524	348.89	347.68		260.03	311.365	YES
hsa-miR-597-3p	0.809074	0.514905			13.1556	29.9613	31.5666	24.6565	33.5092	33.8714		24.8945	30.679	YES
hsa-miR-320a	0.888996	0.515079			8277.67	10371.4	9563.7	12689	9814.26	9230.94		9404.26	10578.1	NO
hsa-miR-3622a-3p.SNPC	1.42107	0.516447			4.69842	5.99227	4.93228	5.75318	1.97113	2.98865		5.20766	3.57099	NO
hsa-miR-6071	0.809889	0.516715			240.559	635.18	367.948	273.687	626.82	634.59		414.562	511.699	NO
hsa-miR-548h-5p.SNPC	1.35934	0.517268			7.51747	5.99227	6.9052	2.46565	6.89896	5.9773		6.80498	5.11397	NO
hsa-miR-4675	0.776591	0.518774			5.6381	14.3814	7.89165	11.5064	14.7835	8.96595		9.30373	11.7519	YES
hsa-miR-1909-3p	0.763581	0.519773			119.34	432.642	954.89	389.572	542.061	1042.04		502.29	657.892	YES
hsa-miR-4744	1.37165	0.52007			9.39684	4.79381	5.91874	4.9313	7.88453	1.99243		6.70313	4.93609	NO
hsa-miR-339-5p	0.773945	0.520375			6575.91	24983	6824.31	30685.8	11204.9	7701.75		12794.4	16530.8	NO
hsa-miR-6845-5p	0.712033	0.520446			42.2858	11.9845	33.5395	99.4478	12.8124	10.9584		29.2699	41.0728	NO
hsa-miR-1298-3p	0.773134	0.521477			7.51747	5.99227	13.8104	9.04071	8.87009	17.9319		9.10671	11.9476	YES
hsa-miR-5195-3p	1.29273	0.522074			111.822	64.7165	89.7676	19.7252	120.239	66.7465		88.7688	68.9036	NO
hsa-miR-4284.SNPC	1.28297	0.522426			23.4921	43.1443	69.052	13.972	41.3938	50.8071		45.2295	35.3909	YES
hsa-miR-4486	1.39644	0.522478			8.45715	5.99227	8.87811	12.3282	0.985566	2.98865		7.77584	5.43415	NO
hsa-miR-1273g-3p	0.799648	0.522487			82.6922	111.456	146.982	63.285	169.517	194.262		113.71	142.355	NO
hsa-miR-8058	0.765432	0.522543			5.6381	7.19072	8.87811	13.1501	5.9134	8.96595		7.23564	9.34316	NO
hsa-miR-194-3p	0.894437	0.522758			4750.1	6561.53	5060.52	5710.44	5819.77	6773.28		5457.38	6101.16	NO
hsa-miR-3152-5p	1.23036	0.522881			25.3715	21.5722	13.8104	14.7939	15.7691	18.9281		20.2513	16.497	NO
hsa-miR-4327.SNPC	0.739953	0.523045			11.2762	2.39691	3.94583	5.75318	8.87009	9.96217		5.87298	8.19515	NO
hsa-miR-6745	1.24641	0.523353			15.9746	14.3814	19.7291	17.2595	14.7835	7.96973		16.6951	13.3376	NO
hsa-miR-6863	1.10379	0.523489			1962.06	2038.57	1976.86	1592.81	2073.63	1749.36		1992.5	1805.27	NO
hsa-miR-548aq-3p	0.780365	0.523606			14.0953	4.79381	8.87811	11.5064	14.7835	9.96217		9.25573	12.084	NO
hsa-miR-8052	1.19492	0.523874			43.2254	32.3582	31.5666	30.4097	29.567	29.8865		35.7168	29.9544	YES
hsa-miR-429	1.11889	0.524222			13594.4	16892.2	16558.7	11802.2	15397.5	14846.6		15681.8	14015.4	YES
hsa-miR-4776-5p	0.750282	0.524341			8.45715	3.59536	4.93228	9.04071	7.88453	5.9773		5.6616	7.63418	YES
hsa-miR-6733-5p	1.25614	0.524601			17.854	11.9845	11.8375	11.5064	7.88453	13.947		13.892	11.1126	NO
hsa-miR-3135b	0.838859	0.524975			9642.09	6164.84	6686.2	14749.5	5633.49	6430.58		7497.71	8937.86	NO
hsa-miR-6832-5p	0.784121	0.525251			18.7937	11.9845	6.9052	22.1908	16.7546	8.96595		12.5611	15.9705	YES
hsa-miR-4649-5p	0.809214	0.526184			15.0349	15.5799	12.8239	12.3282	22.668	18.9281		14.4796	17.9748	NO
hsa-miR-483-3p	0.808908	0.526227			21.6127	41.9459	19.7291	22.1908	35.4804	44.8298		27.7626	34.167	NO
hsa-miR-6514-5p	0.810446	0.526386			29.1302	19.1752	13.8104	19.7252	34.4948	22.913		20.7053	25.711	NO
hsa-miR-200b-5p	1.12196	0.526524			1926.35	2806.78	2719.66	1833.62	2468.84	2340.11		2484.26	2214.19	YES
hsa-miR-6895-3p	1.32259	0.526883			25.3715	7.19072	9.86457	17.2595	10.8412	3.98487		14.1422	10.6952	NO
hsa-miR-3148	1.28056	0.527312			10.3365	8.38917	11.8375	9.04071	8.87009	5.9773		10.1877	7.9627	NO
hsa-miR-370-3p	0.745345	0.528537			8.45715	9.58762	9.86457	23.0127	1.97113	11.9546		9.30311	12.3128	NO
hsa-miR-486-5p	0.828953	0.528816			67.6572	51.5335	78.9165	47.6692	92.6432	99.6217		66.0357	79.978	NO
hsa-miR-889-3p	0.789247	0.530276			31.9492	10.7861	18.7427	15.6158	41.3938	21.9168		20.4927	26.3088	NO
hsa-miR-4791	0.79519	0.530346			203.911	230.103	326.517	119.995	349.876	487.15		253.51	319.007	NO
hsa-miR-4279	1.23215	0.530493			24.4318	35.9536	58.2009	22.1908	30.5525	43.8335		39.5288	32.1923	YES
hsa-miR-6787-5p	1.25836	0.530619			14.0953	9.58762	16.7698	11.5064	6.89896	13.947		13.4842	10.7841	YES
hsa-miR-4424	0.760791	0.530818			4.69842	13.183	4.93228	5.75318	12.8124	10.9584		7.60456	9.84131	NO
hsa-miR-4804-5p	0.784799	0.530828			13.1556	13.183	7.89165	8.21883	23.6536	11.9546		11.4101	14.609	NO
hsa-miR-1972	1.20618	0.531819			22.5524	29.9613	25.6479	17.2595	23.6536	23.9092		26.0539	21.6074	YES
hsa-miR-7844-5p	0.792866	0.531876			15.0349	15.5799	5.91874	12.3282	20.6969	12.9508		12.1779	15.3253	NO
hsa-miR-3661	1.23331	0.531877			15.0349	13.183	19.7291	12.3282	11.8268	14.9433		15.9824	13.0328	YES
hsa-miR-4667-3p	1.25272	0.532444			12.2159	11.9845	12.8239	10.6845	10.8412	7.96973		12.3415	9.83181	YES
hsa-miR-3692-3p	1.33012	0.532841			48.8635	129.433	166.711	18.9033	121.225	119.546		115.003	86.558	YES
hsa-miR-3675-5p	1.26658	0.532992			7.51747	14.3814	15.7833	10.6845	11.8268	6.97352		12.5607	9.82826	NO
hsa-miR-4785	0.782626	0.533958			35.708	7.19072	25.6479	38.6285	16.7546	32.8752		22.8489	29.4194	YES
hsa-miR-3939.SNPA	0.720891	0.534868			4.69842	2.39691	4.93228	3.28753	8.87009	4.98108		4.0092	5.7129	NO
hsa-miR-105-5p.SNPA	1.24454	0.535256			10.3365	14.3814	16.7698	12.3282	9.85566	10.9584		13.8292	11.0474	NO
hsa-miR-4709-5p	0.754228	0.535616			13.1556	8.38917	3.94583	20.5471	6.89896	5.9773		8.49686	11.1411	NO
hsa-let-7c-5p	0.895942	0.536085			5840.13	8149.48	5971.02	6909.57	7399.63	7968.74		6653.55	7425.98	NO
hsa-miR-4632-3p	1.30239	0.537154			8.45715	7.19072	12.8239	9.86259	2.9567	8.96595		9.4906	7.26175	NO
hsa-miR-559	1.23071	0.537288			428.496	317.59	650.075	258.893	228.651	647.541		465.387	378.362	YES
hsa-miR-212-5p	1.17726	0.537569			199.213	147.41	145.996	167.664	123.196	127.516		164.206	139.459	YES
hsa-miR-6751-3p	0.799843	0.537678			15.0349	8.38917	10.851	9.86259	14.7835	18.9281		11.425	14.5247	NO
hsa-miR-625-3p	0.87816	0.537731			567.569	769.407	555.375	545.73	827.875	781.034		630.784	718.213	NO
hsa-miR-3934-3p	0.802286	0.538029			11.2762	19.1752	10.851	10.6845	23.6536	16.9357		13.7675	17.0912	NO
hsa-miR-4771	0.737513	0.538131			10.3365	10.7861	1.97291	19.7252	4.92783	5.9773		7.6985	10.2101	NO
hsa-miR-6889-5p	1.23034	0.538305			25.3715	15.5799	20.7156	13.972	24.6391	11.9546		20.5556	16.8553	NO
hsa-miR-1255b-5p.SNPC	1.25593	0.538449			24.4318	15.5799	25.6479	7.39694	17.7402	27.8941		21.8865	17.6771	NO
hsa-miR-4530	0.731809	0.539495			32.8889	9.58762	5.91874	44.3817	15.7691	5.9773		16.1318	22.0427	YES
hsa-miR-23a-5p	0.797306	0.539576			85.5112	44.3428	49.3228	131.501	56.1773	36.86		59.7256	74.8462	NO
hsa-miR-6819-5p	1.32071	0.539751			4.69842	9.58762	7.89165	6.57506	4.92783	4.98108		7.39257	5.49466	NO
hsa-miR-6739-3p	1.28146	0.539864			9.39684	25.1675	15.7833	6.57506	22.668	9.96217		16.7826	13.0684	YES
hsa-miR-1273h-5p	0.783356	0.539971			14.0953	14.3814	4.93228	9.04071	21.6824	11.9546		11.1363	14.2259	NO
hsa-miR-30b-5p	1.18607	0.540165			513.067	1108.57	1018.02	415.873	954.028	855.75		879.887	741.884	YES
hsa-miR-4454	1.34579	0.540473			977.271	214.523	260.425	760.241	197.113	121.538		484.073	359.631	YES
hsa-miR-4729	1.21257	0.540979			80.8128	103.067	95.6863	37.8066	101.513	91.6519		93.1887	76.9906	YES
hsa-miR-598-5p	0.77565	0.54118			7.51747	9.58762	5.91874	11.5064	12.8124	4.98108		7.67461	9.7666	NO
hsa-miR-3616-3p	1.35688	0.54133			11.2762	5.99227	4.93228	7.39694	0.985566	7.96973		7.40025	5.45075	NO
hsa-miR-7110-5p	0.781962	0.54185			7.51747	11.9845	4.93228	9.04071	8.87009	12.9508		8.14476	10.2872	NO
hsa-miR-6877-5p	1.27447	0.542792			20.673	51.5335	14.7968	11.5064	23.6536	32.8752		29.0011	22.6784	NO
hsa-miR-181c-3p	0.77552	0.542868			104.305	184.562	301.856	82.1883	322.28	357.642		196.907	254.037	NO
hsa-miR-8088	1.27292	0.543105			25.3715	10.7861	14.7968	23.0127	9.85566	6.97352		16.9848	13.2806	YES
hsa-miR-1304-3p	0.810137	0.543977			65.7778	129.433	94.6998	59.1756	118.268	180.315		96.6369	119.253	NO
hsa-miR-652-3p	0.883476	0.544444			2819.05	2187.18	2126.8	3390.27	2851.24	1832.04		2377.68	2691.18	NO
hsa-miR-501-3p.SNPA	0.767907	0.544686			5.6381	11.9845	6.9052	4.10941	11.8268	15.9395		8.17594	10.6252	NO
hsa-miR-6771-5p	0.815563	0.545582			17.854	25.1675	15.7833	15.6158	35.4804	20.9206		19.6016	24.0056	NO
hsa-miR-553	0.75079	0.545927			8.45715	3.59536	5.91874	13.972	3.94226	5.9773		5.99042	7.96386	YES
hsa-miR-1285-3p	0.839131	0.546614			31.0096	63.518	52.2822	47.6692	67.0185	59.773		48.9366	58.1536	YES
hsa-miR-4668-3p	0.782292	0.547077			7.51747	8.38917	5.91874	9.86259	6.89896	10.9584		7.27513	9.23998	NO
hsa-miR-4436b-3p	1.26454	0.547297			11.2762	9.58762	10.851	7.39694	5.9134	11.9546		10.5716	8.42165	NO
hsa-miR-3200-3p	0.827348	0.547496			21.6127	20.3737	19.7291	34.5191	19.7113	19.9243		20.5719	24.7182	NO
hsa-miR-520a-3p	1.36648	0.54762			2.81905	7.19072	9.86457	8.21883	3.94226	1.99243		6.62478	4.71784	NO
hsa-miR-6503-5p	1.23815	0.547796			20.673	9.58762	14.7968	14.7939	9.85566	11.9546		15.0192	12.2014	NO
hsa-miR-4659b-3p	1.34689	0.547884			6.57778	10.7861	2.95937	4.9313	6.89896	2.98865		6.77441	4.93964	NO
hsa-miR-3912-5p	1.39232	0.548495			24.4318	2.39691	3.94583	12.3282	6.89896	2.98865		10.2582	7.40528	NO
hsa-miR-4644	1.25343	0.549227			10.3365	15.5799	11.8375	8.21883	6.89896	14.9433		12.5846	10.0203	NO
hsa-miR-6509-3p	1.21882	0.549343			16.9143	23.9691	16.7698	10.6845	17.7402	18.9281		19.2177	15.7843	NO
hsa-miR-938.SNPC	0.745424	0.549765			3.75873	8.38917	2.95937	4.10941	7.88453	7.96973		5.03576	6.65456	NO
hsa-miR-345-5p	0.82743	0.549952			148.47	258.866	396.556	254.784	310.453	406.456		267.964	323.898	YES
hsa-miR-4684-3p	1.19685	0.550034			40.4064	31.1598	44.3905	22.1908	31.5381	43.8335		38.6522	32.5208	NO
hsa-miR-367-5p	1.26977	0.550156			22.5524	10.7861	6.9052	7.39694	13.7979	10.9584		13.4146	10.7178	NO
hsa-miR-876-3p	1.18608	0.550233			36.6477	40.7474	38.4718	24.6565	42.3793	30.8827		38.6223	32.6395	NO
hsa-miR-195-5p	0.854171	0.55048			119.34	184.562	129.226	178.349	172.474	155.41		144.376	168.744	NO
hsa-let-7d-3p	0.882936	0.550596			3666.65	2778.01	3330.28	5148.27	2969.51	2952.79		3258.31	3690.19	NO
hsa-miR-6747-5p	1.2514	0.551014			27.2508	51.5335	38.4718	10.6845	41.3938	41.8411		39.0854	31.3064	NO
hsa-miR-130b-5p	1.09734	0.551372			1577.73	1520.84	1841.71	1370.9	1491.16	1640.77		1646.76	1500.94	YES
hsa-miR-4683	1.22243	0.551491			15.9746	19.1752	13.8104	13.1501	16.7546	9.96217		16.3201	13.289	YES
hsa-miR-4714-5p	0.755787	0.552209			4.69842	4.79381	6.9052	11.5064	4.92783	4.98108		5.46581	7.13842	NO
hsa-miR-1293	0.788171	0.55232			36.6477	15.5799	12.8239	46.8473	20.6969	14.9433		21.6838	27.4958	YES
hsa-miR-6855-5p	1.27511	0.552375			15.0349	9.58762	7.89165	11.5064	3.94226	9.96217		10.8381	8.47026	NO
hsa-miR-8056	0.776402	0.552581			15.9746	5.99227	3.94583	14.7939	9.85566	8.96595		8.63757	11.2052	NO
hsa-miR-4263	1.27811	0.553132			7.51747	8.38917	12.8239	4.9313	10.8412	6.97352		9.57686	7.58201	NO
hsa-miR-5579-5p	1.25824	0.553227			9.39684	29.9613	19.7291	8.21883	22.668	15.9395		19.6958	15.6088	YES
hsa-miR-3664-5p	0.813718	0.553378			14.0953	11.9845	16.7698	10.6845	24.6391	17.9319		14.2832	17.7518	NO
hsa-miR-17-3p	0.86484	0.5534			61.0794	65.9149	72.0113	70.6819	77.8597	81.6898		66.3352	76.7438	YES
hsa-miR-4728-3p	1.14409	0.553942			45047.5	118199	71034.7	67221	67724.1	69827.8		78093.6	68257.6	NO
hsa-miR-4770	1.22864	0.55398			15.0349	31.1598	31.5666	14.7939	31.5381	16.9357		25.9204	21.0892	NO
hsa-miR-4793-3p	1.24488	0.554761			31.0096	22.7706	69.052	18.0814	37.4515	43.8335		40.944	33.1222	NO
hsa-miR-3126-5p	1.33291	0.555126			15.0349	5.99227	3.94583	10.6845	3.94226	3.98487		8.32434	6.20387	NO
hsa-miR-3127-3p	1.22743	0.555271			120.279	63.518	142.05	61.6412	61.1051	143.455		108.616	88.7338	NO
hsa-miR-383-3p	0.808333	0.555526			11.2762	9.58762	10.851	17.2595	10.8412	10.9584		10.5716	13.0197	YES
hsa-miR-4797-3p	0.828666	0.555554			14.0953	19.1752	13.8104	19.7252	19.7113	16.9357		15.6936	18.7907	YES
hsa-miR-6869-3p	1.34108	0.555656			6.57778	9.58762	2.95937	3.28753	5.9134	4.98108		6.37493	4.72734	NO
hsa-miR-218-1-3p	0.716987	0.555808			8.45715	3.59536	0.986457	7.39694	1.97113	8.96595		4.34632	6.11134	NO
hsa-miR-4669	1.21555	0.556121			17.854	25.1675	39.4583	27.944	15.7691	23.9092		27.4933	22.5408	NO
hsa-miR-6798-3p	1.26863	0.55838			43.2254	27.5644	11.8375	14.7939	12.8124	37.8562		27.5424	21.8208	NO
hsa-miR-520e	1.17907	0.558544			100.546	165.387	115.415	80.5445	125.167	117.554		127.116	107.755	NO
hsa-miR-6769b-3p	1.25793	0.559874			22.5524	7.19072	10.851	9.04071	8.87009	14.9433		13.5314	10.9514	NO
hsa-miR-3607-3p	1.25514	0.559956			9.39684	10.7861	12.8239	5.75318	12.8124	7.96973		11.0023	8.84509	NO
hsa-miR-4684-5p	0.830029	0.561023			22.5524	19.1752	19.7291	18.9033	19.7113	35.8638		20.4856	24.8261	NO
hsa-miR-6791-3p	1.27843	0.561187			11.2762	5.99227	9.86457	5.75318	10.8412	4.98108		9.04434	7.19183	NO
hsa-miR-5739	1.26724	0.561567			8.45715	9.58762	9.86457	9.86259	6.89896	4.98108		9.30311	7.24755	NO
hsa-miR-495-3p	1.19576	0.561771			23.4921	16.7783	23.675	18.0814	17.7402	17.9319		21.3151	17.9178	NO
hsa-miR-196b-3p	0.727694	0.561906			18.7937	2.39691	3.94583	23.8346	6.89896	3.98487		8.3788	11.5728	YES
hsa-miR-4734	1.24579	0.561926			12.2159	16.7783	13.8104	4.9313	15.7691	13.947		14.2682	11.5491	NO
hsa-miR-1304-5p.SNPA	0.845563	0.563356			55.4413	104.265	106.537	84.6539	105.456	124.527		88.748	104.879	YES
hsa-miR-6778-3p	0.768382	0.56373			10.3365	4.79381	3.94583	7.39694	12.8124	4.98108		6.35872	8.39679	NO
hsa-miR-1322.SNPC	0.78785	0.564919			8.45715	5.99227	5.91874	8.21883	8.87009	8.96595		6.78939	8.68496	NO
hsa-miR-129-5p	1.27951	0.566209			34.7683	3.59536	32.5531	22.1908	17.7402	15.9395		23.6389	18.6235	NO
hsa-miR-3157-3p	0.81312	0.567			10.3365	7.19072	16.7698	14.7939	11.8268	15.9395		11.4323	14.1867	NO
hsa-miR-5197-5p	1.27433	0.56701			9.39684	9.58762	5.91874	6.57506	5.9134	6.97352		8.30107	6.48732	NO
hsa-miR-1238-3p	0.80808	0.567233			11.2762	5.99227	18.7427	17.2595	16.7546	10.9584		12.0037	14.9908	NO
hsa-miR-4736	1.32892	0.567417			18.7937	3.59536	7.89165	14.7939	3.94226	3.98487		10.0936	7.57367	NO
hsa-miR-28-5p	0.901844	0.567418			625.829	822.139	723.073	746.269	751.987	908.55		723.68	802.269	NO
hsa-miR-1237-3p	0.846785	0.567502			46.0445	27.5644	29.5937	35.341	38.4371	48.8146		34.4009	40.8642	NO
hsa-miR-4442	1.25833	0.567784			35.708	15.5799	9.86457	12.3282	10.8412	25.9016		20.3841	16.357	NO
hsa-miR-548s	1.27919	0.567879			6.57778	15.5799	14.7968	3.28753	9.85566	15.9395		12.3182	9.69422	NO
hsa-miR-4766-3p	1.2588	0.567912			9.39684	9.58762	10.851	11.5064	6.89896	4.98108		9.94516	7.79547	NO
hsa-miR-2392	1.26846	0.568232			62.9588	360.734	124.294	113.42	164.589	153.417		182.662	143.809	NO
hsa-miR-6861-5p	0.782429	0.568831			7.51747	7.19072	14.7968	19.7252	13.7979	3.98487		9.83501	12.5027	NO
hsa-miR-6726-3p	1.25429	0.568921			43.2254	25.1675	7.89165	22.1908	14.7835	23.9092		25.4282	20.2945	NO
hsa-miR-6815-5p	0.82183	0.569821			12.2159	15.5799	12.8239	23.0127	12.8124	12.9508		13.5399	16.2586	NO
hsa-miR-6726-5p	1.26559	0.570773			20.673	5.99227	8.87811	11.5064	5.9134	10.9584		11.8478	9.45938	NO
hsa-miR-6838-5p	1.27341	0.570937			4.69842	15.5799	8.87811	5.75318	8.87009	7.96973		9.71881	7.531	NO
hsa-miR-3164	0.829058	0.572522			13.1556	11.9845	13.8104	17.2595	15.7691	13.947		12.9835	15.6585	YES
hsa-miR-203a-3p	0.855628	0.57253			4965.29	7020.54	8435.19	4573.78	6483.05	12810.4		6807.01	7955.73	NO
hsa-miR-302c-5p	0.725735	0.573002			6.57778	3.59536	0.986457	7.39694	4.92783	2.98865		3.71987	5.10447	YES
hsa-miR-7160-5p	0.815463	0.573101			19.7334	5.99227	24.6614	23.8346	17.7402	20.9206		16.7957	20.8318	NO
hsa-miR-193b-3p	1.2263	0.573563			69.5366	188.157	112.456	54.2443	149.806	97.6292		123.383	100.56	YES
hsa-miR-4537	0.781505	0.574273			14.0953	4.79381	3.94583	9.86259	6.89896	12.9508		7.61163	9.90412	NO
hsa-miR-6805-5p	0.817664	0.574794			9.39684	15.5799	9.86457	18.0814	12.8124	10.9584		11.6138	13.9507	NO
hsa-miR-6782-5p	0.771693	0.575307			2.81905	9.58762	5.91874	7.39694	10.8412	4.98108		6.10847	7.73975	NO
hsa-miR-3614-3p	0.832784	0.57579			17.854	13.183	12.8239	17.2595	20.6969	14.9433		14.6203	17.6332	NO
hsa-miR-4742-3p	0.854233	0.575915			32.8889	28.7629	25.6479	32.0534	39.4226	30.8827		29.0999	34.1196	NO
hsa-miR-6790-3p	1.34699	0.576144			9.39684	3.59536	4.93228	8.21883	2.9567	1.99243		5.97483	4.38932	YES
hsa-miR-378c	1.08906	0.576227			1310.86	1433.35	1514.21	1190.91	1394.58	1324.97		1419.47	1303.48	YES
hsa-miR-6774-3p	0.801677	0.576656			10.3365	10.7861	8.87811	17.2595	14.7835	4.98108		10.0002	12.3414	NO
hsa-miR-6836-3p	1.24214	0.576966			11.2762	20.3737	10.851	7.39694	18.7258	7.96973		14.167	11.3641	YES
hsa-miR-6499-5p	1.31044	0.577023			8.45715	10.7861	2.95937	4.9313	8.87009	2.98865		7.40087	5.59668	NO
hsa-miR-1294	1.15693	0.577759			62.9588	71.9072	55.2416	43.5598	63.0762	57.7806		63.3692	54.8055	NO
hsa-miR-1307-5p	0.910718	0.577974			12909.4	14416.2	14192.2	17444.5	14619.9	13522.6		13839.2	15195.7	NO
hsa-miR-921	0.813571	0.578019			11.2762	5.99227	13.8104	14.7939	13.7979	9.96217		10.3596	12.8513	NO
hsa-miR-7-5p	0.928907	0.579613			194656	157749	238757	185578	230281	220549		197054	212136	NO
hsa-miR-125b-1-3p	1.24255	0.579957			43.2254	17.9768	12.8239	10.6845	22.668	26.8979		24.6754	20.0834	NO
hsa-miR-4725-5p	1.24457	0.58033			9.39684	37.152	12.8239	11.5064	18.7258	16.9357		19.7909	15.7226	NO
hsa-miR-124-5p	0.756712	0.580424			10.3365	4.79381	0.986457	5.75318	6.89896	8.96595		5.37226	7.20603	NO
hsa-miR-4448	1.1873	0.581372			46.9842	123.441	100.619	88.7633	67.0185	71.7276		90.3478	75.8365	NO
hsa-miR-3665	1.29283	0.581629			4.69842	9.58762	28.6072	18.0814	8.87009	5.9773		14.2978	10.9763	NO
hsa-let-7b-5p	1.10217	0.581729			24619.7	23868.4	28154.5	18938.6	23371.7	27228.6		25547.5	23179.6	YES
hsa-miR-5002-5p	1.15942	0.581854			41.3461	64.7165	62.1468	47.6692	52.235	44.8298		56.0698	48.2446	NO
hsa-miR-567	1.26143	0.582271			12.2159	8.38917	8.87811	13.1501	4.92783	4.98108		9.82772	7.68635	NO
hsa-miR-651-5p	1.16756	0.582855			44.1651	58.7242	51.2957	55.0661	30.5525	45.826		51.395	43.8149	NO
hsa-miR-6764-3p	1.21281	0.583045			13.1556	13.183	12.8239	12.3282	9.85566	9.96217		13.0542	10.7154	YES
hsa-miR-25-5p	1.10379	0.583305			5897.45	5106.61	6928.87	4471.04	5666.02	6110.79		5977.64	5415.95	NO
hsa-miR-627-3p	0.822076	0.583424			21.6127	27.5644	31.5666	27.1221	55.1917	15.9395		26.9146	32.7511	NO
hsa-miR-3198.SNPA	1.27174	0.584329			7.51747	5.99227	8.87811	4.9313	5.9134	6.97352		7.46261	5.9394	YES
hsa-miR-1306-3p	0.856893	0.584556			306.337	589.639	489.282	347.656	500.667	768.083		461.753	538.802	NO
hsa-miR-4463	0.79906	0.585023			46.9842	16.7783	21.702	21.3689	19.7113	66.7465		28.4882	35.9423	NO
hsa-miR-141-5p	0.874383	0.585243			72.3556	93.4793	81.8759	93.6946	100.528	88.6633		82.5703	94.2952	YES
hsa-miR-4292	1.2703	0.586207			8.45715	4.79381	9.86457	7.39694	4.92783	5.9773		7.70518	6.10069	NO
hsa-miR-7705	1.22438	0.587339			37.5873	53.9304	30.5802	41.916	46.3216	10.9584		40.6993	33.0653	NO
hsa-miR-452-3p	1.27765	0.587446			9.39684	5.99227	9.86457	2.46565	10.8412	6.97352		8.41789	6.76013	NO
hsa-miR-6822-5p	1.29126	0.587733			10.3365	4.79381	8.87811	4.10941	2.9567	11.9546		8.00281	6.34024	NO
hsa-miR-628-3p	1.15278	0.587796			72.3556	58.7242	96.6728	69.0381	62.0906	66.7465		75.9175	65.9584	NO
hsa-miR-4309	0.826203	0.58795			15.0349	9.58762	9.86457	11.5064	15.7691	14.9433		11.4957	14.0729	NO
hsa-miR-33a-3p.SNPA	1.25449	0.588462			15.0349	8.38917	9.86457	9.86259	13.7979	2.98865		11.0962	8.88305	NO
hsa-miR-6749-5p	1.29317	0.588601			2.81905	9.58762	15.7833	11.5064	5.9134	3.98487		9.39666	7.13487	NO
hsa-miR-639	0.861747	0.588627			46.0445	40.7474	39.4583	59.9974	36.4659	49.8108		42.0834	48.7581	NO
hsa-miR-4450	1.20655	0.588809			13.1556	14.3814	13.8104	12.3282	8.87009	12.9508		13.7825	11.3831	YES
hsa-miR-3937	1.26544	0.588929			27.2508	105.464	99.6321	25.4784	114.326	43.8335		77.4489	61.2125	NO
hsa-miR-320e	0.825953	0.589165			217.067	171.379	131.199	359.163	142.907	126.52		173.215	209.53	NO
hsa-miR-141-3p	1.10303	0.589186			1488.46	1007.9	1112.72	1240.22	1028.93	1003.19		1203.03	1090.78	NO
hsa-miR-4289	0.754059	0.589367			4.69842	9.58762	0.986457	4.9313	4.92783	9.96217		5.09083	6.6071	NO
hsa-miR-4787-3p	0.811251	0.590048			15.9746	5.99227	10.851	18.9033	7.88453	13.947		10.9393	13.5783	YES
hsa-miR-597-5p.SNPC	1.21479	0.590573			9.39684	14.3814	14.7968	9.86259	12.8124	8.96595		12.8584	10.547	NO
hsa-miR-4711-5p	1.26972	0.590778			4.69842	7.19072	11.8375	4.9313	6.89896	6.97352		7.90887	6.26792	NO
hsa-miR-4800-5p	0.810323	0.591105			6.57778	7.19072	15.7833	15.6158	8.87009	11.9546		9.8506	12.1468	NO
hsa-miR-6499-3p	1.21319	0.591141			23.4921	15.5799	21.702	8.21883	26.6103	15.9395		20.258	16.9229	NO
hsa-miR-4274.SNPC	0.760279	0.591935			4.69842	7.19072	2.95937	8.21883	8.87009	1.99243		4.9495	6.36045	NO
hsa-let-7g-5p	1.12571	0.592211			55048.5	118638	74696.5	58144.9	68099.6	94400.5		82794.5	73548.4	NO
hsa-miR-6128	1.19409	0.592645			22.5524	19.1752	12.8239	13.1501	18.7258	13.947		18.1839	15.2743	NO
hsa-miR-4692	1.21526	0.592833			17.854	8.38917	16.7698	14.7939	12.8124	7.96973		14.3376	11.8587	NO
hsa-miR-23b-3p	1.14304	0.594021			2989.13	6609.47	5481.74	3018.77	5729.09	4445.12		5026.78	4397.66	NO
hsa-miR-8062	1.2321	0.594246			9.39684	13.183	8.87811	5.75318	10.8412	8.96595		10.486	8.52012	NO
hsa-miR-34a-5p.SNPA	0.800952	0.594378			9.39684	4.79381	6.9052	10.6845	6.89896	8.96595		7.03195	8.8498	YES
hsa-miR-6792-5p	1.17914	0.594865			154.108	282.835	169.671	133.145	236.536	144.451		202.205	171.377	YES
hsa-miR-548at-5p	0.837398	0.594966			14.0953	10.7861	13.8104	14.7939	14.7835	16.9357		12.8972	15.5044	YES
hsa-miR-4251	0.791643	0.595227			12.2159	8.38917	5.91874	9.86259	3.94226	19.9243		8.84127	11.2431	NO
hsa-miR-619-5p	1.15336	0.595323			50.7429	85.0902	64.1197	50.1348	60.1195	62.7617		66.6509	57.672	YES
hsa-miR-4747-3p	0.800766	0.596209			13.1556	5.99227	10.851	6.57506	22.668	8.96595		9.99962	12.7363	NO
hsa-miR-26a-2-3p	1.15697	0.596394			187.937	290.026	180.522	192.321	216.824	159.395		219.495	189.513	NO
hsa-miR-499b-3p.SNPC	0.853714	0.596495			23.4921	33.5567	42.4176	30.4097	38.4371	47.8184		33.1555	38.8884	YES
hsa-miR-3908	1.2553	0.596541			12.2159	5.99227	6.9052	8.21883	6.89896	4.98108		8.37112	6.69962	NO
hsa-miR-323a-3p	1.22138	0.597106			31.9492	104.265	94.6998	64.1068	92.6432	31.8789		76.9715	62.8763	NO
hsa-miR-193a-5p	1.08518	0.597831			1528.87	1301.52	1518.16	1209.81	1374.86	1423.59		1449.51	1336.09	NO
hsa-miR-1323	0.764755	0.597846			4.69842	5.99227	3.94583	2.46565	10.8412	5.9773		4.87884	6.42806	NO
hsa-miR-3183.SNPC	1.31739	0.598095			1.87937	14.3814	7.89165	10.6845	3.94226	2.98865		8.05082	5.8718	NO
hsa-miR-5008-3p	1.18041	0.598595			18.7937	17.9768	23.675	14.7939	15.7691	20.9206		20.1485	17.1612	YES
hsa-miR-592	0.772696	0.599348			6.57778	3.59536	3.94583	6.57506	7.88453	3.98487		4.70632	6.14815	NO
hsa-miR-6813-5p	0.826694	0.60073			8.45715	11.9845	17.7562	9.86259	19.7113	16.9357		12.7326	15.5032	NO
hsa-miR-6505-5p	0.813995	0.601772			8.45715	10.7861	5.91874	9.86259	12.8124	7.96973		8.38732	10.2149	YES
hsa-miR-6073	1.15768	0.601901			33.8286	31.1598	28.6072	25.4784	28.5814	26.8979		31.1985	26.9859	YES
hsa-miR-16-2-3p	1.1039	0.602065			2004.35	2976.96	2084.38	1933.07	2603.87	1862.93		2355.23	2133.29	YES
hsa-miR-520d-3p	0.860833	0.602397			32.8889	52.7319	32.5531	49.313	51.2494	35.8638		39.3913	45.4754	NO
hsa-miR-196a-3p.SNPA	1.27511	0.602749			25.3715	2.39691	9.86457	13.972	7.88453	7.96973		12.5443	9.94209	NO
hsa-miR-4650-5p	1.22673	0.60303			9.39684	14.3814	25.6479	10.6845	7.88453	21.9168		16.4754	13.4953	NO
hsa-miR-148b-3p.SNPC	1.1484	0.603064			6149.29	9019.56	8180.68	3274.38	8740	8318.41		7783.18	6777.6	NO
hsa-miR-4706	1.23214	0.603181			72.3556	35.9536	28.6072	53.4224	11.8268	45.826		45.6388	37.025	NO
hsa-miR-8068	0.811524	0.603188			8.45715	5.99227	7.89165	9.86259	9.85566	7.96973		7.44702	9.22933	YES
hsa-miR-550b-2-5p	0.760807	0.603339			4.69842	3.59536	5.91874	11.5064	4.92783	1.99243		4.73751	6.14221	NO
hsa-miR-6732-5p	0.804208	0.604246			7.51747	3.59536	10.851	9.86259	6.89896	10.9584		7.32128	9.23998	YES
hsa-miR-548t-3p	0.830321	0.604391			13.1556	11.9845	11.8375	13.972	21.6824	8.96595		12.3259	14.8735	NO
hsa-miR-6722-3p	1.20465	0.604892			11.2762	25.1675	12.8239	9.86259	13.7979	16.9357		16.4226	13.5321	NO
hsa-miR-5591-3p	0.77787	0.605094			5.6381	4.79381	3.94583	6.57506	3.94226	7.96973		4.79258	6.16235	NO
hsa-miR-382-3p	1.25205	0.60527			36.6477	74.3041	44.3905	21.3689	87.7154	14.9433		51.7808	41.3425	NO
hsa-miR-4312.SNPA	1.23059	0.60538			51.6826	16.7783	11.8375	28.7659	16.7546	19.9243		26.7661	21.8149	NO
hsa-miR-4660	0.845438	0.605565			12.2159	19.1752	17.7562	23.8346	17.7402	15.9395		16.3825	19.1714	NO
hsa-miR-3179	1.1814	0.605635			27.2508	14.3814	34.526	21.3689	19.7113	23.9092		25.3861	21.6632	NO
hsa-miR-3684	1.20678	0.605686			29.1302	11.9845	17.7562	22.1908	17.7402	8.96595		19.6236	16.299	NO
hsa-miR-1233-5p	0.783357	0.605716			4.69842	11.9845	3.94583	3.28753	11.8268	10.9584		6.87626	8.6909	NO
hsa-miR-378e	0.893928	0.605733			504.61	732.255	556.362	555.593	600.21	849.773		597.742	668.525	NO
hsa-miR-552-3p	1.08085	0.605774			1475.3	1289.54	1412.61	1305.15	1199.43	1360.83		1392.48	1288.47	YES
hsa-miR-6744-5p	1.16956	0.605862			374.934	306.804	201.237	169.308	341.991	244.073		294.325	251.791	NO
hsa-miR-7978	0.831739	0.606155			10.3365	10.7861	9.86457	11.5064	11.8268	13.947		10.3291	12.4267	YES
hsa-miR-29b-3p	1.10572	0.606155			497.093	685.515	633.305	516.142	550.931	574.817		605.304	547.297	NO
hsa-miR-4520-2-3p	1.28713	0.606513			25.3715	10.7861	12.8239	28.7659	5.9134	2.98865		16.3272	12.556	NO
hsa-miR-6515-3p	1.21759	0.606771			7.51747	20.3737	31.5666	13.1501	14.7835	20.9206		19.8193	16.2847	NO
hsa-miR-3196.SNPC	0.766854	0.607164			2.81905	3.59536	6.9052	7.39694	6.89896	2.98865		4.43987	5.76152	NO
hsa-miR-597-5p.SNPA	0.809088	0.607433			7.51747	9.58762	9.86457	4.9313	17.7402	10.9584		8.98989	11.21	NO
hsa-miR-33b-3p	1.28221	0.607472			356.14	112.655	194.332	52.6005	92.6432	372.585		221.042	172.61	NO
hsa-miR-605-5p.SNPC	1.3061	0.608505			9.39684	2.39691	4.93228	3.28753	4.92783	4.98108		5.57534	4.39881	NO
hsa-miR-3130-3p.SNPC	1.45235	0.60851			12.2159	0	0.986457	2.46565	4.92783	1.99243		4.40078	3.12864	NO
hsa-miR-558	1.18751	0.60857			30.0699	73.1056	78.9165	34.5191	68.9896	49.8108		60.6973	51.1065	NO
hsa-miR-4423-3p	1.21991	0.610286			13.1556	9.58762	17.7562	18.0814	8.87009	5.9773		13.4998	10.9763	NO
hsa-miR-548ae-5p	1.17173	0.610445			23.4921	26.366	20.7156	14.7939	19.7113	25.9016		23.5245	20.1356	NO
hsa-miR-299-5p.SNPA	1.17481	0.610689			25.3715	20.3737	17.7562	22.1908	17.7402	13.947		21.1671	17.9594	YES
hsa-miR-3613-5p	1.16702	0.611648			445.41	927.603	887.811	303.275	884.053	750.151		753.608	645.826	YES
hsa-miR-3605-3p.SNPA	0.808778	0.612039			15.0349	2.39691	8.87811	11.5064	11.8268	9.96217		8.76998	11.0984	NO
hsa-miR-3130-5p.SNPA	1.24975	0.612274			5.6381	19.1752	13.8104	4.10941	8.87009	17.9319		12.8746	10.3038	NO
hsa-miR-3611	0.784465	0.612309			2.81905	16.7783	2.95937	9.86259	8.87009	8.96595		7.51892	9.23288	NO
hsa-miR-2110.SNPA	0.781859	0.612491			5.6381	4.79381	3.94583	7.39694	3.94226	6.97352		4.79258	6.10424	NO
hsa-miR-195-3p	0.834658	0.612693			26.3111	25.1675	45.377	64.1068	21.6824	29.8865		32.2852	38.5586	NO
hsa-miR-206	0.848099	0.613156			30.0699	31.1598	14.7968	39.4504	23.6536	25.9016		25.3422	29.6685	NO
hsa-miR-6864-3p	0.781209	0.61316			7.51747	4.79381	13.8104	2.46565	21.6824	9.96217		8.70722	11.3701	NO
hsa-miR-7641	0.873176	0.614095			47.9239	34.7551	37.4854	46.8473	50.2639	40.8449		40.0548	45.9854	NO
hsa-miR-320c	0.917092	0.615481			4973.75	3347.28	4045.46	4642.82	4488.27	4354.46		4122.16	4495.18	NO
hsa-miR-6866-5p	1.16326	0.615521			20.673	21.5722	23.675	18.0814	18.7258	19.9243		21.9734	18.9105	YES
hsa-miR-4685-5p	0.812893	0.615588			11.2762	3.59536	8.87811	9.04071	7.88453	12.9508		7.91656	9.95868	NO
hsa-miR-542-5p	1.24032	0.615768			13.1556	13.183	3.94583	6.57506	11.8268	5.9773		10.0948	8.12638	NO
hsa-miR-1272	1.15925	0.61737			43.2254	23.9691	32.5531	27.1221	26.6103	32.8752		33.2492	28.8692	NO
hsa-miR-433-5p	0.814876	0.618732			9.39684	7.19072	7.89165	5.75318	15.7691	8.96595		8.15974	10.1627	NO
hsa-miR-5010-5p	0.824475	0.61884			13.1556	8.38917	9.86457	9.86259	20.6969	7.96973		10.4698	12.8431	NO
hsa-miR-4511	1.21214	0.619277			9.39684	8.38917	13.8104	6.57506	9.85566	9.96217		10.5321	8.79763	NO
hsa-miR-4662a-5p	0.860983	0.619363			33.8286	25.1675	45.377	50.9567	29.567	40.8449		34.791	40.4562	NO
hsa-miR-6513-5p	0.802238	0.619552			10.3365	5.99227	7.89165	18.0814	7.88453	3.98487		8.07348	9.9836	NO
hsa-miR-5697	0.814629	0.619582			13.1556	3.59536	12.8239	6.57506	14.7835	15.9395		9.85829	12.4327	NO
hsa-miR-6883-5p	1.16647	0.620217			680.331	1984.64	1358.35	678.875	1889.33	880.656		1341.11	1149.62	YES
hsa-let-7d-5p	1.0862	0.620257			42984.9	42525.9	49676	34932.5	40159.8	49366.5		45062.3	41486.3	YES
hsa-miR-6507-5p	0.826846	0.620347			9.39684	13.183	9.86457	19.7252	11.8268	6.97352		10.8148	12.8418	NO
hsa-miR-2278	0.824484	0.620408			6.57778	9.58762	11.8375	14.7939	11.8268	6.97352		9.3343	11.1981	NO
hsa-miR-769-3p	1.25205	0.621433			141.892	251.675	471.526	98.6259	474.057	118.55		288.365	230.411	NO
hsa-miR-5010-3p	0.882358	0.621814			45.1048	47.9381	45.377	51.7786	55.1917	49.8108		46.14	52.2604	YES
hsa-miR-628-5p	0.874554	0.622378			46.9842	64.7165	69.052	87.1196	62.0906	56.7844		60.2509	68.6649	NO
hsa-miR-6835-5p	1.1685	0.622645			35.708	29.9613	50.3093	19.7252	42.3793	37.8562		38.6595	33.3203	NO
hsa-miR-6876-5p	1.17329	0.623064			27.2508	26.366	17.7562	17.2595	14.7835	28.8903		23.791	20.3111	NO
hsa-miR-6893-3p	0.754738	0.623369			3.75873	0	7.89165	4.10941	4.92783	6.97352		3.88346	5.33692	NO
hsa-miR-4451	1.19703	0.623382			9.39684	14.3814	13.8104	13.1501	7.88453	9.96217		12.5296	10.3323	NO
hsa-miR-6759-5p	0.804406	0.623858			5.6381	11.9845	7.89165	12.3282	2.9567	15.9395		8.50476	10.4081	NO
hsa-miR-584-3p	0.771939	0.624626			38.527	390.696	121.334	144.651	460.259	107.591		183.519	237.501	NO
hsa-miR-1271-5p	0.873019	0.625197			29.1302	32.3582	34.526	33.6972	32.5237	43.8335		32.0048	36.6848	YES
hsa-miR-7161-3p	1.21926	0.62542			15.0349	10.7861	12.8239	15.6158	2.9567	12.9508		12.8817	10.5078	NO
hsa-miR-4268	0.827471	0.626307			6.57778	7.19072	12.8239	12.3282	10.8412	8.96595		8.86415	10.7118	NO
hsa-miR-374c-5p	1.22356	0.627169			8.45715	11.9845	5.91874	7.39694	6.89896	6.97352		8.78681	7.08981	NO
hsa-miR-500b-3p	0.813527	0.627758			15.0349	92.2809	87.7946	50.9567	67.0185	121.538		65.0368	79.8379	NO
hsa-miR-6882-5p	0.859676	0.628208			27.2508	19.1752	15.7833	28.7659	21.6824	21.9168		20.7365	24.1217	YES
hsa-miR-3651	1.16331	0.628305			24.4318	26.366	18.7427	18.0814	15.7691	25.9016		23.1801	19.9174	NO
hsa-miR-3974	0.848335	0.628594			32.8889	44.3428	17.7562	46.8473	42.3793	21.9168		31.6626	37.0478	NO
hsa-miR-99b-3p	1.28548	0.628943			194656	47785.9	238757	24308	129479	220549		160400	124779	NO
hsa-miR-4498	0.852334	0.629327			20.673	11.9845	13.8104	16.4377	22.668	15.9395		15.4893	18.3484	NO
hsa-miR-1270	1.21894	0.630268			12.2159	16.7783	10.851	17.2595	11.8268	2.98865		13.2818	10.6917	NO
hsa-miR-122-5p	1.15154	0.630412			42.2858	47.9381	48.3364	24.6565	49.2783	46.8222		46.1868	40.2523	NO
hsa-miR-4435	0.852884	0.630894			10.3365	21.5722	21.702	18.9033	18.7258	24.9054		17.8702	20.8448	NO
hsa-miR-7156-5p	1.17399	0.630939			19.7334	11.9845	16.7698	14.7939	11.8268	14.9433		16.1625	13.8546	YES
hsa-miR-4781-3p	1.17294	0.631436			14.0953	16.7783	20.7156	11.5064	18.7258	13.947		17.1964	14.7264	NO
hsa-miR-4659a-3p	0.862654	0.631893			16.9143	19.1752	29.5937	23.8346	28.5814	23.9092		21.8944	25.4417	NO
hsa-miR-616-5p	0.848924	0.632639			20.673	9.58762	22.6885	14.7939	26.6103	21.9168		17.6497	21.107	NO
hsa-miR-4471	1.27888	0.632845			31.0096	10.7861	5.91874	27.1221	4.92783	4.98108		15.9048	12.3437	YES
hsa-miR-487a-5p	0.833086	0.632929			7.51747	7.19072	12.8239	12.3282	11.8268	8.96595		9.17737	11.0403	NO
hsa-miR-492	0.743209	0.632988			1.87937	2.39691	3.94583	4.10941	3.94226	2.98865		2.7407	3.68011	NO
hsa-miR-125a-5p.SNPA	0.838952	0.634059			11.2762	8.38917	8.87811	12.3282	10.8412	10.9584		9.51449	11.3759	YES
hsa-miR-7852-3p	0.811017	0.634067			14.0953	3.59536	4.93228	11.5064	9.85566	6.97352		7.54097	9.44518	NO
hsa-miR-329-3p	1.1746	0.634214			15.9746	19.1752	11.8375	13.972	14.7835	10.9584		15.6624	13.238	YES
hsa-miR-892a	0.816885	0.634216			8.45715	4.79381	6.9052	9.04071	5.9134	9.96217		6.71872	8.30542	YES
hsa-miR-625-5p	0.897403	0.634531			858.871	611.211	927.269	1240.22	685.954	745.17		799.117	890.448	NO
hsa-miR-8069	0.827166	0.634629			16.9143	5.99227	5.91874	10.6845	11.8268	12.9508		9.60844	11.8207	NO
hsa-miR-1200.SNPA	0.834078	0.634774			14.0953	11.9845	5.91874	10.6845	9.85566	17.9319		10.6662	12.824	NO
hsa-miR-4327.SNPA	0.824461	0.635053			8.45715	9.58762	5.91874	8.21883	13.7979	6.97352		7.98784	9.66342	NO
hsa-miR-4642	1.20216	0.635578			8.45715	15.5799	15.7833	14.7939	4.92783	12.9508		13.2734	10.8908	NO
hsa-miR-4294	0.840673	0.635693			10.3365	11.9845	9.86457	11.5064	17.7402	8.96595		10.7285	12.7375	NO
hsa-miR-6131	1.17861	0.635911			31.0096	33.5567	26.6343	41.0941	23.6536	11.9546		30.4002	25.5674	NO
hsa-miR-3619-3p	1.21991	0.636085			22.5524	3.59536	19.7291	18.0814	10.8412	8.96595		15.2923	12.6295	NO
hsa-miR-8064	0.823423	0.636737			7.51747	11.9845	6.9052	16.4377	8.87009	5.9773		8.8024	10.4283	NO
hsa-miR-4746-5p	1.20232	0.636764			88.3303	330.773	432.068	170.952	277.93	259.016		283.724	235.966	NO
hsa-miR-3124-3p	0.775269	0.637564			8.45715	2.39691	2.95937	9.04071	1.97113	6.97352		4.60448	5.99512	NO
hsa-miR-208a-3p	0.793655	0.637814			5.6381	5.99227	3.94583	5.75318	10.8412	2.98865		5.19206	6.52768	NO
hsa-miR-6803-5p	1.17082	0.638227			21.6127	10.7861	21.702	13.1501	17.7402	15.9395		18.0336	15.6099	NO
hsa-miR-548v	0.873943	0.63833			23.4921	35.9536	36.4989	36.1628	41.3938	31.8789		31.9815	36.4785	NO
hsa-miR-4804-3p	1.21018	0.638658			22.5524	7.19072	7.89165	10.6845	7.88453	12.9508		12.5449	10.5066	NO
hsa-miR-96-5p	0.922813	0.638782			1491.28	1311.11	1728.27	1363.5	1853.85	1693.57		1510.22	1636.97	NO
hsa-miR-759	0.816889	0.639107			5.6381	14.3814	3.94583	10.6845	10.8412	6.97352		7.98845	9.49974	NO
hsa-miR-324-3p	1.15475	0.63933			7198.92	2905.05	2678.23	5709.62	3046.38	2313.22		4260.73	3689.74	NO
hsa-miR-5089-5p	1.24061	0.639881			178.54	148.608	226.885	23.8346	193.171	230.126		184.678	149.044	NO
hsa-miR-320d	0.931667	0.640356			1816.41	1985.84	1699.66	1793.35	1972.12	2139.87		1833.97	1968.45	NO
hsa-miR-548ad-5p	1.16866	0.640503			18.7937	15.5799	14.7968	18.0814	11.8268	11.9546		16.3901	13.9543	YES
hsa-miR-1825	1.20956	0.641176			9.39684	9.58762	7.89165	8.21883	4.92783	8.96595		8.9587	7.37087	NO
hsa-miR-425-3p	1.1109	0.641727			425.677	780.193	650.075	564.633	612.036	493.127		618.648	556.599	NO
hsa-miR-138-5p	0.824785	0.642173			14.0953	9.58762	2.95937	11.5064	10.8412	9.96217		8.88075	10.7699	NO
hsa-miR-6780a-3p	0.83701	0.64248			6.57778	15.5799	10.851	13.1501	17.7402	7.96973		11.0029	12.9533	NO
hsa-miR-7162-3p	0.830901	0.642877			9.39684	8.38917	8.87811	5.75318	10.8412	15.9395		8.88804	10.8446	NO
hsa-miR-6759-3p	0.816117	0.642884			3.75873	8.38917	8.87811	12.3282	5.9134	6.97352		7.00867	8.40505	NO
hsa-miR-4656	0.821871	0.64337			4.69842	5.99227	9.86457	8.21883	8.87009	7.96973		6.85175	8.35288	NO
hsa-let-7c-3p	0.855729	0.643741			12.2159	13.183	17.7562	20.5471	17.7402	11.9546		14.385	16.7473	NO
hsa-miR-4724-5p	1.24347	0.643908			7.51747	4.79381	7.89165	8.21883	4.92783	2.98865		6.73431	5.37844	NO
hsa-miR-6818-5p	1.16214	0.644869			20.673	14.3814	16.7698	12.3282	16.7546	15.9395		17.2747	15.0074	NO
hsa-miR-6830-3p	0.832821	0.645307			10.3365	5.99227	10.851	6.57506	15.7691	10.9584		9.05994	11.1008	NO
hsa-miR-934	0.878005	0.645363			26.3111	33.5567	25.6479	34.5191	33.5092	28.8903		28.5052	32.3062	NO
hsa-miR-7106-5p	0.821864	0.64547			5.6381	7.19072	6.9052	9.86259	6.89896	6.97352		6.57801	7.91169	NO
hsa-miR-34b-5p	1.1546	0.645838			16.9143	23.9691	21.702	16.4377	21.6824	15.9395		20.8618	18.0199	YES
hsa-miR-5587-3p	0.846891	0.646096			13.1556	10.7861	15.7833	23.8346	9.85566	12.9508		13.2417	15.547	NO
hsa-miR-3922-3p	1.26024	0.646246			1.87937	14.3814	8.87811	5.75318	10.8412	2.98865		8.37964	6.52768	NO
hsa-miR-200a-3p	1.08345	0.646299			26625.9	25779.9	30355.2	20773.1	26083	29531.9		27587	25462.6	NO
hsa-miR-6802-5p	1.57018	0.646833			108.064	14.3814	3.94583	47.6692	3.94226	28.8903		42.1303	26.8339	NO
hsa-miR-509-3p	1.20071	0.647536			13.1556	9.58762	6.9052	10.6845	6.89896	6.97352		9.8828	8.18565	NO
hsa-miR-4635	1.1993	0.648009			15.0349	22.7706	11.8375	24.6565	6.89896	8.96595		16.5477	13.5071	NO
hsa-miR-6761-5p	0.874444	0.648181			71.416	71.9072	120.348	78.9007	88.7009	134.489		87.8903	100.697	YES
hsa-miR-3182	0.653172	0.648678			68.5969	11.9845	8.87811	114.242	15.7691	6.97352		29.8198	45.6614	NO
hsa-miR-323b-5p.SNPC	1.2699	0.648843			5.6381	5.99227	3.94583	2.46565	3.94226	5.9773		5.19206	4.1284	NO
hsa-miR-20b-5p	1.12503	0.649118			46.9842	52.7319	48.3364	39.4504	43.3649	48.8146		49.3508	43.8766	NO
hsa-miR-3618.SNPC	0.802192	0.649586			7.51747	4.79381	3.94583	6.57506	10.8412	2.98865		5.41904	6.80165	NO
hsa-miR-3941	1.17513	0.649912			13.1556	13.183	10.851	9.86259	10.8412	10.9584		12.3965	10.5541	NO
hsa-miR-5187-3p	1.19859	0.6501			107.124	262.461	266.343	171.773	286.8	71.7276		211.976	176.767	NO
hsa-miR-1265	0.830821	0.650331			4.69842	13.183	7.89165	11.5064	11.8268	6.97352		8.59102	10.1022	NO
hsa-miR-1470	1.21316	0.650818			15.0349	15.5799	3.94583	5.75318	8.87009	13.947		11.5202	9.52344	NO
hsa-miR-155-5p	0.847973	0.651435			36.6477	23.9691	18.7427	52.6005	22.668	17.9319		26.4531	31.0668	NO
hsa-miR-520g-5p	0.809376	0.651906			5.6381	3.59536	7.89165	6.57506	3.94226	10.9584		5.70837	7.15857	YES
hsa-miR-8065	0.844351	0.652443			10.3365	8.38917	9.86457	13.972	7.88453	11.9546		9.53009	11.2704	NO
hsa-miR-1206	0.844505	0.652563			9.39684	11.9845	8.87811	16.4377	8.87009	9.96217		10.0865	11.7566	NO
hsa-miR-451a	0.826133	0.652911			18.7937	9.58762	15.7833	35.341	7.88453	9.96217		14.7215	17.7292	NO
hsa-miR-4743-5p	0.848682	0.653168			7.51747	10.7861	15.7833	11.5064	11.8268	16.9357		11.3623	13.4229	YES
hsa-miR-1257	1.08435	0.653954			14725.8	13413.1	18273.1	16408.1	13305.1	13088.3		15470.7	14267.2	NO
hsa-miR-6743-5p	0.887608	0.655123			1052.45	2618.62	1317.91	1202.41	2290.46	2126.92		1662.99	1873.26	NO
hsa-miR-3918	0.83679	0.655138			46.0445	14.3814	9.86457	21.3689	30.5525	32.8752		23.4302	28.2655	NO
hsa-miR-6779-3p	0.820301	0.656141			22.5524	107.861	45.377	32.8753	133.051	47.8184		58.5967	71.2484	YES
hsa-miR-5004-3p	1.14807	0.656317			19.7334	25.1675	19.7291	15.6158	17.7402	22.913		21.5433	18.7563	NO
hsa-miR-6865-5p	1.07507	0.65634			1025.19	838.917	934.174	908.18	871.24	823.871		932.762	867.764	NO
hsa-miR-664a-5p.SNPC	0.834444	0.656516			26.3111	8.38917	22.6885	41.0941	12.8124	14.9433		19.1296	22.9499	NO
hsa-miR-378i	1.13525	0.657389			104.305	121.044	137.117	69.86	109.398	140.467		120.822	106.575	NO
hsa-miR-758-3p	1.18304	0.657497			27.2508	14.3814	19.7291	27.944	16.7546	6.97352		20.4538	17.224	NO
hsa-miR-1292-5p	0.844926	0.657747			1590.88	3266.98	5296.29	1017.49	5292.49	5708.32		3384.72	4006.1	NO
hsa-miR-7111-5p	0.826816	0.65781			5.6381	3.59536	14.7968	11.5064	8.87009	8.96595		8.0101	9.7808	NO
hsa-let-7f-2-3p	1.11432	0.657815			119.34	106.662	109.497	111.776	98.5566	90.6557		111.833	100.329	YES
hsa-miR-370-5p	0.853388	0.65783			144.711	413.466	421.217	295.056	598.238	254.035		326.465	382.443	NO
hsa-miR-6508-3p	1.22376	0.658024			10.3365	7.19072	4.93228	7.39694	2.9567	7.96973		7.48651	6.10779	NO
hsa-miR-4645-3p	0.84716	0.658883			6.57778	14.3814	12.8239	9.04071	17.7402	12.9508		11.2611	13.2439	YES
hsa-miR-1226-3p	0.848086	0.658938			653.08	274.446	758.585	1263.23	408.024	316.797		562.037	662.685	NO
hsa-miR-1266-3p	0.841424	0.659042			14.0953	3.59536	13.8104	11.5064	15.7691	10.9584		10.5003	12.7446	NO
hsa-miR-182-3p	0.891921	0.659193			445.41	451.817	392.61	641.068	512.494	291.892		429.946	481.818	NO
hsa-miR-544b	0.863069	0.659294			12.2159	15.5799	16.7698	13.1501	22.668	15.9395		14.8552	17.2525	NO
hsa-miR-6813-3p	0.836533	0.659421			11.2762	11.9845	9.86457	22.1908	11.8268	4.98108		11.0418	12.9996	NO
hsa-miR-608.SNPA	1.24152	0.659441			2.81905	7.19072	9.86457	4.10941	3.94226	7.96973		6.62478	5.34047	NO
hsa-miR-4281	1.15508	0.660089			2481.7	9532.5	4521.92	2541.26	5903.54	5870.71		5512.04	4771.84	NO
hsa-miR-4772-5p	0.828527	0.660142			3.75873	7.19072	10.851	6.57506	9.85566	9.96217		7.26683	8.79763	NO
hsa-miR-6793-5p	1.14821	0.660406			22.5524	17.9768	27.6208	24.6565	19.7113	14.9433		22.7167	19.7703	NO
hsa-miR-363-3p	0.875874	0.660714			364.597	323.582	419.244	648.465	390.284	225.145		369.141	421.298	NO
hsa-miR-146a-3p.SNPA	0.814546	0.661227			3.75873	10.7861	9.86457	3.28753	17.7402	8.96595		8.13646	9.99789	NO
hsa-miR-4474-3p	1.16184	0.661314			15.0349	13.183	17.7562	14.7939	8.87009	15.9395		15.3247	13.2011	YES
hsa-miR-5571-5p	1.17557	0.66196			15.9746	9.58762	10.851	13.1501	7.88453	9.96217		12.1378	10.3323	YES
hsa-miR-933.SNPA	1.19096	0.662001			15.0349	8.38917	9.86457	13.972	8.87009	4.98108		11.0962	9.27439	NO
hsa-miR-649	0.853826	0.662091			10.3365	9.58762	12.8239	9.04071	15.7691	13.947		10.916	12.9189	NO
hsa-miR-873-5p	0.826155	0.662567			8.45715	3.59536	9.86457	8.21883	13.7979	4.98108		7.30569	8.99928	NO
hsa-miR-4483	1.11272	0.662572			337.346	504.549	476.459	295.878	427.736	461.248		439.451	394.954	YES
hsa-miR-19b-1-5p	1.15774	0.662761			23.4921	20.3737	25.6479	14.7939	13.7979	31.8789		23.1712	20.1569	NO
hsa-miR-6793-3p	1.21213	0.663119			6.57778	8.38917	9.86457	6.57506	2.9567	10.9584		8.27717	6.83005	NO
hsa-miR-487a-3p	0.816432	0.664023			5.6381	7.19072	3.94583	7.39694	3.94226	8.96595		5.59155	6.76839	NO
hsa-miR-3151-3p	0.852461	0.664034			15.9746	8.38917	9.86457	15.6158	8.87009	15.9395		11.4095	13.4751	NO
hsa-miR-381-5p	1.20285	0.664362			12.2159	26.366	25.6479	4.10941	22.668	26.8979		21.4099	17.8918	NO
hsa-miR-215-3p	1.15826	0.664606			76.1144	37.152	47.3499	73.1476	35.4804	29.8865		53.5388	46.1715	YES
hsa-miR-573	1.14023	0.664914			38.527	23.9691	26.6343	22.1908	23.6536	32.8752		29.7101	26.2399	NO
hsa-miR-7113-5p	0.865653	0.664945			14.0953	25.1675	15.7833	14.7939	27.5958	20.9206		18.3487	21.1034	YES
hsa-miR-6799-5p	1.29848	0.665508			50.7429	437.435	42.4176	25.4784	149.806	233.115		176.865	136.133	NO
hsa-miR-1225-3p	0.837733	0.665513			12.2159	9.58762	27.6208	31.2315	19.7113	7.96973		16.4748	19.6375	NO
hsa-miR-7114-5p	0.855551	0.666427			42.2858	76.701	17.7562	60.8193	57.1628	40.8449		45.581	52.9423	NO
hsa-miR-5002-3p	0.854487	0.66665			14.0953	15.5799	7.89165	20.5471	10.8412	11.9546		12.5223	14.4476	NO
hsa-miR-4769-5p	1.16922	0.667844			18.7937	7.19072	14.7968	10.6845	12.8124	11.9546		13.5937	11.8171	NO
hsa-miR-2467-5p	0.838825	0.667948			3.75873	19.1752	21.702	12.3282	16.7546	23.9092		14.8787	17.664	NO
hsa-miR-302a-5p	0.824174	0.668287			2.81905	8.38917	8.87811	8.21883	10.8412	4.98108		6.69544	8.01371	NO
hsa-miR-3926	0.824422	0.668659			5.6381	8.38917	3.94583	5.75318	6.89896	8.96595		5.99103	7.20603	NO
hsa-miR-6829-5p	1.18631	0.668863			14.0953	7.19072	10.851	4.9313	11.8268	10.9584		10.7123	9.23882	NO
hsa-miR-6790-5p	0.853937	0.668999			76.1144	26.366	92.7269	115.885	49.2783	63.7579		65.0691	76.3072	NO
hsa-miR-7706	1.09618	0.669622			19023.9	26523	31221.4	18202.2	30201.7	21628.9		25589.4	23344.3	NO
hsa-miR-3663-5p.SNPC	1.70921	0.669629			69.5366	21.5722	1489.55	10.6845	304.54	609.685		526.886	308.303	NO
hsa-miR-210-3p	0.924161	0.670207			3381.92	3241.82	2261.95	3779.02	3029.63	2805.35		2961.89	3204.66	NO
hsa-miR-6783-5p	0.877486	0.670576			15.0349	23.9691	22.6885	20.5471	24.6391	24.9054		20.5642	23.3639	YES
hsa-miR-5008-5p	0.843324	0.671053			6.57778	8.38917	7.89165	8.21883	8.87009	9.96217		7.61954	9.01703	YES
hsa-miR-5705	0.838281	0.671237			5.6381	11.9845	5.91874	11.5064	6.89896	8.96595		7.84712	9.12376	NO
hsa-miR-556-5p	0.853268	0.671517			89.2699	35.9536	61.1603	128.214	41.3938	48.8146		62.1279	72.8074	NO
hsa-miR-361-3p	1.06819	0.671876			1340.93	1525.63	1539.86	1219.67	1409.36	1496.32		1468.81	1375.12	YES
hsa-miR-494-3p	1.17884	0.671929			15.0349	17.9768	14.7968	16.4377	3.94226	19.9243		15.9362	13.4348	NO
hsa-miR-4283	1.17996	0.672191			15.9746	28.7629	18.7427	8.21883	12.8124	32.8752		21.1601	17.9688	NO
hsa-miR-4682	1.15672	0.674102			22.5524	13.183	11.8375	16.4377	12.8124	11.9546		15.8576	13.7349	NO
hsa-miR-579-5p	1.13455	0.674761			25.3715	32.3582	39.4583	20.5471	31.5381	33.8714		32.396	28.6522	YES
hsa-miR-7848-3p	1.1801	0.674894			16.9143	8.38917	7.89165	12.3282	8.87009	6.97352		11.065	9.39062	NO
hsa-miR-3162-3p	0.866092	0.675639			14.0953	15.5799	16.7698	18.9033	24.6391	9.96217		15.4816	17.8349	NO
hsa-miR-548b-5p	0.833351	0.675744			5.6381	4.79381	22.6885	18.0814	9.85566	11.9546		11.0401	13.2972	NO
hsa-miR-30d-5p	0.924735	0.676089			19466.5	28573.5	21914.1	24154.3	29403.4	22089.1		23318	25215.6	YES
hsa-miR-664a-5p.SNPA	0.780485	0.676331			4.69842	4.79381	2.95937	11.5064	0.985566	2.98865		4.15053	5.16019	NO
hsa-miR-4708-3p	0.886419	0.676688			23.4921	23.9691	21.702	25.4784	26.6103	25.9016		23.0544	25.9968	YES
hsa-miR-6501-5p	1.12112	0.676695			126.857	119.845	88.7811	110.954	116.297	71.7276		111.828	99.6595	YES
hsa-miR-152-5p	0.876744	0.677544			18.7937	28.7629	16.7698	27.1221	27.5958	17.9319		21.4421	24.2166	NO
hsa-miR-24-3p	1.12467	0.678289			128069	43910.1	74556.4	100543	79457.3	39208.1		82178.3	73069.3	NO
hsa-miR-3132	0.876347	0.679121			14.0953	16.7783	14.7968	17.2595	16.7546	17.9319		15.2235	17.3154	NO
hsa-miR-301b-3p	1.14145	0.679268			20.673	32.3582	42.4176	27.944	19.7113	35.8638		31.8163	27.8397	NO
hsa-miR-4738-5p	0.850762	0.679766			8.45715	8.38917	8.87811	13.1501	6.89896	9.96217		8.57481	10.0038	NO
hsa-miR-1321	1.18665	0.680133			9.39684	8.38917	10.851	7.39694	3.94226	12.9508		9.54568	8.09668	NO
hsa-miR-454-3p	1.11742	0.680137			2277.79	4913.66	3529.54	4553.23	3242.51	1797.18		3573.66	3197.64	NO
hsa-miR-548ad-3p	0.809547	0.680332			4.69842	3.59536	6.9052	10.6845	5.9134	1.99243		5.06632	6.19677	NO
hsa-miR-3914	1.16926	0.680855			15.9746	8.38917	8.87811	9.86259	9.85566	8.96595		11.0806	9.5614	NO
hsa-miR-582-3p	0.876422	0.681037			34.7683	79.0979	79.903	54.2443	66.0329	100.618		64.5897	73.6317	NO
hsa-miR-6511b-5p	1.16424	0.681255			9.39684	21.5722	17.7562	9.04071	11.8268	20.9206		16.2417	13.9294	NO
hsa-miR-4680-5p	0.816351	0.681367			22.5524	5.99227	4.93228	27.1221	5.9134	7.96973		11.159	13.6684	NO
hsa-miR-98-3p	0.902413	0.681725			60.1397	73.1056	72.9978	69.86	70.9607	87.6671		68.7477	76.1626	NO
hsa-miR-590-3p.SNPA	0.825806	0.681859			4.69842	9.58762	7.89165	11.5064	1.97113	12.9508		7.39257	8.80944	NO
hsa-miR-6516-5p	0.880367	0.682256			33.8286	15.5799	27.6208	28.7659	25.6247	33.8714		25.6764	29.4207	NO
hsa-miR-6724-5p	1.12418	0.682615			59.2001	57.5257	49.3228	31.2315	55.1917	61.7654		55.3495	49.3962	NO
hsa-miR-2115-3p	1.1392	0.682785			22.5524	25.1675	13.8104	18.0814	16.7546	18.9281		20.5101	17.9214	NO
hsa-miR-1180-5p	0.678417	0.68297			379.632	329.575	1190.65	22.1908	1103.83	1674.64		633.287	933.555	NO
hsa-miR-6730-5p	0.855552	0.683029			17.854	9.58762	11.8375	9.86259	10.8412	25.9016		13.093	15.5352	NO
hsa-miR-6815-3p	1.1926	0.68408			7.51747	5.99227	19.7291	7.39694	5.9134	14.9433		11.0796	9.41786	YES
hsa-miR-4738-3p	0.85978	0.684156			12.2159	9.58762	8.87811	14.7939	12.8124	7.96973		10.2272	11.8587	NO
hsa-miR-7846-3p	0.851976	0.684178			10.3365	5.99227	12.8239	16.4377	10.8412	6.97352		9.71757	11.4175	NO
hsa-miR-626	0.829056	0.684332			4.69842	4.79381	14.7968	4.10941	14.7835	10.9584		8.09636	9.95043	NO
hsa-miR-6744-3p	1.15124	0.684472			20.673	20.3737	9.86457	18.0814	11.8268	13.947		16.9704	14.6184	NO
hsa-miR-661	0.85193	0.684683			5.6381	13.183	12.8239	7.39694	17.7402	11.9546		10.5483	12.3639	NO
hsa-miR-576-3p.SNPA	0.84972	0.684937			12.2159	9.58762	9.86457	9.86259	21.6824	5.9773		10.556	12.5074	NO
hsa-miR-454-5p	1.11165	0.685068			173.841	159.394	166.711	114.242	159.662	176.33		166.649	150.078	NO
hsa-miR-6853-3p	1.21926	0.685141			14.0953	3.59536	4.93228	3.28753	9.85566	5.9773		7.54097	6.3735	NO
hsa-miR-548az-5p	1.11105	0.686336			90.2096	59.9227	61.1603	60.8193	63.0762	66.7465		70.4309	63.5474	NO
hsa-miR-93-3p	1.14807	0.686474			82.6922	194.149	188.413	85.4758	188.243	131.501		155.085	135.073	NO
hsa-miR-6786-5p	0.848992	0.686495			10.3365	5.99227	6.9052	10.6845	9.85566	6.97352		7.74466	9.17122	YES
hsa-miR-4258	0.853105	0.687546			7.51747	9.58762	8.87811	12.3282	11.8268	5.9773		8.66107	10.0441	NO
hsa-miR-1268a.SNPA	1.18963	0.687557			9.39684	3.59536	12.8239	9.04071	5.9134	6.97352		8.60538	7.30921	NO
hsa-miR-548a-5p	0.787786	0.687762			7.51747	8.38917	1.97291	18.0814	1.97113	1.99243		5.95985	7.34833	NO
hsa-miR-183-5p	1.07243	0.688115			22182.2	21381.6	25286.8	17943.3	21312.9	24945.3		22950.2	21400.5	YES
hsa-miR-133a-3p	0.860572	0.688247			9.39684	9.58762	9.86457	9.86259	14.7835	8.96595		9.61634	11.204	NO
hsa-miR-4518	0.84221	0.688545			14.0953	7.19072	10.851	22.1908	11.8268	3.98487		10.7123	12.6675	NO
hsa-miR-449a	0.844372	0.688617			6.57778	7.19072	7.89165	11.5064	4.92783	8.96595		7.22005	8.46671	NO
hsa-miR-4273	0.843721	0.688618			18.7937	9.58762	13.8104	32.8753	8.87009	7.96973		14.0639	16.5717	NO
hsa-miR-3936	1.19616	0.688653			7.51747	9.58762	6.9052	10.6845	5.9134	2.98865		8.00343	6.52884	NO
hsa-miR-4458	1.12179	0.68877			117.46	110.258	135.145	67.3944	120.239	136.482		120.954	108.038	NO
hsa-miR-1266-5p	0.889583	0.689285			50.7429	55.1288	36.4989	35.341	57.1628	67.7427		47.4569	53.4155	NO
hsa-miR-323b-5p.SNPA	1.14882	0.689307			30.0699	14.3814	15.7833	18.0814	11.8268	22.913		20.0782	17.6071	NO
hsa-miR-181c-5p	1.11941	0.689505			30.0699	43.1443	41.4312	32.8753	40.4082	28.8903		38.2151	34.0579	NO
hsa-miR-1185-5p	0.819196	0.689784			1.87937	11.9845	6.9052	3.28753	13.7979	7.96973		6.92303	8.35173	YES
hsa-miR-4655-3p	1.12744	0.689884			539.378	1229.61	1524.08	627.096	773.669	1520.23		1097.69	973.664	NO
hsa-miR-29c-5p	0.895917	0.68997			62.9588	98.2732	96.6728	89.5852	120.239	77.7049		85.9682	95.8431	NO
hsa-miR-1273f	1.17419	0.690087			22.5524	82.6933	39.4583	18.0814	63.0762	41.8411		48.2346	40.9996	NO
hsa-miR-134-5p	0.864941	0.690173			10.3365	9.58762	19.7291	10.6845	14.7835	20.9206		13.2178	15.4628	YES
hsa-miR-143-3p	0.899386	0.690261			44.1651	70.7087	66.0926	64.1068	75.8886	60.7692		60.3222	66.9215	NO
hsa-miR-593-5p.SNPA	0.821272	0.690311			15.0349	7.19072	1.97291	16.4377	3.94226	8.96595		8.06619	9.78196	NO
hsa-miR-6823-3p	1.16008	0.690485			10.3365	22.7706	9.86457	9.86259	10.8412	15.9395		14.3239	12.2144	NO
hsa-miR-4419a	0.856136	0.691404			8.45715	23.9691	8.87811	14.7939	22.668	9.96217		13.7681	15.808	NO
hsa-miR-5585-3p	0.849559	0.691457			42.2858	19.1752	52.2822	14.7939	44.3505	75.7125		37.9144	44.9523	NO
hsa-miR-6072	0.853399	0.691629			6.57778	10.7861	7.89165	13.1501	7.88453	7.96973		8.41851	9.66813	NO
hsa-miR-491-5p	1.16167	0.6918			12.2159	14.3814	7.89165	11.5064	6.89896	10.9584		11.4963	9.7879	NO
hsa-miR-3145-5p	1.16939	0.692022			8.45715	10.7861	9.86457	10.6845	5.9134	7.96973		9.7026	8.1892	NO
hsa-miR-6770-5p	1.21053	0.692176			6.57778	8.38917	5.91874	1.64377	6.89896	8.96595		6.9619	5.83623	NO
hsa-miR-6769b-5p	0.824015	0.692357			8.45715	3.59536	2.95937	6.57506	5.9134	5.9773		5.00396	6.15525	NO
hsa-miR-4698	0.861187	0.692853			9.39684	11.9845	6.9052	9.86259	12.8124	9.96217		9.42885	10.879	YES
hsa-miR-3944-3p	0.867917	0.693315			51.6826	79.0979	82.8624	33.6972	133.051	79.6973		71.2143	82.1486	NO
hsa-miR-18a-5p	1.11715	0.693896			172.902	180.966	264.37	146.295	174.445	233.115		206.08	184.618	YES
hsa-miR-6126	0.890397	0.695576			43404	145698	115310	57844.9	171323	112716		101471	113961	NO
hsa-miR-648	0.826166	0.696089			4.69842	4.79381	4.93228	7.39694	3.94226	5.9773		4.80817	5.77217	NO
hsa-miR-6731-5p	1.18937	0.696521			26.3111	7.19072	5.91874	16.4377	9.85566	6.97352		13.1402	11.0889	NO
hsa-miR-4507	1.21914	0.69732			8.45715	2.39691	5.91874	3.28753	4.92783	5.9773		5.59093	4.73089	NO
hsa-miR-6889-3p	1.15967	0.697368			19.7334	16.7783	6.9052	17.2595	10.8412	8.96595		14.4723	12.3556	NO
hsa-miR-4733-5p	0.81984	0.697649			18.7937	2.39691	5.91874	21.3689	6.89896	4.98108		9.03644	11.083	NO
hsa-miR-6780b-3p	1.16265	0.69798			80.8128	49.1366	50.3093	25.4784	29.567	100.618		60.0862	51.8877	NO
hsa-miR-6506-3p	1.1367	0.698124			18.7937	14.3814	23.675	22.1908	14.7835	12.9508		18.95	16.6417	NO
hsa-miR-761	0.836999	0.698307			15.0349	9.58762	11.8375	31.2315	6.89896	4.98108		12.1533	14.3705	NO
hsa-miR-6886-5p	1.19472	0.698711			16.9143	4.79381	8.87811	15.6158	3.94226	5.9773		10.1954	8.51178	YES
hsa-miR-7975	0.815512	0.699296			5.6381	7.19072	2.95937	9.04071	0.985566	8.96595		5.26273	6.33074	NO
hsa-miR-6857-3p	1.15879	0.699879			79.8731	34.7551	58.2009	90.4071	24.6391	33.8714		57.6097	49.6392	NO
hsa-miR-5586-5p	0.674515	0.700257			75.1747	4.79381	8.87811	110.954	7.88453	12.9508		29.6155	43.9298	YES
hsa-miR-5096	1.35448	0.700829			181.359	1427.36	659.939	153.692	1294.05	227.137		756.219	558.292	YES
hsa-miR-566	1.15865	0.700923			30.0699	15.5799	51.2957	13.1501	35.4804	35.8638		32.3152	28.1648	NO
hsa-miR-593-5p.SNPC	0.736583	0.702147			7052.33	13458.6	64925.6	7267.09	44489.4	64235.1		28478.9	38663.9	NO
hsa-miR-1263	1.18536	0.702338			6.57778	9.58762	6.9052	8.21883	2.9567	7.96973		7.6902	6.38175	NO
hsa-miR-200a-5p	1.06245	0.702516			6643.56	6731.71	7086.7	6005.5	6047.43	7206.63		6820.66	6419.85	NO
hsa-miR-3158-3p	1.16156	0.702553			827.861	306.804	1722.35	364.094	695.81	1400.68		952.339	820.195	NO
hsa-miR-548l.SNPA	1.1058	0.702987			65.7778	55.1288	46.3635	43.5598	51.2494	56.7844		55.7567	50.5312	NO
hsa-miR-6795-5p	0.861439	0.70465			8.45715	9.58762	6.9052	9.04071	7.88453	11.9546		8.31666	9.62661	NO
hsa-miR-5684	0.888681	0.705624			31.0096	17.9768	19.7291	20.5471	26.6103	30.8827		22.9052	26.0134	NO
hsa-miR-148b-5p	1.09631	0.7059			84.5715	79.0979	87.7946	68.2163	82.7875	78.7011		83.8214	76.5683	NO
hsa-miR-6841-5p	0.885799	0.706071			17.854	15.5799	14.7968	19.7252	13.7979	20.9206		16.0769	18.1479	NO
hsa-miR-4701-3p	0.858449	0.706428			285.664	570.464	432.068	392.038	968.811	139.47		429.398	500.107	NO
hsa-miR-6834-5p	1.17511	0.706737			17.854	7.19072	6.9052	11.5064	11.8268	3.98487		10.65	9.106	NO
hsa-miR-1269b	0.806058	0.708163			0.939684	3.59536	7.89165	8.21883	2.9567	3.98487		4.14223	5.05346	NO
hsa-miR-1229-5p	1.14626	0.708767			31.0096	14.3814	11.8375	15.6158	11.8268	22.913		19.0762	16.7852	NO
hsa-miR-6843-3p	1.14051	0.708851			12.2159	17.9768	11.8375	9.04071	12.8124	14.9433		14.0101	12.2654	NO
hsa-miR-5100	0.872285	0.709042			903.976	1563.98	4270.37	1347.07	2054.9	4323.58		2246.11	2575.18	YES
hsa-miR-6504-5p	0.844374	0.709061			5.6381	7.19072	7.89165	4.9313	14.7835	4.98108		6.90682	8.23196	NO
hsa-miR-602	0.815023	0.709395			0.939684	8.38917	3.94583	5.75318	3.94226	5.9773		4.42489	5.22425	NO
hsa-miR-4653-5p	0.847709	0.709745			6.57778	8.38917	3.94583	9.04071	6.89896	5.9773		6.30426	7.30566	NO
hsa-miR-5091	0.888473	0.709779			22.5524	14.3814	28.6072	23.8346	30.5525	19.9243		21.847	24.7705	NO
hsa-miR-617	0.845276	0.71022			15.9746	7.19072	3.94583	18.0814	5.9134	7.96973		9.03706	10.6548	NO
hsa-miR-3690	0.853341	0.710286			8.45715	4.79381	6.9052	9.86259	6.89896	6.97352		6.71872	7.91169	YES
hsa-miR-8082	0.863588	0.7104			8.45715	5.99227	11.8375	9.04071	13.7979	7.96973		8.7623	10.2695	NO
hsa-miR-4479	1.1964	0.710616			8.45715	33.5567	73.9842	18.0814	60.1195	18.9281		38.666	32.3764	NO
hsa-miR-4274.SNPA	0.825606	0.710639			4.69842	4.79381	6.9052	10.6845	0.985566	7.96973		5.46581	6.54659	NO
hsa-miR-23b-5p	0.894365	0.710879			206.73	172.577	123.307	123.282	199.084	240.088		167.538	187.485	NO
hsa-miR-1261	1.14584	0.711023			31.9492	32.3582	51.2957	12.3282	41.3938	47.8184		38.5344	33.8468	NO
hsa-miR-4526	0.857978	0.711052			10.3365	5.99227	9.86457	15.6158	9.85566	4.98108		8.73112	10.1508	NO
hsa-miR-1264	0.829554	0.711098			4.69842	8.38917	1.97291	4.9313	4.92783	7.96973		5.02017	5.94295	NO
hsa-miR-3616-5p	0.851836	0.711484			8.45715	9.58762	3.94583	11.5064	8.87009	4.98108		7.3302	8.45251	NO
hsa-miR-937-3p	0.80475	0.712289			2725.08	729.858	817.773	3385.33	976.696	947.402		1424.24	1769.81	YES
hsa-miR-6894-3p	0.88131	0.71232			40.4064	62.3196	82.8624	56.7099	40.4082	113.569		61.8628	70.2289	NO
hsa-miR-3940-5p	1.23044	0.712475			13.1556	292.423	64.1197	43.5598	137.979	118.55		123.233	100.03	NO
hsa-miR-33a-5p	0.910588	0.712689			62.9588	59.9227	62.1468	55.888	67.0185	80.6936		61.6761	67.8667	NO
hsa-miR-4678	0.874227	0.713139			11.2762	11.9845	11.8375	18.9033	7.88453	12.9508		11.6994	13.2462	NO
hsa-miR-3670	0.894169	0.713272			16.9143	21.5722	18.7427	23.0127	19.7113	20.9206		19.0764	21.2149	NO
hsa-miR-6509-5p	0.854123	0.713389			15.0349	13.183	13.8104	4.10941	14.7835	30.8827		14.0094	16.5919	NO
hsa-miR-6792-3p	1.2758	0.714157			1085.33	515.335	1352.43	106.845	866.312	1341.9		984.367	771.687	NO
hsa-miR-6871-3p	1.14721	0.714327			14.0953	11.9845	26.6343	9.86259	24.6391	11.9546		17.5714	15.4854	NO
hsa-miR-3909	1.11698	0.71494			387.15	313.995	453.77	380.532	177.402	476.192		384.971	344.708	NO
hsa-miR-20b-3p	1.18285	0.715024			14.0953	2.39691	14.7968	9.04071	3.94226	13.947		10.4297	8.97667	NO
hsa-miR-7851-3p	0.894251	0.715372			29.1302	41.9459	37.4854	25.4784	55.1917	40.8449		36.1871	40.505	NO
hsa-miR-8055	1.15856	0.715421			6.57778	9.58762	10.851	7.39694	6.89896	8.96595		9.00548	7.75395	NO
hsa-miR-7158-3p	1.1773	0.715637			16.9143	4.79381	4.93228	9.04071	6.89896	6.97352		8.88013	7.63773	NO
hsa-miR-5092	1.19297	0.716348			5.6381	3.59536	13.8104	5.75318	10.8412	2.98865		7.68128	6.52768	NO
hsa-miR-641	1.10916	0.717097			69.5366	74.3041	93.7134	50.9567	63.0762	100.618		79.1847	71.5503	NO
hsa-miR-4321	1.19145	0.717124			10.3365	4.79381	4.93228	2.46565	7.88453	6.97352		6.68754	5.77456	NO
hsa-miR-517-5p	1.20013	0.71736			3.75873	5.99227	7.89165	6.57506	5.9134	1.99243		5.88088	4.82696	NO
hsa-miR-4306	0.894112	0.717382			36.6477	50.335	32.5531	50.9567	56.1773	25.9016		39.8453	44.3452	NO
hsa-miR-15b-5p	1.0974	0.717674			331.708	396.688	403.461	230.949	377.472	423.392		377.286	343.938	NO
hsa-miR-3153	0.882545	0.717861			42.2858	131.83	75.9572	64.9287	127.138	90.6557		83.3576	94.2408	NO
hsa-let-7e-5p	1.05688	0.718047			5297	5566.81	5615.9	4831.03	5079.61	5682.42		5493.24	5197.68	NO
hsa-miR-3622a-5p.SNPA	1.20875	0.718831			5.6381	4.79381	4.93228	6.57506	3.94226	1.99243		5.1214	4.16992	NO
hsa-miR-1254	0.884183	0.718912			75.1747	70.7087	116.402	49.313	92.6432	155.41		87.4284	99.122	NO
hsa-miR-130b-3p	0.913822	0.719339			97.7271	87.4871	87.7946	119.173	88.7009	90.6557		91.0029	99.5099	YES
hsa-miR-7155-5p	1.1567	0.719516			12.2159	8.38917	9.86457	12.3282	3.94226	9.96217		10.1565	8.74422	NO
hsa-miR-1180-3p	1.06345	0.719873			11741.3	14519.3	14319.4	11157.1	13431.3	13570.5		13526.7	12719.6	YES
hsa-miR-409-5p	1.19944	0.720831			7.51747	4.79381	4.93228	8.21883	2.9567	2.98865		5.74785	4.72139	NO
hsa-miR-4489	0.853801	0.720849			8.45715	7.19072	4.93228	8.21883	3.94226	11.9546		6.86005	8.03856	NO
hsa-miR-211-5p	0.860666	0.721413			7.51747	7.19072	9.86457	10.6845	3.94226	13.947		8.19092	9.52459	NO
hsa-miR-4307	1.16227	0.721674			7.51747	19.1752	14.7968	4.10941	19.7113	11.9546		13.8299	11.9251	NO
hsa-miR-589-5p	0.889137	0.721983			132.495	357.139	172.63	283.55	196.128	263.997		220.755	247.892	NO
hsa-miR-4802-5p	0.871747	0.723176			9.39684	11.9845	6.9052	13.1501	6.89896	11.9546		9.42885	10.6679	NO
hsa-miR-744-5p	0.915445	0.723606			11100.5	13097.9	20725.5	10322.8	18401.5	20349.7		14974.6	16358	NO
hsa-miR-4750-5p	1.13672	0.723775			27.2508	31.1598	50.3093	35.341	47.3072	12.9508		36.24	31.8663	NO
hsa-miR-532-5p	1.07509	0.723894			3079.34	5088.63	4953.99	3560.4	3639.69	5004.99		4373.99	4068.36	NO
hsa-miR-4264	0.827387	0.72406			12.2159	7.19072	0.986457	10.6845	1.97113	11.9546		6.79769	8.2034	NO
hsa-miR-342-3p	1.09058	0.724331			230.222	212.126	185.454	207.936	186.272	181.311		209.268	191.84	YES
hsa-miR-4437	1.13969	0.724834			12.2159	15.5799	9.86457	15.6158	7.88453	8.96595		12.5534	10.8221	NO
hsa-miR-362-5p	1.0985	0.725307			73.2953	116.25	121.334	84.6539	98.5566	99.6217		103.626	94.2774	NO
hsa-miR-4467	0.834838	0.725393			7.51747	2.39691	3.94583	3.28753	6.89896	6.97352		4.62007	5.72	NO
hsa-miR-762	0.892702	0.725439			24.4318	15.5799	12.8239	18.9033	19.7113	20.9206		17.6119	19.8451	NO
hsa-miR-432-5p	1.09776	0.725975			279.086	371.52	586.942	332.862	394.226	400.479		412.516	375.856	NO
hsa-miR-607	1.13918	0.728036			12.2159	8.38917	18.7427	7.39694	14.7835	12.9508		13.1159	11.7104	NO
hsa-miR-107	1.06401	0.728722			1093.79	1544.81	1330.73	1262.41	1425.13	1042.04		1323.11	1243.19	NO
hsa-miR-3150b-3p	0.886775	0.728794			162.565	119.845	155.86	282.728	101.513	109.584		146.09	164.608	NO
hsa-miR-205-3p	0.863106	0.728906			6.57778	10.7861	8.87811	6.57506	5.9134	17.9319		8.74732	10.1401	NO
hsa-miR-1299	0.889375	0.728949			15.0349	21.5722	34.526	18.9033	36.4659	24.9054		23.711	26.7582	NO
hsa-miR-744-3p	0.90678	0.729351			25.3715	25.1675	27.6208	28.7659	27.5958	29.8865		26.0533	28.7494	YES
hsa-miR-888-5p	0.847723	0.730013			4.69842	5.99227	4.93228	8.21883	5.9134	3.98487		5.20766	6.03903	NO
hsa-miR-10a-3p	0.938939	0.730046			979.15	1447.73	1275.49	1523.77	1289.12	1128.71		1234.12	1313.87	NO
hsa-miR-1307-3p	1.06389	0.73034			44151	45662.3	56864.3	36951	44262.7	56656.8		48892.5	45956.9	YES
hsa-miR-4717-3p	1.19529	0.730562			4.69842	14.3814	2.95937	3.28753	3.94226	10.9584		7.34641	6.06273	NO
hsa-miR-16-1-3p	0.904536	0.730643			21.6127	22.7706	27.6208	27.1221	28.5814	23.9092		24.0014	26.5376	NO
hsa-miR-449c-3p.SNPA	1.19103	0.730671			5.6381	4.79381	5.91874	5.75318	5.9134	1.99243		5.45022	4.553	NO
hsa-miR-1255a	1.10983	0.731279			379.632	172.577	216.034	197.252	217.81	277.944		256.081	231.002	NO
hsa-miR-5192	1.14142	0.731381			12.2159	31.1598	9.86457	11.5064	21.6824	12.9508		17.7467	15.3799	NO
hsa-miR-3689a-5p	0.871585	0.731488			15.9746	20.3737	9.86457	30.4097	14.7835	6.97352		15.4043	17.3889	NO
hsa-miR-3130-5p.SNPC	1.15764	0.731738			10.3365	41.9459	13.8104	31.2315	13.7979	10.9584		22.0309	18.6626	NO
hsa-miR-935	1.07034	0.732035			2884.83	2193.17	2768.98	1711.16	2581.2	3040.45		2615.66	2444.27	NO
hsa-miR-379-5p.SNPC	0.882046	0.732295			26.3111	39.549	70.0384	24.6565	55.1917	74.7163		45.2995	51.5215	NO
hsa-miR-28-3p.SNPC	0.931639	0.732388			17950.8	26974.8	31924.7	22829.4	28341.9	31318.1		25616.8	27496.5	NO
hsa-miR-24-2-5p	0.934744	0.732462			405.943	451.817	433.054	475.87	446.461	458.26		430.272	460.197	NO
hsa-miR-4664-5p	0.903461	0.733375			47.9239	109.059	102.591	99.4478	102.499	84.6784		86.5249	95.5417	NO
hsa-miR-127-3p	1.11567	0.733913			33.8286	44.3428	33.5395	18.0814	34.4948	47.8184		37.237	33.4649	NO
hsa-miR-660-5p	1.08946	0.734042			397.486	360.734	469.553	262.181	383.385	482.169		409.258	375.912	NO
hsa-miR-135b-5p	0.950601	0.734574			3156.4	2976.96	3132.99	3440.4	2910.38	3397.1		3088.78	3249.29	NO
hsa-miR-874-5p	0.852129	0.734595			4.69842	10.7861	2.95937	9.04071	6.89896	4.98108		6.14796	6.97358	NO
hsa-miR-4300	0.872313	0.734627			9.39684	15.5799	3.94583	9.86259	11.8268	10.9584		9.64085	10.8826	NO
hsa-miR-216b-5p	0.843584	0.73468			9.39684	5.99227	0.986457	6.57506	6.89896	5.9773		5.45852	6.48377	NO
hsa-miR-3140-5p	0.858128	0.734747			5.6381	5.99227	8.87811	9.04071	11.8268	2.98865		6.83616	7.95205	NO
hsa-miR-6871-5p	0.87649	0.734984			6.57778	13.183	13.8104	12.3282	18.7258	6.97352		11.1904	12.6758	NO
hsa-miR-208b-3p.SNPC	1.11792	0.735846			15.9746	21.5722	12.8239	13.1501	16.7546	14.9433		16.7902	14.9493	NO
hsa-miR-4731-3p	1.1847	0.736205			6.57778	3.59536	7.89165	8.21883	1.97113	4.98108		6.0216	5.05701	NO
hsa-miR-500a-5p	0.876837	0.736422			7.51747	8.38917	9.86457	12.3282	8.87009	7.96973		8.5904	9.72269	NO
hsa-miR-4484	0.837932	0.736903			166.324	218.118	481.391	55.0661	796.337	182.308		288.611	344.57	NO
hsa-miR-8059	1.11267	0.736967			23.4921	15.5799	19.7291	15.6158	15.7691	21.9168		19.6004	17.7672	NO
hsa-miR-4722-5p	1.19319	0.737009			5.6381	3.59536	5.91874	5.75318	4.92783	1.99243		5.05073	4.22448	NO
hsa-miR-4722-3p	1.16824	0.737128			8.45715	7.19072	3.94583	4.9313	5.9134	5.9773		6.53123	5.60733	NO
hsa-miR-181d-3p	0.821719	0.737148			10.3365	2.39691	2.95937	13.1501	4.92783	0.996217		5.23093	6.35806	NO
hsa-miR-6739-5p	0.890697	0.7373			10.3365	17.9768	10.851	15.6158	13.7979	13.947		13.0548	14.4536	NO
hsa-miR-1914-3p	0.860861	0.737611			15.0349	8.38917	9.86457	25.4784	8.87009	3.98487		11.0962	12.7778	NO
hsa-miR-7843-5p	0.885495	0.737951			13.1556	11.9845	8.87811	17.2595	9.85566	10.9584		11.3394	12.6912	NO
hsa-miR-6720-3p	1.12343	0.738489			15.0349	15.5799	21.702	13.1501	23.6536	9.96217		17.439	15.5886	NO
hsa-miR-6810-5p	0.874411	0.739601			11.2762	4.79381	7.89165	9.04071	9.85566	8.96595		7.98722	9.28744	NO
hsa-miR-508-5p	1.1775	0.739747			6.57778	3.59536	9.86457	9.04071	5.9134	1.99243		6.67924	5.64885	NO
hsa-miR-499a-5p	1.09978	0.739942			593.88	998.311	1454.04	544.908	841.673	1383.75		1015.41	923.442	YES
hsa-miR-4666a-3p	1.11657	0.740669			14.0953	14.3814	16.7698	15.6158	11.8268	12.9508		15.0822	13.4645	NO
hsa-miR-663a	1.1421	0.741659			7.51747	14.3814	8.87811	11.5064	4.92783	9.96217		10.259	8.79878	NO
hsa-miR-128-1-5p	1.10273	0.741748			57.3207	76.701	42.4176	36.1628	67.0185	56.7844		58.8131	53.3219	NO
hsa-miR-5000-3p	0.897872	0.741755			16.9143	10.7861	18.7427	15.6158	17.7402	18.9281		15.481	17.428	NO
hsa-miR-301a-5p	0.905712	0.743267			70.4763	106.662	151.914	92.8727	122.21	148.436		109.684	121.173	NO
hsa-miR-6885-3p	0.869639	0.743302			9.39684	11.9845	2.95937	10.6845	9.85566	6.97352		8.11358	9.17122	NO
hsa-miR-337-5p	1.18007	0.7436			9.39684	9.58762	0.986457	4.9313	5.9134	5.9773		6.65697	5.60733	NO
hsa-miR-518b	0.830608	0.744249			5.6381	2.39691	3.94583	6.57506	0.985566	6.97352		3.99361	4.84471	NO
hsa-miR-503-3p	1.15852	0.744505			15.9746	15.5799	60.1739	13.1501	17.7402	48.8146		30.5761	26.5683	NO
hsa-miR-4464	1.17384	0.744776			7.51747	10.7861	9.86457	16.4377	0.985566	5.9773		9.38937	7.80017	NO
hsa-miR-670-3p	1.10816	0.745957			15.9746	35.9536	32.5531	27.1221	23.6536	24.9054		28.1604	25.227	NO
hsa-miR-582-5p	0.896108	0.746438			14.0953	29.9613	12.8239	23.8346	17.7402	20.9206		18.9602	20.8318	NO
hsa-miR-5187-5p	1.12012	0.746939			21.6127	19.1752	17.7562	27.944	9.85566	13.947		19.5147	17.2489	NO
hsa-miR-652-5p	1.13082	0.747194			14.0953	14.3814	7.89165	6.57506	10.8412	14.9433		12.1228	10.7865	NO
hsa-miR-3681-3p	1.13013	0.747948			12.2159	7.19072	11.8375	8.21883	10.8412	8.96595		10.4147	9.342	NO
hsa-miR-4710	0.845406	0.748134			6.57778	3.59536	2.95937	5.75318	6.89896	2.98865		4.3775	5.2136	NO
hsa-miR-4664-3p	0.928583	0.74829			3739	2231.52	4459.77	2648.93	4162.04	4423.2		3476.76	3744.72	NO
hsa-miR-5703	0.87048	0.748749			23.4921	9.58762	23.675	39.4504	19.7113	5.9773		18.9182	21.713	NO
hsa-miR-3181	0.893859	0.748942			24.4318	14.3814	8.87811	18.9033	19.7113	14.9433		15.8971	17.8526	NO
hsa-miR-767-3p	1.09821	0.749025			29.1302	37.152	28.6072	23.0127	36.4659	26.8979		31.6298	28.7922	YES
hsa-miR-873-3p	1.1503	0.749867			4.69842	11.9845	7.89165	9.86259	5.9134	4.98108		8.19153	6.91902	NO
hsa-miR-127-5p	1.12553	0.750249			17.854	10.7861	9.86457	10.6845	7.88453	15.9395		12.8349	11.5028	NO
hsa-miR-142-3p	1.08637	0.751049			55.4413	71.9072	84.8353	56.7099	71.9463	66.7465		70.7279	65.1342	NO
hsa-miR-6727-3p	1.18044	0.751328			103.365	145.013	138.104	8.21883	118.268	201.236		128.827	109.241	NO
hsa-miR-5194	0.864213	0.751569			15.0349	3.59536	9.86457	16.4377	13.7979	2.98865		9.49829	11.0747	NO
hsa-miR-4657	0.874847	0.752352			5.6381	4.79381	21.702	12.3282	12.8124	11.9546		10.7113	12.3651	NO
hsa-miR-6729-5p	0.894709	0.752586			9.39684	10.7861	14.7968	11.5064	14.7835	12.9508		11.6599	13.0802	NO
hsa-miR-4473	1.087	0.752653			74.235	50.335	57.2145	62.4631	58.1484	46.8222		60.5948	55.8112	NO
hsa-miR-3183.SNPA	1.16913	0.752742			5.6381	4.79381	5.91874	3.28753	4.92783	5.9773		5.45022	4.73089	NO
hsa-miR-3928-5p	0.892734	0.753947			44.1651	45.5412	88.7811	32.8753	58.1484	109.584		59.4958	66.8692	NO
hsa-miR-378g	0.902252	0.754429			296	220.515	504.079	219.443	358.746	553.897		340.198	377.362	NO
hsa-miR-6840-3p	1.14998	0.754845			7.51747	16.7783	11.8375	19.7252	7.88453	2.98865		12.0444	10.1995	NO
hsa-miR-548g-3p	1.10895	0.756074			13.1556	15.5799	16.7698	12.3282	12.8124	15.9395		15.1684	13.6934	YES
hsa-miR-4655-5p	1.15264	0.756257			32.8889	3.59536	15.7833	23.8346	13.7979	7.96973		17.4225	15.2008	NO
hsa-miR-1185-2-3p	1.12398	0.757917			7.51747	14.3814	16.7698	12.3282	6.89896	14.9433		12.8896	11.3902	NO
hsa-miR-3147	1.11859	0.757942			14.0953	11.9845	27.6208	22.1908	15.7691	9.96217		17.9002	15.974	NO
hsa-miR-34a-5p.SNPC	1.08543	0.758647			41.3461	45.5412	48.3364	39.4504	49.2783	35.8638		45.0746	41.5308	NO
hsa-miR-301a-3p	1.10974	0.759015			16.9143	11.9845	18.7427	17.2595	15.7691	9.96217		15.8805	14.3303	NO
hsa-miR-30c-2-3p	1.09766	0.760142			279.086	252.874	346.246	144.651	309.468	346.683		292.735	266.934	NO
hsa-miR-105-3p	1.08456	0.760377			181.359	165.387	216.034	133.145	204.012	182.308		187.593	173.155	NO
hsa-miR-412-3p.SNPC	0.847069	0.76102			8.45715	2.39691	2.95937	5.75318	8.87009	1.99243		4.60448	5.53857	NO
hsa-miR-509-3-5p	0.866176	0.761028			2.81905	8.38917	5.91874	7.39694	4.92783	6.97352		5.70899	6.43276	NO
hsa-miR-551a	0.906106	0.761446			28.1905	50.335	27.6208	24.6565	38.4371	53.7957		35.3821	38.9631	NO
hsa-miR-181a-5p	0.915309	0.762165			18661.2	10370.2	21135.8	23904.5	22375.3	8529.61		16722.4	18269.8	NO
hsa-miR-6741-3p	1.09986	0.763441			27.2508	22.7706	40.4447	27.944	18.7258	35.8638		30.1554	27.5112	NO
hsa-miR-379-5p.SNPA	1.10039	0.763725			38.527	21.5722	38.4718	23.0127	42.3793	24.9054		32.857	30.0992	NO
hsa-miR-7158-5p	0.89905	0.763843			9.39684	10.7861	14.7968	13.1501	10.8412	14.9433		11.6599	12.9782	YES
hsa-miR-6828-3p	0.883772	0.764104			15.9746	2.39691	15.7833	9.86259	14.7835	14.9433		11.3849	13.1964	NO
hsa-miR-106a-5p	1.06015	0.764719			692.547	616.005	542.551	566.277	507.566	672.446		617.034	582.097	NO
hsa-miR-6760-3p	1.31171	0.764801			1039.29	1499.26	970.673	18.0814	1250.68	1406.66		1169.74	891.808	NO
hsa-miR-765	0.919031	0.765091			51.6826	39.549	38.4718	61.6412	38.4371	40.8449		43.2345	46.9744	NO
hsa-miR-4679	0.888364	0.765391			16.9143	4.79381	8.87811	13.1501	8.87009	12.9508		10.1954	11.657	NO
hsa-miR-325	1.11275	0.766009			35.708	19.1752	22.6885	37.8066	18.7258	12.9508		25.8572	23.1611	NO
hsa-miR-8070	1.15729	0.766734			10.3365	2.39691	5.91874	7.39694	3.94226	4.98108		6.21739	5.4401	NO
hsa-miR-6785-3p	0.665019	0.768094			13.1556	750.232	276.208	6.57506	1519.74	36.86		346.532	521.059	NO
hsa-miR-4689	1.13868	0.768279			6.57778	9.58762	12.8239	5.75318	3.94226	15.9395		9.66312	8.54497	NO
hsa-miR-8060	1.10428	0.768394			36.6477	31.1598	12.8239	26.3002	25.6247	20.9206		26.8771	24.2818	NO
hsa-miR-3619-5p	0.895587	0.768398			10.3365	9.58762	8.87811	13.1501	8.87009	9.96217		9.60075	10.6608	NO
hsa-miR-6820-3p	0.906726	0.769575			11.2762	27.5644	17.7562	17.2595	21.6824	22.913		18.8656	20.6183	NO
hsa-miR-411-5p	1.10984	0.770417			21.6127	16.7783	31.5666	13.972	14.7835	34.8676		23.3192	21.2077	NO
hsa-miR-181b-5p	1.07411	0.770488			14436.4	18622.8	8386.85	12912.6	9811.31	15861.8		13815.3	12861.9	NO
hsa-miR-192-5p	1.03272	0.770735			194656	223815	238757	185578	230281	220549		219076	212136	NO
hsa-miR-151a-3p	1.03272	0.770735			194656	223815	238757	185578	230281	220549		219076	212136	NO
hsa-miR-92b-3p	1.03272	0.770735			194656	223815	238757	185578	230281	220549		219076	212136	NO
hsa-miR-615-3p	1.03272	0.770735			194656	223815	238757	185578	230281	220549		219076	212136	NO
hsa-miR-4676-5p	1.11514	0.77104			8.45715	14.3814	11.8375	8.21883	13.7979	8.96595		11.5587	10.3276	YES
hsa-miR-374a-3p	1.06293	0.771946			1315.56	1514.84	1058.47	812.02	1401.47	1445.51		1296.29	1219.67	NO
hsa-miR-9500	0.901389	0.772408			15.9746	32.3582	12.8239	13.972	30.5525	22.913		20.3856	22.4792	NO
hsa-miR-8089	0.888068	0.773055			6.57778	14.3814	6.9052	8.21883	15.7691	6.97352		9.28814	10.3205	YES
hsa-miR-188-3p	1.14961	0.773315			6.57778	14.3814	1.97291	6.57506	4.92783	7.96973		7.64405	6.49087	NO
hsa-miR-5587-5p	0.898641	0.773984			13.1556	29.9613	12.8239	30.4097	18.7258	11.9546		18.6469	20.3633	NO
hsa-miR-6758-5p	1.11326	0.774147			20.673	38.3505	14.7968	10.6845	24.6391	30.8827		24.6068	22.0688	NO
hsa-miR-30c-1-3p	0.890334	0.774528			114.641	329.575	124.294	354.231	173.46	109.584		189.503	212.425	NO
hsa-miR-6782-3p	1.15399	0.774621			63.8985	13.183	19.7291	59.9974	12.8124	10.9584		32.2702	27.9227	YES
hsa-miR-3180	0.907428	0.774945			12.2159	22.7706	13.8104	22.1908	12.8124	17.9319		16.2656	17.645	NO
hsa-miR-5691	0.911878	0.77562			30.0699	23.9691	18.7427	32.0534	15.7691	31.8789		24.2605	26.5671	NO
hsa-miR-1273e	1.103	0.775664			16.9143	22.7706	9.86457	14.7939	12.8124	16.9357		16.5165	14.8473	NO
hsa-miR-4714-3p	1.12239	0.775773			9.39684	4.79381	16.7698	8.21883	8.87009	10.9584		10.3201	9.3491	NO
hsa-miR-4749-3p	1.12988	0.77607			13.1556	5.99227	5.91874	5.75318	6.89896	9.96217		8.35553	7.5381	NO
hsa-miR-5011-5p	1.08356	0.77644			39.4667	55.1288	41.4312	30.4097	47.3072	47.8184		45.3422	41.8451	NO
hsa-miR-4649-3p	1.12729	0.77802			3.75873	16.7783	12.8239	6.57506	13.7979	8.96595		11.1203	9.77964	NO
hsa-miR-4431	0.878992	0.778046			13.1556	2.39691	8.87811	12.3282	3.94226	11.9546		8.14353	9.40837	NO
hsa-miR-6765-5p	1.129	0.778912			5.6381	26.366	10.851	10.6845	19.7113	6.97352		14.285	12.4564	NO
hsa-miR-194-5p	1.05014	0.779102			6756.32	5306.75	5267.68	6333.43	4850.96	5318.8		5776.92	5501.06	NO
hsa-miR-3138	0.908487	0.779342			23.4921	25.1675	11.8375	31.2315	17.7402	16.9357		20.1657	21.9691	NO
hsa-miR-1256	0.893269	0.779498			18.7937	4.79381	7.89165	13.972	11.8268	9.96217		10.493	11.9203	NO
hsa-miR-4492	0.895304	0.779756			23.4921	9.58762	10.851	20.5471	6.89896	21.9168		14.6436	16.4543	NO
hsa-miR-224-3p	1.13299	0.780086			9.39684	16.7783	7.89165	2.46565	16.7546	10.9584		11.3556	10.0596	NO
hsa-miR-6873-3p	1.07361	0.780205			58.2604	55.1288	66.0926	47.6692	58.1484	61.7654		59.8273	55.861	NO
hsa-miR-550b-3p	1.11244	0.780773			20.673	8.38917	14.7968	6.57506	16.7546	16.9357		14.6197	13.4218	NO
hsa-miR-581.SNPA	1.13128	0.78114			10.3365	9.58762	6.9052	11.5064	1.97113	9.96217		8.94311	7.81322	NO
hsa-miR-6892-3p	1.10466	0.781539			12.2159	20.3737	16.7698	9.04071	12.8124	22.913		16.4531	14.922	NO
hsa-miR-3920	1.12743	0.781627			15.9746	5.99227	15.7833	14.7939	2.9567	15.9395		12.5834	11.23	NO
hsa-miR-1909-5p	1.11758	0.781997			16.9143	33.5567	83.8488	26.3002	38.4371	55.7881		44.7733	40.1752	NO
hsa-miR-2276-5p	1.11657	0.782066			20.673	4.79381	13.8104	14.7939	12.8124	7.96973		13.0924	11.8587	NO
hsa-miR-8078	0.891966	0.782385			12.2159	8.38917	4.93228	9.86259	5.9134	12.9508		8.51245	9.5756	NO
hsa-miR-449c-5p	0.927032	0.782501			31.0096	32.3582	33.5395	30.4097	38.4371	35.8638		32.3024	34.9035	NO
hsa-miR-6069	1.18521	0.782784			18026.9	103545	20768.9	29883.7	60749.3	29465.1		47447	40032.7	NO
hsa-miR-1197	1.12274	0.782878			11.2762	15.5799	5.91874	15.6158	7.88453	4.98108		10.9249	9.49379	NO
hsa-miR-3126-3p	1.10135	0.783208			14.0953	10.7861	12.8239	10.6845	10.8412	12.9508		12.5684	11.4922	NO
hsa-miR-543	1.07109	0.783282			76.1144	67.1134	70.0384	55.888	72.9319	70.7314		71.0887	66.5171	NO
hsa-miR-7108-3p	1.12814	0.783517			24.4318	5.99227	6.9052	16.4377	9.85566	6.97352		12.4431	11.0889	NO
hsa-miR-4761-5p	0.888797	0.783716			8.45715	4.79381	7.89165	8.21883	10.8412	4.98108		7.04754	8.01371	NO
hsa-miR-4428	1.15151	0.783752			9.39684	7.19072	1.97291	2.46565	5.9134	7.96973		6.18682	5.44959	NO
hsa-miR-5047	0.878945	0.784331			14.0953	10.7861	3.94583	21.3689	4.92783	5.9773		9.60905	10.758	NO
hsa-miR-3144-3p.SNPA	0.910496	0.784593			14.0953	9.58762	14.7968	14.7939	11.8268	15.9395		12.8266	14.1867	YES
hsa-miR-19b-3p	0.939487	0.784712			304.457	358.337	316.653	401.901	332.136	307.831		326.483	347.289	NO
hsa-miR-4697-3p	0.909913	0.785144			30.0699	43.1443	54.2551	73.1476	43.3649	22.913		42.4898	46.4751	NO
hsa-miR-101-3p	1.04262	0.785173			6672.69	6498.01	6857.85	6152.61	6158.8	6898.8		6676.18	6403.41	NO
hsa-miR-708-5p	0.930659	0.78526			42.2858	50.335	45.377	51.7786	40.4082	55.7881		45.9993	49.325	NO
hsa-miR-7152-5p	0.90063	0.786088			14.0953	9.58762	8.87811	18.0814	6.89896	10.9584		10.8537	11.9796	NO
hsa-miR-132-5p	0.929302	0.786484			39.4667	38.3505	47.3499	54.2443	41.3938	38.8525		41.7224	44.8302	NO
hsa-miR-30c-5p	0.944909	0.78678			1403.89	2390.91	2145.54	1547.61	2227.38	2511.46		1980.11	2095.48	NO
hsa-miR-1469	0.907409	0.787301			41.3461	26.366	20.7156	41.0941	42.3793	13.947		29.4759	32.4735	NO
hsa-miR-216a-3p	0.912985	0.787381			15.0349	15.5799	10.851	16.4377	11.8268	16.9357		13.822	15.0667	NO
hsa-miR-208b-3p.SNPA	0.901583	0.787896			10.3365	14.3814	7.89165	7.39694	10.8412	17.9319		10.8699	12.0567	NO
hsa-miR-383-5p	0.899475	0.787906			7.51747	7.19072	14.7968	13.972	11.8268	6.97352		9.83501	10.9241	NO
hsa-miR-548g-5p	0.890773	0.788024			4.69842	8.38917	8.87811	4.9313	10.8412	8.96595		7.3219	8.24616	YES
hsa-miR-4760-5p	0.891817	0.788941			7.51747	7.19072	7.89165	5.75318	5.9134	13.947		7.53328	8.53787	NO
hsa-miR-6133	1.09137	0.789268			23.4921	19.1752	36.4989	21.3689	17.7402	33.8714		26.3887	24.3268	YES
hsa-miR-5698	0.897353	0.789426			6.57778	9.58762	7.89165	11.5064	6.89896	7.96973		8.01902	8.79168	NO
hsa-miR-147b	0.935939	0.789819			94.908	122.242	104.564	102.735	119.253	121.538		107.238	114.509	NO
hsa-miR-3917	1.10869	0.790125			13.1556	9.58762	12.8239	4.9313	12.8124	14.9433		11.8557	10.8956	NO
hsa-miR-548al	0.898907	0.790389			8.45715	15.5799	5.91874	8.21883	15.7691	8.96595		9.98526	10.9846	NO
hsa-miR-4732-5p	1.09033	0.790389			31.0096	51.5335	41.4312	19.7252	47.3072	46.8222		41.3247	37.9515	NO
hsa-miR-4525	0.869454	0.79063			8.45715	5.99227	1.97291	10.6845	5.9134	1.99243		5.47411	6.19677	NO
hsa-miR-139-3p	0.902467	0.791515			21.6127	8.38917	6.9052	16.4377	10.8412	13.947		12.3024	13.742	NO
hsa-miR-3916	0.922802	0.791613			30.0699	17.9768	23.675	30.4097	21.6824	25.9016		23.9072	25.9979	YES
hsa-miR-5087	0.882501	0.791621			5.6381	5.99227	5.91874	3.28753	5.9134	10.9584		5.8497	6.71977	NO
hsa-miR-6719-3p	1.12103	0.792277			7.51747	5.99227	10.851	10.6845	3.94226	6.97352		8.12025	7.20009	NO
hsa-miR-6853-5p	1.11144	0.793317			8.45715	9.58762	9.86457	8.21883	4.92783	11.9546		9.30311	8.36709	NO
hsa-miR-193b-5p	1.07506	0.793497			43.2254	38.3505	31.5666	37.8066	37.4515	29.8865		37.7142	35.0482	YES
hsa-miR-1273g-5p	1.10295	0.793579			9.39684	13.183	11.8375	6.57506	12.8124	11.9546		11.4724	10.4473	NO
hsa-miR-6769a-3p	1.09401	0.79362			59.2001	68.3118	122.321	51.7786	123.196	53.7957		83.2775	76.2567	NO
hsa-miR-4755-3p	1.10939	0.793668			11.2762	9.58762	8.87811	9.04071	12.8124	4.98108		9.91398	8.94472	NO
hsa-miR-100-5p	0.940396	0.79405			412.521	514.136	476.459	341.081	586.412	564.855		467.705	497.449	NO
hsa-miR-412-3p.SNPA	0.898474	0.796037			9.39684	7.19072	5.91874	7.39694	10.8412	6.97352		7.5021	8.4039	NO
hsa-miR-140-5p	0.932265	0.796305			35.708	40.7474	30.5802	41.0941	37.4515	35.8638		35.6785	38.1365	NO
hsa-miR-3664-3p	1.07603	0.797027			29.1302	28.7629	25.6479	27.944	24.6391	24.9054		27.847	25.8295	YES
hsa-miR-4420	1.10048	0.797179			15.0349	8.38917	9.86457	10.6845	10.8412	8.96595		11.0962	10.1639	NO
hsa-miR-6763-3p	1.18615	0.797337			954.719	1444.14	404.447	122.461	1153.11	1087.87		934.434	787.814	NO
hsa-miR-4485-5p	0.906023	0.797942			8.45715	14.3814	6.9052	11.5064	12.8124	7.96973		9.9146	10.7628	NO
hsa-miR-375	1.07158	0.79795			52556.5	25570.2	21345.9	42396	22909.5	27522.5		33157.5	30942.7	NO
hsa-miR-4662a-3p	0.892568	0.798015			5.6381	5.99227	9.86457	7.39694	12.8124	3.98487		7.16498	8.06472	NO
hsa-miR-643	0.90137	0.79808			31.9492	11.9845	12.8239	36.1628	10.8412	15.9395		18.9192	20.9812	NO
hsa-miR-623	0.873305	0.798256			53.562	8.38917	14.7968	64.1068	8.87009	14.9433		25.5827	29.3067	YES
hsa-miR-3116	1.09086	0.798614			15.0349	23.9691	25.6479	15.6158	13.7979	29.8865		21.5506	19.7667	NO
hsa-miR-7855-5p	0.904454	0.798787			6.57778	9.58762	9.86457	10.6845	6.89896	10.9584		8.67666	9.51394	NO
hsa-miR-27b-5p	1.0814	0.799145			196.394	284.033	268.316	129.857	282.857	279.937		249.581	230.884	NO
hsa-miR-3121-5p	0.917404	0.799311			15.9746	9.58762	14.7968	15.6158	15.7691	12.9508		13.453	14.7785	NO
hsa-miR-490-3p	1.11475	0.799524			8.45715	5.99227	9.86457	9.86259	3.94226	7.96973		8.10466	7.2582	NO
hsa-miR-4680-3p	1.08611	0.799911			18.7937	15.5799	25.6479	19.7252	12.8124	22.913		20.0071	18.4835	NO
hsa-miR-550a-3-5p	0.93304	0.799972			72.3556	79.0979	111.47	92.8727	115.311	73.72		87.641	93.968	NO
hsa-miR-199a-3p	0.937701	0.800795			53.562	62.3196	58.2009	73.1476	56.1773	55.7881		58.0275	61.7043	NO
hsa-miR-630	0.887849	0.80098			10.3365	4.79381	3.94583	11.5064	4.92783	4.98108		6.35872	7.13842	YES
hsa-miR-3686	0.894504	0.801637			6.57778	9.58762	5.91874	13.1501	3.94226	6.97352		7.36138	8.02197	NO
hsa-miR-503-5p	0.920172	0.802712			48.8635	112.655	44.3905	92.8727	77.8597	51.8033		68.6362	74.1786	NO
hsa-miR-6767-3p	0.886042	0.802892			6.57778	5.99227	10.851	18.0814	2.9567	4.98108		7.80702	8.67307	NO
hsa-miR-5009-3p	1.0926	0.803069			16.9143	14.3814	10.851	8.21883	14.7835	15.9395		14.0489	12.9806	NO
hsa-miR-3942-3p	0.896984	0.80312			12.2159	5.99227	9.86457	16.4377	11.8268	2.98865		9.35757	10.4177	NO
hsa-miR-5581-5p	0.894871	0.803183			2.81905	9.58762	8.87811	5.75318	9.85566	7.96973		7.09493	7.85952	NO
hsa-miR-1976	0.933531	0.803966			105.245	118.647	61.1603	102.735	98.5566	103.607		95.0172	101.633	NO
hsa-miR-4697-5p	0.912579	0.804912			23.4921	8.38917	18.7427	27.944	15.7691	11.9546		16.8746	18.5559	NO
hsa-miR-6846-3p	0.891391	0.80571			6.57778	4.79381	10.851	14.7939	2.9567	6.97352		7.40754	8.24137	NO
hsa-miR-3683	1.14626	0.80618			15.0349	2.39691	1.97291	8.21883	5.9134	2.98865		6.46825	5.70696	NO
hsa-miR-539-5p	0.871269	0.806474			9.39684	0	6.9052	8.21883	1.97113	8.96595		5.43401	6.3853	NO
hsa-miR-6088	0.902992	0.807455			7.51747	13.183	5.91874	14.7939	5.9134	7.96973		8.87306	9.55901	NO
hsa-miR-518f-3p	0.90957	0.807514			9.39684	21.5722	5.91874	13.972	14.7835	10.9584		12.2959	13.238	NO
hsa-miR-3691-3p	0.911521	0.807525			32.8889	15.5799	7.89165	26.3002	18.7258	16.9357		18.7868	20.6539	NO
hsa-miR-7107-3p	1.09657	0.807836			9.39684	10.7861	13.8104	14.7939	7.88453	7.96973		11.3311	10.216	NO
hsa-miR-199b-3p	0.93199	0.808023			26.3111	41.9459	26.6343	32.8753	37.4515	30.8827		31.6304	33.7365	NO
hsa-miR-99b-5p	1.02725	0.808037			193164	223815	236772	185578	230281	220549		217917	212136	NO
hsa-miR-25-3p.SNPA	0.938261	0.808057			58.2604	86.2886	63.1332	67.3944	86.7298	66.7465		69.2274	73.6236	YES
hsa-miR-1245b-5p	0.891689	0.808586			10.3365	3.59536	8.87811	15.6158	2.9567	6.97352		7.60333	8.51533	NO
hsa-miR-574-5p	1.05108	0.809119			392.788	409.871	382.745	375.6	374.515	377.566		395.135	375.894	YES
hsa-miR-7108-5p	1.0953	0.809274			14.0953	29.9613	48.3364	23.8346	17.7402	42.8373		30.7977	28.1374	NO
hsa-miR-6082	0.924435	0.809405			113.702	97.0747	58.2009	127.392	110.383	52.7995		89.6591	96.8582	NO
hsa-miR-6089	0.917969	0.809443			15.0349	19.1752	7.89165	14.7939	18.7258	11.9546		14.0339	15.1581	NO
hsa-miR-3935	1.06692	0.809449			41.3461	37.152	39.4583	34.5191	42.3793	33.8714		39.3188	36.9233	NO
hsa-miR-6870-3p	1.1022	0.810036			19.7334	38.3505	99.6321	39.4504	69.9752	33.8714		52.572	47.7656	NO
hsa-miR-125b-5p	1.07917	0.810432			21.6127	19.1752	17.7562	21.3689	12.8124	19.9243		19.5147	18.0352	NO
hsa-miR-6879-5p	0.905152	0.810498			14.0953	16.7783	5.91874	23.0127	6.89896	9.96217		12.2641	13.2913	NO
hsa-miR-6723-5p	1.09471	0.810846			101.486	52.7319	76.9436	31.2315	52.235	128.512		77.0538	70.6595	NO
hsa-miR-4638-3p	0.924095	0.810889			25.3715	11.9845	16.7698	21.3689	15.7691	21.9168		18.0419	19.6849	NO
hsa-miR-3976	1.08284	0.810998			14.0953	16.7783	14.7968	11.5064	13.7979	16.9357		15.2235	14.08	NO
hsa-miR-3622a-5p.SNPC	1.11104	0.811917			11.2762	4.79381	8.87811	3.28753	8.87009	10.9584		8.31604	7.70534	NO
hsa-miR-378b	1.07086	0.8121			39.4667	35.9536	40.4447	37.8066	24.6391	45.826		38.6217	36.0906	NO
hsa-miR-613	1.09751	0.812101			10.3365	5.99227	12.8239	9.04071	9.85566	7.96973		9.71757	8.95537	NO
hsa-miR-337-3p	1.09436	0.81259			14.0953	7.19072	12.8239	10.6845	6.89896	13.947		11.37	10.5102	NO
hsa-miR-124-3p	0.915599	0.813669			45.1048	32.3582	11.8375	42.7379	19.7113	34.8676		29.7668	32.4389	NO
hsa-miR-5186	1.07465	0.814331			20.673	26.366	17.7562	22.1908	18.7258	18.9281		21.5984	19.9482	NO
hsa-miR-659-5p	1.09105	0.815515			29.1302	8.38917	28.6072	13.972	28.5814	18.9281		22.0422	20.4938	NO
hsa-miR-6839-5p	0.901731	0.815568			10.3365	5.99227	4.93228	10.6845	8.87009	3.98487		7.08702	7.84648	NO
hsa-miR-6817-5p	1.13517	0.815858			7.51747	9.58762	0.986457	5.75318	1.97113	7.96973		6.03052	5.23135	NO
hsa-miR-151a-5p	0.963324	0.815899			7642.45	6905.49	8293.14	7411.74	7866.79	8432.98		7613.69	7903.83	NO
hsa-miR-374b-5p	0.957421	0.816288			660.598	752.629	631.332	645.178	850.543	639.571		681.519	711.764	NO
hsa-miR-378h	1.07549	0.816359			125.918	81.4948	209.129	112.598	145.864	129.508		138.847	129.323	NO
hsa-miR-143-5p	0.891133	0.816391			2.81905	9.58762	3.94583	4.10941	6.89896	6.97352		5.45083	5.99396	NO
hsa-miR-758-5p	1.03977	0.816398			8826.45	11234.3	10224.6	8987.29	10518	9621.46		10095.1	9708.9	NO
hsa-miR-6776-5p	1.10506	0.816944			31.0096	13.183	9.86457	10.6845	7.88453	30.8827		18.019	16.4839	NO
hsa-miR-4323	1.10169	0.818806			14.0953	63.518	25.6479	13.1501	41.3938	38.8525		34.4204	31.1321	NO
hsa-miR-187-3p	0.925952	0.818828			31.9492	56.3273	38.4718	27.944	72.9319	35.8638		42.2494	45.5799	NO
hsa-miR-4776-3p	1.09998	0.819188			8.45715	7.19072	7.89165	5.75318	7.88453	7.96973		7.84651	7.20248	NO
hsa-miR-363-5p	0.911887	0.819892			24.4318	5.99227	8.87811	19.7252	12.8124	10.9584		13.1007	14.4986	NO
hsa-miR-1296-5p	0.933504	0.820537			18.7937	19.1752	25.6479	25.4784	19.7113	22.913		21.2056	22.7009	NO
hsa-miR-3940-3p	0.937311	0.820837			35.708	40.7474	58.2009	42.7379	40.4082	60.7692		44.8854	47.9718	NO
hsa-miR-7155-3p	0.921995	0.820897			16.9143	8.38917	14.7968	11.5064	20.6969	11.9546		13.3668	14.7193	NO
hsa-miR-6511a-3p	0.882329	0.820952			36.6477	105.464	65.1061	14.7939	199.084	20.9206		69.0726	78.2662	NO
hsa-miR-3142	0.923567	0.821126			16.9143	16.7783	7.89165	12.3282	17.7402	14.9433		13.8614	15.0039	NO
hsa-miR-6887-3p	1.07296	0.821437			31.0096	49.1366	57.2145	59.9974	37.4515	29.8865		45.7869	42.4451	NO
hsa-miR-614	0.889916	0.821473			5.6381	4.79381	6.9052	13.1501	1.97113	3.98487		5.77904	6.36871	NO
hsa-miR-4768-5p	1.09735	0.821836			7.51747	9.58762	10.851	13.1501	6.89896	4.98108		9.31871	8.34339	NO
hsa-miR-6840-5p	1.11511	0.821995			15.9746	220.515	66.0926	90.4071	103.484	76.7087		100.861	90.2001	NO
hsa-miR-577	0.967246	0.822231			4817.76	4960.4	5096.03	5352.92	4908.12	5116.57		4958.06	5125.87	NO
hsa-miR-1277-5p	1.06239	0.822416			113.702	196.546	160.792	139.72	154.734	148.436		157.013	147.63	NO
hsa-miR-4523	0.719384	0.822713			10.3365	775.399	181.508	4.9313	1325.59	13.947		322.415	448.155	NO
hsa-miR-548ar-3p	1.09139	0.822925			8.45715	7.19072	15.7833	7.39694	10.8412	10.9584		10.4771	9.73218	NO
hsa-miR-380-3p	1.11392	0.823088			2.81905	11.9845	6.9052	9.86259	4.92783	3.98487		7.23626	6.25843	NO
hsa-miR-6842-5p	0.888282	0.823168			9.39684	1.19845	4.93228	3.28753	4.92783	9.96217		5.17586	6.05918	NO
hsa-miR-142-5p	0.943528	0.82346			132.495	124.639	152.901	124.104	179.373	131.501		136.678	144.993	NO
hsa-miR-6740-5p	0.926209	0.824103			12.2159	15.5799	17.7562	9.86259	19.7113	19.9243		15.184	16.4994	NO
hsa-miR-6746-5p	1.08264	0.824872			23.4921	10.7861	12.8239	18.9033	14.7835	9.96217		15.7007	14.5497	NO
hsa-miR-5591-5p	1.0555	0.825333			514.947	558.479	739.842	365.738	729.319	623.632		604.423	572.896	NO
hsa-miR-6809-5p	1.08514	0.825504			15.0349	10.7861	16.7698	16.4377	5.9134	16.9357		14.1969	13.0956	NO
hsa-miR-6081	0.91616	0.825614			366.477	529.716	1176.84	230.127	646.531	1386.73		691.012	754.464	NO
hsa-miR-4633-3p	1.06161	0.825673			36.6477	50.335	40.4447	39.4504	45.336	34.8676		42.4758	39.8847	NO
hsa-miR-7850-5p	1.06231	0.826096			469.842	1077.41	1136.4	534.224	1053.57	938.436		894.55	842.077	NO
hsa-miR-4540	1.08902	0.826344			10.3365	10.7861	15.7833	6.57506	18.7258	8.96595		12.302	11.4223	NO
hsa-miR-3667-5p	0.902567	0.826422			4.69842	10.7861	4.93228	8.21883	2.9567	10.9584		6.80559	7.37797	NO
hsa-miR-200c-3p	0.963749	0.8265			38875.6	56094.8	55955.8	52076.1	48824.9	55701.5		50308.7	52200.8	NO
hsa-miR-3128	1.0803	0.826706			15.9746	21.5722	16.7698	9.86259	26.6103	13.947		18.1055	16.8066	NO
hsa-miR-98-5p	0.962905	0.827671			950.96	1061.83	1231.1	972.287	1092.01	1305.04		1081.3	1123.11	YES
hsa-let-7f-1-3p	0.961975	0.828005			1355.96	1768.92	1754.91	1346.24	1775	1951.59		1626.6	1690.95	NO
hsa-let-7f-5p	0.975469	0.828111			179022	223815	217961	185578	230281	220549		206932	212136	YES
hsa-miR-28-3p.SNPA	0.932096	0.828324			18.7937	14.3814	32.5531	20.5471	24.6391	25.9016		21.9094	23.6959	NO
hsa-miR-561-3p	1.07937	0.828435			14.0953	9.58762	14.7968	13.972	11.8268	9.96217		12.8266	11.9203	NO
hsa-miR-26b-5p	0.962054	0.828645			33160.5	45840.8	50708.8	39985.4	44438.2	50402.6		43236.7	44942.1	NO
hsa-miR-106b-5p	1.06067	0.82895			925.588	470.992	1229.12	1132.55	612.036	731.223		875.235	825.271	NO
hsa-miR-609	0.902937	0.829232			19.7334	11.9845	0.986457	11.5064	8.87009	15.9395		10.9014	12.1053	NO
hsa-miR-3165	1.08753	0.829273			8.45715	15.5799	11.8375	16.4377	9.85566	5.9773		11.9582	10.7569	NO
hsa-miR-448	1.05969	0.829606			35.708	51.5335	43.4041	37.8066	44.3505	40.8449		43.5485	41.0007	NO
hsa-miR-3653-3p	1.10009	0.830933			36.6477	15.5799	16.7698	43.5598	8.87009	9.96217		22.9991	20.7973	NO
hsa-miR-6838-3p	1.10304	0.832035			11.2762	8.38917	6.9052	14.7939	6.89896	1.99243		8.85686	7.89509	NO
hsa-miR-3662	0.938651	0.832502			26.3111	26.366	41.4312	25.4784	39.4226	35.8638		31.3694	33.5883	NO
hsa-miR-891b	1.09602	0.832572			6.57778	4.79381	11.8375	6.57506	5.9134	8.96595		7.73636	7.15147	NO
hsa-miR-1324	0.926397	0.833037			9.39684	9.58762	12.8239	10.6845	10.8412	12.9508		10.6028	11.4922	YES
hsa-miR-4715-5p	1.07977	0.83307			13.1556	26.366	8.87811	17.2595	12.8124	13.947		16.1332	14.673	NO
hsa-miR-4788	0.902315	0.833391			11.2762	3.59536	2.95937	9.04071	4.92783	5.9773		5.94364	6.64861	NO
hsa-miR-6826-3p	0.917637	0.833573			7.51747	7.19072	11.8375	14.7939	6.89896	6.97352		8.84856	9.55546	NO
hsa-miR-586.SNPC	1.09496	0.833595			29.1302	46.7397	28.6072	6.57506	56.1773	32.8752		34.8257	31.8758	NO
hsa-miR-4477b	1.06306	0.833799			29.1302	32.3582	36.4989	22.1908	36.4659	33.8714		32.6624	30.8427	NO
hsa-miR-4764-3p	0.919368	0.834463			6.57778	13.183	6.9052	11.5064	6.89896	9.96217		8.88866	9.45583	NO
hsa-miR-330-3p	0.931706	0.835075			24039	6853.95	11534.6	17279.3	7061.58	21197.5		14142.5	15179.4	NO
hsa-miR-6773-5p	0.928974	0.835107			15.9746	14.3814	10.851	9.04071	15.7691	19.9243		13.7357	14.9114	NO
hsa-miR-4476	1.08744	0.835154			13.1556	4.79381	9.86457	8.21883	8.87009	8.96595		9.27132	8.68496	NO
hsa-miR-6848-5p	0.905584	0.835559			14.0953	4.79381	6.9052	15.6158	1.97113	10.9584		8.59809	9.5151	NO
hsa-miR-6751-5p	0.922422	0.837122			11.2762	9.58762	16.7698	5.75318	14.7835	20.9206		12.5445	13.8191	NO
hsa-miR-27a-3p	1.023	0.837481			192002	223815	235227	185578	230281	220549		217014	212136	NO
hsa-miR-4774-5p	1.0923	0.837595			8.45715	4.79381	8.87811	5.75318	7.88453	6.97352		7.37636	6.87041	NO
hsa-miR-502-5p	1.07399	0.838025			18.7937	11.9845	27.6208	11.5064	19.7113	23.9092		19.4663	18.3756	NO
hsa-miR-6720-5p	0.904622	0.838025			31.9492	8.38917	7.89165	34.5191	13.7979	4.98108		16.0767	17.766	NO
hsa-miR-31-5p	1.03043	0.838637			4654.25	4797.41	4929.32	4857.33	4589.78	4508.88		4793.66	4651.99	NO
hsa-miR-4280	1.07397	0.838702			68.5969	16.7783	41.4312	38.6285	41.3938	38.8525		42.2688	39.6249	NO
hsa-miR-106a-3p	0.93777	0.839167			15.9746	28.7629	20.7156	18.9033	21.6824	28.8903		21.8177	23.1587	NO
hsa-miR-1199-3p	0.92961	0.839968			12.2159	9.58762	9.86457	12.3282	10.8412	10.9584		10.556	11.3759	YES
hsa-miR-4446-3p	0.925557	0.840141			127.797	189.356	426.149	199.717	183.315	420.403		247.767	267.812	NO
hsa-miR-4647	1.07099	0.840206			17.854	26.366	13.8104	11.5064	19.7113	22.913		19.3434	18.0436	NO
hsa-miR-3667-3p	0.933509	0.841557			10.3365	14.3814	12.8239	12.3282	14.7835	12.9508		12.514	13.3542	YES
hsa-miR-590-3p.SNPC	0.948291	0.841707			576.026	1524.43	1290.29	1331.45	1426.11	816.898		1130.25	1191.49	NO
hsa-miR-4425	1.06519	0.842176			16.9143	15.5799	19.7291	16.4377	14.7835	17.9319		17.4078	16.3843	YES
hsa-miR-3193	0.931628	0.842218			21.6127	16.7783	12.8239	28.7659	12.8124	12.9508		17.0717	18.1764	NO
hsa-miR-4312.SNPC	1.11462	0.84225			2.81905	19.1752	5.91874	5.75318	1.97113	16.9357		9.30435	8.22	NO
hsa-miR-1908-5p	1.12018	0.842304			91.1493	15.5799	9.86457	77.257	13.7979	12.9508		38.8646	34.6686	NO
hsa-miR-554	0.926521	0.842887			15.9746	16.7783	4.93228	16.4377	9.85566	13.947		12.5617	13.4134	NO
hsa-miR-7159-3p	1.07944	0.842946			9.39684	8.38917	11.8375	11.5064	8.87009	6.97352		9.8745	9.11666	NO
hsa-miR-29c-3p	1.05063	0.843107			56.381	53.9304	64.1197	54.2443	57.1628	54.7919		58.1437	55.3997	NO
hsa-miR-431-5p	1.07793	0.843415			18.7937	14.3814	7.89165	18.9033	8.87009	9.96217		13.6889	12.5785	NO
hsa-miR-1182	1.08445	0.843553			7.51747	16.7783	6.9052	5.75318	12.8124	9.96217		10.4003	9.50923	NO
hsa-miR-6809-3p	1.07826	0.844492			7.51747	13.183	15.7833	9.04071	7.88453	16.9357		12.1613	11.287	NO
hsa-let-7a-3p	0.967356	0.844639			27972.5	40205.7	33259.4	35834.9	36167.3	32857.2		33812.5	34953.1	NO
hsa-miR-3115	1.078	0.845133			16.9143	5.99227	17.7562	18.0814	8.87009	10.9584		13.5543	12.6366	NO
hsa-miR-548l.SNPC	0.949554	0.845499			35.708	38.3505	42.4176	39.4504	38.4371	44.8298		38.8254	40.9057	YES
hsa-miR-338-5p	1.05082	0.846004			108.064	143.814	100.619	120.817	110.383	103.607		117.499	111.602	NO
hsa-miR-516b-5p	0.914353	0.846086			5.6381	7.19072	4.93228	8.21883	6.89896	3.98487		5.92037	6.36755	NO
hsa-miR-6852-5p	0.934	0.846093			11.2762	23.9691	11.8375	12.3282	20.6969	16.9357		15.6942	16.6536	NO
hsa-miR-3201	1.08558	0.846181			7.51747	10.7861	5.91874	9.04071	7.88453	4.98108		8.0741	7.30211	NO
hsa-miR-4674	1.08265	0.846334			30.0699	43.1443	64.1197	11.5064	68.9896	46.8222		45.778	42.4394	NO
hsa-miR-3605-5p	1.07253	0.846445			13.1556	13.183	13.8104	17.2595	6.89896	12.9508		13.383	12.3698	NO
hsa-miR-3913-5p	1.06743	0.847103			11.2762	14.3814	20.7156	15.6158	12.8124	14.9433		15.4577	14.4571	NO
hsa-miR-1283	0.935963	0.847731			14.0953	14.3814	9.86457	13.1501	15.7691	11.9546		12.7804	13.6246	NO
hsa-miR-6883-3p	0.929801	0.847948			9.39684	17.9768	6.9052	11.5064	9.85566	14.9433		11.4263	12.1018	NO
hsa-miR-323b-3p	1.07603	0.849138			10.3365	9.58762	8.87811	9.86259	9.85566	6.97352		9.60075	8.89726	NO
hsa-miR-7849-3p	1.06884	0.849929			43.2254	69.5103	57.2145	20.5471	68.9896	69.7352		56.6501	53.0906	NO
hsa-miR-6747-3p	1.05728	0.850477			1287.37	532.113	1384	1036.39	557.83	1436.54		1067.83	1010.26	NO
hsa-miR-92a-1-5p.SNPC	1.04621	0.850675			435.073	500.953	778.314	664.903	446.461	526.999		571.447	546.121	NO
hsa-miR-4741	1.06655	0.850907			18.7937	15.5799	25.6479	13.1501	14.7835	28.8903		20.0071	18.9413	NO
hsa-miR-1228-5p	1.10625	0.851521			7.51747	39.549	7.89165	4.9313	36.4659	7.96973		18.3194	16.4557	NO
hsa-miR-548e-3p	0.946713	0.851715			22.5524	25.1675	26.6343	22.1908	25.6247	30.8827		24.7847	26.2328	NO
hsa-miR-539-3p	0.92391	0.852078			166.324	231.301	493.228	96.9822	360.717	507.074		296.951	321.591	NO
hsa-miR-4665-3p	1.07517	0.852348			8.45715	9.58762	9.86457	9.04071	9.85566	6.97352		9.30311	8.6233	NO
hsa-miR-664b-5p	1.06858	0.852371			12.2159	10.7861	12.8239	9.04071	12.8124	11.9546		11.942	11.2692	NO
hsa-miR-4529-5p	0.930328	0.852905			6.57778	11.9845	9.86457	13.1501	8.87009	7.96973		9.47563	9.99665	NO
hsa-miR-766-5p	1.07235	0.852931			12.2159	15.5799	7.89165	13.972	11.8268	6.97352		11.8958	10.9241	NO
hsa-miR-3675-3p	1.08114	0.853335			25.3715	3.59536	13.8104	17.2595	13.7979	8.96595		14.2591	13.3411	NO
hsa-miR-6887-5p	1.06325	0.8535			23.4921	14.3814	13.8104	18.0814	17.7402	12.9508		17.228	16.2575	NO
hsa-miR-2681-5p	0.913924	0.854381			4.69842	5.99227	13.8104	2.46565	7.88453	16.9357		8.16703	9.09529	NO
hsa-miR-92a-2-5p	1.0892	0.854475			10.3365	7.19072	3.94583	4.10941	4.92783	10.9584		7.15769	6.66521	NO
hsa-miR-3150b-5p	1.07606	0.85484			13.1556	5.99227	10.851	5.75318	12.8124	9.96217		9.99962	9.50923	NO
hsa-miR-4712-5p	1.07323	0.85508			13.1556	13.183	9.86457	16.4377	4.92783	11.9546		12.0677	11.1067	NO
hsa-miR-4749-5p	1.06844	0.85648			13.1556	9.58762	10.851	9.86259	8.87009	12.9508		11.1981	10.5612	NO
hsa-miR-891a-3p	1.09686	0.856933			7.51747	8.38917	3.94583	10.6845	0.985566	5.9773		6.61749	5.88245	NO
hsa-miR-301b-5p	1.06678	0.856997			23.4921	14.3814	19.7291	8.21883	22.668	23.9092		19.2009	18.2653	NO
hsa-miR-4695-5p	0.924057	0.857324			8.45715	4.79381	7.89165	8.21883	3.94226	10.9584		7.04754	7.70649	NO
hsa-miR-1228-3p	0.816136	0.857604			354.261	5274.39	1658.23	186.567	8375.34	366.608		2428.96	2976.17	NO
hsa-miR-548u	0.940542	0.857963			12.2159	14.3814	28.6072	16.4377	23.6536	18.9281		18.4015	19.6731	NO
hsa-miR-3161.SNPA	0.932833	0.859016			5.6381	9.58762	17.7562	10.6845	14.7835	9.96217		10.994	11.81	NO
hsa-miR-3162-5p	1.06747	0.85935			14.0953	9.58762	9.86457	9.86259	8.87009	12.9508		11.1825	10.5612	NO
hsa-miR-4786-3p	0.932943	0.859611			16.9143	13.183	5.91874	15.6158	6.89896	15.9395		12.0053	12.8181	NO
hsa-miR-190b	1.06298	0.859622			50.7429	39.549	22.6885	54.2443	21.6824	29.8865		37.6601	35.2711	NO
hsa-miR-5581-3p	0.942151	0.859698			13.1556	19.1752	11.8375	14.7939	12.8124	18.9281		14.7228	15.5115	NO
hsa-miR-548ao-5p	0.926811	0.859893			10.3365	4.79381	5.91874	9.04071	6.89896	6.97352		7.01636	7.63773	NO
hsa-miR-5708	1.05911	0.860184			20.673	17.9768	13.8104	20.5471	14.7835	13.947		17.4867	16.4259	NO
hsa-miR-4459	1.05774	0.860654			72.3556	39.549	31.5666	58.3537	33.5092	43.8335		47.8237	45.2321	NO
hsa-miR-4691-5p	1.08765	0.861546			30.0699	9.58762	6.9052	28.7659	6.89896	6.97352		15.5209	14.2128	NO
hsa-miR-452-5p	0.933682	0.861617			14.0953	4.79381	11.8375	10.6845	7.88453	14.9433		10.2422	11.1708	NO
hsa-miR-1234-3p	1.07304	0.862026			14.0953	19.1752	3.94583	11.5064	13.7979	8.96595		12.4054	11.4234	NO
hsa-miR-4259	1.07666	0.862291			12.2159	7.19072	5.91874	11.5064	5.9134	5.9773		8.44178	7.79902	NO
hsa-miR-3939.SNPB	1.08069	0.862677			6.57778	8.38917	5.91874	9.04071	5.9134	3.98487		6.9619	6.31299	NO
hsa-miR-4254.SNPC	0.936629	0.86272			10.3365	5.99227	13.8104	9.86259	11.8268	10.9584		10.0464	10.8826	NO
hsa-miR-4703-5p	0.935459	0.86273			13.1556	27.5644	27.6208	10.6845	21.6824	40.8449		22.7803	24.4039	NO
hsa-miR-3194-5p	0.917932	0.862806			9.39684	1.19845	9.86457	3.28753	11.8268	7.96973		6.81995	7.69469	NO
hsa-miR-4447	1.07288	0.862889			5.6381	14.3814	9.86457	12.3282	8.87009	5.9773		9.96137	9.05854	NO
hsa-miR-3680-5p	1.07913	0.862965			9.39684	8.38917	4.93228	9.86259	3.94226	6.97352		7.57276	6.92612	NO
hsa-miR-6504-3p	1.05303	0.863271			29.1302	51.5335	42.4176	29.5878	51.2494	35.8638		41.0271	38.9003	NO
hsa-miR-3692-5p	1.04454	0.86359			335.467	312.796	401.488	264.646	299.612	441.324		349.917	335.194	NO
hsa-miR-485-3p	0.946213	0.863744			30.0699	23.9691	12.8239	22.1908	24.6391	23.9092		22.2876	23.5797	NO
hsa-miR-3607-5p	1.08006	0.863936			11.2762	4.79381	6.9052	4.9313	11.8268	4.98108		7.6584	7.24639	NO
hsa-miR-1249-3p	0.944738	0.863946			1691.43	550.09	1021.97	1185.15	488.841	1781.24		1087.83	1151.74	NO
hsa-miR-146a-5p	1.04849	0.863985			287.543	203.737	247.601	171.773	302.569	231.122		246.294	235.155	NO
[truncated: 401 more rows]

## Sheet: miRNA-mRNA neg correlations
miRNA	Gene	Correlation (r < -0.5 )	logratio (miRNA)	Differential Expression (miRNA)	P-value (miRNA)	logratio (gene)	Differential Expression (gene)	P-value (gene)
hsa-let-7a-5p	ADORA2A	-0.740018	-0.533755	0.690755	0.0299415	3.52615	11.5207	0.000775543
hsa-let-7a-5p	AC090154.1	-0.676682	-0.533755	0.690755	0.0299415	1.49839	2.82528	0.00174495
hsa-let-7a-5p	TUBA3D	-0.714607	-0.533755	0.690755	0.0299415	1.88091	3.68308	0.00193105
hsa-let-7a-5p	ITGA6	-0.718069	-0.533755	0.690755	0.0299415	1.3763	2.59602	0.0029146
hsa-let-7a-5p	KRTAP5-9	-0.841951	-0.533755	0.690755	0.0299415	1.15597	2.22834	0.00880547
hsa-let-7a-5p	OR2A7	-0.518455	-0.533755	0.690755	0.0299415	0.754779	1.68737	0.0113972
hsa-let-7a-5p	CMTM1	-0.704265	-0.533755	0.690755	0.0299415	2.12763	4.36998	0.0119492
hsa-let-7a-5p	FAM135A	-0.58036	-0.533755	0.690755	0.0299415	0.433983	1.35096	0.0128927
hsa-let-7a-5p	C3orf49	-0.878581	-0.533755	0.690755	0.0299415	2.09427	4.27009	0.0159314
hsa-let-7a-5p	FMNL2	-0.501479	-0.533755	0.690755	0.0299415	0.425881	1.34339	0.0164189
hsa-let-7a-5p	C5orf30	-0.823474	-0.533755	0.690755	0.0299415	0.477058	1.3919	0.0214022
hsa-let-7a-5p	SLC19A2	-0.656766	-0.533755	0.690755	0.0299415	0.497864	1.41212	0.0228158
hsa-let-7a-5p	ANGPTL4	-0.801628	-0.533755	0.690755	0.0299415	2.22793	4.6846	0.0242935
hsa-let-7a-5p	CCDC83	-0.634321	-0.533755	0.690755	0.0299415	1.38129	2.60501	0.0245003
hsa-let-7a-5p	FAM69A	-0.65587	-0.533755	0.690755	0.0299415	0.622503	1.53954	0.0249307
hsa-let-7a-5p	ZDHHC20	-0.576629	-0.533755	0.690755	0.0299415	1.01349	2.01879	0.0254954
hsa-let-7a-5p	PODXL	-0.743147	-0.533755	0.690755	0.0299415	0.507842	1.42192	0.025629
hsa-let-7a-5p	MIF	-0.776419	-0.533755	0.690755	0.0299415	1.61426	3.06155	0.0287231
hsa-let-7a-5p	SPRN	-0.749624	-0.533755	0.690755	0.0299415	0.574266	1.48892	0.0317798
hsa-let-7a-5p	NUTM2F	-0.55365	-0.533755	0.690755	0.0299415	2.33654	5.05088	0.0318397
hsa-let-7a-5p	PM20D1	-0.590285	-0.533755	0.690755	0.0299415	1.4501	2.73226	0.0324518
hsa-let-7a-5p	CTSE	-0.610087	-0.533755	0.690755	0.0299415	0.932847	1.90904	0.0330075
hsa-let-7a-5p	CDRT1	-0.68457	-0.533755	0.690755	0.0299415	0.718371	1.64532	0.0334981
hsa-let-7a-5p	CANX	-0.773047	-0.533755	0.690755	0.0299415	0.308045	1.23803	0.0338709
hsa-let-7a-5p	ERMAP	-0.755473	-0.533755	0.690755	0.0299415	0.609493	1.52572	0.0341965
hsa-let-7a-5p	BRINP2	-0.589507	-0.533755	0.690755	0.0299415	2.47632	5.56475	0.035759
hsa-let-7a-5p	PPAP2A	-0.50598	-0.533755	0.690755	0.0299415	1.70217	3.2539	0.0382007
hsa-let-7a-5p	OCRL	-0.727246	-0.533755	0.690755	0.0299415	0.317576	1.24623	0.038911
hsa-let-7a-5p	YOD1	-0.574907	-0.533755	0.690755	0.0299415	0.493169	1.40753	0.0391215
hsa-let-7a-5p	PTMA	-0.802442	-0.533755	0.690755	0.0299415	0.979748	1.97212	0.0397077
hsa-let-7a-5p	NFKBIA	-0.553901	-0.533755	0.690755	0.0299415	0.35097	1.27542	0.0397962
hsa-let-7a-5p	RCN3	-0.504106	-0.533755	0.690755	0.0299415	0.370983	1.29323	0.0424298
hsa-let-7a-5p	IPO4	-0.57566	-0.533755	0.690755	0.0299415	1.34661	2.54314	0.043122
hsa-let-7a-5p	S1PR4	-0.656774	-0.533755	0.690755	0.0299415	0.730426	1.65913	0.0434104
hsa-let-7a-5p	GPR156	-0.689069	-0.533755	0.690755	0.0299415	1.01372	2.01911	0.0446961
hsa-let-7a-5p	BHLHA15	-0.506444	-0.533755	0.690755	0.0299415	0.583882	1.49888	0.0449811
hsa-let-7a-5p	C4orf48	-0.795747	-0.533755	0.690755	0.0299415	0.630983	1.54862	0.0479034
hsa-let-7a-5p	TGIF2	-0.761914	-0.533755	0.690755	0.0299415	0.407334	1.32623	0.0497977
hsa-let-7a-5p	EFNB3	-0.554026	-0.533755	0.690755	0.0299415	2.38183	5.21197	0.0498673
hsa-let-7a-5p	NDUFA7	-0.704221	-0.533755	0.690755	0.0299415	1.65336	3.14566	0.0499135
hsa-let-7e-3p	BIRC7	-0.569746	1.25012	2.37861	0.015417	-3.46936	0.0902856	0.000658816
hsa-let-7e-3p	KRT86	-0.591333	1.25012	2.37861	0.015417	-1.77763	0.291661	0.00294053
hsa-let-7e-3p	HDLBP	-0.560602	1.25012	2.37861	0.015417	-0.423971	0.74537	0.00756656
hsa-let-7e-3p	PPP1R14D	-0.653205	1.25012	2.37861	0.015417	-1.30172	0.405642	0.0108358
hsa-let-7e-3p	FGFBP3	-0.610332	1.25012	2.37861	0.015417	-1.01943	0.493312	0.0112016
hsa-let-7e-3p	NUF2	-0.619363	1.25012	2.37861	0.015417	-0.581902	0.668082	0.0114401
hsa-let-7e-3p	ARHGAP19	-0.787476	1.25012	2.37861	0.015417	-0.450364	0.731858	0.0116716
hsa-let-7e-3p	UPK3A	-0.851733	1.25012	2.37861	0.015417	-1.58776	0.332688	0.0187394
hsa-let-7e-3p	CLDN6	-0.659572	1.25012	2.37861	0.015417	-2.09618	0.233876	0.0285295
hsa-let-7e-3p	TBCA	-0.725771	1.25012	2.37861	0.015417	-0.369073	0.77428	0.0291367
hsa-let-7e-3p	TBC1D31	-0.665467	1.25012	2.37861	0.015417	-0.470507	0.721711	0.0297
hsa-let-7e-3p	RAMP1	-0.634451	1.25012	2.37861	0.015417	-1.00229	0.499206	0.0333527
hsa-let-7e-3p	EIF3F	-0.508361	1.25012	2.37861	0.015417	-0.550853	0.682617	0.0351106
hsa-let-7e-3p	SKAP1	-0.567396	1.25012	2.37861	0.015417	-1.59592	0.330811	0.0355291
hsa-let-7e-3p	CATSPER3	-0.805786	1.25012	2.37861	0.015417	-1.22524	0.427727	0.043478
hsa-let-7i-5p	RPL41	-0.64662	1.58166	2.99315	0.000197374	-1.93971	0.260668	0.00035585
hsa-let-7i-5p	RP11-54C4.3	-0.662816	1.58166	2.99315	0.000197374	-0.908008	0.53292	0.00263238
hsa-let-7i-5p	KRT86	-0.745845	1.58166	2.99315	0.000197374	-1.77763	0.291661	0.00294053
hsa-let-7i-5p	LYL1	-0.571456	1.58166	2.99315	0.000197374	-1.89571	0.268741	0.00736986
hsa-let-7i-5p	HDLBP	-0.608213	1.58166	2.99315	0.000197374	-0.423971	0.74537	0.00756656
hsa-let-7i-5p	HPD	-0.523007	1.58166	2.99315	0.000197374	-1.77708	0.291773	0.0106392
hsa-let-7i-5p	PPP1R14D	-0.574596	1.58166	2.99315	0.000197374	-1.30172	0.405642	0.0108358
hsa-let-7i-5p	VAPA	-0.526177	1.58166	2.99315	0.000197374	-1.23739	0.424139	0.0110664
hsa-let-7i-5p	FGFBP3	-0.83312	1.58166	2.99315	0.000197374	-1.01943	0.493312	0.0112016
hsa-let-7i-5p	NUF2	-0.726382	1.58166	2.99315	0.000197374	-0.581902	0.668082	0.0114401
hsa-let-7i-5p	ARHGAP19	-0.878131	1.58166	2.99315	0.000197374	-0.450364	0.731858	0.0116716
hsa-let-7i-5p	AC011513.3	-0.570986	1.58166	2.99315	0.000197374	-1.14343	0.452684	0.0119952
hsa-let-7i-5p	SCLT1	-0.681059	1.58166	2.99315	0.000197374	-0.58536	0.666483	0.0140723
hsa-let-7i-5p	TTC7B	-0.64854	1.58166	2.99315	0.000197374	-0.922134	0.527728	0.0187316
hsa-let-7i-5p	UPK3A	-0.791607	1.58166	2.99315	0.000197374	-1.58776	0.332688	0.0187394
hsa-let-7i-5p	EMC2	-0.569243	1.58166	2.99315	0.000197374	-0.457675	0.728159	0.0213764
hsa-let-7i-5p	CLDN6	-0.55799	1.58166	2.99315	0.000197374	-2.09618	0.233876	0.0285295
hsa-let-7i-5p	TBCA	-0.664605	1.58166	2.99315	0.000197374	-0.369073	0.77428	0.0291367
hsa-let-7i-5p	TBC1D31	-0.789105	1.58166	2.99315	0.000197374	-0.470507	0.721711	0.0297
hsa-let-7i-5p	APOM	-0.545385	1.58166	2.99315	0.000197374	-0.461038	0.726463	0.03213
hsa-let-7i-5p	FAHD2B	-0.541367	1.58166	2.99315	0.000197374	-0.862928	0.549835	0.0368096
hsa-let-7i-5p	MAT2B	-0.570409	1.58166	2.99315	0.000197374	-0.385727	0.765393	0.038762
hsa-let-7i-5p	ORC3	-0.703683	1.58166	2.99315	0.000197374	-0.433479	0.740474	0.0400434
hsa-let-7i-5p	OSR2	-0.506928	1.58166	2.99315	0.000197374	-0.840866	0.558308	0.0403919
hsa-let-7i-5p	TBC1D1	-0.560258	1.58166	2.99315	0.000197374	-0.572607	0.6724	0.0412989
hsa-let-7i-5p	ATP6V1B2	-0.519991	1.58166	2.99315	0.000197374	-0.47268	0.720625	0.0425604
hsa-let-7i-5p	CATSPER3	-0.689846	1.58166	2.99315	0.000197374	-1.22524	0.427727	0.043478
hsa-let-7i-5p	DHX40	-0.545343	1.58166	2.99315	0.000197374	-0.413956	0.750563	0.0461538
hsa-let-7i-5p	NUCB1	-0.540945	1.58166	2.99315	0.000197374	-0.284319	0.821129	0.0489404
hsa-miR-10a-5p	HNRNPC	-0.698233	1.1444	2.21055	1.02e-05	-1.73424	0.300567	6.37e-05
hsa-miR-10a-5p	DEFB1	-0.533563	1.1444	2.21055	1.02e-05	-1.79353	0.288465	0.000279775
hsa-miR-10a-5p	RPL41	-0.66688	1.1444	2.21055	1.02e-05	-1.93971	0.260668	0.00035585
hsa-miR-10a-5p	BIRC7	-0.579314	1.1444	2.21055	1.02e-05	-3.46936	0.0902856	0.000658816
hsa-miR-10a-5p	RP11-54C4.3	-0.635856	1.1444	2.21055	1.02e-05	-0.908008	0.53292	0.00263238
hsa-miR-10a-5p	KRT86	-0.557559	1.1444	2.21055	1.02e-05	-1.77763	0.291661	0.00294053
hsa-miR-10a-5p	LYL1	-0.647629	1.1444	2.21055	1.02e-05	-1.89571	0.268741	0.00736986
hsa-miR-10a-5p	HDLBP	-0.730908	1.1444	2.21055	1.02e-05	-0.423971	0.74537	0.00756656
hsa-miR-10a-5p	C1orf105	-0.61961	1.1444	2.21055	1.02e-05	-1.66687	0.314937	0.00992145
hsa-miR-10a-5p	NDUFB5	-0.674722	1.1444	2.21055	1.02e-05	-0.688721	0.620404	0.0104457
hsa-miR-10a-5p	PPP1R14D	-0.845496	1.1444	2.21055	1.02e-05	-1.30172	0.405642	0.0108358
hsa-miR-10a-5p	VAPA	-0.56992	1.1444	2.21055	1.02e-05	-1.23739	0.424139	0.0110664
hsa-miR-10a-5p	LYZL4	-0.652951	1.1444	2.21055	1.02e-05	-0.916653	0.529736	0.0111585
hsa-miR-10a-5p	FGFBP3	-0.502239	1.1444	2.21055	1.02e-05	-1.01943	0.493312	0.0112016
hsa-miR-10a-5p	ARHGAP19	-0.600957	1.1444	2.21055	1.02e-05	-0.450364	0.731858	0.0116716
hsa-miR-10a-5p	AC011513.3	-0.505457	1.1444	2.21055	1.02e-05	-1.14343	0.452684	0.0119952
hsa-miR-10a-5p	RPL37	-0.602207	1.1444	2.21055	1.02e-05	-0.680748	0.623842	0.0129475
hsa-miR-10a-5p	SCLT1	-0.608998	1.1444	2.21055	1.02e-05	-0.58536	0.666483	0.0140723
hsa-miR-10a-5p	KHDRBS3	-0.52469	1.1444	2.21055	1.02e-05	-0.823815	0.564946	0.01631
hsa-miR-10a-5p	CLEC11A	-0.587484	1.1444	2.21055	1.02e-05	-1.0138	0.495239	0.0164119
hsa-miR-10a-5p	RPL13	-0.544923	1.1444	2.21055	1.02e-05	-0.715013	0.609199	0.0175712
hsa-miR-10a-5p	LGALS9C	-0.612914	1.1444	2.21055	1.02e-05	-3.64684	0.0798349	0.0180387
hsa-miR-10a-5p	TTC7B	-0.689994	1.1444	2.21055	1.02e-05	-0.922134	0.527728	0.0187316
hsa-miR-10a-5p	CASP4	-0.545034	1.1444	2.21055	1.02e-05	-0.793085	0.577109	0.0195497
hsa-miR-10a-5p	EMC2	-0.642739	1.1444	2.21055	1.02e-05	-0.457675	0.728159	0.0213764
hsa-miR-10a-5p	CSTA	-0.558261	1.1444	2.21055	1.02e-05	-2.7485	0.148805	0.0222592
hsa-miR-10a-5p	TCHH	-0.553577	1.1444	2.21055	1.02e-05	-2.50667	0.175962	0.0228285
hsa-miR-10a-5p	C16orf45	-0.707287	1.1444	2.21055	1.02e-05	-1.67098	0.31404	0.0257409
hsa-miR-10a-5p	TACR2	-0.739747	1.1444	2.21055	1.02e-05	-1.42012	0.373682	0.0268834
hsa-miR-10a-5p	CLDN6	-0.561467	1.1444	2.21055	1.02e-05	-2.09618	0.233876	0.0285295
hsa-miR-10a-5p	TBCA	-0.716525	1.1444	2.21055	1.02e-05	-0.369073	0.77428	0.0291367
hsa-miR-10a-5p	C9orf72	-0.595702	1.1444	2.21055	1.02e-05	-0.798965	0.574761	0.0294946
hsa-miR-10a-5p	BRI3	-0.517182	1.1444	2.21055	1.02e-05	-0.553082	0.681562	0.0297663
hsa-miR-10a-5p	UGP2	-0.509234	1.1444	2.21055	1.02e-05	-0.628108	0.647025	0.0301162
hsa-miR-10a-5p	PRKCSH	-0.541186	1.1444	2.21055	1.02e-05	-0.383271	0.766697	0.0315324
hsa-miR-10a-5p	APOM	-0.851737	1.1444	2.21055	1.02e-05	-0.461038	0.726463	0.03213
hsa-miR-10a-5p	RAMP1	-0.638455	1.1444	2.21055	1.02e-05	-1.00229	0.499206	0.0333527
hsa-miR-10a-5p	EIF3F	-0.58677	1.1444	2.21055	1.02e-05	-0.550853	0.682617	0.0351106
hsa-miR-10a-5p	SKAP1	-0.809677	1.1444	2.21055	1.02e-05	-1.59592	0.330811	0.0355291
hsa-miR-10a-5p	C4orf33	-0.666202	1.1444	2.21055	1.02e-05	-0.884073	0.541835	0.0357699
hsa-miR-10a-5p	FAHD2B	-0.5991	1.1444	2.21055	1.02e-05	-0.862928	0.549835	0.0368096
hsa-miR-10a-5p	NFYC	-0.625885	1.1444	2.21055	1.02e-05	-0.444885	0.734643	0.0374124
hsa-miR-10a-5p	PLSCR1	-0.512415	1.1444	2.21055	1.02e-05	-0.658559	0.633511	0.0376857
hsa-miR-10a-5p	MAT2B	-0.60668	1.1444	2.21055	1.02e-05	-0.385727	0.765393	0.038762
hsa-miR-10a-5p	EXOC1	-0.540384	1.1444	2.21055	1.02e-05	-0.591537	0.663636	0.0387641
hsa-miR-10a-5p	RPL31	-0.558164	1.1444	2.21055	1.02e-05	-0.494199	0.709956	0.0388916
hsa-miR-10a-5p	OSR2	-0.526077	1.1444	2.21055	1.02e-05	-0.840866	0.558308	0.0403919
hsa-miR-10a-5p	PFDN1	-0.629985	1.1444	2.21055	1.02e-05	-0.374204	0.771531	0.0408747
hsa-miR-10a-5p	THNSL1	-0.613611	1.1444	2.21055	1.02e-05	-0.509952	0.702246	0.0411077
hsa-miR-10a-5p	TBC1D1	-0.588275	1.1444	2.21055	1.02e-05	-0.572607	0.6724	0.0412989
hsa-miR-10a-5p	ATP6V1B2	-0.563143	1.1444	2.21055	1.02e-05	-0.47268	0.720625	0.0425604
hsa-miR-10a-5p	BACE2	-0.650246	1.1444	2.21055	1.02e-05	-0.547653	0.684132	0.0427884
hsa-miR-10a-5p	SNX24	-0.735328	1.1444	2.21055	1.02e-05	-0.720493	0.60689	0.0434439
hsa-miR-10a-5p	CATSPER3	-0.527747	1.1444	2.21055	1.02e-05	-1.22524	0.427727	0.043478
hsa-miR-10a-5p	FRA10AC1	-0.609242	1.1444	2.21055	1.02e-05	-0.65178	0.636494	0.0440909
hsa-miR-10a-5p	RPS9	-0.570993	1.1444	2.21055	1.02e-05	-0.457267	0.728365	0.0443903
hsa-miR-10a-5p	RBKS	-0.571603	1.1444	2.21055	1.02e-05	-0.86639	0.548518	0.0447064
hsa-miR-10a-5p	CPSF4L	-0.69693	1.1444	2.21055	1.02e-05	-1.28466	0.410466	0.0453932
hsa-miR-10a-5p	RPL30	-0.595062	1.1444	2.21055	1.02e-05	-0.353237	0.782826	0.0467936
hsa-miR-10a-5p	NUCB1	-0.640258	1.1444	2.21055	1.02e-05	-0.284319	0.821129	0.0489404
hsa-miR-10a-5p	ZNF766	-0.589484	1.1444	2.21055	1.02e-05	-0.629602	0.646355	0.0498679
hsa-miR-1250-3p	KRT86	-0.630854	1.42955	2.69363	0.0172553	-1.77763	0.291661	0.00294053
hsa-miR-1250-3p	PPP1R14D	-0.539312	1.42955	2.69363	0.0172553	-1.30172	0.405642	0.0108358
hsa-miR-1250-3p	FGFBP3	-0.54064	1.42955	2.69363	0.0172553	-1.01943	0.493312	0.0112016
hsa-miR-1250-3p	NUF2	-0.636508	1.42955	2.69363	0.0172553	-0.581902	0.668082	0.0114401
hsa-miR-1250-3p	ARHGAP19	-0.623759	1.42955	2.69363	0.0172553	-0.450364	0.731858	0.0116716
hsa-miR-1250-3p	CLEC11A	-0.603493	1.42955	2.69363	0.0172553	-1.0138	0.495239	0.0164119
hsa-miR-1250-3p	C16orf45	-0.511929	1.42955	2.69363	0.0172553	-1.67098	0.31404	0.0257409
hsa-miR-1250-3p	TBC1D31	-0.632393	1.42955	2.69363	0.0172553	-0.470507	0.721711	0.0297
hsa-miR-1250-3p	PRKCSH	-0.656796	1.42955	2.69363	0.0172553	-0.383271	0.766697	0.0315324
hsa-miR-1250-3p	RAMP1	-0.644245	1.42955	2.69363	0.0172553	-1.00229	0.499206	0.0333527
hsa-miR-1250-3p	SKAP1	-0.775306	1.42955	2.69363	0.0172553	-1.59592	0.330811	0.0355291
hsa-miR-1250-3p	CATSPER3	-0.502126	1.42955	2.69363	0.0172553	-1.22524	0.427727	0.043478
hsa-miR-1250-3p	CPSF4L	-0.757708	1.42955	2.69363	0.0172553	-1.28466	0.410466	0.0453932
hsa-miR-1255b-5p.SNPA	HNRNPC	-0.574371	1.35371	2.55568	0.0228909	-1.73424	0.300567	6.37e-05
hsa-miR-1255b-5p.SNPA	RPL41	-0.573589	1.35371	2.55568	0.0228909	-1.93971	0.260668	0.00035585
hsa-miR-1255b-5p.SNPA	BIRC7	-0.554693	1.35371	2.55568	0.0228909	-3.46936	0.0902856	0.000658816
hsa-miR-1255b-5p.SNPA	RP11-54C4.3	-0.566357	1.35371	2.55568	0.0228909	-0.908008	0.53292	0.00263238
hsa-miR-1255b-5p.SNPA	LYL1	-0.559978	1.35371	2.55568	0.0228909	-1.89571	0.268741	0.00736986
hsa-miR-1255b-5p.SNPA	HDLBP	-0.698646	1.35371	2.55568	0.0228909	-0.423971	0.74537	0.00756656
hsa-miR-1255b-5p.SNPA	NDUFB5	-0.520616	1.35371	2.55568	0.0228909	-0.688721	0.620404	0.0104457
hsa-miR-1255b-5p.SNPA	PPP1R14D	-0.807275	1.35371	2.55568	0.0228909	-1.30172	0.405642	0.0108358
hsa-miR-1255b-5p.SNPA	VAPA	-0.506616	1.35371	2.55568	0.0228909	-1.23739	0.424139	0.0110664
hsa-miR-1255b-5p.SNPA	LYZL4	-0.520442	1.35371	2.55568	0.0228909	-0.916653	0.529736	0.0111585
hsa-miR-1255b-5p.SNPA	ARHGAP19	-0.591373	1.35371	2.55568	0.0228909	-0.450364	0.731858	0.0116716
hsa-miR-1255b-5p.SNPA	SCLT1	-0.514088	1.35371	2.55568	0.0228909	-0.58536	0.666483	0.0140723
hsa-miR-1255b-5p.SNPA	TTC7B	-0.602013	1.35371	2.55568	0.0228909	-0.922134	0.527728	0.0187316
hsa-miR-1255b-5p.SNPA	UPK3A	-0.596365	1.35371	2.55568	0.0228909	-1.58776	0.332688	0.0187394
hsa-miR-1255b-5p.SNPA	EMC2	-0.559916	1.35371	2.55568	0.0228909	-0.457675	0.728159	0.0213764
hsa-miR-1255b-5p.SNPA	C16orf45	-0.610398	1.35371	2.55568	0.0228909	-1.67098	0.31404	0.0257409
hsa-miR-1255b-5p.SNPA	TACR2	-0.644095	1.35371	2.55568	0.0228909	-1.42012	0.373682	0.0268834
hsa-miR-1255b-5p.SNPA	CLDN6	-0.740221	1.35371	2.55568	0.0228909	-2.09618	0.233876	0.0285295
hsa-miR-1255b-5p.SNPA	TBCA	-0.732372	1.35371	2.55568	0.0228909	-0.369073	0.77428	0.0291367
hsa-miR-1255b-5p.SNPA	APOM	-0.773388	1.35371	2.55568	0.0228909	-0.461038	0.726463	0.03213
hsa-miR-1255b-5p.SNPA	EIF3F	-0.588472	1.35371	2.55568	0.0228909	-0.550853	0.682617	0.0351106
hsa-miR-1255b-5p.SNPA	SKAP1	-0.602222	1.35371	2.55568	0.0228909	-1.59592	0.330811	0.0355291
hsa-miR-1255b-5p.SNPA	C4orf33	-0.652496	1.35371	2.55568	0.0228909	-0.884073	0.541835	0.0357699
hsa-miR-1255b-5p.SNPA	FAHD2B	-0.508701	1.35371	2.55568	0.0228909	-0.862928	0.549835	0.0368096
hsa-miR-1255b-5p.SNPA	TBC1D1	-0.509238	1.35371	2.55568	0.0228909	-0.572607	0.6724	0.0412989
hsa-miR-1255b-5p.SNPA	BACE2	-0.512363	1.35371	2.55568	0.0228909	-0.547653	0.684132	0.0427884
hsa-miR-1255b-5p.SNPA	SNX24	-0.617452	1.35371	2.55568	0.0228909	-0.720493	0.60689	0.0434439
hsa-miR-1255b-5p.SNPA	CATSPER3	-0.57195	1.35371	2.55568	0.0228909	-1.22524	0.427727	0.043478
hsa-miR-1277-3p	ADORA2A	-0.657394	-0.974029	0.509082	0.028925	3.52615	11.5207	0.000775543
hsa-miR-1277-3p	AC090154.1	-0.553474	-0.974029	0.509082	0.028925	1.49839	2.82528	0.00174495
hsa-miR-1277-3p	TUBA3D	-0.639825	-0.974029	0.509082	0.028925	1.88091	3.68308	0.00193105
hsa-miR-1277-3p	HPCA	-0.572276	-0.974029	0.509082	0.028925	2.01038	4.02889	0.00296318
hsa-miR-1277-3p	KRTAP5-9	-0.590295	-0.974029	0.509082	0.028925	1.15597	2.22834	0.00880547
hsa-miR-1277-3p	OR2A7	-0.812287	-0.974029	0.509082	0.028925	0.754779	1.68737	0.0113972
hsa-miR-1277-3p	CALB2	-0.602279	-0.974029	0.509082	0.028925	1.12588	2.18235	0.0154262
hsa-miR-1277-3p	C3orf49	-0.591161	-0.974029	0.509082	0.028925	2.09427	4.27009	0.0159314
hsa-miR-1277-3p	ACPT	-0.530858	-0.974029	0.509082	0.028925	2.01803	4.05032	0.0161
hsa-miR-1277-3p	C5orf30	-0.784528	-0.974029	0.509082	0.028925	0.477058	1.3919	0.0214022
hsa-miR-1277-3p	RCAN2	-0.519303	-0.974029	0.509082	0.028925	1.37776	2.59865	0.0219805
hsa-miR-1277-3p	RAB19	-0.607943	-0.974029	0.509082	0.028925	2.04677	4.13181	0.0228251
hsa-miR-1277-3p	BTAF1	-0.661558	-0.974029	0.509082	0.028925	0.335528	1.26184	0.0237545
hsa-miR-1277-3p	ANGPTL4	-0.588038	-0.974029	0.509082	0.028925	2.22793	4.6846	0.0242935
hsa-miR-1277-3p	CCDC83	-0.680129	-0.974029	0.509082	0.028925	1.38129	2.60501	0.0245003
hsa-miR-1277-3p	SPRN	-0.562567	-0.974029	0.509082	0.028925	0.574266	1.48892	0.0317798
hsa-miR-1277-3p	PM20D1	-0.538996	-0.974029	0.509082	0.028925	1.4501	2.73226	0.0324518
hsa-miR-1277-3p	CANX	-0.548723	-0.974029	0.509082	0.028925	0.308045	1.23803	0.0338709
hsa-miR-1277-3p	ERMAP	-0.595625	-0.974029	0.509082	0.028925	0.609493	1.52572	0.0341965
hsa-miR-1277-3p	BRINP2	-0.51351	-0.974029	0.509082	0.028925	2.47632	5.56475	0.035759
hsa-miR-1277-3p	PPAP2A	-0.596471	-0.974029	0.509082	0.028925	1.70217	3.2539	0.0382007
hsa-miR-1277-3p	RCN3	-0.50513	-0.974029	0.509082	0.028925	0.370983	1.29323	0.0424298
hsa-miR-1277-3p	GPR156	-0.726284	-0.974029	0.509082	0.028925	1.01372	2.01911	0.0446961
hsa-miR-1277-3p	NDUFA7	-0.822939	-0.974029	0.509082	0.028925	1.65336	3.14566	0.0499135
hsa-miR-149-5p	C11orf94	-0.886602	-0.742112	0.597863	0.012149	2.78708	6.90231	0.000545885
hsa-miR-149-5p	ADORA2A	-0.785318	-0.742112	0.597863	0.012149	3.52615	11.5207	0.000775543
hsa-miR-149-5p	AC090154.1	-0.89453	-0.742112	0.597863	0.012149	1.49839	2.82528	0.00174495
hsa-miR-149-5p	TUBA3D	-0.823797	-0.742112	0.597863	0.012149	1.88091	3.68308	0.00193105
hsa-miR-149-5p	ITGA6	-0.775497	-0.742112	0.597863	0.012149	1.3763	2.59602	0.0029146
hsa-miR-149-5p	HPCA	-0.769586	-0.742112	0.597863	0.012149	2.01038	4.02889	0.00296318
hsa-miR-149-5p	TMEM158	-0.94923	-0.742112	0.597863	0.012149	2.49965	5.65549	0.008205
hsa-miR-149-5p	KRTAP5-9	-0.8242	-0.742112	0.597863	0.012149	1.15597	2.22834	0.00880547
hsa-miR-149-5p	AMDHD1	-0.60981	-0.742112	0.597863	0.012149	1.66684	3.17519	0.0109868
hsa-miR-149-5p	OR2A7	-0.830122	-0.742112	0.597863	0.012149	0.754779	1.68737	0.0113972
hsa-miR-149-5p	HIST1H1E	-0.582627	-0.742112	0.597863	0.012149	2.23652	4.71259	0.0121986
hsa-miR-149-5p	DRICH1	-0.90245	-0.742112	0.597863	0.012149	1.9334	3.81955	0.0125758
hsa-miR-149-5p	FAM135A	-0.910129	-0.742112	0.597863	0.012149	0.433983	1.35096	0.0128927
hsa-miR-149-5p	CALB2	-0.822436	-0.742112	0.597863	0.012149	1.12588	2.18235	0.0154262
hsa-miR-149-5p	ACPT	-0.873591	-0.742112	0.597863	0.012149	2.01803	4.05032	0.0161
hsa-miR-149-5p	FMNL2	-0.912991	-0.742112	0.597863	0.012149	0.425881	1.34339	0.0164189
hsa-miR-149-5p	SOWAHA	-0.528388	-0.742112	0.597863	0.012149	1.38232	2.60688	0.0171797
hsa-miR-149-5p	USP35	-0.818582	-0.742112	0.597863	0.012149	0.756128	1.68895	0.0182828
hsa-miR-149-5p	C5orf30	-0.899412	-0.742112	0.597863	0.012149	0.477058	1.3919	0.0214022
hsa-miR-149-5p	RCAN2	-0.854039	-0.742112	0.597863	0.012149	1.37776	2.59865	0.0219805
hsa-miR-149-5p	NPTXR	-0.77389	-0.742112	0.597863	0.012149	0.868835	1.82619	0.0220099
hsa-miR-149-5p	SLC19A2	-0.773197	-0.742112	0.597863	0.012149	0.497864	1.41212	0.0228158
hsa-miR-149-5p	RAB19	-0.833433	-0.742112	0.597863	0.012149	2.04677	4.13181	0.0228251
hsa-miR-149-5p	BTAF1	-0.962879	-0.742112	0.597863	0.012149	0.335528	1.26184	0.0237545
hsa-miR-149-5p	ANGPTL4	-0.570802	-0.742112	0.597863	0.012149	2.22793	4.6846	0.0242935
hsa-miR-149-5p	CCDC83	-0.798175	-0.742112	0.597863	0.012149	1.38129	2.60501	0.0245003
hsa-miR-149-5p	FAM69A	-0.735035	-0.742112	0.597863	0.012149	0.622503	1.53954	0.0249307
hsa-miR-149-5p	MTSS1L	-0.712062	-0.742112	0.597863	0.012149	0.696491	1.62056	0.0251833
hsa-miR-149-5p	ZDHHC20	-0.617625	-0.742112	0.597863	0.012149	1.01349	2.01879	0.0254954
hsa-miR-149-5p	PODXL	-0.783624	-0.742112	0.597863	0.012149	0.507842	1.42192	0.025629
hsa-miR-149-5p	MPP6	-0.666608	-0.742112	0.597863	0.012149	0.633853	1.5517	0.0276839
hsa-miR-149-5p	MIF	-0.644923	-0.742112	0.597863	0.012149	1.61426	3.06155	0.0287231
hsa-miR-149-5p	ARHGAP8	-0.754693	-0.742112	0.597863	0.012149	0.561091	1.47539	0.029986
hsa-miR-149-5p	SPRN	-0.865187	-0.742112	0.597863	0.012149	0.574266	1.48892	0.0317798
hsa-miR-149-5p	NUTM2F	-0.58599	-0.742112	0.597863	0.012149	2.33654	5.05088	0.0318397
hsa-miR-149-5p	PM20D1	-0.848416	-0.742112	0.597863	0.012149	1.4501	2.73226	0.0324518
hsa-miR-149-5p	CTSE	-0.795636	-0.742112	0.597863	0.012149	0.932847	1.90904	0.0330075
hsa-miR-149-5p	CDRT1	-0.82475	-0.742112	0.597863	0.012149	0.718371	1.64532	0.0334981
hsa-miR-149-5p	CANX	-0.817052	-0.742112	0.597863	0.012149	0.308045	1.23803	0.0338709
hsa-miR-149-5p	ERMAP	-0.918411	-0.742112	0.597863	0.012149	0.609493	1.52572	0.0341965
hsa-miR-149-5p	BRINP2	-0.698019	-0.742112	0.597863	0.012149	2.47632	5.56475	0.035759
hsa-miR-149-5p	GPR135	-0.597114	-0.742112	0.597863	0.012149	1.15204	2.22228	0.0375471
hsa-miR-149-5p	SLC26A2	-0.586926	-0.742112	0.597863	0.012149	0.93001	1.90529	0.0377979
hsa-miR-149-5p	PPAP2A	-0.992046	-0.742112	0.597863	0.012149	1.70217	3.2539	0.0382007
hsa-miR-149-5p	GPR78	-0.833221	-0.742112	0.597863	0.012149	1.77986	3.43392	0.0387598
hsa-miR-149-5p	OCRL	-0.828318	-0.742112	0.597863	0.012149	0.317576	1.24623	0.038911
hsa-miR-149-5p	YOD1	-0.720286	-0.742112	0.597863	0.012149	0.493169	1.40753	0.0391215
hsa-miR-149-5p	NFKBIA	-0.81887	-0.742112	0.597863	0.012149	0.35097	1.27542	0.0397962
hsa-miR-149-5p	TRPM5	-0.599078	-0.742112	0.597863	0.012149	0.915828	1.88665	0.0419749
hsa-miR-149-5p	RCN3	-0.733071	-0.742112	0.597863	0.012149	0.370983	1.29323	0.0424298
hsa-miR-149-5p	NR2F1	-0.808442	-0.742112	0.597863	0.012149	0.832931	1.7813	0.0428642
hsa-miR-149-5p	IPO4	-0.668019	-0.742112	0.597863	0.012149	1.34661	2.54314	0.043122
hsa-miR-149-5p	S1PR4	-0.766105	-0.742112	0.597863	0.012149	0.730426	1.65913	0.0434104
hsa-miR-149-5p	DGKE	-0.63623	-0.742112	0.597863	0.012149	0.577821	1.49259	0.0437206
hsa-miR-149-5p	FASN	-0.592002	-0.742112	0.597863	0.012149	1.05302	2.07487	0.0442279
hsa-miR-149-5p	GPR156	-0.964934	-0.742112	0.597863	0.012149	1.01372	2.01911	0.0446961
hsa-miR-149-5p	BHLHA15	-0.744453	-0.742112	0.597863	0.012149	0.583882	1.49888	0.0449811
hsa-miR-149-5p	B4GALT6	-0.531924	-0.742112	0.597863	0.012149	1.0103	2.01433	0.0452097
hsa-miR-149-5p	TAOK1	-0.822122	-0.742112	0.597863	0.012149	0.309017	1.23886	0.0472051
hsa-miR-149-5p	C4orf48	-0.728921	-0.742112	0.597863	0.012149	0.630983	1.54862	0.0479034
hsa-miR-149-5p	ITPKB	-0.89663	-0.742112	0.597863	0.012149	0.479818	1.39457	0.0485045
hsa-miR-149-5p	SLC25A43	-0.617794	-0.742112	0.597863	0.012149	0.655466	1.57512	0.0489282
hsa-miR-149-5p	TGIF2	-0.619063	-0.742112	0.597863	0.012149	0.407334	1.32623	0.0497977
hsa-miR-149-5p	EFNB3	-0.739012	-0.742112	0.597863	0.012149	2.38183	5.21197	0.0498673
hsa-miR-149-5p	NDUFA7	-0.885621	-0.742112	0.597863	0.012149	1.65336	3.14566	0.0499135
hsa-miR-1827	C11orf94	-0.847748	-0.808106	0.571131	0.0490368	2.78708	6.90231	0.000545885
hsa-miR-1827	ADORA2A	-0.689276	-0.808106	0.571131	0.0490368	3.52615	11.5207	0.000775543
hsa-miR-1827	AC090154.1	-0.840425	-0.808106	0.571131	0.0490368	1.49839	2.82528	0.00174495
hsa-miR-1827	TUBA3D	-0.733968	-0.808106	0.571131	0.0490368	1.88091	3.68308	0.00193105
hsa-miR-1827	ITGA6	-0.784578	-0.808106	0.571131	0.0490368	1.3763	2.59602	0.0029146
hsa-miR-1827	HPCA	-0.62782	-0.808106	0.571131	0.0490368	2.01038	4.02889	0.00296318
hsa-miR-1827	TMEM158	-0.906013	-0.808106	0.571131	0.0490368	2.49965	5.65549	0.008205
hsa-miR-1827	KRTAP5-9	-0.832088	-0.808106	0.571131	0.0490368	1.15597	2.22834	0.00880547
hsa-miR-1827	AMDHD1	-0.529835	-0.808106	0.571131	0.0490368	1.66684	3.17519	0.0109868
hsa-miR-1827	OR2A7	-0.59799	-0.808106	0.571131	0.0490368	0.754779	1.68737	0.0113972
hsa-miR-1827	HIST1H1E	-0.507972	-0.808106	0.571131	0.0490368	2.23652	4.71259	0.0121986
hsa-miR-1827	DRICH1	-0.811812	-0.808106	0.571131	0.0490368	1.9334	3.81955	0.0125758
hsa-miR-1827	FAM135A	-0.857283	-0.808106	0.571131	0.0490368	0.433983	1.35096	0.0128927
hsa-miR-1827	CALB2	-0.775628	-0.808106	0.571131	0.0490368	1.12588	2.18235	0.0154262
hsa-miR-1827	ACPT	-0.818812	-0.808106	0.571131	0.0490368	2.01803	4.05032	0.0161
hsa-miR-1827	FMNL2	-0.845076	-0.808106	0.571131	0.0490368	0.425881	1.34339	0.0164189
hsa-miR-1827	USP35	-0.873476	-0.808106	0.571131	0.0490368	0.756128	1.68895	0.0182828
hsa-miR-1827	C5orf30	-0.808393	-0.808106	0.571131	0.0490368	0.477058	1.3919	0.0214022
hsa-miR-1827	RCAN2	-0.741608	-0.808106	0.571131	0.0490368	1.37776	2.59865	0.0219805
hsa-miR-1827	NPTXR	-0.752609	-0.808106	0.571131	0.0490368	0.868835	1.82619	0.0220099
hsa-miR-1827	SLC19A2	-0.803447	-0.808106	0.571131	0.0490368	0.497864	1.41212	0.0228158
hsa-miR-1827	RAB19	-0.782944	-0.808106	0.571131	0.0490368	2.04677	4.13181	0.0228251
hsa-miR-1827	BTAF1	-0.814236	-0.808106	0.571131	0.0490368	0.335528	1.26184	0.0237545
hsa-miR-1827	CCDC83	-0.616646	-0.808106	0.571131	0.0490368	1.38129	2.60501	0.0245003
hsa-miR-1827	FAM69A	-0.763502	-0.808106	0.571131	0.0490368	0.622503	1.53954	0.0249307
hsa-miR-1827	MTSS1L	-0.694992	-0.808106	0.571131	0.0490368	0.696491	1.62056	0.0251833
hsa-miR-1827	ZDHHC20	-0.66192	-0.808106	0.571131	0.0490368	1.01349	2.01879	0.0254954
hsa-miR-1827	PODXL	-0.863235	-0.808106	0.571131	0.0490368	0.507842	1.42192	0.025629
hsa-miR-1827	MPP6	-0.565046	-0.808106	0.571131	0.0490368	0.633853	1.5517	0.0276839
hsa-miR-1827	MIF	-0.659113	-0.808106	0.571131	0.0490368	1.61426	3.06155	0.0287231
hsa-miR-1827	ARHGAP8	-0.731238	-0.808106	0.571131	0.0490368	0.561091	1.47539	0.029986
hsa-miR-1827	SPRN	-0.926953	-0.808106	0.571131	0.0490368	0.574266	1.48892	0.0317798
hsa-miR-1827	NUTM2F	-0.536942	-0.808106	0.571131	0.0490368	2.33654	5.05088	0.0318397
hsa-miR-1827	PM20D1	-0.729283	-0.808106	0.571131	0.0490368	1.4501	2.73226	0.0324518
hsa-miR-1827	CTSE	-0.895492	-0.808106	0.571131	0.0490368	0.932847	1.90904	0.0330075
hsa-miR-1827	CDRT1	-0.850065	-0.808106	0.571131	0.0490368	0.718371	1.64532	0.0334981
hsa-miR-1827	CANX	-0.831385	-0.808106	0.571131	0.0490368	0.308045	1.23803	0.0338709
hsa-miR-1827	ERMAP	-0.932741	-0.808106	0.571131	0.0490368	0.609493	1.52572	0.0341965
hsa-miR-1827	BRINP2	-0.593658	-0.808106	0.571131	0.0490368	2.47632	5.56475	0.035759
hsa-miR-1827	SLC26A2	-0.584112	-0.808106	0.571131	0.0490368	0.93001	1.90529	0.0377979
hsa-miR-1827	PPAP2A	-0.933677	-0.808106	0.571131	0.0490368	1.70217	3.2539	0.0382007
hsa-miR-1827	GPR78	-0.795352	-0.808106	0.571131	0.0490368	1.77986	3.43392	0.0387598
hsa-miR-1827	OCRL	-0.871218	-0.808106	0.571131	0.0490368	0.317576	1.24623	0.038911
hsa-miR-1827	YOD1	-0.737978	-0.808106	0.571131	0.0490368	0.493169	1.40753	0.0391215
hsa-miR-1827	NFKBIA	-0.804932	-0.808106	0.571131	0.0490368	0.35097	1.27542	0.0397962
hsa-miR-1827	TRPM5	-0.622347	-0.808106	0.571131	0.0490368	0.915828	1.88665	0.0419749
hsa-miR-1827	RCN3	-0.623458	-0.808106	0.571131	0.0490368	0.370983	1.29323	0.0424298
hsa-miR-1827	NR2F1	-0.830741	-0.808106	0.571131	0.0490368	0.832931	1.7813	0.0428642
hsa-miR-1827	IPO4	-0.66666	-0.808106	0.571131	0.0490368	1.34661	2.54314	0.043122
hsa-miR-1827	S1PR4	-0.869656	-0.808106	0.571131	0.0490368	0.730426	1.65913	0.0434104
hsa-miR-1827	DGKE	-0.624381	-0.808106	0.571131	0.0490368	0.577821	1.49259	0.0437206
hsa-miR-1827	FASN	-0.642002	-0.808106	0.571131	0.0490368	1.05302	2.07487	0.0442279
hsa-miR-1827	GPR156	-0.936851	-0.808106	0.571131	0.0490368	1.01372	2.01911	0.0446961
hsa-miR-1827	BHLHA15	-0.822569	-0.808106	0.571131	0.0490368	0.583882	1.49888	0.0449811
hsa-miR-1827	B4GALT6	-0.546063	-0.808106	0.571131	0.0490368	1.0103	2.01433	0.0452097
hsa-miR-1827	TAOK1	-0.654752	-0.808106	0.571131	0.0490368	0.309017	1.23886	0.0472051
hsa-miR-1827	C4orf48	-0.819577	-0.808106	0.571131	0.0490368	0.630983	1.54862	0.0479034
hsa-miR-1827	ITPKB	-0.852286	-0.808106	0.571131	0.0490368	0.479818	1.39457	0.0485045
hsa-miR-1827	SLC25A43	-0.665421	-0.808106	0.571131	0.0490368	0.655466	1.57512	0.0489282
hsa-miR-1827	TGIF2	-0.653693	-0.808106	0.571131	0.0490368	0.407334	1.32623	0.0497977
hsa-miR-1827	EFNB3	-0.655392	-0.808106	0.571131	0.0490368	2.38183	5.21197	0.0498673
hsa-miR-1827	NDUFA7	-0.857188	-0.808106	0.571131	0.0490368	1.65336	3.14566	0.0499135
hsa-miR-1914-5p	HNRNPC	-0.51393	1.97447	3.92985	0.000464735	-1.73424	0.300567	6.37e-05
hsa-miR-1914-5p	RPL41	-0.693201	1.97447	3.92985	0.000464735	-1.93971	0.260668	0.00035585
hsa-miR-1914-5p	RP11-54C4.3	-0.733739	1.97447	3.92985	0.000464735	-0.908008	0.53292	0.00263238
hsa-miR-1914-5p	KRT86	-0.74273	1.97447	3.92985	0.000464735	-1.77763	0.291661	0.00294053
hsa-miR-1914-5p	LYL1	-0.637685	1.97447	3.92985	0.000464735	-1.89571	0.268741	0.00736986
hsa-miR-1914-5p	HDLBP	-0.612623	1.97447	3.92985	0.000464735	-0.423971	0.74537	0.00756656
hsa-miR-1914-5p	HPD	-0.547398	1.97447	3.92985	0.000464735	-1.77708	0.291773	0.0106392
hsa-miR-1914-5p	PPP1R14D	-0.54041	1.97447	3.92985	0.000464735	-1.30172	0.405642	0.0108358
hsa-miR-1914-5p	VAPA	-0.602781	1.97447	3.92985	0.000464735	-1.23739	0.424139	0.0110664
hsa-miR-1914-5p	LYZL4	-0.520437	1.97447	3.92985	0.000464735	-0.916653	0.529736	0.0111585
hsa-miR-1914-5p	FGFBP3	-0.844097	1.97447	3.92985	0.000464735	-1.01943	0.493312	0.0112016
hsa-miR-1914-5p	NUF2	-0.674362	1.97447	3.92985	0.000464735	-0.581902	0.668082	0.0114401
hsa-miR-1914-5p	ARHGAP19	-0.844514	1.97447	3.92985	0.000464735	-0.450364	0.731858	0.0116716
hsa-miR-1914-5p	POT1	-0.532214	1.97447	3.92985	0.000464735	-0.830815	0.562212	0.0116912
hsa-miR-1914-5p	AC011513.3	-0.611239	1.97447	3.92985	0.000464735	-1.14343	0.452684	0.0119952
hsa-miR-1914-5p	SCLT1	-0.715268	1.97447	3.92985	0.000464735	-0.58536	0.666483	0.0140723
hsa-miR-1914-5p	TTC7B	-0.696795	1.97447	3.92985	0.000464735	-0.922134	0.527728	0.0187316
hsa-miR-1914-5p	UPK3A	-0.723894	1.97447	3.92985	0.000464735	-1.58776	0.332688	0.0187394
hsa-miR-1914-5p	EMC2	-0.600071	1.97447	3.92985	0.000464735	-0.457675	0.728159	0.0213764
hsa-miR-1914-5p	AGR3	-0.53826	1.97447	3.92985	0.000464735	-0.697738	0.616538	0.0242239
hsa-miR-1914-5p	TACR2	-0.576585	1.97447	3.92985	0.000464735	-1.42012	0.373682	0.0268834
hsa-miR-1914-5p	CLDN6	-0.529206	1.97447	3.92985	0.000464735	-2.09618	0.233876	0.0285295
hsa-miR-1914-5p	TBCA	-0.620542	1.97447	3.92985	0.000464735	-0.369073	0.77428	0.0291367
hsa-miR-1914-5p	TBC1D31	-0.73882	1.97447	3.92985	0.000464735	-0.470507	0.721711	0.0297
hsa-miR-1914-5p	APOM	-0.577974	1.97447	3.92985	0.000464735	-0.461038	0.726463	0.03213
hsa-miR-1914-5p	C4orf33	-0.526745	1.97447	3.92985	0.000464735	-0.884073	0.541835	0.0357699
hsa-miR-1914-5p	FAHD2B	-0.63021	1.97447	3.92985	0.000464735	-0.862928	0.549835	0.0368096
hsa-miR-1914-5p	NFYC	-0.520866	1.97447	3.92985	0.000464735	-0.444885	0.734643	0.0374124
hsa-miR-1914-5p	MAT2B	-0.574215	1.97447	3.92985	0.000464735	-0.385727	0.765393	0.038762
hsa-miR-1914-5p	ORC3	-0.757554	1.97447	3.92985	0.000464735	-0.433479	0.740474	0.0400434
hsa-miR-1914-5p	OSR2	-0.587143	1.97447	3.92985	0.000464735	-0.840866	0.558308	0.0403919
hsa-miR-1914-5p	PFDN1	-0.50384	1.97447	3.92985	0.000464735	-0.374204	0.771531	0.0408747
hsa-miR-1914-5p	TBC1D1	-0.664378	1.97447	3.92985	0.000464735	-0.572607	0.6724	0.0412989
hsa-miR-1914-5p	ATP6V1B2	-0.594741	1.97447	3.92985	0.000464735	-0.47268	0.720625	0.0425604
hsa-miR-1914-5p	TCF24	-0.513805	1.97447	3.92985	0.000464735	-1.96424	0.256274	0.0429352
hsa-miR-1914-5p	SNX24	-0.511025	1.97447	3.92985	0.000464735	-0.720493	0.60689	0.0434439
hsa-miR-1914-5p	CATSPER3	-0.601944	1.97447	3.92985	0.000464735	-1.22524	0.427727	0.043478
hsa-miR-1914-5p	FRA10AC1	-0.529804	1.97447	3.92985	0.000464735	-0.65178	0.636494	0.0440909
hsa-miR-1914-5p	DHX40	-0.617036	1.97447	3.92985	0.000464735	-0.413956	0.750563	0.0461538
hsa-miR-1914-5p	RPL30	-0.533092	1.97447	3.92985	0.000464735	-0.353237	0.782826	0.0467936
hsa-miR-1914-5p	NUCB1	-0.547399	1.97447	3.92985	0.000464735	-0.284319	0.821129	0.0489404
hsa-miR-1914-5p	SPRR1B	-0.507653	1.97447	3.92985	0.000464735	-0.866987	0.548291	0.0492381
hsa-miR-2277-3p.SNPC	HNRNPC	-0.503151	1.17634	2.26003	0.00122773	-1.73424	0.300567	6.37e-05
hsa-miR-2277-3p.SNPC	RPL41	-0.701216	1.17634	2.26003	0.00122773	-1.93971	0.260668	0.00035585
hsa-miR-2277-3p.SNPC	RP11-54C4.3	-0.763916	1.17634	2.26003	0.00122773	-0.908008	0.53292	0.00263238
hsa-miR-2277-3p.SNPC	KRT86	-0.802201	1.17634	2.26003	0.00122773	-1.77763	0.291661	0.00294053
hsa-miR-2277-3p.SNPC	LYL1	-0.690571	1.17634	2.26003	0.00122773	-1.89571	0.268741	0.00736986
hsa-miR-2277-3p.SNPC	HDLBP	-0.595669	1.17634	2.26003	0.00122773	-0.423971	0.74537	0.00756656
hsa-miR-2277-3p.SNPC	HPD	-0.568345	1.17634	2.26003	0.00122773	-1.77708	0.291773	0.0106392
hsa-miR-2277-3p.SNPC	PPP1R14D	-0.553808	1.17634	2.26003	0.00122773	-1.30172	0.405642	0.0108358
hsa-miR-2277-3p.SNPC	VAPA	-0.574686	1.17634	2.26003	0.00122773	-1.23739	0.424139	0.0110664
hsa-miR-2277-3p.SNPC	LYZL4	-0.515768	1.17634	2.26003	0.00122773	-0.916653	0.529736	0.0111585
hsa-miR-2277-3p.SNPC	FGFBP3	-0.870722	1.17634	2.26003	0.00122773	-1.01943	0.493312	0.0112016
hsa-miR-2277-3p.SNPC	NUF2	-0.693238	1.17634	2.26003	0.00122773	-0.581902	0.668082	0.0114401
hsa-miR-2277-3p.SNPC	ARHGAP19	-0.865118	1.17634	2.26003	0.00122773	-0.450364	0.731858	0.0116716
hsa-miR-2277-3p.SNPC	POT1	-0.538392	1.17634	2.26003	0.00122773	-0.830815	0.562212	0.0116912
hsa-miR-2277-3p.SNPC	AC011513.3	-0.654739	1.17634	2.26003	0.00122773	-1.14343	0.452684	0.0119952
hsa-miR-2277-3p.SNPC	SCLT1	-0.723455	1.17634	2.26003	0.00122773	-0.58536	0.666483	0.0140723
hsa-miR-2277-3p.SNPC	TTC7B	-0.705713	1.17634	2.26003	0.00122773	-0.922134	0.527728	0.0187316
hsa-miR-2277-3p.SNPC	UPK3A	-0.727462	1.17634	2.26003	0.00122773	-1.58776	0.332688	0.0187394
hsa-miR-2277-3p.SNPC	EMC2	-0.581181	1.17634	2.26003	0.00122773	-0.457675	0.728159	0.0213764
hsa-miR-2277-3p.SNPC	AGR3	-0.543886	1.17634	2.26003	0.00122773	-0.697738	0.616538	0.0242239
hsa-miR-2277-3p.SNPC	C16orf45	-0.545488	1.17634	2.26003	0.00122773	-1.67098	0.31404	0.0257409
hsa-miR-2277-3p.SNPC	TACR2	-0.591929	1.17634	2.26003	0.00122773	-1.42012	0.373682	0.0268834
hsa-miR-2277-3p.SNPC	CLDN6	-0.529101	1.17634	2.26003	0.00122773	-2.09618	0.233876	0.0285295
hsa-miR-2277-3p.SNPC	TBCA	-0.615363	1.17634	2.26003	0.00122773	-0.369073	0.77428	0.0291367
hsa-miR-2277-3p.SNPC	TBC1D31	-0.756089	1.17634	2.26003	0.00122773	-0.470507	0.721711	0.0297
hsa-miR-2277-3p.SNPC	APOM	-0.582128	1.17634	2.26003	0.00122773	-0.461038	0.726463	0.03213
hsa-miR-2277-3p.SNPC	FAHD2B	-0.624378	1.17634	2.26003	0.00122773	-0.862928	0.549835	0.0368096
hsa-miR-2277-3p.SNPC	NFYC	-0.536402	1.17634	2.26003	0.00122773	-0.444885	0.734643	0.0374124
hsa-miR-2277-3p.SNPC	MAT2B	-0.571766	1.17634	2.26003	0.00122773	-0.385727	0.765393	0.038762
hsa-miR-2277-3p.SNPC	ORC3	-0.766952	1.17634	2.26003	0.00122773	-0.433479	0.740474	0.0400434
hsa-miR-2277-3p.SNPC	OSR2	-0.578036	1.17634	2.26003	0.00122773	-0.840866	0.558308	0.0403919
hsa-miR-2277-3p.SNPC	PFDN1	-0.507757	1.17634	2.26003	0.00122773	-0.374204	0.771531	0.0408747
hsa-miR-2277-3p.SNPC	TBC1D1	-0.670556	1.17634	2.26003	0.00122773	-0.572607	0.6724	0.0412989
hsa-miR-2277-3p.SNPC	ATP6V1B2	-0.573401	1.17634	2.26003	0.00122773	-0.47268	0.720625	0.0425604
hsa-miR-2277-3p.SNPC	TCF24	-0.53661	1.17634	2.26003	0.00122773	-1.96424	0.256274	0.0429352
hsa-miR-2277-3p.SNPC	SNX24	-0.548872	1.17634	2.26003	0.00122773	-0.720493	0.60689	0.0434439
hsa-miR-2277-3p.SNPC	CATSPER3	-0.586585	1.17634	2.26003	0.00122773	-1.22524	0.427727	0.043478
hsa-miR-2277-3p.SNPC	FRA10AC1	-0.525465	1.17634	2.26003	0.00122773	-0.65178	0.636494	0.0440909
hsa-miR-2277-3p.SNPC	DHX40	-0.623404	1.17634	2.26003	0.00122773	-0.413956	0.750563	0.0461538
hsa-miR-2277-3p.SNPC	RPL30	-0.521956	1.17634	2.26003	0.00122773	-0.353237	0.782826	0.0467936
hsa-miR-2277-3p.SNPC	NUCB1	-0.554411	1.17634	2.26003	0.00122773	-0.284319	0.821129	0.0489404
hsa-miR-2277-3p.SNPC	SPRR1B	-0.503067	1.17634	2.26003	0.00122773	-0.866987	0.548291	0.0492381
hsa-miR-2355-5p	C11orf94	-0.727155	-1.6846	0.31109	0.0231917	2.78708	6.90231	0.000545885
hsa-miR-2355-5p	ADORA2A	-0.700621	-1.6846	0.31109	0.0231917	3.52615	11.5207	0.000775543
hsa-miR-2355-5p	AC090154.1	-0.714752	-1.6846	0.31109	0.0231917	1.49839	2.82528	0.00174495
hsa-miR-2355-5p	TUBA3D	-0.660174	-1.6846	0.31109	0.0231917	1.88091	3.68308	0.00193105
hsa-miR-2355-5p	ITGA6	-0.683276	-1.6846	0.31109	0.0231917	1.3763	2.59602	0.0029146
hsa-miR-2355-5p	HPCA	-0.60217	-1.6846	0.31109	0.0231917	2.01038	4.02889	0.00296318
hsa-miR-2355-5p	TMEM158	-0.750813	-1.6846	0.31109	0.0231917	2.49965	5.65549	0.008205
hsa-miR-2355-5p	KRTAP5-9	-0.796008	-1.6846	0.31109	0.0231917	1.15597	2.22834	0.00880547
hsa-miR-2355-5p	OR2A7	-0.580342	-1.6846	0.31109	0.0231917	0.754779	1.68737	0.0113972
hsa-miR-2355-5p	DRICH1	-0.627391	-1.6846	0.31109	0.0231917	1.9334	3.81955	0.0125758
hsa-miR-2355-5p	FAM135A	-0.691323	-1.6846	0.31109	0.0231917	0.433983	1.35096	0.0128927
hsa-miR-2355-5p	CALB2	-0.799709	-1.6846	0.31109	0.0231917	1.12588	2.18235	0.0154262
hsa-miR-2355-5p	C3orf49	-0.537239	-1.6846	0.31109	0.0231917	2.09427	4.27009	0.0159314
hsa-miR-2355-5p	ACPT	-0.676262	-1.6846	0.31109	0.0231917	2.01803	4.05032	0.0161
hsa-miR-2355-5p	FMNL2	-0.69092	-1.6846	0.31109	0.0231917	0.425881	1.34339	0.0164189
hsa-miR-2355-5p	USP35	-0.733088	-1.6846	0.31109	0.0231917	0.756128	1.68895	0.0182828
hsa-miR-2355-5p	C5orf30	-0.828749	-1.6846	0.31109	0.0231917	0.477058	1.3919	0.0214022
hsa-miR-2355-5p	RCAN2	-0.630243	-1.6846	0.31109	0.0231917	1.37776	2.59865	0.0219805
hsa-miR-2355-5p	NPTXR	-0.582811	-1.6846	0.31109	0.0231917	0.868835	1.82619	0.0220099
hsa-miR-2355-5p	SLC19A2	-0.651737	-1.6846	0.31109	0.0231917	0.497864	1.41212	0.0228158
hsa-miR-2355-5p	RAB19	-0.739465	-1.6846	0.31109	0.0231917	2.04677	4.13181	0.0228251
hsa-miR-2355-5p	BTAF1	-0.706335	-1.6846	0.31109	0.0231917	0.335528	1.26184	0.0237545
hsa-miR-2355-5p	CCDC83	-0.546278	-1.6846	0.31109	0.0231917	1.38129	2.60501	0.0245003
hsa-miR-2355-5p	FAM69A	-0.668464	-1.6846	0.31109	0.0231917	0.622503	1.53954	0.0249307
hsa-miR-2355-5p	ZDHHC20	-0.506393	-1.6846	0.31109	0.0231917	1.01349	2.01879	0.0254954
hsa-miR-2355-5p	PODXL	-0.779734	-1.6846	0.31109	0.0231917	0.507842	1.42192	0.025629
hsa-miR-2355-5p	MIF	-0.582163	-1.6846	0.31109	0.0231917	1.61426	3.06155	0.0287231
hsa-miR-2355-5p	ARHGAP8	-0.529281	-1.6846	0.31109	0.0231917	0.561091	1.47539	0.029986
hsa-miR-2355-5p	SPRN	-0.927376	-1.6846	0.31109	0.0231917	0.574266	1.48892	0.0317798
hsa-miR-2355-5p	NUTM2F	-0.50048	-1.6846	0.31109	0.0231917	2.33654	5.05088	0.0318397
hsa-miR-2355-5p	PM20D1	-0.597339	-1.6846	0.31109	0.0231917	1.4501	2.73226	0.0324518
hsa-miR-2355-5p	CTSE	-0.729128	-1.6846	0.31109	0.0231917	0.932847	1.90904	0.0330075
hsa-miR-2355-5p	CDRT1	-0.740154	-1.6846	0.31109	0.0231917	0.718371	1.64532	0.0334981
hsa-miR-2355-5p	CANX	-0.76142	-1.6846	0.31109	0.0231917	0.308045	1.23803	0.0338709
hsa-miR-2355-5p	ERMAP	-0.889805	-1.6846	0.31109	0.0231917	0.609493	1.52572	0.0341965
hsa-miR-2355-5p	BRINP2	-0.560318	-1.6846	0.31109	0.0231917	2.47632	5.56475	0.035759
hsa-miR-2355-5p	PPAP2A	-0.808687	-1.6846	0.31109	0.0231917	1.70217	3.2539	0.0382007
hsa-miR-2355-5p	GPR78	-0.718313	-1.6846	0.31109	0.0231917	1.77986	3.43392	0.0387598
hsa-miR-2355-5p	OCRL	-0.784719	-1.6846	0.31109	0.0231917	0.317576	1.24623	0.038911
hsa-miR-2355-5p	YOD1	-0.586599	-1.6846	0.31109	0.0231917	0.493169	1.40753	0.0391215
hsa-miR-2355-5p	NFKBIA	-0.611552	-1.6846	0.31109	0.0231917	0.35097	1.27542	0.0397962
hsa-miR-2355-5p	RCN3	-0.5757	-1.6846	0.31109	0.0231917	0.370983	1.29323	0.0424298
hsa-miR-2355-5p	NR2F1	-0.66548	-1.6846	0.31109	0.0231917	0.832931	1.7813	0.0428642
hsa-miR-2355-5p	IPO4	-0.605155	-1.6846	0.31109	0.0231917	1.34661	2.54314	0.043122
hsa-miR-2355-5p	S1PR4	-0.770013	-1.6846	0.31109	0.0231917	0.730426	1.65913	0.0434104
hsa-miR-2355-5p	DGKE	-0.557416	-1.6846	0.31109	0.0231917	0.577821	1.49259	0.0437206
hsa-miR-2355-5p	GPR156	-0.944312	-1.6846	0.31109	0.0231917	1.01372	2.01911	0.0446961
hsa-miR-2355-5p	BHLHA15	-0.653681	-1.6846	0.31109	0.0231917	0.583882	1.49888	0.0449811
hsa-miR-2355-5p	C4orf48	-0.852304	-1.6846	0.31109	0.0231917	0.630983	1.54862	0.0479034
hsa-miR-2355-5p	ITPKB	-0.728066	-1.6846	0.31109	0.0231917	0.479818	1.39457	0.0485045
hsa-miR-2355-5p	SLC25A43	-0.503427	-1.6846	0.31109	0.0231917	0.655466	1.57512	0.0489282
hsa-miR-2355-5p	TGIF2	-0.622211	-1.6846	0.31109	0.0231917	0.407334	1.32623	0.0497977
hsa-miR-2355-5p	EFNB3	-0.541062	-1.6846	0.31109	0.0231917	2.38183	5.21197	0.0498673
hsa-miR-2355-5p	NDUFA7	-0.964381	-1.6846	0.31109	0.0231917	1.65336	3.14566	0.0499135
hsa-miR-2467-3p	KRT86	-0.599253	1.12933	2.18757	0.039686	-1.77763	0.291661	0.00294053
hsa-miR-2467-3p	FGFBP3	-0.554719	1.12933	2.18757	0.039686	-1.01943	0.493312	0.0112016
hsa-miR-2467-3p	NUF2	-0.637847	1.12933	2.18757	0.039686	-0.581902	0.668082	0.0114401
hsa-miR-2467-3p	ARHGAP19	-0.615738	1.12933	2.18757	0.039686	-0.450364	0.731858	0.0116716
hsa-miR-2467-3p	TBC1D31	-0.654074	1.12933	2.18757	0.039686	-0.470507	0.721711	0.0297
hsa-miR-2467-3p	PRKCSH	-0.553765	1.12933	2.18757	0.039686	-0.383271	0.766697	0.0315324
hsa-miR-2467-3p	RAMP1	-0.521482	1.12933	2.18757	0.039686	-1.00229	0.499206	0.0333527
hsa-miR-2467-3p	SKAP1	-0.583946	1.12933	2.18757	0.039686	-1.59592	0.330811	0.0355291
hsa-miR-2467-3p	CPSF4L	-0.55846	1.12933	2.18757	0.039686	-1.28466	0.410466	0.0453932
hsa-miR-25-3p.SNPC	RPL41	-0.603826	1.00277	2.00384	0.00503913	-1.93971	0.260668	0.00035585
hsa-miR-25-3p.SNPC	RP11-54C4.3	-0.611071	1.00277	2.00384	0.00503913	-0.908008	0.53292	0.00263238
hsa-miR-25-3p.SNPC	KRT86	-0.706616	1.00277	2.00384	0.00503913	-1.77763	0.291661	0.00294053
hsa-miR-25-3p.SNPC	LYL1	-0.518354	1.00277	2.00384	0.00503913	-1.89571	0.268741	0.00736986
hsa-miR-25-3p.SNPC	HDLBP	-0.608408	1.00277	2.00384	0.00503913	-0.423971	0.74537	0.00756656
hsa-miR-25-3p.SNPC	PPP1R14D	-0.590022	1.00277	2.00384	0.00503913	-1.30172	0.405642	0.0108358
hsa-miR-25-3p.SNPC	FGFBP3	-0.79065	1.00277	2.00384	0.00503913	-1.01943	0.493312	0.0112016
hsa-miR-25-3p.SNPC	NUF2	-0.681017	1.00277	2.00384	0.00503913	-0.581902	0.668082	0.0114401
hsa-miR-25-3p.SNPC	ARHGAP19	-0.865881	1.00277	2.00384	0.00503913	-0.450364	0.731858	0.0116716
hsa-miR-25-3p.SNPC	AC011513.3	-0.503628	1.00277	2.00384	0.00503913	-1.14343	0.452684	0.0119952
hsa-miR-25-3p.SNPC	SCLT1	-0.636336	1.00277	2.00384	0.00503913	-0.58536	0.666483	0.0140723
hsa-miR-25-3p.SNPC	TTC7B	-0.607803	1.00277	2.00384	0.00503913	-0.922134	0.527728	0.0187316
hsa-miR-25-3p.SNPC	UPK3A	-0.83743	1.00277	2.00384	0.00503913	-1.58776	0.332688	0.0187394
hsa-miR-25-3p.SNPC	EMC2	-0.543323	1.00277	2.00384	0.00503913	-0.457675	0.728159	0.0213764
hsa-miR-25-3p.SNPC	CLDN6	-0.618466	1.00277	2.00384	0.00503913	-2.09618	0.233876	0.0285295
hsa-miR-25-3p.SNPC	TBCA	-0.688566	1.00277	2.00384	0.00503913	-0.369073	0.77428	0.0291367
hsa-miR-25-3p.SNPC	TBC1D31	-0.747538	1.00277	2.00384	0.00503913	-0.470507	0.721711	0.0297
hsa-miR-25-3p.SNPC	APOM	-0.530229	1.00277	2.00384	0.00503913	-0.461038	0.726463	0.03213
hsa-miR-25-3p.SNPC	MAT2B	-0.532058	1.00277	2.00384	0.00503913	-0.385727	0.765393	0.038762
hsa-miR-25-3p.SNPC	ORC3	-0.647502	1.00277	2.00384	0.00503913	-0.433479	0.740474	0.0400434
hsa-miR-25-3p.SNPC	TBC1D1	-0.502263	1.00277	2.00384	0.00503913	-0.572607	0.6724	0.0412989
hsa-miR-25-3p.SNPC	CATSPER3	-0.725665	1.00277	2.00384	0.00503913	-1.22524	0.427727	0.043478
hsa-miR-2909	KRT86	-0.657105	1.88324	3.68902	0.00896085	-1.77763	0.291661	0.00294053
hsa-miR-2909	PPP1R14D	-0.611963	1.88324	3.68902	0.00896085	-1.30172	0.405642	0.0108358
hsa-miR-2909	FGFBP3	-0.556098	1.88324	3.68902	0.00896085	-1.01943	0.493312	0.0112016
hsa-miR-2909	NUF2	-0.630957	1.88324	3.68902	0.00896085	-0.581902	0.668082	0.0114401
hsa-miR-2909	ARHGAP19	-0.66126	1.88324	3.68902	0.00896085	-0.450364	0.731858	0.0116716
hsa-miR-2909	CLEC11A	-0.611769	1.88324	3.68902	0.00896085	-1.0138	0.495239	0.0164119
hsa-miR-2909	UPK3A	-0.52802	1.88324	3.68902	0.00896085	-1.58776	0.332688	0.0187394
hsa-miR-2909	C16orf45	-0.558394	1.88324	3.68902	0.00896085	-1.67098	0.31404	0.0257409
hsa-miR-2909	TBCA	-0.556303	1.88324	3.68902	0.00896085	-0.369073	0.77428	0.0291367
hsa-miR-2909	TBC1D31	-0.628789	1.88324	3.68902	0.00896085	-0.470507	0.721711	0.0297
hsa-miR-2909	PRKCSH	-0.65321	1.88324	3.68902	0.00896085	-0.383271	0.766697	0.0315324
hsa-miR-2909	RAMP1	-0.67821	1.88324	3.68902	0.00896085	-1.00229	0.499206	0.0333527
hsa-miR-2909	SKAP1	-0.822744	1.88324	3.68902	0.00896085	-1.59592	0.330811	0.0355291
hsa-miR-2909	CATSPER3	-0.553654	1.88324	3.68902	0.00896085	-1.22524	0.427727	0.043478
hsa-miR-2909	CPSF4L	-0.78001	1.88324	3.68902	0.00896085	-1.28466	0.410466	0.0453932
hsa-miR-3150a-3p	HNRNPC	-0.6314	1.25495	2.38659	0.0366789	-1.73424	0.300567	6.37e-05
hsa-miR-3150a-3p	RPL41	-0.594831	1.25495	2.38659	0.0366789	-1.93971	0.260668	0.00035585
hsa-miR-3150a-3p	BIRC7	-0.625992	1.25495	2.38659	0.0366789	-3.46936	0.0902856	0.000658816
hsa-miR-3150a-3p	RP11-54C4.3	-0.542034	1.25495	2.38659	0.0366789	-0.908008	0.53292	0.00263238
hsa-miR-3150a-3p	HDLBP	-0.748097	1.25495	2.38659	0.0366789	-0.423971	0.74537	0.00756656
hsa-miR-3150a-3p	NDUFB5	-0.582659	1.25495	2.38659	0.0366789	-0.688721	0.620404	0.0104457
hsa-miR-3150a-3p	PPP1R14D	-0.785166	1.25495	2.38659	0.0366789	-1.30172	0.405642	0.0108358
hsa-miR-3150a-3p	VAPA	-0.596989	1.25495	2.38659	0.0366789	-1.23739	0.424139	0.0110664
hsa-miR-3150a-3p	LYZL4	-0.57139	1.25495	2.38659	0.0366789	-0.916653	0.529736	0.0111585
hsa-miR-3150a-3p	ARHGAP19	-0.56983	1.25495	2.38659	0.0366789	-0.450364	0.731858	0.0116716
hsa-miR-3150a-3p	SCLT1	-0.536897	1.25495	2.38659	0.0366789	-0.58536	0.666483	0.0140723
hsa-miR-3150a-3p	TTC7B	-0.61988	1.25495	2.38659	0.0366789	-0.922134	0.527728	0.0187316
hsa-miR-3150a-3p	UPK3A	-0.56858	1.25495	2.38659	0.0366789	-1.58776	0.332688	0.0187394
hsa-miR-3150a-3p	EMC2	-0.628962	1.25495	2.38659	0.0366789	-0.457675	0.728159	0.0213764
hsa-miR-3150a-3p	TACR2	-0.649554	1.25495	2.38659	0.0366789	-1.42012	0.373682	0.0268834
hsa-miR-3150a-3p	CLDN6	-0.70684	1.25495	2.38659	0.0366789	-2.09618	0.233876	0.0285295
hsa-miR-3150a-3p	TBCA	-0.743259	1.25495	2.38659	0.0366789	-0.369073	0.77428	0.0291367
hsa-miR-3150a-3p	C9orf72	-0.517583	1.25495	2.38659	0.0366789	-0.798965	0.574761	0.0294946
hsa-miR-3150a-3p	APOM	-0.787038	1.25495	2.38659	0.0366789	-0.461038	0.726463	0.03213
hsa-miR-3150a-3p	EIF3F	-0.677947	1.25495	2.38659	0.0366789	-0.550853	0.682617	0.0351106
hsa-miR-3150a-3p	SKAP1	-0.50655	1.25495	2.38659	0.0366789	-1.59592	0.330811	0.0355291
hsa-miR-3150a-3p	C4orf33	-0.7511	1.25495	2.38659	0.0366789	-0.884073	0.541835	0.0357699
hsa-miR-3150a-3p	FAHD2B	-0.560862	1.25495	2.38659	0.0366789	-0.862928	0.549835	0.0368096
hsa-miR-3150a-3p	MAT2B	-0.510814	1.25495	2.38659	0.0366789	-0.385727	0.765393	0.038762
hsa-miR-3150a-3p	TBC1D1	-0.53764	1.25495	2.38659	0.0366789	-0.572607	0.6724	0.0412989
hsa-miR-3150a-3p	ATP6V1B2	-0.559055	1.25495	2.38659	0.0366789	-0.47268	0.720625	0.0425604
hsa-miR-3150a-3p	BACE2	-0.59678	1.25495	2.38659	0.0366789	-0.547653	0.684132	0.0427884
hsa-miR-3150a-3p	SNX24	-0.578045	1.25495	2.38659	0.0366789	-0.720493	0.60689	0.0434439
hsa-miR-3150a-3p	CATSPER3	-0.598071	1.25495	2.38659	0.0366789	-1.22524	0.427727	0.043478
hsa-miR-3150a-3p	FRA10AC1	-0.515589	1.25495	2.38659	0.0366789	-0.65178	0.636494	0.0440909
hsa-miR-3150a-3p	RPL30	-0.521911	1.25495	2.38659	0.0366789	-0.353237	0.782826	0.0467936
hsa-miR-3150a-3p	NUCB1	-0.505699	1.25495	2.38659	0.0366789	-0.284319	0.821129	0.0489404
hsa-miR-3155b	ADORA2A	-0.68187	-2.009	0.248445	0.0040748	3.52615	11.5207	0.000775543
hsa-miR-3155b	AC090154.1	-0.741273	-2.009	0.248445	0.0040748	1.49839	2.82528	0.00174495
hsa-miR-3155b	TUBA3D	-0.58876	-2.009	0.248445	0.0040748	1.88091	3.68308	0.00193105
hsa-miR-3155b	ITGA6	-0.725873	-2.009	0.248445	0.0040748	1.3763	2.59602	0.0029146
hsa-miR-3155b	TMEM158	-0.601331	-2.009	0.248445	0.0040748	2.49965	5.65549	0.008205
hsa-miR-3155b	KRTAP5-9	-0.814534	-2.009	0.248445	0.0040748	1.15597	2.22834	0.00880547
hsa-miR-3155b	AMDHD1	-0.554561	-2.009	0.248445	0.0040748	1.66684	3.17519	0.0109868
hsa-miR-3155b	FAM135A	-0.765026	-2.009	0.248445	0.0040748	0.433983	1.35096	0.0128927
hsa-miR-3155b	C3orf49	-0.645762	-2.009	0.248445	0.0040748	2.09427	4.27009	0.0159314
hsa-miR-3155b	FMNL2	-0.722684	-2.009	0.248445	0.0040748	0.425881	1.34339	0.0164189
hsa-miR-3155b	SOWAHA	-0.652492	-2.009	0.248445	0.0040748	1.38232	2.60688	0.0171797
hsa-miR-3155b	USP35	-0.824518	-2.009	0.248445	0.0040748	0.756128	1.68895	0.0182828
hsa-miR-3155b	C5orf30	-0.650749	-2.009	0.248445	0.0040748	0.477058	1.3919	0.0214022
hsa-miR-3155b	RCAN2	-0.638094	-2.009	0.248445	0.0040748	1.37776	2.59865	0.0219805
hsa-miR-3155b	NPTXR	-0.717023	-2.009	0.248445	0.0040748	0.868835	1.82619	0.0220099
hsa-miR-3155b	SLC19A2	-0.911931	-2.009	0.248445	0.0040748	0.497864	1.41212	0.0228158
hsa-miR-3155b	ANGPTL4	-0.625242	-2.009	0.248445	0.0040748	2.22793	4.6846	0.0242935
hsa-miR-3155b	FAM69A	-0.907195	-2.009	0.248445	0.0040748	0.622503	1.53954	0.0249307
hsa-miR-3155b	MTSS1L	-0.845446	-2.009	0.248445	0.0040748	0.696491	1.62056	0.0251833
hsa-miR-3155b	ZDHHC20	-0.922447	-2.009	0.248445	0.0040748	1.01349	2.01879	0.0254954
hsa-miR-3155b	PODXL	-0.950162	-2.009	0.248445	0.0040748	0.507842	1.42192	0.025629
hsa-miR-3155b	MPP6	-0.560979	-2.009	0.248445	0.0040748	0.633853	1.5517	0.0276839
hsa-miR-3155b	MIF	-0.821685	-2.009	0.248445	0.0040748	1.61426	3.06155	0.0287231
hsa-miR-3155b	ARHGAP8	-0.813261	-2.009	0.248445	0.0040748	0.561091	1.47539	0.029986
hsa-miR-3155b	SPRN	-0.832017	-2.009	0.248445	0.0040748	0.574266	1.48892	0.0317798
hsa-miR-3155b	NUTM2F	-0.715492	-2.009	0.248445	0.0040748	2.33654	5.05088	0.0318397
hsa-miR-3155b	PM20D1	-0.674976	-2.009	0.248445	0.0040748	1.4501	2.73226	0.0324518
hsa-miR-3155b	CTSE	-0.938952	-2.009	0.248445	0.0040748	0.932847	1.90904	0.0330075
hsa-miR-3155b	CDRT1	-0.907414	-2.009	0.248445	0.0040748	0.718371	1.64532	0.0334981
hsa-miR-3155b	CANX	-0.751183	-2.009	0.248445	0.0040748	0.308045	1.23803	0.0338709
hsa-miR-3155b	ERMAP	-0.827838	-2.009	0.248445	0.0040748	0.609493	1.52572	0.0341965
hsa-miR-3155b	BRINP2	-0.654071	-2.009	0.248445	0.0040748	2.47632	5.56475	0.035759
hsa-miR-3155b	SLC26A2	-0.741456	-2.009	0.248445	0.0040748	0.93001	1.90529	0.0377979
hsa-miR-3155b	PPAP2A	-0.580973	-2.009	0.248445	0.0040748	1.70217	3.2539	0.0382007
hsa-miR-3155b	GPR78	-0.546597	-2.009	0.248445	0.0040748	1.77986	3.43392	0.0387598
hsa-miR-3155b	OCRL	-0.917989	-2.009	0.248445	0.0040748	0.317576	1.24623	0.038911
hsa-miR-3155b	YOD1	-0.900004	-2.009	0.248445	0.0040748	0.493169	1.40753	0.0391215
hsa-miR-3155b	PTMA	-0.597409	-2.009	0.248445	0.0040748	0.979748	1.97212	0.0397077
hsa-miR-3155b	NFKBIA	-0.847943	-2.009	0.248445	0.0040748	0.35097	1.27542	0.0397962
hsa-miR-3155b	TRPM5	-0.793994	-2.009	0.248445	0.0040748	0.915828	1.88665	0.0419749
hsa-miR-3155b	RCN3	-0.607182	-2.009	0.248445	0.0040748	0.370983	1.29323	0.0424298
hsa-miR-3155b	NR2F1	-0.802105	-2.009	0.248445	0.0040748	0.832931	1.7813	0.0428642
hsa-miR-3155b	IPO4	-0.810611	-2.009	0.248445	0.0040748	1.34661	2.54314	0.043122
hsa-miR-3155b	S1PR4	-0.960638	-2.009	0.248445	0.0040748	0.730426	1.65913	0.0434104
hsa-miR-3155b	DGKE	-0.670073	-2.009	0.248445	0.0040748	0.577821	1.49259	0.0437206
hsa-miR-3155b	FASN	-0.826715	-2.009	0.248445	0.0040748	1.05302	2.07487	0.0442279
hsa-miR-3155b	GPR156	-0.629777	-2.009	0.248445	0.0040748	1.01372	2.01911	0.0446961
hsa-miR-3155b	BHLHA15	-0.933649	-2.009	0.248445	0.0040748	0.583882	1.49888	0.0449811
hsa-miR-3155b	B4GALT6	-0.723535	-2.009	0.248445	0.0040748	1.0103	2.01433	0.0452097
hsa-miR-3155b	TAOK1	-0.500054	-2.009	0.248445	0.0040748	0.309017	1.23886	0.0472051
hsa-miR-3155b	C4orf48	-0.884013	-2.009	0.248445	0.0040748	0.630983	1.54862	0.0479034
hsa-miR-3155b	ITPKB	-0.611999	-2.009	0.248445	0.0040748	0.479818	1.39457	0.0485045
hsa-miR-3155b	SLC25A43	-0.892378	-2.009	0.248445	0.0040748	0.655466	1.57512	0.0489282
hsa-miR-3155b	TGIF2	-0.894285	-2.009	0.248445	0.0040748	0.407334	1.32623	0.0497977
hsa-miR-3155b	EFNB3	-0.737563	-2.009	0.248445	0.0040748	2.38183	5.21197	0.0498673
hsa-miR-3191-3p	C11orf94	-0.564315	-3.24375	0.105568	0.00863662	2.78708	6.90231	0.000545885
hsa-miR-3191-3p	ADORA2A	-0.838974	-3.24375	0.105568	0.00863662	3.52615	11.5207	0.000775543
hsa-miR-3191-3p	AC090154.1	-0.791189	-3.24375	0.105568	0.00863662	1.49839	2.82528	0.00174495
hsa-miR-3191-3p	TUBA3D	-0.814589	-3.24375	0.105568	0.00863662	1.88091	3.68308	0.00193105
hsa-miR-3191-3p	ITGA6	-0.633274	-3.24375	0.105568	0.00863662	1.3763	2.59602	0.0029146
hsa-miR-3191-3p	HPCA	-0.755583	-3.24375	0.105568	0.00863662	2.01038	4.02889	0.00296318
hsa-miR-3191-3p	TMEM158	-0.661514	-3.24375	0.105568	0.00863662	2.49965	5.65549	0.008205
hsa-miR-3191-3p	KRTAP5-9	-0.707942	-3.24375	0.105568	0.00863662	1.15597	2.22834	0.00880547
hsa-miR-3191-3p	AMDHD1	-0.591044	-3.24375	0.105568	0.00863662	1.66684	3.17519	0.0109868
hsa-miR-3191-3p	OR2A7	-0.952538	-3.24375	0.105568	0.00863662	0.754779	1.68737	0.0113972
hsa-miR-3191-3p	CMTM1	-0.685101	-3.24375	0.105568	0.00863662	2.12763	4.36998	0.0119492
hsa-miR-3191-3p	DRICH1	-0.638553	-3.24375	0.105568	0.00863662	1.9334	3.81955	0.0125758
hsa-miR-3191-3p	FAM135A	-0.770735	-3.24375	0.105568	0.00863662	0.433983	1.35096	0.0128927
hsa-miR-3191-3p	CALB2	-0.61111	-3.24375	0.105568	0.00863662	1.12588	2.18235	0.0154262
hsa-miR-3191-3p	C3orf49	-0.683974	-3.24375	0.105568	0.00863662	2.09427	4.27009	0.0159314
hsa-miR-3191-3p	ACPT	-0.652202	-3.24375	0.105568	0.00863662	2.01803	4.05032	0.0161
hsa-miR-3191-3p	FMNL2	-0.767585	-3.24375	0.105568	0.00863662	0.425881	1.34339	0.0164189
hsa-miR-3191-3p	SOWAHA	-0.6361	-3.24375	0.105568	0.00863662	1.38232	2.60688	0.0171797
hsa-miR-3191-3p	C5orf30	-0.887074	-3.24375	0.105568	0.00863662	0.477058	1.3919	0.0214022
hsa-miR-3191-3p	RCAN2	-0.812053	-3.24375	0.105568	0.00863662	1.37776	2.59865	0.0219805
hsa-miR-3191-3p	NPTXR	-0.571742	-3.24375	0.105568	0.00863662	0.868835	1.82619	0.0220099
hsa-miR-3191-3p	SLC19A2	-0.613659	-3.24375	0.105568	0.00863662	0.497864	1.41212	0.0228158
hsa-miR-3191-3p	RAB19	-0.539913	-3.24375	0.105568	0.00863662	2.04677	4.13181	0.0228251
hsa-miR-3191-3p	BTAF1	-0.850309	-3.24375	0.105568	0.00863662	0.335528	1.26184	0.0237545
hsa-miR-3191-3p	ANGPTL4	-0.788639	-3.24375	0.105568	0.00863662	2.22793	4.6846	0.0242935
hsa-miR-3191-3p	CCDC83	-0.938353	-3.24375	0.105568	0.00863662	1.38129	2.60501	0.0245003
hsa-miR-3191-3p	FAM69A	-0.600832	-3.24375	0.105568	0.00863662	0.622503	1.53954	0.0249307
hsa-miR-3191-3p	MTSS1L	-0.622906	-3.24375	0.105568	0.00863662	0.696491	1.62056	0.0251833
hsa-miR-3191-3p	ZDHHC20	-0.509743	-3.24375	0.105568	0.00863662	1.01349	2.01879	0.0254954
hsa-miR-3191-3p	PODXL	-0.551959	-3.24375	0.105568	0.00863662	0.507842	1.42192	0.025629
hsa-miR-3191-3p	MPP6	-0.66245	-3.24375	0.105568	0.00863662	0.633853	1.5517	0.0276839
hsa-miR-3191-3p	MIF	-0.616297	-3.24375	0.105568	0.00863662	1.61426	3.06155	0.0287231
hsa-miR-3191-3p	ARHGAP8	-0.622711	-3.24375	0.105568	0.00863662	0.561091	1.47539	0.029986
hsa-miR-3191-3p	SPRN	-0.588936	-3.24375	0.105568	0.00863662	0.574266	1.48892	0.0317798
hsa-miR-3191-3p	NUTM2F	-0.628097	-3.24375	0.105568	0.00863662	2.33654	5.05088	0.0318397
hsa-miR-3191-3p	PM20D1	-0.863514	-3.24375	0.105568	0.00863662	1.4501	2.73226	0.0324518
hsa-miR-3191-3p	CDRT1	-0.647443	-3.24375	0.105568	0.00863662	0.718371	1.64532	0.0334981
hsa-miR-3191-3p	CANX	-0.658648	-3.24375	0.105568	0.00863662	0.308045	1.23803	0.0338709
hsa-miR-3191-3p	ERMAP	-0.703905	-3.24375	0.105568	0.00863662	0.609493	1.52572	0.0341965
hsa-miR-3191-3p	BRINP2	-0.774231	-3.24375	0.105568	0.00863662	2.47632	5.56475	0.035759
hsa-miR-3191-3p	GPR135	-0.719524	-3.24375	0.105568	0.00863662	1.15204	2.22228	0.0375471
hsa-miR-3191-3p	PPAP2A	-0.745367	-3.24375	0.105568	0.00863662	1.70217	3.2539	0.0382007
hsa-miR-3191-3p	GPR78	-0.587676	-3.24375	0.105568	0.00863662	1.77986	3.43392	0.0387598
hsa-miR-3191-3p	OCRL	-0.628468	-3.24375	0.105568	0.00863662	0.317576	1.24623	0.038911
hsa-miR-3191-3p	YOD1	-0.592403	-3.24375	0.105568	0.00863662	0.493169	1.40753	0.0391215
hsa-miR-3191-3p	NFKBIA	-0.672776	-3.24375	0.105568	0.00863662	0.35097	1.27542	0.0397962
hsa-miR-3191-3p	RCN3	-0.76053	-3.24375	0.105568	0.00863662	0.370983	1.29323	0.0424298
hsa-miR-3191-3p	NR2F1	-0.539025	-3.24375	0.105568	0.00863662	0.832931	1.7813	0.0428642
hsa-miR-3191-3p	IPO4	-0.589973	-3.24375	0.105568	0.00863662	1.34661	2.54314	0.043122
hsa-miR-3191-3p	DGKE	-0.508391	-3.24375	0.105568	0.00863662	0.577821	1.49259	0.0437206
hsa-miR-3191-3p	GPR156	-0.738761	-3.24375	0.105568	0.00863662	1.01372	2.01911	0.0446961
hsa-miR-3191-3p	TAOK1	-0.829783	-3.24375	0.105568	0.00863662	0.309017	1.23886	0.0472051
hsa-miR-3191-3p	C4orf48	-0.509133	-3.24375	0.105568	0.00863662	0.630983	1.54862	0.0479034
hsa-miR-3191-3p	ITPKB	-0.648023	-3.24375	0.105568	0.00863662	0.479818	1.39457	0.0485045
hsa-miR-3191-3p	TGIF2	-0.576557	-3.24375	0.105568	0.00863662	0.407334	1.32623	0.0497977
hsa-miR-3191-3p	EFNB3	-0.757063	-3.24375	0.105568	0.00863662	2.38183	5.21197	0.0498673
hsa-miR-3191-3p	NDUFA7	-0.673341	-3.24375	0.105568	0.00863662	1.65336	3.14566	0.0499135
hsa-miR-33a-3p.SNPC	HNRNPC	-0.767121	1.01627	2.02268	0.0422861	-1.73424	0.300567	6.37e-05
hsa-miR-33a-3p.SNPC	DEFB1	-0.65177	1.01627	2.02268	0.0422861	-1.79353	0.288465	0.000279775
hsa-miR-33a-3p.SNPC	RPL41	-0.759643	1.01627	2.02268	0.0422861	-1.93971	0.260668	0.00035585
hsa-miR-33a-3p.SNPC	BIRC7	-0.59385	1.01627	2.02268	0.0422861	-3.46936	0.0902856	0.000658816
hsa-miR-33a-3p.SNPC	CD79A	-0.551002	1.01627	2.02268	0.0422861	-2.89399	0.134531	0.00171575
hsa-miR-33a-3p.SNPC	RP11-54C4.3	-0.732867	1.01627	2.02268	0.0422861	-0.908008	0.53292	0.00263238
hsa-miR-33a-3p.SNPC	KRT86	-0.665432	1.01627	2.02268	0.0422861	-1.77763	0.291661	0.00294053
hsa-miR-33a-3p.SNPC	UBE2L6	-0.524749	1.01627	2.02268	0.0422861	-2.71543	0.152256	0.00381772
hsa-miR-33a-3p.SNPC	NDUFA4L2	-0.575426	1.01627	2.02268	0.0422861	-2.26975	0.207366	0.00626897
hsa-miR-33a-3p.SNPC	LYL1	-0.739509	1.01627	2.02268	0.0422861	-1.89571	0.268741	0.00736986
hsa-miR-33a-3p.SNPC	HDLBP	-0.772684	1.01627	2.02268	0.0422861	-0.423971	0.74537	0.00756656
hsa-miR-33a-3p.SNPC	C1orf105	-0.71565	1.01627	2.02268	0.0422861	-1.66687	0.314937	0.00992145
hsa-miR-33a-3p.SNPC	NDUFB5	-0.74348	1.01627	2.02268	0.0422861	-0.688721	0.620404	0.0104457
hsa-miR-33a-3p.SNPC	TRIM69	-0.535204	1.01627	2.02268	0.0422861	-1.27306	0.413781	0.0104994
hsa-miR-33a-3p.SNPC	HPD	-0.501259	1.01627	2.02268	0.0422861	-1.77708	0.291773	0.0106392
hsa-miR-33a-3p.SNPC	PPP1R14D	-0.872152	1.01627	2.02268	0.0422861	-1.30172	0.405642	0.0108358
hsa-miR-33a-3p.SNPC	VAPA	-0.637338	1.01627	2.02268	0.0422861	-1.23739	0.424139	0.0110664
hsa-miR-33a-3p.SNPC	LYZL4	-0.732462	1.01627	2.02268	0.0422861	-0.916653	0.529736	0.0111585
hsa-miR-33a-3p.SNPC	FGFBP3	-0.619679	1.01627	2.02268	0.0422861	-1.01943	0.493312	0.0112016
hsa-miR-33a-3p.SNPC	NUF2	-0.561228	1.01627	2.02268	0.0422861	-0.581902	0.668082	0.0114401
hsa-miR-33a-3p.SNPC	ARHGAP19	-0.691871	1.01627	2.02268	0.0422861	-0.450364	0.731858	0.0116716
hsa-miR-33a-3p.SNPC	POT1	-0.61224	1.01627	2.02268	0.0422861	-0.830815	0.562212	0.0116912
hsa-miR-33a-3p.SNPC	AC011513.3	-0.629413	1.01627	2.02268	0.0422861	-1.14343	0.452684	0.0119952
hsa-miR-33a-3p.SNPC	RPL37	-0.679085	1.01627	2.02268	0.0422861	-0.680748	0.623842	0.0129475
hsa-miR-33a-3p.SNPC	GPCPD1	-0.546571	1.01627	2.02268	0.0422861	-1.16122	0.447135	0.0133815
hsa-miR-33a-3p.SNPC	SCLT1	-0.711771	1.01627	2.02268	0.0422861	-0.58536	0.666483	0.0140723
hsa-miR-33a-3p.SNPC	MDH1	-0.601127	1.01627	2.02268	0.0422861	-0.835379	0.560436	0.0141717
hsa-miR-33a-3p.SNPC	KHDRBS3	-0.634762	1.01627	2.02268	0.0422861	-0.823815	0.564946	0.01631
hsa-miR-33a-3p.SNPC	CLEC11A	-0.688426	1.01627	2.02268	0.0422861	-1.0138	0.495239	0.0164119
hsa-miR-33a-3p.SNPC	RPL13	-0.643425	1.01627	2.02268	0.0422861	-0.715013	0.609199	0.0175712
hsa-miR-33a-3p.SNPC	LGALS9C	-0.713316	1.01627	2.02268	0.0422861	-3.64684	0.0798349	0.0180387
hsa-miR-33a-3p.SNPC	PGAP3	-0.598544	1.01627	2.02268	0.0422861	-0.780943	0.581986	0.0185984
hsa-miR-33a-3p.SNPC	TTC7B	-0.779028	1.01627	2.02268	0.0422861	-0.922134	0.527728	0.0187316
hsa-miR-33a-3p.SNPC	CASP4	-0.637624	1.01627	2.02268	0.0422861	-0.793085	0.577109	0.0195497
hsa-miR-33a-3p.SNPC	EMC2	-0.712367	1.01627	2.02268	0.0422861	-0.457675	0.728159	0.0213764
hsa-miR-33a-3p.SNPC	CSTA	-0.649474	1.01627	2.02268	0.0422861	-2.7485	0.148805	0.0222592
hsa-miR-33a-3p.SNPC	TCHH	-0.656	1.01627	2.02268	0.0422861	-2.50667	0.175962	0.0228285
hsa-miR-33a-3p.SNPC	GRIN3B	-0.562181	1.01627	2.02268	0.0422861	-1.9399	0.260635	0.023304
hsa-miR-33a-3p.SNPC	C10orf10	-0.540904	1.01627	2.02268	0.0422861	-1.54737	0.342133	0.0242096
hsa-miR-33a-3p.SNPC	AGR3	-0.56062	1.01627	2.02268	0.0422861	-0.697738	0.616538	0.0242239
hsa-miR-33a-3p.SNPC	LYRM9	-0.555316	1.01627	2.02268	0.0422861	-1.03463	0.48814	0.0247015
hsa-miR-33a-3p.SNPC	C16orf45	-0.77333	1.01627	2.02268	0.0422861	-1.67098	0.31404	0.0257409
hsa-miR-33a-3p.SNPC	TACR2	-0.808704	1.01627	2.02268	0.0422861	-1.42012	0.373682	0.0268834
hsa-miR-33a-3p.SNPC	MUC13	-0.536133	1.01627	2.02268	0.0422861	-0.840599	0.558412	0.0274796
hsa-miR-33a-3p.SNPC	CLDN6	-0.519081	1.01627	2.02268	0.0422861	-2.09618	0.233876	0.0285295
hsa-miR-33a-3p.SNPC	TBCA	-0.742535	1.01627	2.02268	0.0422861	-0.369073	0.77428	0.0291367
hsa-miR-33a-3p.SNPC	C9orf72	-0.676378	1.01627	2.02268	0.0422861	-0.798965	0.574761	0.0294946
hsa-miR-33a-3p.SNPC	TBC1D31	-0.539655	1.01627	2.02268	0.0422861	-0.470507	0.721711	0.0297
hsa-miR-33a-3p.SNPC	BRI3	-0.627607	1.01627	2.02268	0.0422861	-0.553082	0.681562	0.0297663
hsa-miR-33a-3p.SNPC	UGP2	-0.60564	1.01627	2.02268	0.0422861	-0.628108	0.647025	0.0301162
hsa-miR-33a-3p.SNPC	PLA2G4C	-0.600283	1.01627	2.02268	0.0422861	-1.13676	0.454779	0.0313649
hsa-miR-33a-3p.SNPC	PRKCSH	-0.673499	1.01627	2.02268	0.0422861	-0.383271	0.766697	0.0315324
hsa-miR-33a-3p.SNPC	APOM	-0.899827	1.01627	2.02268	0.0422861	-0.461038	0.726463	0.03213
hsa-miR-33a-3p.SNPC	RAMP1	-0.699152	1.01627	2.02268	0.0422861	-1.00229	0.499206	0.0333527
hsa-miR-33a-3p.SNPC	HERC6	-0.503405	1.01627	2.02268	0.0422861	-1.02923	0.48997	0.0337864
hsa-miR-33a-3p.SNPC	CBLB	-0.52836	1.01627	2.02268	0.0422861	-0.932678	0.523885	0.0341203
hsa-miR-33a-3p.SNPC	EIF3F	-0.597803	1.01627	2.02268	0.0422861	-0.550853	0.682617	0.0351106
hsa-miR-33a-3p.SNPC	SKAP1	-0.88187	1.01627	2.02268	0.0422861	-1.59592	0.330811	0.0355291
hsa-miR-33a-3p.SNPC	C4orf33	-0.687615	1.01627	2.02268	0.0422861	-0.884073	0.541835	0.0357699
hsa-miR-33a-3p.SNPC	FAHD2B	-0.684264	1.01627	2.02268	0.0422861	-0.862928	0.549835	0.0368096
hsa-miR-33a-3p.SNPC	NFYC	-0.721887	1.01627	2.02268	0.0422861	-0.444885	0.734643	0.0374124
hsa-miR-33a-3p.SNPC	PLSCR1	-0.604112	1.01627	2.02268	0.0422861	-0.658559	0.633511	0.0376857
hsa-miR-33a-3p.SNPC	MAT2B	-0.703361	1.01627	2.02268	0.0422861	-0.385727	0.765393	0.038762
hsa-miR-33a-3p.SNPC	EXOC1	-0.635056	1.01627	2.02268	0.0422861	-0.591537	0.663636	0.0387641
hsa-miR-33a-3p.SNPC	RPL31	-0.655944	1.01627	2.02268	0.0422861	-0.494199	0.709956	0.0388916
hsa-miR-33a-3p.SNPC	ORC3	-0.584164	1.01627	2.02268	0.0422861	-0.433479	0.740474	0.0400434
hsa-miR-33a-3p.SNPC	OSR2	-0.619166	1.01627	2.02268	0.0422861	-0.840866	0.558308	0.0403919
hsa-miR-33a-3p.SNPC	PFDN1	-0.727234	1.01627	2.02268	0.0422861	-0.374204	0.771531	0.0408747
hsa-miR-33a-3p.SNPC	C4A	-0.500047	1.01627	2.02268	0.0422861	-2.969	0.127715	0.0410265
hsa-miR-33a-3p.SNPC	THNSL1	-0.714277	1.01627	2.02268	0.0422861	-0.509952	0.702246	0.0411077
hsa-miR-33a-3p.SNPC	TBC1D1	-0.677871	1.01627	2.02268	0.0422861	-0.572607	0.6724	0.0412989
hsa-miR-33a-3p.SNPC	ATP6V1B2	-0.64041	1.01627	2.02268	0.0422861	-0.47268	0.720625	0.0425604
hsa-miR-33a-3p.SNPC	CFAP53	-0.589924	1.01627	2.02268	0.0422861	-2.84135	0.139531	0.0427322
hsa-miR-33a-3p.SNPC	BACE2	-0.698401	1.01627	2.02268	0.0422861	-0.547653	0.684132	0.0427884
hsa-miR-33a-3p.SNPC	TCF24	-0.545052	1.01627	2.02268	0.0422861	-1.96424	0.256274	0.0429352
hsa-miR-33a-3p.SNPC	SNX24	-0.807548	1.01627	2.02268	0.0422861	-0.720493	0.60689	0.0434439
hsa-miR-33a-3p.SNPC	CATSPER3	-0.554736	1.01627	2.02268	0.0422861	-1.22524	0.427727	0.043478
hsa-miR-33a-3p.SNPC	FRA10AC1	-0.700158	1.01627	2.02268	0.0422861	-0.65178	0.636494	0.0440909
hsa-miR-33a-3p.SNPC	RPS9	-0.657153	1.01627	2.02268	0.0422861	-0.457267	0.728365	0.0443903
hsa-miR-33a-3p.SNPC	RBKS	-0.66633	1.01627	2.02268	0.0422861	-0.86639	0.548518	0.0447064
hsa-miR-33a-3p.SNPC	CPSF4L	-0.787437	1.01627	2.02268	0.0422861	-1.28466	0.410466	0.0453932
hsa-miR-33a-3p.SNPC	DHX40	-0.606619	1.01627	2.02268	0.0422861	-0.413956	0.750563	0.0461538
hsa-miR-33a-3p.SNPC	RPL30	-0.682501	1.01627	2.02268	0.0422861	-0.353237	0.782826	0.0467936
hsa-miR-33a-3p.SNPC	PHYH	-0.520359	1.01627	2.02268	0.0422861	-0.72999	0.602908	0.0471833
hsa-miR-33a-3p.SNPC	SHC2	-0.52806	1.01627	2.02268	0.0422861	-1.27529	0.413141	0.0476349
hsa-miR-33a-3p.SNPC	NUCB1	-0.740421	1.01627	2.02268	0.0422861	-0.284319	0.821129	0.0489404
hsa-miR-33a-3p.SNPC	SPRR1B	-0.567631	1.01627	2.02268	0.0422861	-0.866987	0.548291	0.0492381
hsa-miR-33a-3p.SNPC	ZNF766	-0.67128	1.01627	2.02268	0.0422861	-0.629602	0.646355	0.0498679
hsa-miR-3687	C11orf94	-0.565495	-2.00086	0.249851	7.17e-05	2.78708	6.90231	0.000545885
hsa-miR-3687	ADORA2A	-0.760083	-2.00086	0.249851	7.17e-05	3.52615	11.5207	0.000775543
hsa-miR-3687	AC090154.1	-0.88654	-2.00086	0.249851	7.17e-05	1.49839	2.82528	0.00174495
hsa-miR-3687	TUBA3D	-0.808308	-2.00086	0.249851	7.17e-05	1.88091	3.68308	0.00193105
hsa-miR-3687	ITGA6	-0.744904	-2.00086	0.249851	7.17e-05	1.3763	2.59602	0.0029146
hsa-miR-3687	HPCA	-0.634144	-2.00086	0.249851	7.17e-05	2.01038	4.02889	0.00296318
hsa-miR-3687	TMEM158	-0.732157	-2.00086	0.249851	7.17e-05	2.49965	5.65549	0.008205
hsa-miR-3687	KRTAP5-9	-0.744247	-2.00086	0.249851	7.17e-05	1.15597	2.22834	0.00880547
hsa-miR-3687	AMDHD1	-0.642727	-2.00086	0.249851	7.17e-05	1.66684	3.17519	0.0109868
hsa-miR-3687	OR2A7	-0.713215	-2.00086	0.249851	7.17e-05	0.754779	1.68737	0.0113972
hsa-miR-3687	CMTM1	-0.615307	-2.00086	0.249851	7.17e-05	2.12763	4.36998	0.0119492
hsa-miR-3687	HIST1H1E	-0.500653	-2.00086	0.249851	7.17e-05	2.23652	4.71259	0.0121986
hsa-miR-3687	DRICH1	-0.688454	-2.00086	0.249851	7.17e-05	1.9334	3.81955	0.0125758
hsa-miR-3687	FAM135A	-0.922109	-2.00086	0.249851	7.17e-05	0.433983	1.35096	0.0128927
hsa-miR-3687	C3orf49	-0.578023	-2.00086	0.249851	7.17e-05	2.09427	4.27009	0.0159314
hsa-miR-3687	ACPT	-0.680617	-2.00086	0.249851	7.17e-05	2.01803	4.05032	0.0161
hsa-miR-3687	FMNL2	-0.884665	-2.00086	0.249851	7.17e-05	0.425881	1.34339	0.0164189
hsa-miR-3687	SOWAHA	-0.72924	-2.00086	0.249851	7.17e-05	1.38232	2.60688	0.0171797
hsa-miR-3687	USP35	-0.682344	-2.00086	0.249851	7.17e-05	0.756128	1.68895	0.0182828
hsa-miR-3687	P2RX1	-0.511185	-2.00086	0.249851	7.17e-05	2.90779	7.50469	0.020784
hsa-miR-3687	C5orf30	-0.748447	-2.00086	0.249851	7.17e-05	0.477058	1.3919	0.0214022
hsa-miR-3687	RCAN2	-0.855372	-2.00086	0.249851	7.17e-05	1.37776	2.59865	0.0219805
hsa-miR-3687	NPTXR	-0.763859	-2.00086	0.249851	7.17e-05	0.868835	1.82619	0.0220099
hsa-miR-3687	SLC19A2	-0.857764	-2.00086	0.249851	7.17e-05	0.497864	1.41212	0.0228158
hsa-miR-3687	BTAF1	-0.770408	-2.00086	0.249851	7.17e-05	0.335528	1.26184	0.0237545
hsa-miR-3687	ANGPTL4	-0.742217	-2.00086	0.249851	7.17e-05	2.22793	4.6846	0.0242935
hsa-miR-3687	CCDC83	-0.880634	-2.00086	0.249851	7.17e-05	1.38129	2.60501	0.0245003
hsa-miR-3687	FAM69A	-0.779743	-2.00086	0.249851	7.17e-05	0.622503	1.53954	0.0249307
hsa-miR-3687	MTSS1L	-0.91444	-2.00086	0.249851	7.17e-05	0.696491	1.62056	0.0251833
hsa-miR-3687	ZDHHC20	-0.818099	-2.00086	0.249851	7.17e-05	1.01349	2.01879	0.0254954
hsa-miR-3687	PODXL	-0.723507	-2.00086	0.249851	7.17e-05	0.507842	1.42192	0.025629
hsa-miR-3687	MPP6	-0.717466	-2.00086	0.249851	7.17e-05	0.633853	1.5517	0.0276839
hsa-miR-3687	MIF	-0.772488	-2.00086	0.249851	7.17e-05	1.61426	3.06155	0.0287231
hsa-miR-3687	ARHGAP8	-0.896292	-2.00086	0.249851	7.17e-05	0.561091	1.47539	0.029986
hsa-miR-3687	SPRN	-0.577562	-2.00086	0.249851	7.17e-05	0.574266	1.48892	0.0317798
hsa-miR-3687	NUTM2F	-0.701019	-2.00086	0.249851	7.17e-05	2.33654	5.05088	0.0318397
hsa-miR-3687	PM20D1	-0.947964	-2.00086	0.249851	7.17e-05	1.4501	2.73226	0.0324518
hsa-miR-3687	CTSE	-0.753443	-2.00086	0.249851	7.17e-05	0.932847	1.90904	0.0330075
hsa-miR-3687	CDRT1	-0.8152	-2.00086	0.249851	7.17e-05	0.718371	1.64532	0.0334981
hsa-miR-3687	CANX	-0.723396	-2.00086	0.249851	7.17e-05	0.308045	1.23803	0.0338709
hsa-miR-3687	ERMAP	-0.721822	-2.00086	0.249851	7.17e-05	0.609493	1.52572	0.0341965
hsa-miR-3687	BRINP2	-0.773717	-2.00086	0.249851	7.17e-05	2.47632	5.56475	0.035759
hsa-miR-3687	GPR135	-0.782981	-2.00086	0.249851	7.17e-05	1.15204	2.22228	0.0375471
hsa-miR-3687	SLC26A2	-0.738996	-2.00086	0.249851	7.17e-05	0.93001	1.90529	0.0377979
hsa-miR-3687	PPAP2A	-0.752166	-2.00086	0.249851	7.17e-05	1.70217	3.2539	0.0382007
hsa-miR-3687	GPR78	-0.576042	-2.00086	0.249851	7.17e-05	1.77986	3.43392	0.0387598
hsa-miR-3687	OCRL	-0.77075	-2.00086	0.249851	7.17e-05	0.317576	1.24623	0.038911
hsa-miR-3687	YOD1	-0.847185	-2.00086	0.249851	7.17e-05	0.493169	1.40753	0.0391215
hsa-miR-3687	NFKBIA	-0.926909	-2.00086	0.249851	7.17e-05	0.35097	1.27542	0.0397962
hsa-miR-3687	TRPM5	-0.732334	-2.00086	0.249851	7.17e-05	0.915828	1.88665	0.0419749
hsa-miR-3687	RCN3	-0.750461	-2.00086	0.249851	7.17e-05	0.370983	1.29323	0.0424298
hsa-miR-3687	NR2F1	-0.750004	-2.00086	0.249851	7.17e-05	0.832931	1.7813	0.0428642
hsa-miR-3687	IPO4	-0.708885	-2.00086	0.249851	7.17e-05	1.34661	2.54314	0.043122
hsa-miR-3687	S1PR4	-0.681193	-2.00086	0.249851	7.17e-05	0.730426	1.65913	0.0434104
hsa-miR-3687	DGKE	-0.596462	-2.00086	0.249851	7.17e-05	0.577821	1.49259	0.0437206
hsa-miR-3687	FASN	-0.702651	-2.00086	0.249851	7.17e-05	1.05302	2.07487	0.0442279
hsa-miR-3687	GPR156	-0.599698	-2.00086	0.249851	7.17e-05	1.01372	2.01911	0.0446961
hsa-miR-3687	BHLHA15	-0.759837	-2.00086	0.249851	7.17e-05	0.583882	1.49888	0.0449811
hsa-miR-3687	B4GALT6	-0.643377	-2.00086	0.249851	7.17e-05	1.0103	2.01433	0.0452097
hsa-miR-3687	TAOK1	-0.962122	-2.00086	0.249851	7.17e-05	0.309017	1.23886	0.0472051
hsa-miR-3687	C4orf48	-0.524119	-2.00086	0.249851	7.17e-05	0.630983	1.54862	0.0479034
hsa-miR-3687	ITPKB	-0.69824	-2.00086	0.249851	7.17e-05	0.479818	1.39457	0.0485045
hsa-miR-3687	SLC25A43	-0.768677	-2.00086	0.249851	7.17e-05	0.655466	1.57512	0.0489282
hsa-miR-3687	TGIF2	-0.707713	-2.00086	0.249851	7.17e-05	0.407334	1.32623	0.0497977
hsa-miR-3687	EFNB3	-0.88245	-2.00086	0.249851	7.17e-05	2.38183	5.21197	0.0498673
hsa-miR-3911	DEFB1	-0.569674	1.06752	2.09582	0.0460286	-1.79353	0.288465	0.000279775
hsa-miR-3911	RPL41	-0.553907	1.06752	2.09582	0.0460286	-1.93971	0.260668	0.00035585
hsa-miR-3911	CD79A	-0.53449	1.06752	2.09582	0.0460286	-2.89399	0.134531	0.00171575
hsa-miR-3911	RPL12	-0.55388	1.06752	2.09582	0.0460286	-1.42288	0.372968	0.00210309
hsa-miR-3911	RP11-54C4.3	-0.551441	1.06752	2.09582	0.0460286	-0.908008	0.53292	0.00263238
hsa-miR-3911	KRT86	-0.724351	1.06752	2.09582	0.0460286	-1.77763	0.291661	0.00294053
hsa-miR-3911	TMEM178A	-0.532695	1.06752	2.09582	0.0460286	-2.08504	0.235689	0.00358143
hsa-miR-3911	UBE2L6	-0.547473	1.06752	2.09582	0.0460286	-2.71543	0.152256	0.00381772
hsa-miR-3911	NDUFA4L2	-0.519903	1.06752	2.09582	0.0460286	-2.26975	0.207366	0.00626897
hsa-miR-3911	LYL1	-0.553958	1.06752	2.09582	0.0460286	-1.89571	0.268741	0.00736986
hsa-miR-3911	C1orf105	-0.578246	1.06752	2.09582	0.0460286	-1.66687	0.314937	0.00992145
hsa-miR-3911	HPD	-0.606036	1.06752	2.09582	0.0460286	-1.77708	0.291773	0.0106392
hsa-miR-3911	PPP1R14D	-0.530188	1.06752	2.09582	0.0460286	-1.30172	0.405642	0.0108358
hsa-miR-3911	FGFBP3	-0.693971	1.06752	2.09582	0.0460286	-1.01943	0.493312	0.0112016
hsa-miR-3911	NUF2	-0.785669	1.06752	2.09582	0.0460286	-0.581902	0.668082	0.0114401
hsa-miR-3911	ARHGAP19	-0.717914	1.06752	2.09582	0.0460286	-0.450364	0.731858	0.0116716
hsa-miR-3911	POT1	-0.528474	1.06752	2.09582	0.0460286	-0.830815	0.562212	0.0116912
hsa-miR-3911	AC011513.3	-0.629225	1.06752	2.09582	0.0460286	-1.14343	0.452684	0.0119952
hsa-miR-3911	RPL37	-0.543434	1.06752	2.09582	0.0460286	-0.680748	0.623842	0.0129475
hsa-miR-3911	SCLT1	-0.591604	1.06752	2.09582	0.0460286	-0.58536	0.666483	0.0140723
hsa-miR-3911	KHDRBS3	-0.531771	1.06752	2.09582	0.0460286	-0.823815	0.564946	0.01631
hsa-miR-3911	CLEC11A	-0.675963	1.06752	2.09582	0.0460286	-1.0138	0.495239	0.0164119
hsa-miR-3911	LGALS9C	-0.559328	1.06752	2.09582	0.0460286	-3.64684	0.0798349	0.0180387
hsa-miR-3911	TTC7B	-0.549336	1.06752	2.09582	0.0460286	-0.922134	0.527728	0.0187316
hsa-miR-3911	GRIN3B	-0.555886	1.06752	2.09582	0.0460286	-1.9399	0.260635	0.023304
hsa-miR-3911	C16orf45	-0.537547	1.06752	2.09582	0.0460286	-1.67098	0.31404	0.0257409
hsa-miR-3911	ZNF256	-0.546135	1.06752	2.09582	0.0460286	-1.81237	0.284722	0.028293
hsa-miR-3911	TBCA	-0.502696	1.06752	2.09582	0.0460286	-0.369073	0.77428	0.0291367
hsa-miR-3911	TBC1D31	-0.785467	1.06752	2.09582	0.0460286	-0.470507	0.721711	0.0297
hsa-miR-3911	BRI3	-0.504113	1.06752	2.09582	0.0460286	-0.553082	0.681562	0.0297663
hsa-miR-3911	PLA2G4C	-0.551978	1.06752	2.09582	0.0460286	-1.13676	0.454779	0.0313649
hsa-miR-3911	ZMYND12	-0.521264	1.06752	2.09582	0.0460286	-1.529	0.346518	0.0314081
hsa-miR-3911	PRKCSH	-0.759338	1.06752	2.09582	0.0460286	-0.383271	0.766697	0.0315324
hsa-miR-3911	RAMP1	-0.643222	1.06752	2.09582	0.0460286	-1.00229	0.499206	0.0333527
hsa-miR-3911	KLLN	-0.542598	1.06752	2.09582	0.0460286	-1.53902	0.34412	0.0337203
hsa-miR-3911	SKAP1	-0.744339	1.06752	2.09582	0.0460286	-1.59592	0.330811	0.0355291
hsa-miR-3911	MAT2B	-0.579956	1.06752	2.09582	0.0460286	-0.385727	0.765393	0.038762
hsa-miR-3911	ORC3	-0.562532	1.06752	2.09582	0.0460286	-0.433479	0.740474	0.0400434
hsa-miR-3911	PFDN1	-0.551593	1.06752	2.09582	0.0460286	-0.374204	0.771531	0.0408747
hsa-miR-3911	C4A	-0.531729	1.06752	2.09582	0.0460286	-2.969	0.127715	0.0410265
hsa-miR-3911	THNSL1	-0.567869	1.06752	2.09582	0.0460286	-0.509952	0.702246	0.0411077
hsa-miR-3911	CFAP53	-0.549907	1.06752	2.09582	0.0460286	-2.84135	0.139531	0.0427322
hsa-miR-3911	SULT1E1	-0.518898	1.06752	2.09582	0.0460286	-0.755203	0.592463	0.0428595
hsa-miR-3911	TCF24	-0.52045	1.06752	2.09582	0.0460286	-1.96424	0.256274	0.0429352
hsa-miR-3911	CATSPER3	-0.507617	1.06752	2.09582	0.0460286	-1.22524	0.427727	0.043478
hsa-miR-3911	CPSF4L	-0.743342	1.06752	2.09582	0.0460286	-1.28466	0.410466	0.0453932
hsa-miR-3911	SHC2	-0.56903	1.06752	2.09582	0.0460286	-1.27529	0.413141	0.0476349
hsa-miR-3911	NUCB1	-0.600653	1.06752	2.09582	0.0460286	-0.284319	0.821129	0.0489404
hsa-miR-4261	KRT86	-0.651325	1.86398	3.64011	0.00201595	-1.77763	0.291661	0.00294053
hsa-miR-4261	PPP1R14D	-0.632876	1.86398	3.64011	0.00201595	-1.30172	0.405642	0.0108358
hsa-miR-4261	FGFBP3	-0.585814	1.86398	3.64011	0.00201595	-1.01943	0.493312	0.0112016
hsa-miR-4261	NUF2	-0.659884	1.86398	3.64011	0.00201595	-0.581902	0.668082	0.0114401
hsa-miR-4261	ARHGAP19	-0.709604	1.86398	3.64011	0.00201595	-0.450364	0.731858	0.0116716
hsa-miR-4261	CLEC11A	-0.606363	1.86398	3.64011	0.00201595	-1.0138	0.495239	0.0164119
hsa-miR-4261	UPK3A	-0.611775	1.86398	3.64011	0.00201595	-1.58776	0.332688	0.0187394
hsa-miR-4261	TBCA	-0.610866	1.86398	3.64011	0.00201595	-0.369073	0.77428	0.0291367
hsa-miR-4261	TBC1D31	-0.668079	1.86398	3.64011	0.00201595	-0.470507	0.721711	0.0297
hsa-miR-4261	PRKCSH	-0.616207	1.86398	3.64011	0.00201595	-0.383271	0.766697	0.0315324
hsa-miR-4261	RAMP1	-0.698478	1.86398	3.64011	0.00201595	-1.00229	0.499206	0.0333527
hsa-miR-4261	SKAP1	-0.780893	1.86398	3.64011	0.00201595	-1.59592	0.330811	0.0355291
hsa-miR-4261	CATSPER3	-0.633674	1.86398	3.64011	0.00201595	-1.22524	0.427727	0.043478
hsa-miR-4261	CPSF4L	-0.722142	1.86398	3.64011	0.00201595	-1.28466	0.410466	0.0453932
hsa-miR-4429	C11orf94	-0.717861	-0.819571	0.56661	0.0146054	2.78708	6.90231	0.000545885
hsa-miR-4429	ADORA2A	-0.96082	-0.819571	0.56661	0.0146054	3.52615	11.5207	0.000775543
hsa-miR-4429	AC090154.1	-0.913604	-0.819571	0.56661	0.0146054	1.49839	2.82528	0.00174495
hsa-miR-4429	TUBA3D	-0.843402	-0.819571	0.56661	0.0146054	1.88091	3.68308	0.00193105
hsa-miR-4429	ITGA6	-0.786569	-0.819571	0.56661	0.0146054	1.3763	2.59602	0.0029146
hsa-miR-4429	HPCA	-0.805434	-0.819571	0.56661	0.0146054	2.01038	4.02889	0.00296318
hsa-miR-4429	TMEM158	-0.82227	-0.819571	0.56661	0.0146054	2.49965	5.65549	0.008205
hsa-miR-4429	KRTAP5-9	-0.917211	-0.819571	0.56661	0.0146054	1.15597	2.22834	0.00880547
hsa-miR-4429	AMDHD1	-0.727567	-0.819571	0.56661	0.0146054	1.66684	3.17519	0.0109868
hsa-miR-4429	OR2A7	-0.778282	-0.819571	0.56661	0.0146054	0.754779	1.68737	0.0113972
hsa-miR-4429	CMTM1	-0.669041	-0.819571	0.56661	0.0146054	2.12763	4.36998	0.0119492
hsa-miR-4429	HIST1H1E	-0.581397	-0.819571	0.56661	0.0146054	2.23652	4.71259	0.0121986
hsa-miR-4429	DRICH1	-0.695314	-0.819571	0.56661	0.0146054	1.9334	3.81955	0.0125758
hsa-miR-4429	FAM135A	-0.91366	-0.819571	0.56661	0.0146054	0.433983	1.35096	0.0128927
hsa-miR-4429	CALB2	-0.785576	-0.819571	0.56661	0.0146054	1.12588	2.18235	0.0154262
hsa-miR-4429	C3orf49	-0.79998	-0.819571	0.56661	0.0146054	2.09427	4.27009	0.0159314
hsa-miR-4429	ACPT	-0.688904	-0.819571	0.56661	0.0146054	2.01803	4.05032	0.0161
hsa-miR-4429	FMNL2	-0.914602	-0.819571	0.56661	0.0146054	0.425881	1.34339	0.0164189
hsa-miR-4429	SOWAHA	-0.760988	-0.819571	0.56661	0.0146054	1.38232	2.60688	0.0171797
hsa-miR-4429	USP35	-0.815657	-0.819571	0.56661	0.0146054	0.756128	1.68895	0.0182828
hsa-miR-4429	C5orf30	-0.989631	-0.819571	0.56661	0.0146054	0.477058	1.3919	0.0214022
hsa-miR-4429	RCAN2	-0.906644	-0.819571	0.56661	0.0146054	1.37776	2.59865	0.0219805
hsa-miR-4429	NPTXR	-0.787791	-0.819571	0.56661	0.0146054	0.868835	1.82619	0.0220099
hsa-miR-4429	SLC19A2	-0.864873	-0.819571	0.56661	0.0146054	0.497864	1.41212	0.0228158
hsa-miR-4429	RAB19	-0.569352	-0.819571	0.56661	0.0146054	2.04677	4.13181	0.0228251
hsa-miR-4429	BTAF1	-0.841402	-0.819571	0.56661	0.0146054	0.335528	1.26184	0.0237545
hsa-miR-4429	ANGPTL4	-0.832226	-0.819571	0.56661	0.0146054	2.22793	4.6846	0.0242935
hsa-miR-4429	CCDC83	-0.86044	-0.819571	0.56661	0.0146054	1.38129	2.60501	0.0245003
hsa-miR-4429	FAM69A	-0.886163	-0.819571	0.56661	0.0146054	0.622503	1.53954	0.0249307
hsa-miR-4429	MTSS1L	-0.81843	-0.819571	0.56661	0.0146054	0.696491	1.62056	0.0251833
hsa-miR-4429	ZDHHC20	-0.782238	-0.819571	0.56661	0.0146054	1.01349	2.01879	0.0254954
hsa-miR-4429	PODXL	-0.885949	-0.819571	0.56661	0.0146054	0.507842	1.42192	0.025629
hsa-miR-4429	MPP6	-0.770087	-0.819571	0.56661	0.0146054	0.633853	1.5517	0.0276839
hsa-miR-4429	MIF	-0.801453	-0.819571	0.56661	0.0146054	1.61426	3.06155	0.0287231
hsa-miR-4429	ARHGAP8	-0.822154	-0.819571	0.56661	0.0146054	0.561091	1.47539	0.029986
hsa-miR-4429	SPRN	-0.920409	-0.819571	0.56661	0.0146054	0.574266	1.48892	0.0317798
hsa-miR-4429	NUTM2F	-0.81012	-0.819571	0.56661	0.0146054	2.33654	5.05088	0.0318397
hsa-miR-4429	PM20D1	-0.917622	-0.819571	0.56661	0.0146054	1.4501	2.73226	0.0324518
hsa-miR-4429	CTSE	-0.807816	-0.819571	0.56661	0.0146054	0.932847	1.90904	0.0330075
hsa-miR-4429	CDRT1	-0.921338	-0.819571	0.56661	0.0146054	0.718371	1.64532	0.0334981
hsa-miR-4429	CANX	-0.83909	-0.819571	0.56661	0.0146054	0.308045	1.23803	0.0338709
hsa-miR-4429	ERMAP	-0.965965	-0.819571	0.56661	0.0146054	0.609493	1.52572	0.0341965
hsa-miR-4429	BRINP2	-0.883574	-0.819571	0.56661	0.0146054	2.47632	5.56475	0.035759
hsa-miR-4429	GPR135	-0.737562	-0.819571	0.56661	0.0146054	1.15204	2.22228	0.0375471
hsa-miR-4429	SLC26A2	-0.690686	-0.819571	0.56661	0.0146054	0.93001	1.90529	0.0377979
hsa-miR-4429	PPAP2A	-0.859134	-0.819571	0.56661	0.0146054	1.70217	3.2539	0.0382007
hsa-miR-4429	GPR78	-0.777736	-0.819571	0.56661	0.0146054	1.77986	3.43392	0.0387598
hsa-miR-4429	OCRL	-0.925171	-0.819571	0.56661	0.0146054	0.317576	1.24623	0.038911
hsa-miR-4429	YOD1	-0.84977	-0.819571	0.56661	0.0146054	0.493169	1.40753	0.0391215
hsa-miR-4429	PTMA	-0.569319	-0.819571	0.56661	0.0146054	0.979748	1.97212	0.0397077
hsa-miR-4429	NFKBIA	-0.866762	-0.819571	0.56661	0.0146054	0.35097	1.27542	0.0397962
hsa-miR-4429	TRPM5	-0.703283	-0.819571	0.56661	0.0146054	0.915828	1.88665	0.0419749
hsa-miR-4429	RCN3	-0.866906	-0.819571	0.56661	0.0146054	0.370983	1.29323	0.0424298
hsa-miR-4429	NR2F1	-0.815941	-0.819571	0.56661	0.0146054	0.832931	1.7813	0.0428642
hsa-miR-4429	IPO4	-0.84586	-0.819571	0.56661	0.0146054	1.34661	2.54314	0.043122
hsa-miR-4429	S1PR4	-0.850951	-0.819571	0.56661	0.0146054	0.730426	1.65913	0.0434104
hsa-miR-4429	DGKE	-0.7468	-0.819571	0.56661	0.0146054	0.577821	1.49259	0.0437206
hsa-miR-4429	FASN	-0.694389	-0.819571	0.56661	0.0146054	1.05302	2.07487	0.0442279
hsa-miR-4429	GPR156	-0.93261	-0.819571	0.56661	0.0146054	1.01372	2.01911	0.0446961
hsa-miR-4429	BHLHA15	-0.808217	-0.819571	0.56661	0.0146054	0.583882	1.49888	0.0449811
hsa-miR-4429	B4GALT6	-0.661256	-0.819571	0.56661	0.0146054	1.0103	2.01433	0.0452097
hsa-miR-4429	TAOK1	-0.789911	-0.819571	0.56661	0.0146054	0.309017	1.23886	0.0472051
hsa-miR-4429	C4orf48	-0.879461	-0.819571	0.56661	0.0146054	0.630983	1.54862	0.0479034
hsa-miR-4429	ITPKB	-0.828034	-0.819571	0.56661	0.0146054	0.479818	1.39457	0.0485045
hsa-miR-4429	SLC25A43	-0.758466	-0.819571	0.56661	0.0146054	0.655466	1.57512	0.0489282
hsa-miR-4429	TGIF2	-0.852755	-0.819571	0.56661	0.0146054	0.407334	1.32623	0.0497977
hsa-miR-4429	EFNB3	-0.884248	-0.819571	0.56661	0.0146054	2.38183	5.21197	0.0498673
hsa-miR-4429	NDUFA7	-0.830568	-0.819571	0.56661	0.0146054	1.65336	3.14566	0.0499135
hsa-miR-4466	C11orf94	-0.587608	-1.81871	0.283474	2.38e-05	2.78708	6.90231	0.000545885
hsa-miR-4466	ADORA2A	-0.771303	-1.81871	0.283474	2.38e-05	3.52615	11.5207	0.000775543
hsa-miR-4466	AC090154.1	-0.842458	-1.81871	0.283474	2.38e-05	1.49839	2.82528	0.00174495
hsa-miR-4466	TUBA3D	-0.825003	-1.81871	0.283474	2.38e-05	1.88091	3.68308	0.00193105
hsa-miR-4466	ITGA6	-0.673982	-1.81871	0.283474	2.38e-05	1.3763	2.59602	0.0029146
hsa-miR-4466	HPCA	-0.709951	-1.81871	0.283474	2.38e-05	2.01038	4.02889	0.00296318
hsa-miR-4466	TMEM158	-0.718533	-1.81871	0.283474	2.38e-05	2.49965	5.65549	0.008205
hsa-miR-4466	KRTAP5-9	-0.683384	-1.81871	0.283474	2.38e-05	1.15597	2.22834	0.00880547
hsa-miR-4466	AMDHD1	-0.607919	-1.81871	0.283474	2.38e-05	1.66684	3.17519	0.0109868
hsa-miR-4466	OR2A7	-0.900022	-1.81871	0.283474	2.38e-05	0.754779	1.68737	0.0113972
hsa-miR-4466	CMTM1	-0.618053	-1.81871	0.283474	2.38e-05	2.12763	4.36998	0.0119492
hsa-miR-4466	DRICH1	-0.722811	-1.81871	0.283474	2.38e-05	1.9334	3.81955	0.0125758
hsa-miR-4466	FAM135A	-0.856212	-1.81871	0.283474	2.38e-05	0.433983	1.35096	0.0128927
hsa-miR-4466	CALB2	-0.506485	-1.81871	0.283474	2.38e-05	1.12588	2.18235	0.0154262
hsa-miR-4466	C3orf49	-0.563639	-1.81871	0.283474	2.38e-05	2.09427	4.27009	0.0159314
hsa-miR-4466	ACPT	-0.709564	-1.81871	0.283474	2.38e-05	2.01803	4.05032	0.0161
hsa-miR-4466	FMNL2	-0.83749	-1.81871	0.283474	2.38e-05	0.425881	1.34339	0.0164189
hsa-miR-4466	SOWAHA	-0.65794	-1.81871	0.283474	2.38e-05	1.38232	2.60688	0.0171797
hsa-miR-4466	USP35	-0.554341	-1.81871	0.283474	2.38e-05	0.756128	1.68895	0.0182828
hsa-miR-4466	C5orf30	-0.798561	-1.81871	0.283474	2.38e-05	0.477058	1.3919	0.0214022
hsa-miR-4466	RCAN2	-0.847593	-1.81871	0.283474	2.38e-05	1.37776	2.59865	0.0219805
hsa-miR-4466	NPTXR	-0.664908	-1.81871	0.283474	2.38e-05	0.868835	1.82619	0.0220099
hsa-miR-4466	SLC19A2	-0.703447	-1.81871	0.283474	2.38e-05	0.497864	1.41212	0.0228158
hsa-miR-4466	BTAF1	-0.86426	-1.81871	0.283474	2.38e-05	0.335528	1.26184	0.0237545
hsa-miR-4466	ANGPTL4	-0.735569	-1.81871	0.283474	2.38e-05	2.22793	4.6846	0.0242935
hsa-miR-4466	CCDC83	-0.948751	-1.81871	0.283474	2.38e-05	1.38129	2.60501	0.0245003
hsa-miR-4466	FAM69A	-0.638603	-1.81871	0.283474	2.38e-05	0.622503	1.53954	0.0249307
hsa-miR-4466	MTSS1L	-0.758876	-1.81871	0.283474	2.38e-05	0.696491	1.62056	0.0251833
hsa-miR-4466	ZDHHC20	-0.619489	-1.81871	0.283474	2.38e-05	1.01349	2.01879	0.0254954
hsa-miR-4466	PODXL	-0.573439	-1.81871	0.283474	2.38e-05	0.507842	1.42192	0.025629
hsa-miR-4466	MPP6	-0.692784	-1.81871	0.283474	2.38e-05	0.633853	1.5517	0.0276839
hsa-miR-4466	MIF	-0.653192	-1.81871	0.283474	2.38e-05	1.61426	3.06155	0.0287231
hsa-miR-4466	ARHGAP8	-0.756646	-1.81871	0.283474	2.38e-05	0.561091	1.47539	0.029986
hsa-miR-4466	SPRN	-0.515162	-1.81871	0.283474	2.38e-05	0.574266	1.48892	0.0317798
hsa-miR-4466	NUTM2F	-0.623933	-1.81871	0.283474	2.38e-05	2.33654	5.05088	0.0318397
hsa-miR-4466	PM20D1	-0.925995	-1.81871	0.283474	2.38e-05	1.4501	2.73226	0.0324518
hsa-miR-4466	CTSE	-0.570852	-1.81871	0.283474	2.38e-05	0.932847	1.90904	0.0330075
hsa-miR-4466	CDRT1	-0.689874	-1.81871	0.283474	2.38e-05	0.718371	1.64532	0.0334981
hsa-miR-4466	CANX	-0.664883	-1.81871	0.283474	2.38e-05	0.308045	1.23803	0.0338709
hsa-miR-4466	ERMAP	-0.669599	-1.81871	0.283474	2.38e-05	0.609493	1.52572	0.0341965
hsa-miR-4466	BRINP2	-0.756192	-1.81871	0.283474	2.38e-05	2.47632	5.56475	0.035759
hsa-miR-4466	GPR135	-0.772438	-1.81871	0.283474	2.38e-05	1.15204	2.22228	0.0375471
hsa-miR-4466	SLC26A2	-0.58392	-1.81871	0.283474	2.38e-05	0.93001	1.90529	0.0377979
hsa-miR-4466	PPAP2A	-0.773616	-1.81871	0.283474	2.38e-05	1.70217	3.2539	0.0382007
hsa-miR-4466	GPR78	-0.579101	-1.81871	0.283474	2.38e-05	1.77986	3.43392	0.0387598
hsa-miR-4466	OCRL	-0.647999	-1.81871	0.283474	2.38e-05	0.317576	1.24623	0.038911
hsa-miR-4466	YOD1	-0.685578	-1.81871	0.283474	2.38e-05	0.493169	1.40753	0.0391215
hsa-miR-4466	NFKBIA	-0.795427	-1.81871	0.283474	2.38e-05	0.35097	1.27542	0.0397962
hsa-miR-4466	TRPM5	-0.558328	-1.81871	0.283474	2.38e-05	0.915828	1.88665	0.0419749
hsa-miR-4466	RCN3	-0.748181	-1.81871	0.283474	2.38e-05	0.370983	1.29323	0.0424298
hsa-miR-4466	NR2F1	-0.625157	-1.81871	0.283474	2.38e-05	0.832931	1.7813	0.0428642
hsa-miR-4466	IPO4	-0.599661	-1.81871	0.283474	2.38e-05	1.34661	2.54314	0.043122
hsa-miR-4466	S1PR4	-0.509216	-1.81871	0.283474	2.38e-05	0.730426	1.65913	0.0434104
hsa-miR-4466	DGKE	-0.517624	-1.81871	0.283474	2.38e-05	0.577821	1.49259	0.0437206
hsa-miR-4466	FASN	-0.511551	-1.81871	0.283474	2.38e-05	1.05302	2.07487	0.0442279
hsa-miR-4466	GPR156	-0.644647	-1.81871	0.283474	2.38e-05	1.01372	2.01911	0.0446961
hsa-miR-4466	BHLHA15	-0.56882	-1.81871	0.283474	2.38e-05	0.583882	1.49888	0.0449811
hsa-miR-4466	TAOK1	-0.963799	-1.81871	0.283474	2.38e-05	0.309017	1.23886	0.0472051
hsa-miR-4466	ITPKB	-0.681134	-1.81871	0.283474	2.38e-05	0.479818	1.39457	0.0485045
hsa-miR-4466	SLC25A43	-0.572119	-1.81871	0.283474	2.38e-05	0.655466	1.57512	0.0489282
hsa-miR-4466	TGIF2	-0.570089	-1.81871	0.283474	2.38e-05	0.407334	1.32623	0.0497977
hsa-miR-4466	EFNB3	-0.81328	-1.81871	0.283474	2.38e-05	2.38183	5.21197	0.0498673
hsa-miR-4705	C11orf94	-0.556358	-1.5933	0.331413	0.0387208	2.78708	6.90231	0.000545885
hsa-miR-4705	ADORA2A	-0.765948	-1.5933	0.331413	0.0387208	3.52615	11.5207	0.000775543
hsa-miR-4705	AC090154.1	-0.978165	-1.5933	0.331413	0.0387208	1.49839	2.82528	0.00174495
hsa-miR-4705	TUBA3D	-0.925297	-1.5933	0.331413	0.0387208	1.88091	3.68308	0.00193105
hsa-miR-4705	ITGA6	-0.95918	-1.5933	0.331413	0.0387208	1.3763	2.59602	0.0029146
hsa-miR-4705	TMEM158	-0.735701	-1.5933	0.331413	0.0387208	2.49965	5.65549	0.008205
hsa-miR-4705	KRTAP5-9	-0.9544	-1.5933	0.331413	0.0387208	1.15597	2.22834	0.00880547
hsa-miR-4705	OR2A7	-0.661163	-1.5933	0.331413	0.0387208	0.754779	1.68737	0.0113972
hsa-miR-4705	CMTM1	-0.580799	-1.5933	0.331413	0.0387208	2.12763	4.36998	0.0119492
hsa-miR-4705	DRICH1	-0.61815	-1.5933	0.331413	0.0387208	1.9334	3.81955	0.0125758
hsa-miR-4705	FAM135A	-0.956453	-1.5933	0.331413	0.0387208	0.433983	1.35096	0.0128927
hsa-miR-4705	C3orf49	-0.685218	-1.5933	0.331413	0.0387208	2.09427	4.27009	0.0159314
hsa-miR-4705	ACPT	-0.813848	-1.5933	0.331413	0.0387208	2.01803	4.05032	0.0161
hsa-miR-4705	FMNL2	-0.856908	-1.5933	0.331413	0.0387208	0.425881	1.34339	0.0164189
hsa-miR-4705	SOWAHA	-0.602268	-1.5933	0.331413	0.0387208	1.38232	2.60688	0.0171797
hsa-miR-4705	USP35	-0.74212	-1.5933	0.331413	0.0387208	0.756128	1.68895	0.0182828
hsa-miR-4705	C5orf30	-0.855047	-1.5933	0.331413	0.0387208	0.477058	1.3919	0.0214022
hsa-miR-4705	RCAN2	-0.762264	-1.5933	0.331413	0.0387208	1.37776	2.59865	0.0219805
hsa-miR-4705	NPTXR	-0.686429	-1.5933	0.331413	0.0387208	0.868835	1.82619	0.0220099
hsa-miR-4705	SLC19A2	-0.970097	-1.5933	0.331413	0.0387208	0.497864	1.41212	0.0228158
hsa-miR-4705	RAB19	-0.52644	-1.5933	0.331413	0.0387208	2.04677	4.13181	0.0228251
hsa-miR-4705	BTAF1	-0.727683	-1.5933	0.331413	0.0387208	0.335528	1.26184	0.0237545
hsa-miR-4705	ANGPTL4	-0.775566	-1.5933	0.331413	0.0387208	2.22793	4.6846	0.0242935
hsa-miR-4705	CCDC83	-0.845592	-1.5933	0.331413	0.0387208	1.38129	2.60501	0.0245003
hsa-miR-4705	FAM69A	-0.852596	-1.5933	0.331413	0.0387208	0.622503	1.53954	0.0249307
hsa-miR-4705	MTSS1L	-0.885732	-1.5933	0.331413	0.0387208	0.696491	1.62056	0.0251833
hsa-miR-4705	ZDHHC20	-0.871325	-1.5933	0.331413	0.0387208	1.01349	2.01879	0.0254954
hsa-miR-4705	PODXL	-0.922171	-1.5933	0.331413	0.0387208	0.507842	1.42192	0.025629
hsa-miR-4705	MPP6	-0.550054	-1.5933	0.331413	0.0387208	0.633853	1.5517	0.0276839
hsa-miR-4705	MIF	-0.941073	-1.5933	0.331413	0.0387208	1.61426	3.06155	0.0287231
hsa-miR-4705	ARHGAP8	-0.839254	-1.5933	0.331413	0.0387208	0.561091	1.47539	0.029986
hsa-miR-4705	SPRN	-0.790054	-1.5933	0.331413	0.0387208	0.574266	1.48892	0.0317798
hsa-miR-4705	NUTM2F	-0.634573	-1.5933	0.331413	0.0387208	2.33654	5.05088	0.0318397
hsa-miR-4705	PM20D1	-0.902426	-1.5933	0.331413	0.0387208	1.4501	2.73226	0.0324518
hsa-miR-4705	CTSE	-0.950558	-1.5933	0.331413	0.0387208	0.932847	1.90904	0.0330075
hsa-miR-4705	CDRT1	-0.924239	-1.5933	0.331413	0.0387208	0.718371	1.64532	0.0334981
hsa-miR-4705	CANX	-0.957014	-1.5933	0.331413	0.0387208	0.308045	1.23803	0.0338709
hsa-miR-4705	ERMAP	-0.889284	-1.5933	0.331413	0.0387208	0.609493	1.52572	0.0341965
hsa-miR-4705	BRINP2	-0.688961	-1.5933	0.331413	0.0387208	2.47632	5.56475	0.035759
hsa-miR-4705	GPR135	-0.553631	-1.5933	0.331413	0.0387208	1.15204	2.22228	0.0375471
hsa-miR-4705	SLC26A2	-0.623596	-1.5933	0.331413	0.0387208	0.93001	1.90529	0.0377979
hsa-miR-4705	PPAP2A	-0.833841	-1.5933	0.331413	0.0387208	1.70217	3.2539	0.0382007
hsa-miR-4705	GPR78	-0.543424	-1.5933	0.331413	0.0387208	1.77986	3.43392	0.0387598
hsa-miR-4705	OCRL	-0.921692	-1.5933	0.331413	0.0387208	0.317576	1.24623	0.038911
hsa-miR-4705	YOD1	-0.87835	-1.5933	0.331413	0.0387208	0.493169	1.40753	0.0391215
hsa-miR-4705	PTMA	-0.677634	-1.5933	0.331413	0.0387208	0.979748	1.97212	0.0397077
hsa-miR-4705	NFKBIA	-0.959715	-1.5933	0.331413	0.0387208	0.35097	1.27542	0.0397962
hsa-miR-4705	TRPM5	-0.657047	-1.5933	0.331413	0.0387208	0.915828	1.88665	0.0419749
hsa-miR-4705	RCN3	-0.639551	-1.5933	0.331413	0.0387208	0.370983	1.29323	0.0424298
hsa-miR-4705	NR2F1	-0.750626	-1.5933	0.331413	0.0387208	0.832931	1.7813	0.0428642
hsa-miR-4705	IPO4	-0.706124	-1.5933	0.331413	0.0387208	1.34661	2.54314	0.043122
hsa-miR-4705	S1PR4	-0.8605	-1.5933	0.331413	0.0387208	0.730426	1.65913	0.0434104
hsa-miR-4705	DGKE	-0.526048	-1.5933	0.331413	0.0387208	0.577821	1.49259	0.0437206
hsa-miR-4705	FASN	-0.660254	-1.5933	0.331413	0.0387208	1.05302	2.07487	0.0442279
hsa-miR-4705	GPR156	-0.752994	-1.5933	0.331413	0.0387208	1.01372	2.01911	0.0446961
hsa-miR-4705	BHLHA15	-0.841054	-1.5933	0.331413	0.0387208	0.583882	1.49888	0.0449811
hsa-miR-4705	B4GALT6	-0.543396	-1.5933	0.331413	0.0387208	1.0103	2.01433	0.0452097
hsa-miR-4705	TAOK1	-0.792881	-1.5933	0.331413	0.0387208	0.309017	1.23886	0.0472051
hsa-miR-4705	C4orf48	-0.748732	-1.5933	0.331413	0.0387208	0.630983	1.54862	0.0479034
hsa-miR-4705	ITPKB	-0.66954	-1.5933	0.331413	0.0387208	0.479818	1.39457	0.0485045
hsa-miR-4705	SLC25A43	-0.77005	-1.5933	0.331413	0.0387208	0.655466	1.57512	0.0489282
hsa-miR-4705	TGIF2	-0.823177	-1.5933	0.331413	0.0387208	0.407334	1.32623	0.0497977
hsa-miR-4705	EFNB3	-0.806722	-1.5933	0.331413	0.0387208	2.38183	5.21197	0.0498673
hsa-miR-4705	NDUFA7	-0.585245	-1.5933	0.331413	0.0387208	1.65336	3.14566	0.0499135
hsa-miR-490-5p	C11orf94	-0.774368	-1.42962	0.371229	0.0296234	2.78708	6.90231	0.000545885
hsa-miR-490-5p	ADORA2A	-0.867274	-1.42962	0.371229	0.0296234	3.52615	11.5207	0.000775543
hsa-miR-490-5p	AC090154.1	-0.636756	-1.42962	0.371229	0.0296234	1.49839	2.82528	0.00174495
hsa-miR-490-5p	TUBA3D	-0.541206	-1.42962	0.371229	0.0296234	1.88091	3.68308	0.00193105
hsa-miR-490-5p	HPCA	-0.972888	-1.42962	0.371229	0.0296234	2.01038	4.02889	0.00296318
hsa-miR-490-5p	TMEM158	-0.785032	-1.42962	0.371229	0.0296234	2.49965	5.65549	0.008205
hsa-miR-490-5p	KRTAP5-9	-0.549611	-1.42962	0.371229	0.0296234	1.15597	2.22834	0.00880547
hsa-miR-490-5p	AMDHD1	-0.856294	-1.42962	0.371229	0.0296234	1.66684	3.17519	0.0109868
hsa-miR-490-5p	OR2A7	-0.763723	-1.42962	0.371229	0.0296234	0.754779	1.68737	0.0113972
hsa-miR-490-5p	CMTM1	-0.521546	-1.42962	0.371229	0.0296234	2.12763	4.36998	0.0119492
hsa-miR-490-5p	HIST1H1E	-0.819961	-1.42962	0.371229	0.0296234	2.23652	4.71259	0.0121986
hsa-miR-490-5p	DRICH1	-0.750351	-1.42962	0.371229	0.0296234	1.9334	3.81955	0.0125758
hsa-miR-490-5p	FAM135A	-0.702094	-1.42962	0.371229	0.0296234	0.433983	1.35096	0.0128927
hsa-miR-490-5p	CALB2	-0.874376	-1.42962	0.371229	0.0296234	1.12588	2.18235	0.0154262
hsa-miR-490-5p	C3orf49	-0.55557	-1.42962	0.371229	0.0296234	2.09427	4.27009	0.0159314
hsa-miR-490-5p	FMNL2	-0.820454	-1.42962	0.371229	0.0296234	0.425881	1.34339	0.0164189
hsa-miR-490-5p	SOWAHA	-0.760652	-1.42962	0.371229	0.0296234	1.38232	2.60688	0.0171797
hsa-miR-490-5p	USP35	-0.697364	-1.42962	0.371229	0.0296234	0.756128	1.68895	0.0182828
hsa-miR-490-5p	P2RX1	-0.767023	-1.42962	0.371229	0.0296234	2.90779	7.50469	0.020784
hsa-miR-490-5p	C5orf30	-0.799885	-1.42962	0.371229	0.0296234	0.477058	1.3919	0.0214022
hsa-miR-490-5p	RCAN2	-0.902732	-1.42962	0.371229	0.0296234	1.37776	2.59865	0.0219805
hsa-miR-490-5p	NPTXR	-0.785163	-1.42962	0.371229	0.0296234	0.868835	1.82619	0.0220099
hsa-miR-490-5p	SLC19A2	-0.537582	-1.42962	0.371229	0.0296234	0.497864	1.41212	0.0228158
hsa-miR-490-5p	BTAF1	-0.840978	-1.42962	0.371229	0.0296234	0.335528	1.26184	0.0237545
hsa-miR-490-5p	ANGPTL4	-0.611166	-1.42962	0.371229	0.0296234	2.22793	4.6846	0.0242935
hsa-miR-490-5p	CCDC83	-0.71591	-1.42962	0.371229	0.0296234	1.38129	2.60501	0.0245003
hsa-miR-490-5p	FAM69A	-0.663327	-1.42962	0.371229	0.0296234	0.622503	1.53954	0.0249307
hsa-miR-490-5p	MTSS1L	-0.624232	-1.42962	0.371229	0.0296234	0.696491	1.62056	0.0251833
hsa-miR-490-5p	ZDHHC20	-0.502962	-1.42962	0.371229	0.0296234	1.01349	2.01879	0.0254954
hsa-miR-490-5p	PODXL	-0.53899	-1.42962	0.371229	0.0296234	0.507842	1.42192	0.025629
hsa-miR-490-5p	MPP6	-0.883407	-1.42962	0.371229	0.0296234	0.633853	1.5517	0.0276839
hsa-miR-490-5p	ARHGAP8	-0.69686	-1.42962	0.371229	0.0296234	0.561091	1.47539	0.029986
hsa-miR-490-5p	SPRN	-0.687373	-1.42962	0.371229	0.0296234	0.574266	1.48892	0.0317798
hsa-miR-490-5p	NUTM2F	-0.773311	-1.42962	0.371229	0.0296234	2.33654	5.05088	0.0318397
hsa-miR-490-5p	PM20D1	-0.777914	-1.42962	0.371229	0.0296234	1.4501	2.73226	0.0324518
hsa-miR-490-5p	CDRT1	-0.656961	-1.42962	0.371229	0.0296234	0.718371	1.64532	0.0334981
hsa-miR-490-5p	ERMAP	-0.719662	-1.42962	0.371229	0.0296234	0.609493	1.52572	0.0341965
hsa-miR-490-5p	BRINP2	-0.868507	-1.42962	0.371229	0.0296234	2.47632	5.56475	0.035759
hsa-miR-490-5p	GPR135	-0.860284	-1.42962	0.371229	0.0296234	1.15204	2.22228	0.0375471
hsa-miR-490-5p	SLC26A2	-0.681483	-1.42962	0.371229	0.0296234	0.93001	1.90529	0.0377979
hsa-miR-490-5p	PPAP2A	-0.712179	-1.42962	0.371229	0.0296234	1.70217	3.2539	0.0382007
hsa-miR-490-5p	GPR78	-0.856096	-1.42962	0.371229	0.0296234	1.77986	3.43392	0.0387598
hsa-miR-490-5p	OCRL	-0.634114	-1.42962	0.371229	0.0296234	0.317576	1.24623	0.038911
hsa-miR-490-5p	YOD1	-0.627637	-1.42962	0.371229	0.0296234	0.493169	1.40753	0.0391215
hsa-miR-490-5p	NFKBIA	-0.618854	-1.42962	0.371229	0.0296234	0.35097	1.27542	0.0397962
hsa-miR-490-5p	TRPM5	-0.649322	-1.42962	0.371229	0.0296234	0.915828	1.88665	0.0419749
hsa-miR-490-5p	RCN3	-0.91453	-1.42962	0.371229	0.0296234	0.370983	1.29323	0.0424298
hsa-miR-490-5p	NR2F1	-0.730339	-1.42962	0.371229	0.0296234	0.832931	1.7813	0.0428642
hsa-miR-490-5p	IPO4	-0.750121	-1.42962	0.371229	0.0296234	1.34661	2.54314	0.043122
hsa-miR-490-5p	S1PR4	-0.552301	-1.42962	0.371229	0.0296234	0.730426	1.65913	0.0434104
hsa-miR-490-5p	DGKE	-0.797735	-1.42962	0.371229	0.0296234	0.577821	1.49259	0.0437206
hsa-miR-490-5p	FASN	-0.611732	-1.42962	0.371229	0.0296234	1.05302	2.07487	0.0442279
hsa-miR-490-5p	GPR156	-0.796243	-1.42962	0.371229	0.0296234	1.01372	2.01911	0.0446961
hsa-miR-490-5p	BHLHA15	-0.580453	-1.42962	0.371229	0.0296234	0.583882	1.49888	0.0449811
hsa-miR-490-5p	B4GALT6	-0.673914	-1.42962	0.371229	0.0296234	1.0103	2.01433	0.0452097
hsa-miR-490-5p	TAOK1	-0.782356	-1.42962	0.371229	0.0296234	0.309017	1.23886	0.0472051
hsa-miR-490-5p	C4orf48	-0.615529	-1.42962	0.371229	0.0296234	0.630983	1.54862	0.0479034
hsa-miR-490-5p	ITPKB	-0.845702	-1.42962	0.371229	0.0296234	0.479818	1.39457	0.0485045
hsa-miR-490-5p	SLC25A43	-0.586201	-1.42962	0.371229	0.0296234	0.655466	1.57512	0.0489282
hsa-miR-490-5p	TGIF2	-0.572368	-1.42962	0.371229	0.0296234	0.407334	1.32623	0.0497977
hsa-miR-490-5p	EFNB3	-0.79614	-1.42962	0.371229	0.0296234	2.38183	5.21197	0.0498673
hsa-miR-490-5p	NDUFA7	-0.714194	-1.42962	0.371229	0.0296234	1.65336	3.14566	0.0499135
hsa-miR-497-3p	HNRNPC	-0.680512	1.24522	2.37054	0.0223862	-1.73424	0.300567	6.37e-05
hsa-miR-497-3p	DEFB1	-0.651549	1.24522	2.37054	0.0223862	-1.79353	0.288465	0.000279775
hsa-miR-497-3p	RPL41	-0.612751	1.24522	2.37054	0.0223862	-1.93971	0.260668	0.00035585
hsa-miR-497-3p	SLC38A8	-0.513509	1.24522	2.37054	0.0223862	-4.22963	0.0533032	0.000638183
hsa-miR-497-3p	CD79A	-0.572472	1.24522	2.37054	0.0223862	-2.89399	0.134531	0.00171575
hsa-miR-497-3p	CD163L1	-0.507836	1.24522	2.37054	0.0223862	-4.19576	0.0545694	0.00182547
hsa-miR-497-3p	RP11-54C4.3	-0.569759	1.24522	2.37054	0.0223862	-0.908008	0.53292	0.00263238
hsa-miR-497-3p	TMEM178A	-0.515254	1.24522	2.37054	0.0223862	-2.08504	0.235689	0.00358143
hsa-miR-497-3p	UBE2L6	-0.536955	1.24522	2.37054	0.0223862	-2.71543	0.152256	0.00381772
hsa-miR-497-3p	NDUFA4L2	-0.627633	1.24522	2.37054	0.0223862	-2.26975	0.207366	0.00626897
hsa-miR-497-3p	LYL1	-0.604889	1.24522	2.37054	0.0223862	-1.89571	0.268741	0.00736986
hsa-miR-497-3p	HDLBP	-0.602628	1.24522	2.37054	0.0223862	-0.423971	0.74537	0.00756656
hsa-miR-497-3p	C1orf105	-0.687755	1.24522	2.37054	0.0223862	-1.66687	0.314937	0.00992145
hsa-miR-497-3p	NDUFB5	-0.692699	1.24522	2.37054	0.0223862	-0.688721	0.620404	0.0104457
hsa-miR-497-3p	TRIM69	-0.55183	1.24522	2.37054	0.0223862	-1.27306	0.413781	0.0104994
hsa-miR-497-3p	PPP1R14D	-0.702704	1.24522	2.37054	0.0223862	-1.30172	0.405642	0.0108358
hsa-miR-497-3p	VAPA	-0.515484	1.24522	2.37054	0.0223862	-1.23739	0.424139	0.0110664
hsa-miR-497-3p	LYZL4	-0.658882	1.24522	2.37054	0.0223862	-0.916653	0.529736	0.0111585
hsa-miR-497-3p	POT1	-0.550625	1.24522	2.37054	0.0223862	-0.830815	0.562212	0.0116912
hsa-miR-497-3p	AC011513.3	-0.531588	1.24522	2.37054	0.0223862	-1.14343	0.452684	0.0119952
hsa-miR-497-3p	RPL37	-0.637543	1.24522	2.37054	0.0223862	-0.680748	0.623842	0.0129475
hsa-miR-497-3p	GPCPD1	-0.533783	1.24522	2.37054	0.0223862	-1.16122	0.447135	0.0133815
hsa-miR-497-3p	SCLT1	-0.559611	1.24522	2.37054	0.0223862	-0.58536	0.666483	0.0140723
hsa-miR-497-3p	MDH1	-0.582369	1.24522	2.37054	0.0223862	-0.835379	0.560436	0.0141717
hsa-miR-497-3p	IFI27	-0.541762	1.24522	2.37054	0.0223862	-2.41801	0.187114	0.0158089
hsa-miR-497-3p	KHDRBS3	-0.618387	1.24522	2.37054	0.0223862	-0.823815	0.564946	0.01631
hsa-miR-497-3p	CLEC11A	-0.682192	1.24522	2.37054	0.0223862	-1.0138	0.495239	0.0164119
hsa-miR-497-3p	RPL13	-0.636836	1.24522	2.37054	0.0223862	-0.715013	0.609199	0.0175712
hsa-miR-497-3p	LGALS9C	-0.677685	1.24522	2.37054	0.0223862	-3.64684	0.0798349	0.0180387
hsa-miR-497-3p	PGAP3	-0.587919	1.24522	2.37054	0.0223862	-0.780943	0.581986	0.0185984
hsa-miR-497-3p	TTC7B	-0.62775	1.24522	2.37054	0.0223862	-0.922134	0.527728	0.0187316
hsa-miR-497-3p	ACHE	-0.508813	1.24522	2.37054	0.0223862	-2.62795	0.161774	0.0190261
hsa-miR-497-3p	CASP4	-0.613865	1.24522	2.37054	0.0223862	-0.793085	0.577109	0.0195497
hsa-miR-497-3p	EMC2	-0.583251	1.24522	2.37054	0.0223862	-0.457675	0.728159	0.0213764
hsa-miR-497-3p	CSTA	-0.616125	1.24522	2.37054	0.0223862	-2.7485	0.148805	0.0222592
hsa-miR-497-3p	TCHH	-0.631295	1.24522	2.37054	0.0223862	-2.50667	0.175962	0.0228285
hsa-miR-497-3p	GRIN3B	-0.62595	1.24522	2.37054	0.0223862	-1.9399	0.260635	0.023304
hsa-miR-497-3p	C10orf10	-0.538023	1.24522	2.37054	0.0223862	-1.54737	0.342133	0.0242096
hsa-miR-497-3p	LYRM9	-0.562047	1.24522	2.37054	0.0223862	-1.03463	0.48814	0.0247015
hsa-miR-497-3p	C16orf45	-0.67114	1.24522	2.37054	0.0223862	-1.67098	0.31404	0.0257409
hsa-miR-497-3p	CEACAM7	-0.545878	1.24522	2.37054	0.0223862	-2.09502	0.234065	0.0262145
hsa-miR-497-3p	ANKRD18A	-0.528711	1.24522	2.37054	0.0223862	-1.3498	0.392345	0.0263843
hsa-miR-497-3p	TACR2	-0.706465	1.24522	2.37054	0.0223862	-1.42012	0.373682	0.0268834
hsa-miR-497-3p	MUC13	-0.551794	1.24522	2.37054	0.0223862	-0.840599	0.558412	0.0274796
hsa-miR-497-3p	TBCA	-0.531718	1.24522	2.37054	0.0223862	-0.369073	0.77428	0.0291367
hsa-miR-497-3p	C9orf72	-0.623074	1.24522	2.37054	0.0223862	-0.798965	0.574761	0.0294946
hsa-miR-497-3p	BRI3	-0.60739	1.24522	2.37054	0.0223862	-0.553082	0.681562	0.0297663
hsa-miR-497-3p	UGP2	-0.562829	1.24522	2.37054	0.0223862	-0.628108	0.647025	0.0301162
hsa-miR-497-3p	PLA2G4C	-0.620903	1.24522	2.37054	0.0223862	-1.13676	0.454779	0.0313649
hsa-miR-497-3p	PRKCSH	-0.66541	1.24522	2.37054	0.0223862	-0.383271	0.766697	0.0315324
hsa-miR-497-3p	AKAP3	-0.509667	1.24522	2.37054	0.0223862	-2.83591	0.140058	0.0316636
hsa-miR-497-3p	APOM	-0.76111	1.24522	2.37054	0.0223862	-0.461038	0.726463	0.03213
hsa-miR-497-3p	EPRS	-0.506027	1.24522	2.37054	0.0223862	-0.937889	0.521996	0.032628
hsa-miR-497-3p	RAMP1	-0.637598	1.24522	2.37054	0.0223862	-1.00229	0.499206	0.0333527
hsa-miR-497-3p	YPEL1	-0.529847	1.24522	2.37054	0.0223862	-2.88832	0.135061	0.0335996
hsa-miR-497-3p	KLLN	-0.511884	1.24522	2.37054	0.0223862	-1.53902	0.34412	0.0337203
hsa-miR-497-3p	CBLB	-0.559793	1.24522	2.37054	0.0223862	-0.932678	0.523885	0.0341203
hsa-miR-497-3p	DLL1	-0.513177	1.24522	2.37054	0.0223862	-1.29344	0.407978	0.0345054
hsa-miR-497-3p	SKAP1	-0.83651	1.24522	2.37054	0.0223862	-1.59592	0.330811	0.0355291
hsa-miR-497-3p	C4orf33	-0.551777	1.24522	2.37054	0.0223862	-0.884073	0.541835	0.0357699
hsa-miR-497-3p	FAHD2B	-0.568685	1.24522	2.37054	0.0223862	-0.862928	0.549835	0.0368096
hsa-miR-497-3p	TRAPPC2B	-0.507374	1.24522	2.37054	0.0223862	-1.93503	0.261516	0.0370174
hsa-miR-497-3p	NFYC	-0.659451	1.24522	2.37054	0.0223862	-0.444885	0.734643	0.0374124
hsa-miR-497-3p	PLSCR1	-0.56471	1.24522	2.37054	0.0223862	-0.658559	0.633511	0.0376857
hsa-miR-497-3p	MAT2B	-0.602404	1.24522	2.37054	0.0223862	-0.385727	0.765393	0.038762
hsa-miR-497-3p	EXOC1	-0.628359	1.24522	2.37054	0.0223862	-0.591537	0.663636	0.0387641
hsa-miR-497-3p	RPL31	-0.649587	1.24522	2.37054	0.0223862	-0.494199	0.709956	0.0388916
hsa-miR-497-3p	OSR2	-0.526305	1.24522	2.37054	0.0223862	-0.840866	0.558308	0.0403919
hsa-miR-497-3p	PFDN1	-0.662353	1.24522	2.37054	0.0223862	-0.374204	0.771531	0.0408747
hsa-miR-497-3p	CATSPERG	-0.505139	1.24522	2.37054	0.0223862	-1.19182	0.437749	0.0410253
hsa-miR-497-3p	C4A	-0.519329	1.24522	2.37054	0.0223862	-2.969	0.127715	0.0410265
hsa-miR-497-3p	THNSL1	-0.673109	1.24522	2.37054	0.0223862	-0.509952	0.702246	0.0411077
hsa-miR-497-3p	TBC1D1	-0.551531	1.24522	2.37054	0.0223862	-0.572607	0.6724	0.0412989
hsa-miR-497-3p	ATP6V1B2	-0.530543	1.24522	2.37054	0.0223862	-0.47268	0.720625	0.0425604
hsa-miR-497-3p	CFAP53	-0.635137	1.24522	2.37054	0.0223862	-2.84135	0.139531	0.0427322
hsa-miR-497-3p	BACE2	-0.660167	1.24522	2.37054	0.0223862	-0.547653	0.684132	0.0427884
hsa-miR-497-3p	SNX24	-0.728856	1.24522	2.37054	0.0223862	-0.720493	0.60689	0.0434439
hsa-miR-497-3p	FRA10AC1	-0.62515	1.24522	2.37054	0.0223862	-0.65178	0.636494	0.0440909
hsa-miR-497-3p	RPS9	-0.609539	1.24522	2.37054	0.0223862	-0.457267	0.728365	0.0443903
hsa-miR-497-3p	RBKS	-0.624318	1.24522	2.37054	0.0223862	-0.86639	0.548518	0.0447064
hsa-miR-497-3p	CPSF4L	-0.835156	1.24522	2.37054	0.0223862	-1.28466	0.410466	0.0453932
hsa-miR-497-3p	DHX40	-0.509549	1.24522	2.37054	0.0223862	-0.413956	0.750563	0.0461538
hsa-miR-497-3p	RPL30	-0.599455	1.24522	2.37054	0.0223862	-0.353237	0.782826	0.0467936
hsa-miR-497-3p	PHYH	-0.528351	1.24522	2.37054	0.0223862	-0.72999	0.602908	0.0471833
hsa-miR-497-3p	SHC2	-0.601814	1.24522	2.37054	0.0223862	-1.27529	0.413141	0.0476349
hsa-miR-497-3p	NUCB1	-0.655243	1.24522	2.37054	0.0223862	-0.284319	0.821129	0.0489404
hsa-miR-497-3p	SPRR1B	-0.510037	1.24522	2.37054	0.0223862	-0.866987	0.548291	0.0492381
hsa-miR-497-3p	SLC16A9	-0.5347	1.24522	2.37054	0.0223862	-1.49968	0.353631	0.0494002
hsa-miR-497-3p	ZNF766	-0.664143	1.24522	2.37054	0.0223862	-0.629602	0.646355	0.0498679
hsa-miR-499b-5p	ADORA2A	-0.755104	-1.84137	0.279056	0.0386133	3.52615	11.5207	0.000775543
hsa-miR-499b-5p	AC090154.1	-0.726456	-1.84137	0.279056	0.0386133	1.49839	2.82528	0.00174495
hsa-miR-499b-5p	TUBA3D	-0.707279	-1.84137	0.279056	0.0386133	1.88091	3.68308	0.00193105
hsa-miR-499b-5p	ITGA6	-0.756357	-1.84137	0.279056	0.0386133	1.3763	2.59602	0.0029146
hsa-miR-499b-5p	TMEM158	-0.509257	-1.84137	0.279056	0.0386133	2.49965	5.65549	0.008205
hsa-miR-499b-5p	KRTAP5-9	-0.884646	-1.84137	0.279056	0.0386133	1.15597	2.22834	0.00880547
hsa-miR-499b-5p	CMTM1	-0.587404	-1.84137	0.279056	0.0386133	2.12763	4.36998	0.0119492
hsa-miR-499b-5p	FAM135A	-0.660003	-1.84137	0.279056	0.0386133	0.433983	1.35096	0.0128927
hsa-miR-499b-5p	CALB2	-0.557518	-1.84137	0.279056	0.0386133	1.12588	2.18235	0.0154262
hsa-miR-499b-5p	C3orf49	-0.811381	-1.84137	0.279056	0.0386133	2.09427	4.27009	0.0159314
hsa-miR-499b-5p	ACPT	-0.519776	-1.84137	0.279056	0.0386133	2.01803	4.05032	0.0161
hsa-miR-499b-5p	FMNL2	-0.599752	-1.84137	0.279056	0.0386133	0.425881	1.34339	0.0164189
hsa-miR-499b-5p	SOWAHA	-0.504371	-1.84137	0.279056	0.0386133	1.38232	2.60688	0.0171797
hsa-miR-499b-5p	USP35	-0.6146	-1.84137	0.279056	0.0386133	0.756128	1.68895	0.0182828
hsa-miR-499b-5p	C5orf30	-0.837583	-1.84137	0.279056	0.0386133	0.477058	1.3919	0.0214022
hsa-miR-499b-5p	RCAN2	-0.55619	-1.84137	0.279056	0.0386133	1.37776	2.59865	0.0219805
hsa-miR-499b-5p	SLC19A2	-0.741721	-1.84137	0.279056	0.0386133	0.497864	1.41212	0.0228158
hsa-miR-499b-5p	ANGPTL4	-0.731706	-1.84137	0.279056	0.0386133	2.22793	4.6846	0.0242935
hsa-miR-499b-5p	CCDC83	-0.589526	-1.84137	0.279056	0.0386133	1.38129	2.60501	0.0245003
hsa-miR-499b-5p	FAM69A	-0.74835	-1.84137	0.279056	0.0386133	0.622503	1.53954	0.0249307
hsa-miR-499b-5p	MTSS1L	-0.573946	-1.84137	0.279056	0.0386133	0.696491	1.62056	0.0251833
hsa-miR-499b-5p	ZDHHC20	-0.657471	-1.84137	0.279056	0.0386133	1.01349	2.01879	0.0254954
hsa-miR-499b-5p	PODXL	-0.850984	-1.84137	0.279056	0.0386133	0.507842	1.42192	0.025629
hsa-miR-499b-5p	MIF	-0.787584	-1.84137	0.279056	0.0386133	1.61426	3.06155	0.0287231
hsa-miR-499b-5p	ARHGAP8	-0.531063	-1.84137	0.279056	0.0386133	0.561091	1.47539	0.029986
hsa-miR-499b-5p	SPRN	-0.874804	-1.84137	0.279056	0.0386133	0.574266	1.48892	0.0317798
hsa-miR-499b-5p	NUTM2F	-0.595788	-1.84137	0.279056	0.0386133	2.33654	5.05088	0.0318397
hsa-miR-499b-5p	PM20D1	-0.616464	-1.84137	0.279056	0.0386133	1.4501	2.73226	0.0324518
hsa-miR-499b-5p	CTSE	-0.74848	-1.84137	0.279056	0.0386133	0.932847	1.90904	0.0330075
hsa-miR-499b-5p	CDRT1	-0.783396	-1.84137	0.279056	0.0386133	0.718371	1.64532	0.0334981
hsa-miR-499b-5p	CANX	-0.819292	-1.84137	0.279056	0.0386133	0.308045	1.23803	0.0338709
hsa-miR-499b-5p	ERMAP	-0.855964	-1.84137	0.279056	0.0386133	0.609493	1.52572	0.0341965
hsa-miR-499b-5p	BRINP2	-0.612923	-1.84137	0.279056	0.0386133	2.47632	5.56475	0.035759
hsa-miR-499b-5p	PPAP2A	-0.61191	-1.84137	0.279056	0.0386133	1.70217	3.2539	0.0382007
hsa-miR-499b-5p	OCRL	-0.829118	-1.84137	0.279056	0.0386133	0.317576	1.24623	0.038911
hsa-miR-499b-5p	YOD1	-0.668028	-1.84137	0.279056	0.0386133	0.493169	1.40753	0.0391215
hsa-miR-499b-5p	PTMA	-0.714351	-1.84137	0.279056	0.0386133	0.979748	1.97212	0.0397077
hsa-miR-499b-5p	NFKBIA	-0.642646	-1.84137	0.279056	0.0386133	0.35097	1.27542	0.0397962
hsa-miR-499b-5p	RCN3	-0.551696	-1.84137	0.279056	0.0386133	0.370983	1.29323	0.0424298
hsa-miR-499b-5p	NR2F1	-0.559522	-1.84137	0.279056	0.0386133	0.832931	1.7813	0.0428642
hsa-miR-499b-5p	IPO4	-0.660525	-1.84137	0.279056	0.0386133	1.34661	2.54314	0.043122
hsa-miR-499b-5p	S1PR4	-0.798242	-1.84137	0.279056	0.0386133	0.730426	1.65913	0.0434104
hsa-miR-499b-5p	GPR156	-0.788127	-1.84137	0.279056	0.0386133	1.01372	2.01911	0.0446961
hsa-miR-499b-5p	BHLHA15	-0.657328	-1.84137	0.279056	0.0386133	0.583882	1.49888	0.0449811
hsa-miR-499b-5p	C4orf48	-0.90234	-1.84137	0.279056	0.0386133	0.630983	1.54862	0.0479034
hsa-miR-499b-5p	ITPKB	-0.50966	-1.84137	0.279056	0.0386133	0.479818	1.39457	0.0485045
hsa-miR-499b-5p	SLC25A43	-0.578719	-1.84137	0.279056	0.0386133	0.655466	1.57512	0.0489282
hsa-miR-499b-5p	TGIF2	-0.808335	-1.84137	0.279056	0.0386133	0.407334	1.32623	0.0497977
hsa-miR-499b-5p	EFNB3	-0.597861	-1.84137	0.279056	0.0386133	2.38183	5.21197	0.0498673
hsa-miR-499b-5p	NDUFA7	-0.778107	-1.84137	0.279056	0.0386133	1.65336	3.14566	0.0499135
hsa-miR-516a-3p	HNRNPC	-0.769357	1.15983	2.23431	0.037271	-1.73424	0.300567	6.37e-05
hsa-miR-516a-3p	RPL41	-0.765833	1.15983	2.23431	0.037271	-1.93971	0.260668	0.00035585
hsa-miR-516a-3p	BIRC7	-0.845077	1.15983	2.23431	0.037271	-3.46936	0.0902856	0.000658816
hsa-miR-516a-3p	RP11-54C4.3	-0.665346	1.15983	2.23431	0.037271	-0.908008	0.53292	0.00263238
hsa-miR-516a-3p	KRT86	-0.606281	1.15983	2.23431	0.037271	-1.77763	0.291661	0.00294053
hsa-miR-516a-3p	LYL1	-0.568798	1.15983	2.23431	0.037271	-1.89571	0.268741	0.00736986
hsa-miR-516a-3p	HDLBP	-0.937629	1.15983	2.23431	0.037271	-0.423971	0.74537	0.00756656
hsa-miR-516a-3p	C1orf105	-0.650249	1.15983	2.23431	0.037271	-1.66687	0.314937	0.00992145
hsa-miR-516a-3p	NDUFB5	-0.719772	1.15983	2.23431	0.037271	-0.688721	0.620404	0.0104457
hsa-miR-516a-3p	PPP1R14D	-0.966121	1.15983	2.23431	0.037271	-1.30172	0.405642	0.0108358
hsa-miR-516a-3p	VAPA	-0.722802	1.15983	2.23431	0.037271	-1.23739	0.424139	0.0110664
hsa-miR-516a-3p	LYZL4	-0.672262	1.15983	2.23431	0.037271	-0.916653	0.529736	0.0111585
hsa-miR-516a-3p	FGFBP3	-0.683763	1.15983	2.23431	0.037271	-1.01943	0.493312	0.0112016
hsa-miR-516a-3p	NUF2	-0.614598	1.15983	2.23431	0.037271	-0.581902	0.668082	0.0114401
hsa-miR-516a-3p	ARHGAP19	-0.857711	1.15983	2.23431	0.037271	-0.450364	0.731858	0.0116716
hsa-miR-516a-3p	POT1	-0.536454	1.15983	2.23431	0.037271	-0.830815	0.562212	0.0116912
hsa-miR-516a-3p	RPL37	-0.712816	1.15983	2.23431	0.037271	-0.680748	0.623842	0.0129475
hsa-miR-516a-3p	SCLT1	-0.737418	1.15983	2.23431	0.037271	-0.58536	0.666483	0.0140723
hsa-miR-516a-3p	KHDRBS3	-0.512656	1.15983	2.23431	0.037271	-0.823815	0.564946	0.01631
hsa-miR-516a-3p	CLEC11A	-0.625231	1.15983	2.23431	0.037271	-1.0138	0.495239	0.0164119
hsa-miR-516a-3p	RPL13	-0.5437	1.15983	2.23431	0.037271	-0.715013	0.609199	0.0175712
hsa-miR-516a-3p	LGALS9C	-0.626317	1.15983	2.23431	0.037271	-3.64684	0.0798349	0.0180387
hsa-miR-516a-3p	TTC7B	-0.784885	1.15983	2.23431	0.037271	-0.922134	0.527728	0.0187316
hsa-miR-516a-3p	UPK3A	-0.809526	1.15983	2.23431	0.037271	-1.58776	0.332688	0.0187394
hsa-miR-516a-3p	CASP4	-0.518251	1.15983	2.23431	0.037271	-0.793085	0.577109	0.0195497
hsa-miR-516a-3p	EMC2	-0.810146	1.15983	2.23431	0.037271	-0.457675	0.728159	0.0213764
hsa-miR-516a-3p	CSTA	-0.586284	1.15983	2.23431	0.037271	-2.7485	0.148805	0.0222592
hsa-miR-516a-3p	C16orf45	-0.519346	1.15983	2.23431	0.037271	-1.67098	0.31404	0.0257409
hsa-miR-516a-3p	TACR2	-0.677529	1.15983	2.23431	0.037271	-1.42012	0.373682	0.0268834
hsa-miR-516a-3p	CLDN6	-0.811146	1.15983	2.23431	0.037271	-2.09618	0.233876	0.0285295
hsa-miR-516a-3p	TBCA	-0.968734	1.15983	2.23431	0.037271	-0.369073	0.77428	0.0291367
hsa-miR-516a-3p	C9orf72	-0.626393	1.15983	2.23431	0.037271	-0.798965	0.574761	0.0294946
hsa-miR-516a-3p	TBC1D31	-0.636099	1.15983	2.23431	0.037271	-0.470507	0.721711	0.0297
hsa-miR-516a-3p	UGP2	-0.500923	1.15983	2.23431	0.037271	-0.628108	0.647025	0.0301162
hsa-miR-516a-3p	APOM	-0.91832	1.15983	2.23431	0.037271	-0.461038	0.726463	0.03213
hsa-miR-516a-3p	RAMP1	-0.774735	1.15983	2.23431	0.037271	-1.00229	0.499206	0.0333527
hsa-miR-516a-3p	EIF3F	-0.86117	1.15983	2.23431	0.037271	-0.550853	0.682617	0.0351106
hsa-miR-516a-3p	SKAP1	-0.713602	1.15983	2.23431	0.037271	-1.59592	0.330811	0.0355291
hsa-miR-516a-3p	C4orf33	-0.853025	1.15983	2.23431	0.037271	-0.884073	0.541835	0.0357699
hsa-miR-516a-3p	FAHD2B	-0.66927	1.15983	2.23431	0.037271	-0.862928	0.549835	0.0368096
hsa-miR-516a-3p	NFYC	-0.57753	1.15983	2.23431	0.037271	-0.444885	0.734643	0.0374124
hsa-miR-516a-3p	MAT2B	-0.733037	1.15983	2.23431	0.037271	-0.385727	0.765393	0.038762
hsa-miR-516a-3p	EXOC1	-0.514077	1.15983	2.23431	0.037271	-0.591537	0.663636	0.0387641
hsa-miR-516a-3p	RPL31	-0.549686	1.15983	2.23431	0.037271	-0.494199	0.709956	0.0388916
hsa-miR-516a-3p	ORC3	-0.607657	1.15983	2.23431	0.037271	-0.433479	0.740474	0.0400434
hsa-miR-516a-3p	OSR2	-0.600442	1.15983	2.23431	0.037271	-0.840866	0.558308	0.0403919
hsa-miR-516a-3p	PFDN1	-0.67561	1.15983	2.23431	0.037271	-0.374204	0.771531	0.0408747
hsa-miR-516a-3p	THNSL1	-0.637907	1.15983	2.23431	0.037271	-0.509952	0.702246	0.0411077
hsa-miR-516a-3p	TBC1D1	-0.622026	1.15983	2.23431	0.037271	-0.572607	0.6724	0.0412989
hsa-miR-516a-3p	ATP6V1B2	-0.688553	1.15983	2.23431	0.037271	-0.47268	0.720625	0.0425604
hsa-miR-516a-3p	BACE2	-0.721936	1.15983	2.23431	0.037271	-0.547653	0.684132	0.0427884
hsa-miR-516a-3p	SNX24	-0.579329	1.15983	2.23431	0.037271	-0.720493	0.60689	0.0434439
hsa-miR-516a-3p	CATSPER3	-0.886708	1.15983	2.23431	0.037271	-1.22524	0.427727	0.043478
hsa-miR-516a-3p	FRA10AC1	-0.66695	1.15983	2.23431	0.037271	-0.65178	0.636494	0.0440909
hsa-miR-516a-3p	RPS9	-0.602389	1.15983	2.23431	0.037271	-0.457267	0.728365	0.0443903
hsa-miR-516a-3p	RBKS	-0.522339	1.15983	2.23431	0.037271	-0.86639	0.548518	0.0447064
hsa-miR-516a-3p	CPSF4L	-0.539351	1.15983	2.23431	0.037271	-1.28466	0.410466	0.0453932
hsa-miR-516a-3p	DHX40	-0.547577	1.15983	2.23431	0.037271	-0.413956	0.750563	0.0461538
hsa-miR-516a-3p	RPL30	-0.696565	1.15983	2.23431	0.037271	-0.353237	0.782826	0.0467936
hsa-miR-516a-3p	NUCB1	-0.713398	1.15983	2.23431	0.037271	-0.284319	0.821129	0.0489404
hsa-miR-548ay-5p	C11orf94	-0.519971	-1.35762	0.390224	0.0109269	2.78708	6.90231	0.000545885
hsa-miR-548ay-5p	ADORA2A	-0.585548	-1.35762	0.390224	0.0109269	3.52615	11.5207	0.000775543
hsa-miR-548ay-5p	HPCA	-0.637798	-1.35762	0.390224	0.0109269	2.01038	4.02889	0.00296318
hsa-miR-548ay-5p	OR2A7	-0.638801	-1.35762	0.390224	0.0109269	0.754779	1.68737	0.0113972
hsa-miR-548ay-5p	CALB2	-0.728629	-1.35762	0.390224	0.0109269	1.12588	2.18235	0.0154262
hsa-miR-548ay-5p	C5orf30	-0.655837	-1.35762	0.390224	0.0109269	0.477058	1.3919	0.0214022
hsa-miR-548ay-5p	RAB19	-0.557512	-1.35762	0.390224	0.0109269	2.04677	4.13181	0.0228251
hsa-miR-548ay-5p	BTAF1	-0.585432	-1.35762	0.390224	0.0109269	0.335528	1.26184	0.0237545
hsa-miR-548ay-5p	SPRN	-0.561232	-1.35762	0.390224	0.0109269	0.574266	1.48892	0.0317798
hsa-miR-548ay-5p	ERMAP	-0.526384	-1.35762	0.390224	0.0109269	0.609493	1.52572	0.0341965
hsa-miR-548ay-5p	PPAP2A	-0.505733	-1.35762	0.390224	0.0109269	1.70217	3.2539	0.0382007
hsa-miR-548ay-5p	GPR78	-0.554583	-1.35762	0.390224	0.0109269	1.77986	3.43392	0.0387598
hsa-miR-548ay-5p	RCN3	-0.506484	-1.35762	0.390224	0.0109269	0.370983	1.29323	0.0424298
hsa-miR-548ay-5p	GPR156	-0.710733	-1.35762	0.390224	0.0109269	1.01372	2.01911	0.0446961
hsa-miR-548ay-5p	NDUFA7	-0.835876	-1.35762	0.390224	0.0109269	1.65336	3.14566	0.0499135
hsa-miR-5694	HNRNPC	-0.538282	0.884646	1.84631	0.025234	-1.73424	0.300567	6.37e-05
hsa-miR-5694	RPL41	-0.542426	0.884646	1.84631	0.025234	-1.93971	0.260668	0.00035585
hsa-miR-5694	BIRC7	-0.832683	0.884646	1.84631	0.025234	-3.46936	0.0902856	0.000658816
hsa-miR-5694	KRT86	-0.509128	0.884646	1.84631	0.025234	-1.77763	0.291661	0.00294053
hsa-miR-5694	HDLBP	-0.781871	0.884646	1.84631	0.025234	-0.423971	0.74537	0.00756656
hsa-miR-5694	C1orf105	-0.545986	0.884646	1.84631	0.025234	-1.66687	0.314937	0.00992145
hsa-miR-5694	NDUFB5	-0.512013	0.884646	1.84631	0.025234	-0.688721	0.620404	0.0104457
hsa-miR-5694	PPP1R14D	-0.866205	0.884646	1.84631	0.025234	-1.30172	0.405642	0.0108358
hsa-miR-5694	FGFBP3	-0.56645	0.884646	1.84631	0.025234	-1.01943	0.493312	0.0112016
hsa-miR-5694	NUF2	-0.628825	0.884646	1.84631	0.025234	-0.581902	0.668082	0.0114401
hsa-miR-5694	ARHGAP19	-0.807647	0.884646	1.84631	0.025234	-0.450364	0.731858	0.0116716
hsa-miR-5694	RPL37	-0.666684	0.884646	1.84631	0.025234	-0.680748	0.623842	0.0129475
hsa-miR-5694	SCLT1	-0.549317	0.884646	1.84631	0.025234	-0.58536	0.666483	0.0140723
hsa-miR-5694	CLEC11A	-0.64179	0.884646	1.84631	0.025234	-1.0138	0.495239	0.0164119
hsa-miR-5694	TTC7B	-0.554037	0.884646	1.84631	0.025234	-0.922134	0.527728	0.0187316
hsa-miR-5694	UPK3A	-0.862406	0.884646	1.84631	0.025234	-1.58776	0.332688	0.0187394
hsa-miR-5694	EMC2	-0.618399	0.884646	1.84631	0.025234	-0.457675	0.728159	0.0213764
hsa-miR-5694	CLDN6	-0.764021	0.884646	1.84631	0.025234	-2.09618	0.233876	0.0285295
hsa-miR-5694	TBCA	-0.913089	0.884646	1.84631	0.025234	-0.369073	0.77428	0.0291367
hsa-miR-5694	TBC1D31	-0.652172	0.884646	1.84631	0.025234	-0.470507	0.721711	0.0297
hsa-miR-5694	APOM	-0.685326	0.884646	1.84631	0.025234	-0.461038	0.726463	0.03213
hsa-miR-5694	RAMP1	-0.866942	0.884646	1.84631	0.025234	-1.00229	0.499206	0.0333527
hsa-miR-5694	EIF3F	-0.772112	0.884646	1.84631	0.025234	-0.550853	0.682617	0.0351106
hsa-miR-5694	SKAP1	-0.724004	0.884646	1.84631	0.025234	-1.59592	0.330811	0.0355291
hsa-miR-5694	C4orf33	-0.598057	0.884646	1.84631	0.025234	-0.884073	0.541835	0.0357699
hsa-miR-5694	MAT2B	-0.600443	0.884646	1.84631	0.025234	-0.385727	0.765393	0.038762
hsa-miR-5694	PFDN1	-0.506177	0.884646	1.84631	0.025234	-0.374204	0.771531	0.0408747
hsa-miR-5694	BACE2	-0.529515	0.884646	1.84631	0.025234	-0.547653	0.684132	0.0427884
hsa-miR-5694	CATSPER3	-0.952692	0.884646	1.84631	0.025234	-1.22524	0.427727	0.043478
hsa-miR-5694	CPSF4L	-0.598608	0.884646	1.84631	0.025234	-1.28466	0.410466	0.0453932
hsa-miR-5694	RPL30	-0.508106	0.884646	1.84631	0.025234	-0.353237	0.782826	0.0467936
hsa-miR-5694	NUCB1	-0.569445	0.884646	1.84631	0.025234	-0.284319	0.821129	0.0489404
hsa-miR-5699-3p	RPL41	-0.583804	1.12117	2.17523	0.0259559	-1.93971	0.260668	0.00035585
hsa-miR-5699-3p	RP11-54C4.3	-0.628226	1.12117	2.17523	0.0259559	-0.908008	0.53292	0.00263238
hsa-miR-5699-3p	KRT86	-0.819092	1.12117	2.17523	0.0259559	-1.77763	0.291661	0.00294053
hsa-miR-5699-3p	LYL1	-0.669867	1.12117	2.17523	0.0259559	-1.89571	0.268741	0.00736986
hsa-miR-5699-3p	HDLBP	-0.616999	1.12117	2.17523	0.0259559	-0.423971	0.74537	0.00756656
hsa-miR-5699-3p	PPP1R14D	-0.824861	1.12117	2.17523	0.0259559	-1.30172	0.405642	0.0108358
hsa-miR-5699-3p	FGFBP3	-0.700236	1.12117	2.17523	0.0259559	-1.01943	0.493312	0.0112016
hsa-miR-5699-3p	NUF2	-0.605834	1.12117	2.17523	0.0259559	-0.581902	0.668082	0.0114401
hsa-miR-5699-3p	ARHGAP19	-0.841563	1.12117	2.17523	0.0259559	-0.450364	0.731858	0.0116716
hsa-miR-5699-3p	AC011513.3	-0.550313	1.12117	2.17523	0.0259559	-1.14343	0.452684	0.0119952
hsa-miR-5699-3p	SCLT1	-0.578864	1.12117	2.17523	0.0259559	-0.58536	0.666483	0.0140723
hsa-miR-5699-3p	CLEC11A	-0.513103	1.12117	2.17523	0.0259559	-1.0138	0.495239	0.0164119
hsa-miR-5699-3p	TTC7B	-0.602836	1.12117	2.17523	0.0259559	-0.922134	0.527728	0.0187316
hsa-miR-5699-3p	UPK3A	-0.796995	1.12117	2.17523	0.0259559	-1.58776	0.332688	0.0187394
hsa-miR-5699-3p	C16orf45	-0.759929	1.12117	2.17523	0.0259559	-1.67098	0.31404	0.0257409
hsa-miR-5699-3p	CLDN6	-0.723487	1.12117	2.17523	0.0259559	-2.09618	0.233876	0.0285295
hsa-miR-5699-3p	TBCA	-0.766459	1.12117	2.17523	0.0259559	-0.369073	0.77428	0.0291367
hsa-miR-5699-3p	TBC1D31	-0.631849	1.12117	2.17523	0.0259559	-0.470507	0.721711	0.0297
hsa-miR-5699-3p	PRKCSH	-0.567322	1.12117	2.17523	0.0259559	-0.383271	0.766697	0.0315324
hsa-miR-5699-3p	APOM	-0.670361	1.12117	2.17523	0.0259559	-0.461038	0.726463	0.03213
hsa-miR-5699-3p	RAMP1	-0.64544	1.12117	2.17523	0.0259559	-1.00229	0.499206	0.0333527
hsa-miR-5699-3p	SKAP1	-0.856649	1.12117	2.17523	0.0259559	-1.59592	0.330811	0.0355291
hsa-miR-5699-3p	MAT2B	-0.508421	1.12117	2.17523	0.0259559	-0.385727	0.765393	0.038762
hsa-miR-5699-3p	SNX24	-0.528457	1.12117	2.17523	0.0259559	-0.720493	0.60689	0.0434439
hsa-miR-5699-3p	CATSPER3	-0.703217	1.12117	2.17523	0.0259559	-1.22524	0.427727	0.043478
hsa-miR-5699-3p	CPSF4L	-0.673215	1.12117	2.17523	0.0259559	-1.28466	0.410466	0.0453932
hsa-miR-5699-3p	NUCB1	-0.531806	1.12117	2.17523	0.0259559	-0.284319	0.821129	0.0489404
hsa-miR-6078	C11orf94	-0.606192	-1.31285	0.402526	0.00661854	2.78708	6.90231	0.000545885
hsa-miR-6078	ADORA2A	-0.843753	-1.31285	0.402526	0.00661854	3.52615	11.5207	0.000775543
hsa-miR-6078	AC090154.1	-0.996805	-1.31285	0.402526	0.00661854	1.49839	2.82528	0.00174495
hsa-miR-6078	TUBA3D	-0.947466	-1.31285	0.402526	0.00661854	1.88091	3.68308	0.00193105
hsa-miR-6078	ITGA6	-0.936669	-1.31285	0.402526	0.00661854	1.3763	2.59602	0.0029146
hsa-miR-6078	HPCA	-0.603671	-1.31285	0.402526	0.00661854	2.01038	4.02889	0.00296318
hsa-miR-6078	TMEM158	-0.776471	-1.31285	0.402526	0.00661854	2.49965	5.65549	0.008205
hsa-miR-6078	KRTAP5-9	-0.958229	-1.31285	0.402526	0.00661854	1.15597	2.22834	0.00880547
hsa-miR-6078	AMDHD1	-0.566414	-1.31285	0.402526	0.00661854	1.66684	3.17519	0.0109868
hsa-miR-6078	OR2A7	-0.756015	-1.31285	0.402526	0.00661854	0.754779	1.68737	0.0113972
hsa-miR-6078	CMTM1	-0.645655	-1.31285	0.402526	0.00661854	2.12763	4.36998	0.0119492
hsa-miR-6078	DRICH1	-0.668582	-1.31285	0.402526	0.00661854	1.9334	3.81955	0.0125758
hsa-miR-6078	FAM135A	-0.980497	-1.31285	0.402526	0.00661854	0.433983	1.35096	0.0128927
hsa-miR-6078	CALB2	-0.541356	-1.31285	0.402526	0.00661854	1.12588	2.18235	0.0154262
hsa-miR-6078	C3orf49	-0.733505	-1.31285	0.402526	0.00661854	2.09427	4.27009	0.0159314
hsa-miR-6078	ACPT	-0.814094	-1.31285	0.402526	0.00661854	2.01803	4.05032	0.0161
hsa-miR-6078	FMNL2	-0.903694	-1.31285	0.402526	0.00661854	0.425881	1.34339	0.0164189
hsa-miR-6078	SOWAHA	-0.672059	-1.31285	0.402526	0.00661854	1.38232	2.60688	0.0171797
hsa-miR-6078	USP35	-0.755323	-1.31285	0.402526	0.00661854	0.756128	1.68895	0.0182828
hsa-miR-6078	C5orf30	-0.917317	-1.31285	0.402526	0.00661854	0.477058	1.3919	0.0214022
hsa-miR-6078	RCAN2	-0.837364	-1.31285	0.402526	0.00661854	1.37776	2.59865	0.0219805
hsa-miR-6078	NPTXR	-0.72826	-1.31285	0.402526	0.00661854	0.868835	1.82619	0.0220099
hsa-miR-6078	SLC19A2	-0.960037	-1.31285	0.402526	0.00661854	0.497864	1.41212	0.0228158
hsa-miR-6078	RAB19	-0.548923	-1.31285	0.402526	0.00661854	2.04677	4.13181	0.0228251
hsa-miR-6078	BTAF1	-0.801431	-1.31285	0.402526	0.00661854	0.335528	1.26184	0.0237545
hsa-miR-6078	ANGPTL4	-0.829972	-1.31285	0.402526	0.00661854	2.22793	4.6846	0.0242935
hsa-miR-6078	CCDC83	-0.913385	-1.31285	0.402526	0.00661854	1.38129	2.60501	0.0245003
hsa-miR-6078	FAM69A	-0.86845	-1.31285	0.402526	0.00661854	0.622503	1.53954	0.0249307
hsa-miR-6078	MTSS1L	-0.898529	-1.31285	0.402526	0.00661854	0.696491	1.62056	0.0251833
hsa-miR-6078	ZDHHC20	-0.861865	-1.31285	0.402526	0.00661854	1.01349	2.01879	0.0254954
hsa-miR-6078	PODXL	-0.908247	-1.31285	0.402526	0.00661854	0.507842	1.42192	0.025629
hsa-miR-6078	MPP6	-0.635544	-1.31285	0.402526	0.00661854	0.633853	1.5517	0.0276839
hsa-miR-6078	MIF	-0.926457	-1.31285	0.402526	0.00661854	1.61426	3.06155	0.0287231
hsa-miR-6078	ARHGAP8	-0.862673	-1.31285	0.402526	0.00661854	0.561091	1.47539	0.029986
hsa-miR-6078	SPRN	-0.807553	-1.31285	0.402526	0.00661854	0.574266	1.48892	0.0317798
hsa-miR-6078	NUTM2F	-0.697804	-1.31285	0.402526	0.00661854	2.33654	5.05088	0.0318397
hsa-miR-6078	PM20D1	-0.956483	-1.31285	0.402526	0.00661854	1.4501	2.73226	0.0324518
hsa-miR-6078	CTSE	-0.911551	-1.31285	0.402526	0.00661854	0.932847	1.90904	0.0330075
hsa-miR-6078	CDRT1	-0.933576	-1.31285	0.402526	0.00661854	0.718371	1.64532	0.0334981
hsa-miR-6078	CANX	-0.94262	-1.31285	0.402526	0.00661854	0.308045	1.23803	0.0338709
hsa-miR-6078	ERMAP	-0.912456	-1.31285	0.402526	0.00661854	0.609493	1.52572	0.0341965
hsa-miR-6078	BRINP2	-0.77093	-1.31285	0.402526	0.00661854	2.47632	5.56475	0.035759
hsa-miR-6078	GPR135	-0.648019	-1.31285	0.402526	0.00661854	1.15204	2.22228	0.0375471
hsa-miR-6078	SLC26A2	-0.655682	-1.31285	0.402526	0.00661854	0.93001	1.90529	0.0377979
hsa-miR-6078	PPAP2A	-0.865876	-1.31285	0.402526	0.00661854	1.70217	3.2539	0.0382007
hsa-miR-6078	GPR78	-0.608412	-1.31285	0.402526	0.00661854	1.77986	3.43392	0.0387598
hsa-miR-6078	OCRL	-0.926099	-1.31285	0.402526	0.00661854	0.317576	1.24623	0.038911
hsa-miR-6078	YOD1	-0.887361	-1.31285	0.402526	0.00661854	0.493169	1.40753	0.0391215
hsa-miR-6078	PTMA	-0.666094	-1.31285	0.402526	0.00661854	0.979748	1.97212	0.0397077
hsa-miR-6078	NFKBIA	-0.96542	-1.31285	0.402526	0.00661854	0.35097	1.27542	0.0397962
hsa-miR-6078	TRPM5	-0.677881	-1.31285	0.402526	0.00661854	0.915828	1.88665	0.0419749
hsa-miR-6078	RCN3	-0.728336	-1.31285	0.402526	0.00661854	0.370983	1.29323	0.0424298
hsa-miR-6078	NR2F1	-0.773087	-1.31285	0.402526	0.00661854	0.832931	1.7813	0.0428642
hsa-miR-6078	IPO4	-0.749306	-1.31285	0.402526	0.00661854	1.34661	2.54314	0.043122
hsa-miR-6078	S1PR4	-0.844858	-1.31285	0.402526	0.00661854	0.730426	1.65913	0.0434104
hsa-miR-6078	DGKE	-0.585037	-1.31285	0.402526	0.00661854	0.577821	1.49259	0.0437206
hsa-miR-6078	FASN	-0.670926	-1.31285	0.402526	0.00661854	1.05302	2.07487	0.0442279
hsa-miR-6078	GPR156	-0.802589	-1.31285	0.402526	0.00661854	1.01372	2.01911	0.0446961
hsa-miR-6078	BHLHA15	-0.830738	-1.31285	0.402526	0.00661854	0.583882	1.49888	0.0449811
hsa-miR-6078	B4GALT6	-0.578638	-1.31285	0.402526	0.00661854	1.0103	2.01433	0.0452097
hsa-miR-6078	TAOK1	-0.857131	-1.31285	0.402526	0.00661854	0.309017	1.23886	0.0472051
hsa-miR-6078	C4orf48	-0.758804	-1.31285	0.402526	0.00661854	0.630983	1.54862	0.0479034
hsa-miR-6078	ITPKB	-0.724455	-1.31285	0.402526	0.00661854	0.479818	1.39457	0.0485045
hsa-miR-6078	SLC25A43	-0.773812	-1.31285	0.402526	0.00661854	0.655466	1.57512	0.0489282
hsa-miR-6078	TGIF2	-0.835322	-1.31285	0.402526	0.00661854	0.407334	1.32623	0.0497977
hsa-miR-6078	EFNB3	-0.863532	-1.31285	0.402526	0.00661854	2.38183	5.21197	0.0498673
hsa-miR-6078	NDUFA7	-0.640716	-1.31285	0.402526	0.00661854	1.65336	3.14566	0.0499135
hsa-miR-6085	C11orf94	-0.584995	-1.15407	0.449356	0.0211371	2.78708	6.90231	0.000545885
hsa-miR-6085	ADORA2A	-0.740056	-1.15407	0.449356	0.0211371	3.52615	11.5207	0.000775543
hsa-miR-6085	AC090154.1	-0.578181	-1.15407	0.449356	0.0211371	1.49839	2.82528	0.00174495
hsa-miR-6085	TUBA3D	-0.583026	-1.15407	0.449356	0.0211371	1.88091	3.68308	0.00193105
hsa-miR-6085	HPCA	-0.670429	-1.15407	0.449356	0.0211371	2.01038	4.02889	0.00296318
hsa-miR-6085	TMEM158	-0.585861	-1.15407	0.449356	0.0211371	2.49965	5.65549	0.008205
hsa-miR-6085	KRTAP5-9	-0.659467	-1.15407	0.449356	0.0211371	1.15597	2.22834	0.00880547
hsa-miR-6085	OR2A7	-0.678448	-1.15407	0.449356	0.0211371	0.754779	1.68737	0.0113972
hsa-miR-6085	FAM135A	-0.538603	-1.15407	0.449356	0.0211371	0.433983	1.35096	0.0128927
hsa-miR-6085	CALB2	-0.77565	-1.15407	0.449356	0.0211371	1.12588	2.18235	0.0154262
hsa-miR-6085	C3orf49	-0.626237	-1.15407	0.449356	0.0211371	2.09427	4.27009	0.0159314
hsa-miR-6085	FMNL2	-0.573253	-1.15407	0.449356	0.0211371	0.425881	1.34339	0.0164189
hsa-miR-6085	USP35	-0.519782	-1.15407	0.449356	0.0211371	0.756128	1.68895	0.0182828
hsa-miR-6085	C5orf30	-0.823161	-1.15407	0.449356	0.0211371	0.477058	1.3919	0.0214022
hsa-miR-6085	RCAN2	-0.602617	-1.15407	0.449356	0.0211371	1.37776	2.59865	0.0219805
hsa-miR-6085	RAB19	-0.60488	-1.15407	0.449356	0.0211371	2.04677	4.13181	0.0228251
hsa-miR-6085	BTAF1	-0.661183	-1.15407	0.449356	0.0211371	0.335528	1.26184	0.0237545
hsa-miR-6085	ANGPTL4	-0.571128	-1.15407	0.449356	0.0211371	2.22793	4.6846	0.0242935
hsa-miR-6085	CCDC83	-0.585903	-1.15407	0.449356	0.0211371	1.38129	2.60501	0.0245003
hsa-miR-6085	FAM69A	-0.528913	-1.15407	0.449356	0.0211371	0.622503	1.53954	0.0249307
hsa-miR-6085	PODXL	-0.567086	-1.15407	0.449356	0.0211371	0.507842	1.42192	0.025629
hsa-miR-6085	SPRN	-0.768087	-1.15407	0.449356	0.0211371	0.574266	1.48892	0.0317798
hsa-miR-6085	NUTM2F	-0.515111	-1.15407	0.449356	0.0211371	2.33654	5.05088	0.0318397
hsa-miR-6085	PM20D1	-0.550435	-1.15407	0.449356	0.0211371	1.4501	2.73226	0.0324518
hsa-miR-6085	CDRT1	-0.568691	-1.15407	0.449356	0.0211371	0.718371	1.64532	0.0334981
hsa-miR-6085	CANX	-0.581703	-1.15407	0.449356	0.0211371	0.308045	1.23803	0.0338709
hsa-miR-6085	ERMAP	-0.742081	-1.15407	0.449356	0.0211371	0.609493	1.52572	0.0341965
hsa-miR-6085	BRINP2	-0.607795	-1.15407	0.449356	0.0211371	2.47632	5.56475	0.035759
hsa-miR-6085	PPAP2A	-0.64998	-1.15407	0.449356	0.0211371	1.70217	3.2539	0.0382007
hsa-miR-6085	GPR78	-0.630995	-1.15407	0.449356	0.0211371	1.77986	3.43392	0.0387598
hsa-miR-6085	OCRL	-0.605035	-1.15407	0.449356	0.0211371	0.317576	1.24623	0.038911
hsa-miR-6085	RCN3	-0.614411	-1.15407	0.449356	0.0211371	0.370983	1.29323	0.0424298
hsa-miR-6085	IPO4	-0.53887	-1.15407	0.449356	0.0211371	1.34661	2.54314	0.043122
hsa-miR-6085	S1PR4	-0.533399	-1.15407	0.449356	0.0211371	0.730426	1.65913	0.0434104
hsa-miR-6085	DGKE	-0.506312	-1.15407	0.449356	0.0211371	0.577821	1.49259	0.0437206
hsa-miR-6085	GPR156	-0.850465	-1.15407	0.449356	0.0211371	1.01372	2.01911	0.0446961
hsa-miR-6085	C4orf48	-0.714469	-1.15407	0.449356	0.0211371	0.630983	1.54862	0.0479034
hsa-miR-6085	ITPKB	-0.605673	-1.15407	0.449356	0.0211371	0.479818	1.39457	0.0485045
hsa-miR-6085	TGIF2	-0.530098	-1.15407	0.449356	0.0211371	0.407334	1.32623	0.0497977
hsa-miR-6085	EFNB3	-0.507598	-1.15407	0.449356	0.0211371	2.38183	5.21197	0.0498673
hsa-miR-6085	NDUFA7	-0.924113	-1.15407	0.449356	0.0211371	1.65336	3.14566	0.0499135
hsa-miR-6124	ADORA2A	-0.675917	-1.10524	0.464824	0.0464857	3.52615	11.5207	0.000775543
hsa-miR-6124	AC090154.1	-0.791969	-1.10524	0.464824	0.0464857	1.49839	2.82528	0.00174495
hsa-miR-6124	TUBA3D	-0.737629	-1.10524	0.464824	0.0464857	1.88091	3.68308	0.00193105
hsa-miR-6124	ITGA6	-0.857059	-1.10524	0.464824	0.0464857	1.3763	2.59602	0.0029146
hsa-miR-6124	TMEM158	-0.547367	-1.10524	0.464824	0.0464857	2.49965	5.65549	0.008205
hsa-miR-6124	KRTAP5-9	-0.919895	-1.10524	0.464824	0.0464857	1.15597	2.22834	0.00880547
hsa-miR-6124	CMTM1	-0.50522	-1.10524	0.464824	0.0464857	2.12763	4.36998	0.0119492
hsa-miR-6124	FAM135A	-0.741132	-1.10524	0.464824	0.0464857	0.433983	1.35096	0.0128927
hsa-miR-6124	C3orf49	-0.723693	-1.10524	0.464824	0.0464857	2.09427	4.27009	0.0159314
hsa-miR-6124	ACPT	-0.598068	-1.10524	0.464824	0.0464857	2.01803	4.05032	0.0161
hsa-miR-6124	FMNL2	-0.643794	-1.10524	0.464824	0.0464857	0.425881	1.34339	0.0164189
hsa-miR-6124	USP35	-0.687873	-1.10524	0.464824	0.0464857	0.756128	1.68895	0.0182828
hsa-miR-6124	C5orf30	-0.76557	-1.10524	0.464824	0.0464857	0.477058	1.3919	0.0214022
hsa-miR-6124	RCAN2	-0.543337	-1.10524	0.464824	0.0464857	1.37776	2.59865	0.0219805
hsa-miR-6124	NPTXR	-0.523712	-1.10524	0.464824	0.0464857	0.868835	1.82619	0.0220099
hsa-miR-6124	SLC19A2	-0.863914	-1.10524	0.464824	0.0464857	0.497864	1.41212	0.0228158
hsa-miR-6124	ANGPTL4	-0.681359	-1.10524	0.464824	0.0464857	2.22793	4.6846	0.0242935
hsa-miR-6124	CCDC83	-0.565387	-1.10524	0.464824	0.0464857	1.38129	2.60501	0.0245003
hsa-miR-6124	FAM69A	-0.807519	-1.10524	0.464824	0.0464857	0.622503	1.53954	0.0249307
hsa-miR-6124	MTSS1L	-0.695134	-1.10524	0.464824	0.0464857	0.696491	1.62056	0.0251833
hsa-miR-6124	ZDHHC20	-0.786663	-1.10524	0.464824	0.0464857	1.01349	2.01879	0.0254954
hsa-miR-6124	PODXL	-0.935878	-1.10524	0.464824	0.0464857	0.507842	1.42192	0.025629
hsa-miR-6124	MIF	-0.87693	-1.10524	0.464824	0.0464857	1.61426	3.06155	0.0287231
hsa-miR-6124	ARHGAP8	-0.638636	-1.10524	0.464824	0.0464857	0.561091	1.47539	0.029986
hsa-miR-6124	SPRN	-0.863374	-1.10524	0.464824	0.0464857	0.574266	1.48892	0.0317798
hsa-miR-6124	NUTM2F	-0.565932	-1.10524	0.464824	0.0464857	2.33654	5.05088	0.0318397
hsa-miR-6124	PM20D1	-0.646343	-1.10524	0.464824	0.0464857	1.4501	2.73226	0.0324518
hsa-miR-6124	CTSE	-0.906687	-1.10524	0.464824	0.0464857	0.932847	1.90904	0.0330075
hsa-miR-6124	CDRT1	-0.855571	-1.10524	0.464824	0.0464857	0.718371	1.64532	0.0334981
hsa-miR-6124	CANX	-0.89149	-1.10524	0.464824	0.0464857	0.308045	1.23803	0.0338709
hsa-miR-6124	ERMAP	-0.865258	-1.10524	0.464824	0.0464857	0.609493	1.52572	0.0341965
hsa-miR-6124	BRINP2	-0.555788	-1.10524	0.464824	0.0464857	2.47632	5.56475	0.035759
hsa-miR-6124	PPAP2A	-0.643966	-1.10524	0.464824	0.0464857	1.70217	3.2539	0.0382007
hsa-miR-6124	OCRL	-0.892925	-1.10524	0.464824	0.0464857	0.317576	1.24623	0.038911
hsa-miR-6124	YOD1	-0.768561	-1.10524	0.464824	0.0464857	0.493169	1.40753	0.0391215
hsa-miR-6124	PTMA	-0.726881	-1.10524	0.464824	0.0464857	0.979748	1.97212	0.0397077
hsa-miR-6124	NFKBIA	-0.766889	-1.10524	0.464824	0.0464857	0.35097	1.27542	0.0397962
hsa-miR-6124	TRPM5	-0.543272	-1.10524	0.464824	0.0464857	0.915828	1.88665	0.0419749
hsa-miR-6124	NR2F1	-0.638051	-1.10524	0.464824	0.0464857	0.832931	1.7813	0.0428642
hsa-miR-6124	IPO4	-0.666325	-1.10524	0.464824	0.0464857	1.34661	2.54314	0.043122
hsa-miR-6124	S1PR4	-0.892	-1.10524	0.464824	0.0464857	0.730426	1.65913	0.0434104
hsa-miR-6124	FASN	-0.578939	-1.10524	0.464824	0.0464857	1.05302	2.07487	0.0442279
hsa-miR-6124	GPR156	-0.725409	-1.10524	0.464824	0.0464857	1.01372	2.01911	0.0446961
hsa-miR-6124	BHLHA15	-0.784655	-1.10524	0.464824	0.0464857	0.583882	1.49888	0.0449811
hsa-miR-6124	C4orf48	-0.888667	-1.10524	0.464824	0.0464857	0.630983	1.54862	0.0479034
hsa-miR-6124	ITPKB	-0.515792	-1.10524	0.464824	0.0464857	0.479818	1.39457	0.0485045
hsa-miR-6124	SLC25A43	-0.691376	-1.10524	0.464824	0.0464857	0.655466	1.57512	0.0489282
hsa-miR-6124	TGIF2	-0.841276	-1.10524	0.464824	0.0464857	0.407334	1.32623	0.0497977
hsa-miR-6124	EFNB3	-0.618653	-1.10524	0.464824	0.0464857	2.38183	5.21197	0.0498673
hsa-miR-6124	NDUFA7	-0.643767	-1.10524	0.464824	0.0464857	1.65336	3.14566	0.0499135
hsa-miR-622	HNRNPC	-0.538848	1.55092	2.93003	0.00243839	-1.73424	0.300567	6.37e-05
hsa-miR-622	DEFB1	-0.545104	1.55092	2.93003	0.00243839	-1.79353	0.288465	0.000279775
hsa-miR-622	RPL41	-0.544309	1.55092	2.93003	0.00243839	-1.93971	0.260668	0.00035585
hsa-miR-622	BIRC7	-0.553106	1.55092	2.93003	0.00243839	-3.46936	0.0902856	0.000658816
hsa-miR-622	KRT86	-0.601128	1.55092	2.93003	0.00243839	-1.77763	0.291661	0.00294053
hsa-miR-622	NDUFA4L2	-0.501365	1.55092	2.93003	0.00243839	-2.26975	0.207366	0.00626897
hsa-miR-622	LYL1	-0.512674	1.55092	2.93003	0.00243839	-1.89571	0.268741	0.00736986
hsa-miR-622	HDLBP	-0.589977	1.55092	2.93003	0.00243839	-0.423971	0.74537	0.00756656
hsa-miR-622	C1orf105	-0.656805	1.55092	2.93003	0.00243839	-1.66687	0.314937	0.00992145
hsa-miR-622	NDUFB5	-0.547934	1.55092	2.93003	0.00243839	-0.688721	0.620404	0.0104457
hsa-miR-622	PPP1R14D	-0.7543	1.55092	2.93003	0.00243839	-1.30172	0.405642	0.0108358
hsa-miR-622	FGFBP3	-0.520876	1.55092	2.93003	0.00243839	-1.01943	0.493312	0.0112016
hsa-miR-622	NUF2	-0.629749	1.55092	2.93003	0.00243839	-0.581902	0.668082	0.0114401
hsa-miR-622	ARHGAP19	-0.642473	1.55092	2.93003	0.00243839	-0.450364	0.731858	0.0116716
hsa-miR-622	AC011513.3	-0.503209	1.55092	2.93003	0.00243839	-1.14343	0.452684	0.0119952
hsa-miR-622	RPL37	-0.664159	1.55092	2.93003	0.00243839	-0.680748	0.623842	0.0129475
hsa-miR-622	SCLT1	-0.537858	1.55092	2.93003	0.00243839	-0.58536	0.666483	0.0140723
hsa-miR-622	KHDRBS3	-0.526109	1.55092	2.93003	0.00243839	-0.823815	0.564946	0.01631
hsa-miR-622	CLEC11A	-0.770311	1.55092	2.93003	0.00243839	-1.0138	0.495239	0.0164119
hsa-miR-622	RPL13	-0.528143	1.55092	2.93003	0.00243839	-0.715013	0.609199	0.0175712
hsa-miR-622	LGALS9C	-0.607448	1.55092	2.93003	0.00243839	-3.64684	0.0798349	0.0180387
hsa-miR-622	TTC7B	-0.553297	1.55092	2.93003	0.00243839	-0.922134	0.527728	0.0187316
hsa-miR-622	EMC2	-0.513261	1.55092	2.93003	0.00243839	-0.457675	0.728159	0.0213764
hsa-miR-622	GRIN3B	-0.537983	1.55092	2.93003	0.00243839	-1.9399	0.260635	0.023304
hsa-miR-622	C16orf45	-0.600336	1.55092	2.93003	0.00243839	-1.67098	0.31404	0.0257409
hsa-miR-622	TBCA	-0.654003	1.55092	2.93003	0.00243839	-0.369073	0.77428	0.0291367
hsa-miR-622	TBC1D31	-0.601218	1.55092	2.93003	0.00243839	-0.470507	0.721711	0.0297
hsa-miR-622	PLA2G4C	-0.528052	1.55092	2.93003	0.00243839	-1.13676	0.454779	0.0313649
hsa-miR-622	PRKCSH	-0.736547	1.55092	2.93003	0.00243839	-0.383271	0.766697	0.0315324
hsa-miR-622	APOM	-0.65364	1.55092	2.93003	0.00243839	-0.461038	0.726463	0.03213
hsa-miR-622	RAMP1	-0.826426	1.55092	2.93003	0.00243839	-1.00229	0.499206	0.0333527
hsa-miR-622	SKAP1	-0.95249	1.55092	2.93003	0.00243839	-1.59592	0.330811	0.0355291
hsa-miR-622	MAT2B	-0.594375	1.55092	2.93003	0.00243839	-0.385727	0.765393	0.038762
hsa-miR-622	RPL31	-0.536229	1.55092	2.93003	0.00243839	-0.494199	0.709956	0.0388916
hsa-miR-622	PFDN1	-0.589892	1.55092	2.93003	0.00243839	-0.374204	0.771531	0.0408747
hsa-miR-622	THNSL1	-0.61359	1.55092	2.93003	0.00243839	-0.509952	0.702246	0.0411077
hsa-miR-622	CFAP53	-0.551835	1.55092	2.93003	0.00243839	-2.84135	0.139531	0.0427322
hsa-miR-622	BACE2	-0.506065	1.55092	2.93003	0.00243839	-0.547653	0.684132	0.0427884
hsa-miR-622	CATSPER3	-0.589153	1.55092	2.93003	0.00243839	-1.22524	0.427727	0.043478
hsa-miR-622	FRA10AC1	-0.501626	1.55092	2.93003	0.00243839	-0.65178	0.636494	0.0440909
hsa-miR-622	CPSF4L	-0.939672	1.55092	2.93003	0.00243839	-1.28466	0.410466	0.0453932
hsa-miR-622	RPL30	-0.509324	1.55092	2.93003	0.00243839	-0.353237	0.782826	0.0467936
hsa-miR-622	SHC2	-0.530066	1.55092	2.93003	0.00243839	-1.27529	0.413141	0.0476349
hsa-miR-622	NUCB1	-0.628566	1.55092	2.93003	0.00243839	-0.284319	0.821129	0.0489404
hsa-miR-6510-3p	C11orf94	-0.869711	-0.879777	0.543452	0.0452975	2.78708	6.90231	0.000545885
hsa-miR-6510-3p	ADORA2A	-0.627204	-0.879777	0.543452	0.0452975	3.52615	11.5207	0.000775543
hsa-miR-6510-3p	AC090154.1	-0.743473	-0.879777	0.543452	0.0452975	1.49839	2.82528	0.00174495
hsa-miR-6510-3p	TUBA3D	-0.72051	-0.879777	0.543452	0.0452975	1.88091	3.68308	0.00193105
hsa-miR-6510-3p	ITGA6	-0.623165	-0.879777	0.543452	0.0452975	1.3763	2.59602	0.0029146
hsa-miR-6510-3p	HPCA	-0.718008	-0.879777	0.543452	0.0452975	2.01038	4.02889	0.00296318
hsa-miR-6510-3p	TMEM158	-0.879701	-0.879777	0.543452	0.0452975	2.49965	5.65549	0.008205
hsa-miR-6510-3p	KRTAP5-9	-0.643523	-0.879777	0.543452	0.0452975	1.15597	2.22834	0.00880547
hsa-miR-6510-3p	OR2A7	-0.87291	-0.879777	0.543452	0.0452975	0.754779	1.68737	0.0113972
hsa-miR-6510-3p	HIST1H1E	-0.51468	-0.879777	0.543452	0.0452975	2.23652	4.71259	0.0121986
hsa-miR-6510-3p	DRICH1	-0.902273	-0.879777	0.543452	0.0452975	1.9334	3.81955	0.0125758
hsa-miR-6510-3p	FAM135A	-0.74941	-0.879777	0.543452	0.0452975	0.433983	1.35096	0.0128927
hsa-miR-6510-3p	CALB2	-0.795967	-0.879777	0.543452	0.0452975	1.12588	2.18235	0.0154262
hsa-miR-6510-3p	ACPT	-0.858601	-0.879777	0.543452	0.0452975	2.01803	4.05032	0.0161
hsa-miR-6510-3p	FMNL2	-0.768427	-0.879777	0.543452	0.0452975	0.425881	1.34339	0.0164189
hsa-miR-6510-3p	USP35	-0.638663	-0.879777	0.543452	0.0452975	0.756128	1.68895	0.0182828
hsa-miR-6510-3p	C5orf30	-0.788359	-0.879777	0.543452	0.0452975	0.477058	1.3919	0.0214022
hsa-miR-6510-3p	RCAN2	-0.723124	-0.879777	0.543452	0.0452975	1.37776	2.59865	0.0219805
hsa-miR-6510-3p	NPTXR	-0.609134	-0.879777	0.543452	0.0452975	0.868835	1.82619	0.0220099
hsa-miR-6510-3p	SLC19A2	-0.533232	-0.879777	0.543452	0.0452975	0.497864	1.41212	0.0228158
hsa-miR-6510-3p	RAB19	-0.927545	-0.879777	0.543452	0.0452975	2.04677	4.13181	0.0228251
hsa-miR-6510-3p	BTAF1	-0.95897	-0.879777	0.543452	0.0452975	0.335528	1.26184	0.0237545
hsa-miR-6510-3p	CCDC83	-0.714058	-0.879777	0.543452	0.0452975	1.38129	2.60501	0.0245003
hsa-miR-6510-3p	PODXL	-0.546139	-0.879777	0.543452	0.0452975	0.507842	1.42192	0.025629
hsa-miR-6510-3p	MPP6	-0.528478	-0.879777	0.543452	0.0452975	0.633853	1.5517	0.0276839
hsa-miR-6510-3p	ARHGAP8	-0.537326	-0.879777	0.543452	0.0452975	0.561091	1.47539	0.029986
hsa-miR-6510-3p	SPRN	-0.703296	-0.879777	0.543452	0.0452975	0.574266	1.48892	0.0317798
hsa-miR-6510-3p	PM20D1	-0.696442	-0.879777	0.543452	0.0452975	1.4501	2.73226	0.0324518
hsa-miR-6510-3p	CTSE	-0.56917	-0.879777	0.543452	0.0452975	0.932847	1.90904	0.0330075
hsa-miR-6510-3p	CDRT1	-0.60001	-0.879777	0.543452	0.0452975	0.718371	1.64532	0.0334981
hsa-miR-6510-3p	CANX	-0.666001	-0.879777	0.543452	0.0452975	0.308045	1.23803	0.0338709
hsa-miR-6510-3p	ERMAP	-0.755823	-0.879777	0.543452	0.0452975	0.609493	1.52572	0.0341965
hsa-miR-6510-3p	BRINP2	-0.525754	-0.879777	0.543452	0.0452975	2.47632	5.56475	0.035759
hsa-miR-6510-3p	PPAP2A	-0.941167	-0.879777	0.543452	0.0452975	1.70217	3.2539	0.0382007
hsa-miR-6510-3p	GPR78	-0.764852	-0.879777	0.543452	0.0452975	1.77986	3.43392	0.0387598
hsa-miR-6510-3p	OCRL	-0.606044	-0.879777	0.543452	0.0452975	0.317576	1.24623	0.038911
hsa-miR-6510-3p	NFKBIA	-0.605494	-0.879777	0.543452	0.0452975	0.35097	1.27542	0.0397962
hsa-miR-6510-3p	RCN3	-0.589641	-0.879777	0.543452	0.0452975	0.370983	1.29323	0.0424298
hsa-miR-6510-3p	NR2F1	-0.625443	-0.879777	0.543452	0.0452975	0.832931	1.7813	0.0428642
hsa-miR-6510-3p	S1PR4	-0.525123	-0.879777	0.543452	0.0452975	0.730426	1.65913	0.0434104
hsa-miR-6510-3p	GPR156	-0.898773	-0.879777	0.543452	0.0452975	1.01372	2.01911	0.0446961
hsa-miR-6510-3p	TAOK1	-0.728685	-0.879777	0.543452	0.0452975	0.309017	1.23886	0.0472051
hsa-miR-6510-3p	C4orf48	-0.517602	-0.879777	0.543452	0.0452975	0.630983	1.54862	0.0479034
hsa-miR-6510-3p	ITPKB	-0.809101	-0.879777	0.543452	0.0452975	0.479818	1.39457	0.0485045
hsa-miR-6510-3p	EFNB3	-0.539876	-0.879777	0.543452	0.0452975	2.38183	5.21197	0.0498673
hsa-miR-6510-3p	NDUFA7	-0.892939	-0.879777	0.543452	0.0452975	1.65336	3.14566	0.0499135
hsa-miR-6715b-5p	AC090154.1	-0.733146	-1.84949	0.27749	0.00616185	1.49839	2.82528	0.00174495
hsa-miR-6715b-5p	TUBA3D	-0.75459	-1.84949	0.27749	0.00616185	1.88091	3.68308	0.00193105
hsa-miR-6715b-5p	ITGA6	-0.664615	-1.84949	0.27749	0.00616185	1.3763	2.59602	0.0029146
hsa-miR-6715b-5p	KRTAP5-9	-0.554825	-1.84949	0.27749	0.00616185	1.15597	2.22834	0.00880547
hsa-miR-6715b-5p	OR2A7	-0.697355	-1.84949	0.27749	0.00616185	0.754779	1.68737	0.0113972
hsa-miR-6715b-5p	CMTM1	-0.512819	-1.84949	0.27749	0.00616185	2.12763	4.36998	0.0119492
hsa-miR-6715b-5p	FAM135A	-0.723274	-1.84949	0.27749	0.00616185	0.433983	1.35096	0.0128927
hsa-miR-6715b-5p	ACPT	-0.654574	-1.84949	0.27749	0.00616185	2.01803	4.05032	0.0161
hsa-miR-6715b-5p	FMNL2	-0.623832	-1.84949	0.27749	0.00616185	0.425881	1.34339	0.0164189
hsa-miR-6715b-5p	C5orf30	-0.537469	-1.84949	0.27749	0.00616185	0.477058	1.3919	0.0214022
hsa-miR-6715b-5p	RCAN2	-0.584777	-1.84949	0.27749	0.00616185	1.37776	2.59865	0.0219805
hsa-miR-6715b-5p	SLC19A2	-0.630237	-1.84949	0.27749	0.00616185	0.497864	1.41212	0.0228158
hsa-miR-6715b-5p	BTAF1	-0.615492	-1.84949	0.27749	0.00616185	0.335528	1.26184	0.0237545
hsa-miR-6715b-5p	ANGPTL4	-0.60509	-1.84949	0.27749	0.00616185	2.22793	4.6846	0.0242935
hsa-miR-6715b-5p	CCDC83	-0.823178	-1.84949	0.27749	0.00616185	1.38129	2.60501	0.0245003
hsa-miR-6715b-5p	MTSS1L	-0.6739	-1.84949	0.27749	0.00616185	0.696491	1.62056	0.0251833
hsa-miR-6715b-5p	ZDHHC20	-0.55855	-1.84949	0.27749	0.00616185	1.01349	2.01879	0.0254954
hsa-miR-6715b-5p	MIF	-0.640633	-1.84949	0.27749	0.00616185	1.61426	3.06155	0.0287231
hsa-miR-6715b-5p	ARHGAP8	-0.622706	-1.84949	0.27749	0.00616185	0.561091	1.47539	0.029986
hsa-miR-6715b-5p	PM20D1	-0.772981	-1.84949	0.27749	0.00616185	1.4501	2.73226	0.0324518
hsa-miR-6715b-5p	CTSE	-0.508284	-1.84949	0.27749	0.00616185	0.932847	1.90904	0.0330075
hsa-miR-6715b-5p	CDRT1	-0.524471	-1.84949	0.27749	0.00616185	0.718371	1.64532	0.0334981
hsa-miR-6715b-5p	CANX	-0.602251	-1.84949	0.27749	0.00616185	0.308045	1.23803	0.0338709
hsa-miR-6715b-5p	GPR135	-0.534457	-1.84949	0.27749	0.00616185	1.15204	2.22228	0.0375471
hsa-miR-6715b-5p	PPAP2A	-0.571881	-1.84949	0.27749	0.00616185	1.70217	3.2539	0.0382007
hsa-miR-6715b-5p	YOD1	-0.5609	-1.84949	0.27749	0.00616185	0.493169	1.40753	0.0391215
hsa-miR-6715b-5p	NFKBIA	-0.711297	-1.84949	0.27749	0.00616185	0.35097	1.27542	0.0397962
hsa-miR-6715b-5p	TAOK1	-0.838018	-1.84949	0.27749	0.00616185	0.309017	1.23886	0.0472051
hsa-miR-6715b-5p	EFNB3	-0.621285	-1.84949	0.27749	0.00616185	2.38183	5.21197	0.0498673
hsa-miR-6748-3p	ADORA2A	-0.639813	-1.31927	0.400737	0.0163606	3.52615	11.5207	0.000775543
hsa-miR-6748-3p	AC090154.1	-0.877064	-1.31927	0.400737	0.0163606	1.49839	2.82528	0.00174495
hsa-miR-6748-3p	TUBA3D	-0.889071	-1.31927	0.400737	0.0163606	1.88091	3.68308	0.00193105
hsa-miR-6748-3p	ITGA6	-0.845016	-1.31927	0.400737	0.0163606	1.3763	2.59602	0.0029146
hsa-miR-6748-3p	TMEM158	-0.531404	-1.31927	0.400737	0.0163606	2.49965	5.65549	0.008205
hsa-miR-6748-3p	KRTAP5-9	-0.775307	-1.31927	0.400737	0.0163606	1.15597	2.22834	0.00880547
hsa-miR-6748-3p	OR2A7	-0.712399	-1.31927	0.400737	0.0163606	0.754779	1.68737	0.0113972
hsa-miR-6748-3p	CMTM1	-0.658283	-1.31927	0.400737	0.0163606	2.12763	4.36998	0.0119492
hsa-miR-6748-3p	FAM135A	-0.844003	-1.31927	0.400737	0.0163606	0.433983	1.35096	0.0128927
hsa-miR-6748-3p	C3orf49	-0.614421	-1.31927	0.400737	0.0163606	2.09427	4.27009	0.0159314
hsa-miR-6748-3p	ACPT	-0.722604	-1.31927	0.400737	0.0163606	2.01803	4.05032	0.0161
hsa-miR-6748-3p	FMNL2	-0.720189	-1.31927	0.400737	0.0163606	0.425881	1.34339	0.0164189
hsa-miR-6748-3p	SOWAHA	-0.547618	-1.31927	0.400737	0.0163606	1.38232	2.60688	0.0171797
hsa-miR-6748-3p	C5orf30	-0.70899	-1.31927	0.400737	0.0163606	0.477058	1.3919	0.0214022
hsa-miR-6748-3p	RCAN2	-0.662785	-1.31927	0.400737	0.0163606	1.37776	2.59865	0.0219805
hsa-miR-6748-3p	NPTXR	-0.507394	-1.31927	0.400737	0.0163606	0.868835	1.82619	0.0220099
hsa-miR-6748-3p	SLC19A2	-0.816055	-1.31927	0.400737	0.0163606	0.497864	1.41212	0.0228158
hsa-miR-6748-3p	BTAF1	-0.641859	-1.31927	0.400737	0.0163606	0.335528	1.26184	0.0237545
hsa-miR-6748-3p	ANGPTL4	-0.777807	-1.31927	0.400737	0.0163606	2.22793	4.6846	0.0242935
hsa-miR-6748-3p	CCDC83	-0.900004	-1.31927	0.400737	0.0163606	1.38129	2.60501	0.0245003
hsa-miR-6748-3p	FAM69A	-0.652462	-1.31927	0.400737	0.0163606	0.622503	1.53954	0.0249307
hsa-miR-6748-3p	MTSS1L	-0.799659	-1.31927	0.400737	0.0163606	0.696491	1.62056	0.0251833
hsa-miR-6748-3p	ZDHHC20	-0.738526	-1.31927	0.400737	0.0163606	1.01349	2.01879	0.0254954
hsa-miR-6748-3p	PODXL	-0.665299	-1.31927	0.400737	0.0163606	0.507842	1.42192	0.025629
hsa-miR-6748-3p	MIF	-0.851672	-1.31927	0.400737	0.0163606	1.61426	3.06155	0.0287231
hsa-miR-6748-3p	ARHGAP8	-0.726807	-1.31927	0.400737	0.0163606	0.561091	1.47539	0.029986
hsa-miR-6748-3p	NUTM2F	-0.514342	-1.31927	0.400737	0.0163606	2.33654	5.05088	0.0318397
hsa-miR-6748-3p	PM20D1	-0.871036	-1.31927	0.400737	0.0163606	1.4501	2.73226	0.0324518
hsa-miR-6748-3p	CTSE	-0.708197	-1.31927	0.400737	0.0163606	0.932847	1.90904	0.0330075
hsa-miR-6748-3p	CDRT1	-0.717282	-1.31927	0.400737	0.0163606	0.718371	1.64532	0.0334981
hsa-miR-6748-3p	CANX	-0.800711	-1.31927	0.400737	0.0163606	0.308045	1.23803	0.0338709
hsa-miR-6748-3p	ERMAP	-0.627425	-1.31927	0.400737	0.0163606	0.609493	1.52572	0.0341965
hsa-miR-6748-3p	BRINP2	-0.601461	-1.31927	0.400737	0.0163606	2.47632	5.56475	0.035759
hsa-miR-6748-3p	GPR135	-0.56091	-1.31927	0.400737	0.0163606	1.15204	2.22228	0.0375471
hsa-miR-6748-3p	PPAP2A	-0.660141	-1.31927	0.400737	0.0163606	1.70217	3.2539	0.0382007
hsa-miR-6748-3p	OCRL	-0.685392	-1.31927	0.400737	0.0163606	0.317576	1.24623	0.038911
hsa-miR-6748-3p	YOD1	-0.726013	-1.31927	0.400737	0.0163606	0.493169	1.40753	0.0391215
hsa-miR-6748-3p	PTMA	-0.67238	-1.31927	0.400737	0.0163606	0.979748	1.97212	0.0397077
hsa-miR-6748-3p	NFKBIA	-0.847495	-1.31927	0.400737	0.0163606	0.35097	1.27542	0.0397962
hsa-miR-6748-3p	RCN3	-0.532745	-1.31927	0.400737	0.0163606	0.370983	1.29323	0.0424298
hsa-miR-6748-3p	NR2F1	-0.519823	-1.31927	0.400737	0.0163606	0.832931	1.7813	0.0428642
hsa-miR-6748-3p	IPO4	-0.51621	-1.31927	0.400737	0.0163606	1.34661	2.54314	0.043122
hsa-miR-6748-3p	S1PR4	-0.565397	-1.31927	0.400737	0.0163606	0.730426	1.65913	0.0434104
hsa-miR-6748-3p	BHLHA15	-0.600125	-1.31927	0.400737	0.0163606	0.583882	1.49888	0.0449811
hsa-miR-6748-3p	TAOK1	-0.836654	-1.31927	0.400737	0.0163606	0.309017	1.23886	0.0472051
hsa-miR-6748-3p	SLC25A43	-0.598761	-1.31927	0.400737	0.0163606	0.655466	1.57512	0.0489282
hsa-miR-6748-3p	TGIF2	-0.646353	-1.31927	0.400737	0.0163606	0.407334	1.32623	0.0497977
hsa-miR-6748-3p	EFNB3	-0.735902	-1.31927	0.400737	0.0163606	2.38183	5.21197	0.0498673
hsa-miR-6763-5p	RPL41	-0.627728	1.25583	2.38805	0.0161659	-1.93971	0.260668	0.00035585
hsa-miR-6763-5p	RP11-54C4.3	-0.685666	1.25583	2.38805	0.0161659	-0.908008	0.53292	0.00263238
hsa-miR-6763-5p	KRT86	-0.686877	1.25583	2.38805	0.0161659	-1.77763	0.291661	0.00294053
hsa-miR-6763-5p	LYL1	-0.614201	1.25583	2.38805	0.0161659	-1.89571	0.268741	0.00736986
hsa-miR-6763-5p	HDLBP	-0.6086	1.25583	2.38805	0.0161659	-0.423971	0.74537	0.00756656
hsa-miR-6763-5p	PPP1R14D	-0.58938	1.25583	2.38805	0.0161659	-1.30172	0.405642	0.0108358
hsa-miR-6763-5p	VAPA	-0.541598	1.25583	2.38805	0.0161659	-1.23739	0.424139	0.0110664
hsa-miR-6763-5p	FGFBP3	-0.744995	1.25583	2.38805	0.0161659	-1.01943	0.493312	0.0112016
hsa-miR-6763-5p	NUF2	-0.50684	1.25583	2.38805	0.0161659	-0.581902	0.668082	0.0114401
hsa-miR-6763-5p	ARHGAP19	-0.787506	1.25583	2.38805	0.0161659	-0.450364	0.731858	0.0116716
hsa-miR-6763-5p	AC011513.3	-0.505985	1.25583	2.38805	0.0161659	-1.14343	0.452684	0.0119952
hsa-miR-6763-5p	SCLT1	-0.627605	1.25583	2.38805	0.0161659	-0.58536	0.666483	0.0140723
hsa-miR-6763-5p	TTC7B	-0.640913	1.25583	2.38805	0.0161659	-0.922134	0.527728	0.0187316
hsa-miR-6763-5p	UPK3A	-0.77216	1.25583	2.38805	0.0161659	-1.58776	0.332688	0.0187394
hsa-miR-6763-5p	EMC2	-0.541243	1.25583	2.38805	0.0161659	-0.457675	0.728159	0.0213764
hsa-miR-6763-5p	C16orf45	-0.503331	1.25583	2.38805	0.0161659	-1.67098	0.31404	0.0257409
hsa-miR-6763-5p	TACR2	-0.568466	1.25583	2.38805	0.0161659	-1.42012	0.373682	0.0268834
hsa-miR-6763-5p	CLDN6	-0.671946	1.25583	2.38805	0.0161659	-2.09618	0.233876	0.0285295
hsa-miR-6763-5p	TBCA	-0.648397	1.25583	2.38805	0.0161659	-0.369073	0.77428	0.0291367
hsa-miR-6763-5p	TBC1D31	-0.575613	1.25583	2.38805	0.0161659	-0.470507	0.721711	0.0297
hsa-miR-6763-5p	APOM	-0.592322	1.25583	2.38805	0.0161659	-0.461038	0.726463	0.03213
hsa-miR-6763-5p	C4orf33	-0.535521	1.25583	2.38805	0.0161659	-0.884073	0.541835	0.0357699
hsa-miR-6763-5p	FAHD2B	-0.563371	1.25583	2.38805	0.0161659	-0.862928	0.549835	0.0368096
hsa-miR-6763-5p	ORC3	-0.644956	1.25583	2.38805	0.0161659	-0.433479	0.740474	0.0400434
hsa-miR-6763-5p	TBC1D1	-0.604599	1.25583	2.38805	0.0161659	-0.572607	0.6724	0.0412989
hsa-miR-6763-5p	ATP6V1B2	-0.52086	1.25583	2.38805	0.0161659	-0.47268	0.720625	0.0425604
hsa-miR-6763-5p	SNX24	-0.512863	1.25583	2.38805	0.0161659	-0.720493	0.60689	0.0434439
hsa-miR-6763-5p	CATSPER3	-0.598319	1.25583	2.38805	0.0161659	-1.22524	0.427727	0.043478
hsa-miR-6763-5p	DHX40	-0.508603	1.25583	2.38805	0.0161659	-0.413956	0.750563	0.0461538
hsa-miR-6768-3p	HNRNPC	-0.804289	1.09767	2.14008	0.0347982	-1.73424	0.300567	6.37e-05
hsa-miR-6768-3p	DEFB1	-0.513966	1.09767	2.14008	0.0347982	-1.79353	0.288465	0.000279775
hsa-miR-6768-3p	RPL41	-0.822387	1.09767	2.14008	0.0347982	-1.93971	0.260668	0.00035585
hsa-miR-6768-3p	BIRC7	-0.668226	1.09767	2.14008	0.0347982	-3.46936	0.0902856	0.000658816
hsa-miR-6768-3p	RP11-54C4.3	-0.772593	1.09767	2.14008	0.0347982	-0.908008	0.53292	0.00263238
hsa-miR-6768-3p	KRT86	-0.613039	1.09767	2.14008	0.0347982	-1.77763	0.291661	0.00294053
hsa-miR-6768-3p	LYL1	-0.673104	1.09767	2.14008	0.0347982	-1.89571	0.268741	0.00736986
hsa-miR-6768-3p	HDLBP	-0.863248	1.09767	2.14008	0.0347982	-0.423971	0.74537	0.00756656
hsa-miR-6768-3p	C1orf105	-0.634429	1.09767	2.14008	0.0347982	-1.66687	0.314937	0.00992145
hsa-miR-6768-3p	NDUFB5	-0.745396	1.09767	2.14008	0.0347982	-0.688721	0.620404	0.0104457
hsa-miR-6768-3p	HPD	-0.507927	1.09767	2.14008	0.0347982	-1.77708	0.291773	0.0106392
hsa-miR-6768-3p	PPP1R14D	-0.80979	1.09767	2.14008	0.0347982	-1.30172	0.405642	0.0108358
hsa-miR-6768-3p	VAPA	-0.813177	1.09767	2.14008	0.0347982	-1.23739	0.424139	0.0110664
hsa-miR-6768-3p	LYZL4	-0.775651	1.09767	2.14008	0.0347982	-0.916653	0.529736	0.0111585
hsa-miR-6768-3p	FGFBP3	-0.716181	1.09767	2.14008	0.0347982	-1.01943	0.493312	0.0112016
hsa-miR-6768-3p	NUF2	-0.579713	1.09767	2.14008	0.0347982	-0.581902	0.668082	0.0114401
hsa-miR-6768-3p	ARHGAP19	-0.775014	1.09767	2.14008	0.0347982	-0.450364	0.731858	0.0116716
hsa-miR-6768-3p	POT1	-0.63723	1.09767	2.14008	0.0347982	-0.830815	0.562212	0.0116912
hsa-miR-6768-3p	AC011513.3	-0.581619	1.09767	2.14008	0.0347982	-1.14343	0.452684	0.0119952
hsa-miR-6768-3p	RPL37	-0.62906	1.09767	2.14008	0.0347982	-0.680748	0.623842	0.0129475
hsa-miR-6768-3p	GPCPD1	-0.562724	1.09767	2.14008	0.0347982	-1.16122	0.447135	0.0133815
hsa-miR-6768-3p	SCLT1	-0.78804	1.09767	2.14008	0.0347982	-0.58536	0.666483	0.0140723
hsa-miR-6768-3p	MDH1	-0.60054	1.09767	2.14008	0.0347982	-0.835379	0.560436	0.0141717
hsa-miR-6768-3p	KHDRBS3	-0.586797	1.09767	2.14008	0.0347982	-0.823815	0.564946	0.01631
hsa-miR-6768-3p	CLEC11A	-0.524876	1.09767	2.14008	0.0347982	-1.0138	0.495239	0.0164119
hsa-miR-6768-3p	RPL13	-0.600162	1.09767	2.14008	0.0347982	-0.715013	0.609199	0.0175712
hsa-miR-6768-3p	LGALS9C	-0.654433	1.09767	2.14008	0.0347982	-3.64684	0.0798349	0.0180387
hsa-miR-6768-3p	PGAP3	-0.561285	1.09767	2.14008	0.0347982	-0.780943	0.581986	0.0185984
hsa-miR-6768-3p	TTC7B	-0.837851	1.09767	2.14008	0.0347982	-0.922134	0.527728	0.0187316
hsa-miR-6768-3p	UPK3A	-0.608117	1.09767	2.14008	0.0347982	-1.58776	0.332688	0.0187394
hsa-miR-6768-3p	CASP4	-0.64909	1.09767	2.14008	0.0347982	-0.793085	0.577109	0.0195497
hsa-miR-6768-3p	EMC2	-0.819538	1.09767	2.14008	0.0347982	-0.457675	0.728159	0.0213764
hsa-miR-6768-3p	CSTA	-0.663955	1.09767	2.14008	0.0347982	-2.7485	0.148805	0.0222592
hsa-miR-6768-3p	TCHH	-0.62576	1.09767	2.14008	0.0347982	-2.50667	0.175962	0.0228285
hsa-miR-6768-3p	C10orf10	-0.555008	1.09767	2.14008	0.0347982	-1.54737	0.342133	0.0242096
hsa-miR-6768-3p	AGR3	-0.618518	1.09767	2.14008	0.0347982	-0.697738	0.616538	0.0242239
hsa-miR-6768-3p	C16orf45	-0.557688	1.09767	2.14008	0.0347982	-1.67098	0.31404	0.0257409
hsa-miR-6768-3p	TACR2	-0.824665	1.09767	2.14008	0.0347982	-1.42012	0.373682	0.0268834
hsa-miR-6768-3p	CLDN6	-0.620127	1.09767	2.14008	0.0347982	-2.09618	0.233876	0.0285295
hsa-miR-6768-3p	TBCA	-0.799069	1.09767	2.14008	0.0347982	-0.369073	0.77428	0.0291367
hsa-miR-6768-3p	C9orf72	-0.727797	1.09767	2.14008	0.0347982	-0.798965	0.574761	0.0294946
hsa-miR-6768-3p	TBC1D31	-0.599714	1.09767	2.14008	0.0347982	-0.470507	0.721711	0.0297
hsa-miR-6768-3p	BRI3	-0.590284	1.09767	2.14008	0.0347982	-0.553082	0.681562	0.0297663
hsa-miR-6768-3p	UGP2	-0.654501	1.09767	2.14008	0.0347982	-0.628108	0.647025	0.0301162
hsa-miR-6768-3p	APOM	-0.892339	1.09767	2.14008	0.0347982	-0.461038	0.726463	0.03213
hsa-miR-6768-3p	RAMP1	-0.5518	1.09767	2.14008	0.0347982	-1.00229	0.499206	0.0333527
hsa-miR-6768-3p	HERC6	-0.503503	1.09767	2.14008	0.0347982	-1.02923	0.48997	0.0337864
hsa-miR-6768-3p	EIF3F	-0.739889	1.09767	2.14008	0.0347982	-0.550853	0.682617	0.0351106
hsa-miR-6768-3p	SKAP1	-0.543515	1.09767	2.14008	0.0347982	-1.59592	0.330811	0.0355291
hsa-miR-6768-3p	C4orf33	-0.861366	1.09767	2.14008	0.0347982	-0.884073	0.541835	0.0357699
hsa-miR-6768-3p	FAHD2B	-0.798461	1.09767	2.14008	0.0347982	-0.862928	0.549835	0.0368096
hsa-miR-6768-3p	NFYC	-0.708828	1.09767	2.14008	0.0347982	-0.444885	0.734643	0.0374124
hsa-miR-6768-3p	PLSCR1	-0.659346	1.09767	2.14008	0.0347982	-0.658559	0.633511	0.0376857
hsa-miR-6768-3p	MAT2B	-0.733948	1.09767	2.14008	0.0347982	-0.385727	0.765393	0.038762
hsa-miR-6768-3p	EXOC1	-0.615525	1.09767	2.14008	0.0347982	-0.591537	0.663636	0.0387641
hsa-miR-6768-3p	RPL31	-0.606009	1.09767	2.14008	0.0347982	-0.494199	0.709956	0.0388916
hsa-miR-6768-3p	ORC3	-0.716766	1.09767	2.14008	0.0347982	-0.433479	0.740474	0.0400434
hsa-miR-6768-3p	OSR2	-0.733471	1.09767	2.14008	0.0347982	-0.840866	0.558308	0.0403919
hsa-miR-6768-3p	PFDN1	-0.708913	1.09767	2.14008	0.0347982	-0.374204	0.771531	0.0408747
hsa-miR-6768-3p	THNSL1	-0.659998	1.09767	2.14008	0.0347982	-0.509952	0.702246	0.0411077
hsa-miR-6768-3p	TBC1D1	-0.782933	1.09767	2.14008	0.0347982	-0.572607	0.6724	0.0412989
hsa-miR-6768-3p	ATP6V1B2	-0.788765	1.09767	2.14008	0.0347982	-0.47268	0.720625	0.0425604
hsa-miR-6768-3p	BACE2	-0.720835	1.09767	2.14008	0.0347982	-0.547653	0.684132	0.0427884
hsa-miR-6768-3p	TCF24	-0.540194	1.09767	2.14008	0.0347982	-1.96424	0.256274	0.0429352
hsa-miR-6768-3p	SNX24	-0.730212	1.09767	2.14008	0.0347982	-0.720493	0.60689	0.0434439
hsa-miR-6768-3p	CATSPER3	-0.663027	1.09767	2.14008	0.0347982	-1.22524	0.427727	0.043478
hsa-miR-6768-3p	FRA10AC1	-0.738369	1.09767	2.14008	0.0347982	-0.65178	0.636494	0.0440909
hsa-miR-6768-3p	RPS9	-0.701859	1.09767	2.14008	0.0347982	-0.457267	0.728365	0.0443903
hsa-miR-6768-3p	RBKS	-0.673311	1.09767	2.14008	0.0347982	-0.86639	0.548518	0.0447064
hsa-miR-6768-3p	DHX40	-0.686771	1.09767	2.14008	0.0347982	-0.413956	0.750563	0.0461538
hsa-miR-6768-3p	RPL30	-0.740364	1.09767	2.14008	0.0347982	-0.353237	0.782826	0.0467936
hsa-miR-6768-3p	NUCB1	-0.722757	1.09767	2.14008	0.0347982	-0.284319	0.821129	0.0489404
hsa-miR-6768-3p	SPRR1B	-0.670441	1.09767	2.14008	0.0347982	-0.866987	0.548291	0.0492381
hsa-miR-6768-3p	ZNF766	-0.655246	1.09767	2.14008	0.0347982	-0.629602	0.646355	0.0498679
hsa-miR-6777-3p	HNRNPC	-0.558448	2.86433	7.28195	0.000249378	-1.73424	0.300567	6.37e-05
hsa-miR-6777-3p	HDLBP	-0.515181	2.86433	7.28195	0.000249378	-0.423971	0.74537	0.00756656
hsa-miR-6777-3p	NDUFB5	-0.565184	2.86433	7.28195	0.000249378	-0.688721	0.620404	0.0104457
hsa-miR-6777-3p	PPP1R14D	-0.614444	2.86433	7.28195	0.000249378	-1.30172	0.405642	0.0108358
hsa-miR-6777-3p	LYZL4	-0.531695	2.86433	7.28195	0.000249378	-0.916653	0.529736	0.0111585
hsa-miR-6777-3p	C16orf45	-0.538733	2.86433	7.28195	0.000249378	-1.67098	0.31404	0.0257409
hsa-miR-6777-3p	TACR2	-0.605988	2.86433	7.28195	0.000249378	-1.42012	0.373682	0.0268834
hsa-miR-6777-3p	APOM	-0.662238	2.86433	7.28195	0.000249378	-0.461038	0.726463	0.03213
hsa-miR-6777-3p	SKAP1	-0.637845	2.86433	7.28195	0.000249378	-1.59592	0.330811	0.0355291
hsa-miR-6777-3p	C4orf33	-0.523375	2.86433	7.28195	0.000249378	-0.884073	0.541835	0.0357699
hsa-miR-6777-3p	NFYC	-0.503768	2.86433	7.28195	0.000249378	-0.444885	0.734643	0.0374124
hsa-miR-6777-3p	BACE2	-0.566088	2.86433	7.28195	0.000249378	-0.547653	0.684132	0.0427884
hsa-miR-6777-3p	SNX24	-0.61583	2.86433	7.28195	0.000249378	-0.720493	0.60689	0.0434439
hsa-miR-6777-3p	CPSF4L	-0.59894	2.86433	7.28195	0.000249378	-1.28466	0.410466	0.0453932
hsa-miR-6777-3p	ZNF766	-0.53771	2.86433	7.28195	0.000249378	-0.629602	0.646355	0.0498679
hsa-miR-6817-3p	HNRNPC	-0.693911	1.50015	2.82872	0.00521638	-1.73424	0.300567	6.37e-05
hsa-miR-6817-3p	RPL41	-0.707431	1.50015	2.82872	0.00521638	-1.93971	0.260668	0.00035585
hsa-miR-6817-3p	BIRC7	-0.786002	1.50015	2.82872	0.00521638	-3.46936	0.0902856	0.000658816
hsa-miR-6817-3p	RP11-54C4.3	-0.637182	1.50015	2.82872	0.00521638	-0.908008	0.53292	0.00263238
hsa-miR-6817-3p	KRT86	-0.609943	1.50015	2.82872	0.00521638	-1.77763	0.291661	0.00294053
hsa-miR-6817-3p	LYL1	-0.567901	1.50015	2.82872	0.00521638	-1.89571	0.268741	0.00736986
hsa-miR-6817-3p	HDLBP	-0.883989	1.50015	2.82872	0.00521638	-0.423971	0.74537	0.00756656
hsa-miR-6817-3p	C1orf105	-0.564115	1.50015	2.82872	0.00521638	-1.66687	0.314937	0.00992145
hsa-miR-6817-3p	NDUFB5	-0.637178	1.50015	2.82872	0.00521638	-0.688721	0.620404	0.0104457
hsa-miR-6817-3p	PPP1R14D	-0.955157	1.50015	2.82872	0.00521638	-1.30172	0.405642	0.0108358
hsa-miR-6817-3p	VAPA	-0.639122	1.50015	2.82872	0.00521638	-1.23739	0.424139	0.0110664
hsa-miR-6817-3p	LYZL4	-0.598263	1.50015	2.82872	0.00521638	-0.916653	0.529736	0.0111585
hsa-miR-6817-3p	FGFBP3	-0.645331	1.50015	2.82872	0.00521638	-1.01943	0.493312	0.0112016
hsa-miR-6817-3p	NUF2	-0.538126	1.50015	2.82872	0.00521638	-0.581902	0.668082	0.0114401
hsa-miR-6817-3p	ARHGAP19	-0.830355	1.50015	2.82872	0.00521638	-0.450364	0.731858	0.0116716
hsa-miR-6817-3p	RPL37	-0.62328	1.50015	2.82872	0.00521638	-0.680748	0.623842	0.0129475
hsa-miR-6817-3p	SCLT1	-0.67415	1.50015	2.82872	0.00521638	-0.58536	0.666483	0.0140723
hsa-miR-6817-3p	CLEC11A	-0.54044	1.50015	2.82872	0.00521638	-1.0138	0.495239	0.0164119
hsa-miR-6817-3p	LGALS9C	-0.542969	1.50015	2.82872	0.00521638	-3.64684	0.0798349	0.0180387
hsa-miR-6817-3p	TTC7B	-0.730293	1.50015	2.82872	0.00521638	-0.922134	0.527728	0.0187316
hsa-miR-6817-3p	UPK3A	-0.833186	1.50015	2.82872	0.00521638	-1.58776	0.332688	0.0187394
hsa-miR-6817-3p	EMC2	-0.731951	1.50015	2.82872	0.00521638	-0.457675	0.728159	0.0213764
hsa-miR-6817-3p	C16orf45	-0.557067	1.50015	2.82872	0.00521638	-1.67098	0.31404	0.0257409
hsa-miR-6817-3p	TACR2	-0.640227	1.50015	2.82872	0.00521638	-1.42012	0.373682	0.0268834
hsa-miR-6817-3p	CLDN6	-0.860031	1.50015	2.82872	0.00521638	-2.09618	0.233876	0.0285295
hsa-miR-6817-3p	TBCA	-0.945767	1.50015	2.82872	0.00521638	-0.369073	0.77428	0.0291367
hsa-miR-6817-3p	C9orf72	-0.54129	1.50015	2.82872	0.00521638	-0.798965	0.574761	0.0294946
hsa-miR-6817-3p	TBC1D31	-0.564567	1.50015	2.82872	0.00521638	-0.470507	0.721711	0.0297
hsa-miR-6817-3p	APOM	-0.878746	1.50015	2.82872	0.00521638	-0.461038	0.726463	0.03213
hsa-miR-6817-3p	RAMP1	-0.714347	1.50015	2.82872	0.00521638	-1.00229	0.499206	0.0333527
hsa-miR-6817-3p	EIF3F	-0.798522	1.50015	2.82872	0.00521638	-0.550853	0.682617	0.0351106
hsa-miR-6817-3p	SKAP1	-0.706029	1.50015	2.82872	0.00521638	-1.59592	0.330811	0.0355291
hsa-miR-6817-3p	C4orf33	-0.784303	1.50015	2.82872	0.00521638	-0.884073	0.541835	0.0357699
hsa-miR-6817-3p	FAHD2B	-0.599242	1.50015	2.82872	0.00521638	-0.862928	0.549835	0.0368096
hsa-miR-6817-3p	NFYC	-0.516307	1.50015	2.82872	0.00521638	-0.444885	0.734643	0.0374124
hsa-miR-6817-3p	MAT2B	-0.650837	1.50015	2.82872	0.00521638	-0.385727	0.765393	0.038762
hsa-miR-6817-3p	ORC3	-0.544701	1.50015	2.82872	0.00521638	-0.433479	0.740474	0.0400434
hsa-miR-6817-3p	OSR2	-0.519083	1.50015	2.82872	0.00521638	-0.840866	0.558308	0.0403919
hsa-miR-6817-3p	PFDN1	-0.595398	1.50015	2.82872	0.00521638	-0.374204	0.771531	0.0408747
hsa-miR-6817-3p	THNSL1	-0.554505	1.50015	2.82872	0.00521638	-0.509952	0.702246	0.0411077
hsa-miR-6817-3p	TBC1D1	-0.567015	1.50015	2.82872	0.00521638	-0.572607	0.6724	0.0412989
hsa-miR-6817-3p	ATP6V1B2	-0.60436	1.50015	2.82872	0.00521638	-0.47268	0.720625	0.0425604
hsa-miR-6817-3p	BACE2	-0.635004	1.50015	2.82872	0.00521638	-0.547653	0.684132	0.0427884
hsa-miR-6817-3p	SNX24	-0.564173	1.50015	2.82872	0.00521638	-0.720493	0.60689	0.0434439
hsa-miR-6817-3p	CATSPER3	-0.856611	1.50015	2.82872	0.00521638	-1.22524	0.427727	0.043478
hsa-miR-6817-3p	FRA10AC1	-0.585096	1.50015	2.82872	0.00521638	-0.65178	0.636494	0.0440909
hsa-miR-6817-3p	RPS9	-0.51466	1.50015	2.82872	0.00521638	-0.457267	0.728365	0.0443903
hsa-miR-6817-3p	CPSF4L	-0.502494	1.50015	2.82872	0.00521638	-1.28466	0.410466	0.0453932
hsa-miR-6817-3p	RPL30	-0.609646	1.50015	2.82872	0.00521638	-0.353237	0.782826	0.0467936
hsa-miR-6817-3p	NUCB1	-0.636928	1.50015	2.82872	0.00521638	-0.284319	0.821129	0.0489404
hsa-miR-6829-3p	HNRNPC	-0.793825	1.81443	3.5172	0.000342827	-1.73424	0.300567	6.37e-05
hsa-miR-6829-3p	DEFB1	-0.648103	1.81443	3.5172	0.000342827	-1.79353	0.288465	0.000279775
hsa-miR-6829-3p	RPL41	-0.861065	1.81443	3.5172	0.000342827	-1.93971	0.260668	0.00035585
hsa-miR-6829-3p	SLC38A8	-0.507488	1.81443	3.5172	0.000342827	-4.22963	0.0533032	0.000638183
hsa-miR-6829-3p	BIRC7	-0.748348	1.81443	3.5172	0.000342827	-3.46936	0.0902856	0.000658816
hsa-miR-6829-3p	CD79A	-0.604851	1.81443	3.5172	0.000342827	-2.89399	0.134531	0.00171575
hsa-miR-6829-3p	CD163L1	-0.531651	1.81443	3.5172	0.000342827	-4.19576	0.0545694	0.00182547
hsa-miR-6829-3p	RPL12	-0.576574	1.81443	3.5172	0.000342827	-1.42288	0.372968	0.00210309
hsa-miR-6829-3p	RP11-54C4.3	-0.778203	1.81443	3.5172	0.000342827	-0.908008	0.53292	0.00263238
hsa-miR-6829-3p	KRT86	-0.794052	1.81443	3.5172	0.000342827	-1.77763	0.291661	0.00294053
hsa-miR-6829-3p	TMEM178A	-0.548373	1.81443	3.5172	0.000342827	-2.08504	0.235689	0.00358143
hsa-miR-6829-3p	UBE2L6	-0.579064	1.81443	3.5172	0.000342827	-2.71543	0.152256	0.00381772
hsa-miR-6829-3p	NDUFA4L2	-0.55115	1.81443	3.5172	0.000342827	-2.26975	0.207366	0.00626897
hsa-miR-6829-3p	LYL1	-0.680762	1.81443	3.5172	0.000342827	-1.89571	0.268741	0.00736986
hsa-miR-6829-3p	HDLBP	-0.871036	1.81443	3.5172	0.000342827	-0.423971	0.74537	0.00756656
hsa-miR-6829-3p	C1orf105	-0.802383	1.81443	3.5172	0.000342827	-1.66687	0.314937	0.00992145
hsa-miR-6829-3p	NDUFB5	-0.757731	1.81443	3.5172	0.000342827	-0.688721	0.620404	0.0104457
hsa-miR-6829-3p	TRIM69	-0.585007	1.81443	3.5172	0.000342827	-1.27306	0.413781	0.0104994
hsa-miR-6829-3p	HPD	-0.70607	1.81443	3.5172	0.000342827	-1.77708	0.291773	0.0106392
hsa-miR-6829-3p	PPP1R14D	-0.856992	1.81443	3.5172	0.000342827	-1.30172	0.405642	0.0108358
hsa-miR-6829-3p	VAPA	-0.745874	1.81443	3.5172	0.000342827	-1.23739	0.424139	0.0110664
hsa-miR-6829-3p	LYZL4	-0.732584	1.81443	3.5172	0.000342827	-0.916653	0.529736	0.0111585
hsa-miR-6829-3p	FGFBP3	-0.888128	1.81443	3.5172	0.000342827	-1.01943	0.493312	0.0112016
hsa-miR-6829-3p	NUF2	-0.920901	1.81443	3.5172	0.000342827	-0.581902	0.668082	0.0114401
hsa-miR-6829-3p	ARHGAP19	-0.969733	1.81443	3.5172	0.000342827	-0.450364	0.731858	0.0116716
hsa-miR-6829-3p	POT1	-0.740706	1.81443	3.5172	0.000342827	-0.830815	0.562212	0.0116912
hsa-miR-6829-3p	AC011513.3	-0.715576	1.81443	3.5172	0.000342827	-1.14343	0.452684	0.0119952
hsa-miR-6829-3p	RPL37	-0.812915	1.81443	3.5172	0.000342827	-0.680748	0.623842	0.0129475
hsa-miR-6829-3p	GPCPD1	-0.587468	1.81443	3.5172	0.000342827	-1.16122	0.447135	0.0133815
hsa-miR-6829-3p	SCLT1	-0.87551	1.81443	3.5172	0.000342827	-0.58536	0.666483	0.0140723
hsa-miR-6829-3p	MDH1	-0.634912	1.81443	3.5172	0.000342827	-0.835379	0.560436	0.0141717
hsa-miR-6829-3p	IFI27	-0.523047	1.81443	3.5172	0.000342827	-2.41801	0.187114	0.0158089
hsa-miR-6829-3p	KHDRBS3	-0.716726	1.81443	3.5172	0.000342827	-0.823815	0.564946	0.01631
hsa-miR-6829-3p	CLEC11A	-0.822401	1.81443	3.5172	0.000342827	-1.0138	0.495239	0.0164119
hsa-miR-6829-3p	RPL13	-0.70943	1.81443	3.5172	0.000342827	-0.715013	0.609199	0.0175712
hsa-miR-6829-3p	LGALS9C	-0.784939	1.81443	3.5172	0.000342827	-3.64684	0.0798349	0.0180387
hsa-miR-6829-3p	PGAP3	-0.544863	1.81443	3.5172	0.000342827	-0.780943	0.581986	0.0185984
hsa-miR-6829-3p	TTC7B	-0.863874	1.81443	3.5172	0.000342827	-0.922134	0.527728	0.0187316
hsa-miR-6829-3p	UPK3A	-0.716914	1.81443	3.5172	0.000342827	-1.58776	0.332688	0.0187394
hsa-miR-6829-3p	CASP4	-0.649108	1.81443	3.5172	0.000342827	-0.793085	0.577109	0.0195497
hsa-miR-6829-3p	EMC2	-0.840476	1.81443	3.5172	0.000342827	-0.457675	0.728159	0.0213764
hsa-miR-6829-3p	CSTA	-0.714399	1.81443	3.5172	0.000342827	-2.7485	0.148805	0.0222592
hsa-miR-6829-3p	TCHH	-0.658445	1.81443	3.5172	0.000342827	-2.50667	0.175962	0.0228285
hsa-miR-6829-3p	GRIN3B	-0.560662	1.81443	3.5172	0.000342827	-1.9399	0.260635	0.023304
hsa-miR-6829-3p	C10orf10	-0.527456	1.81443	3.5172	0.000342827	-1.54737	0.342133	0.0242096
hsa-miR-6829-3p	AGR3	-0.666193	1.81443	3.5172	0.000342827	-0.697738	0.616538	0.0242239
hsa-miR-6829-3p	LYRM9	-0.584077	1.81443	3.5172	0.000342827	-1.03463	0.48814	0.0247015
hsa-miR-6829-3p	C16orf45	-0.569165	1.81443	3.5172	0.000342827	-1.67098	0.31404	0.0257409
hsa-miR-6829-3p	TACR2	-0.682455	1.81443	3.5172	0.000342827	-1.42012	0.373682	0.0268834
hsa-miR-6829-3p	MUC13	-0.527661	1.81443	3.5172	0.000342827	-0.840599	0.558412	0.0274796
hsa-miR-6829-3p	ZNF256	-0.582634	1.81443	3.5172	0.000342827	-1.81237	0.284722	0.028293
hsa-miR-6829-3p	CLDN6	-0.536627	1.81443	3.5172	0.000342827	-2.09618	0.233876	0.0285295
hsa-miR-6829-3p	TBCA	-0.870751	1.81443	3.5172	0.000342827	-0.369073	0.77428	0.0291367
hsa-miR-6829-3p	C9orf72	-0.70433	1.81443	3.5172	0.000342827	-0.798965	0.574761	0.0294946
hsa-miR-6829-3p	TBC1D31	-0.935005	1.81443	3.5172	0.000342827	-0.470507	0.721711	0.0297
hsa-miR-6829-3p	BRI3	-0.682868	1.81443	3.5172	0.000342827	-0.553082	0.681562	0.0297663
hsa-miR-6829-3p	UGP2	-0.643132	1.81443	3.5172	0.000342827	-0.628108	0.647025	0.0301162
hsa-miR-6829-3p	PLA2G4C	-0.64334	1.81443	3.5172	0.000342827	-1.13676	0.454779	0.0313649
hsa-miR-6829-3p	ZMYND12	-0.571613	1.81443	3.5172	0.000342827	-1.529	0.346518	0.0314081
hsa-miR-6829-3p	PRKCSH	-0.769907	1.81443	3.5172	0.000342827	-0.383271	0.766697	0.0315324
hsa-miR-6829-3p	APOM	-0.852418	1.81443	3.5172	0.000342827	-0.461038	0.726463	0.03213
hsa-miR-6829-3p	EPRS	-0.515196	1.81443	3.5172	0.000342827	-0.937889	0.521996	0.032628
hsa-miR-6829-3p	RAMP1	-0.844955	1.81443	3.5172	0.000342827	-1.00229	0.499206	0.0333527
hsa-miR-6829-3p	KLLN	-0.515674	1.81443	3.5172	0.000342827	-1.53902	0.34412	0.0337203
hsa-miR-6829-3p	HERC6	-0.552477	1.81443	3.5172	0.000342827	-1.02923	0.48997	0.0337864
hsa-miR-6829-3p	CBLB	-0.523981	1.81443	3.5172	0.000342827	-0.932678	0.523885	0.0341203
hsa-miR-6829-3p	EIF3F	-0.735205	1.81443	3.5172	0.000342827	-0.550853	0.682617	0.0351106
hsa-miR-6829-3p	SKAP1	-0.800382	1.81443	3.5172	0.000342827	-1.59592	0.330811	0.0355291
hsa-miR-6829-3p	C4orf33	-0.721236	1.81443	3.5172	0.000342827	-0.884073	0.541835	0.0357699
hsa-miR-6829-3p	FAHD2B	-0.744392	1.81443	3.5172	0.000342827	-0.862928	0.549835	0.0368096
hsa-miR-6829-3p	NFYC	-0.700466	1.81443	3.5172	0.000342827	-0.444885	0.734643	0.0374124
hsa-miR-6829-3p	PLSCR1	-0.618369	1.81443	3.5172	0.000342827	-0.658559	0.633511	0.0376857
hsa-miR-6829-3p	MAT2B	-0.868007	1.81443	3.5172	0.000342827	-0.385727	0.765393	0.038762
hsa-miR-6829-3p	EXOC1	-0.66101	1.81443	3.5172	0.000342827	-0.591537	0.663636	0.0387641
hsa-miR-6829-3p	RPL31	-0.711002	1.81443	3.5172	0.000342827	-0.494199	0.709956	0.0388916
hsa-miR-6829-3p	ORC3	-0.802866	1.81443	3.5172	0.000342827	-0.433479	0.740474	0.0400434
hsa-miR-6829-3p	OSR2	-0.718261	1.81443	3.5172	0.000342827	-0.840866	0.558308	0.0403919
hsa-miR-6829-3p	PFDN1	-0.812362	1.81443	3.5172	0.000342827	-0.374204	0.771531	0.0408747
hsa-miR-6829-3p	CATSPERG	-0.526225	1.81443	3.5172	0.000342827	-1.19182	0.437749	0.0410253
hsa-miR-6829-3p	C4A	-0.551342	1.81443	3.5172	0.000342827	-2.969	0.127715	0.0410265
hsa-miR-6829-3p	THNSL1	-0.796818	1.81443	3.5172	0.000342827	-0.509952	0.702246	0.0411077
hsa-miR-6829-3p	TBC1D1	-0.710646	1.81443	3.5172	0.000342827	-0.572607	0.6724	0.0412989
hsa-miR-6829-3p	ATP6V1B2	-0.74683	1.81443	3.5172	0.000342827	-0.47268	0.720625	0.0425604
hsa-miR-6829-3p	CFAP53	-0.627743	1.81443	3.5172	0.000342827	-2.84135	0.139531	0.0427322
hsa-miR-6829-3p	BACE2	-0.703848	1.81443	3.5172	0.000342827	-0.547653	0.684132	0.0427884
hsa-miR-6829-3p	SULT1E1	-0.54188	1.81443	3.5172	0.000342827	-0.755203	0.592463	0.0428595
hsa-miR-6829-3p	TCF24	-0.640335	1.81443	3.5172	0.000342827	-1.96424	0.256274	0.0429352
hsa-miR-6829-3p	SNX24	-0.609911	1.81443	3.5172	0.000342827	-0.720493	0.60689	0.0434439
hsa-miR-6829-3p	CATSPER3	-0.835288	1.81443	3.5172	0.000342827	-1.22524	0.427727	0.043478
hsa-miR-6829-3p	FRA10AC1	-0.776604	1.81443	3.5172	0.000342827	-0.65178	0.636494	0.0440909
hsa-miR-6829-3p	RPS9	-0.704509	1.81443	3.5172	0.000342827	-0.457267	0.728365	0.0443903
hsa-miR-6829-3p	RBKS	-0.650724	1.81443	3.5172	0.000342827	-0.86639	0.548518	0.0447064
hsa-miR-6829-3p	CPSF4L	-0.721964	1.81443	3.5172	0.000342827	-1.28466	0.410466	0.0453932
hsa-miR-6829-3p	DHX40	-0.724599	1.81443	3.5172	0.000342827	-0.413956	0.750563	0.0461538
hsa-miR-6829-3p	RPL30	-0.798722	1.81443	3.5172	0.000342827	-0.353237	0.782826	0.0467936
hsa-miR-6829-3p	PHYH	-0.542933	1.81443	3.5172	0.000342827	-0.72999	0.602908	0.0471833
hsa-miR-6829-3p	SHC2	-0.512806	1.81443	3.5172	0.000342827	-1.27529	0.413141	0.0476349
[truncated: 242 more rows]

## Sheet: anamiR miRNA-mRNA interactions 
miRNA (miRBAse v21)	Gene symbol	Ensembl gene identifier	Gene ID	DIANA microT CDS	EIMMo	Microcosm	miRDB	miRanda	PITA	rna22	Targetscan	Sum	miRecords (integrates other dbs)	miRTarBase (integrates other dbs)	Validated	Correlation (r < -0.5 )	logratio (miRNA)	P-value (miRNA)	logratio (gene)	P-value (gene)		DE (miRNA)	DE (gene)
hsa-miR-490-5p	TAOK1	ENSG00000160551	57551	1	1	0	1	1	1	0	0	5	0	1	TRUE	-0.782356	-1.42962	0.0296234	0.309017	0.0472051		0.371229	1.23886
hsa-miR-92a-3p	FAM135A	ENSG00000082269	57579	1	1	0	1	1	1	0	0	5	0	1	TRUE	-0.674532	-0.935437	0.0201484	0.433983	0.0128927		0.522884	1.35096
hsa-let-7a-5p	YOD1	ENSG00000180667	55432	1	1	0	1	1	1	0	0	5	0	1	TRUE	-0.574907	-0.533755	0.0299415	0.493169	0.0391215		0.690755	1.40753
hsa-miR-96-3p	OCRL	ENSG00000122126	4952	1	1	1	1	1	0	0	0	5	0	0	FALSE	-0.936055	-2.05266	0.00489029	0.317576	0.038911		0.24104	1.24623
hsa-miR-490-5p	BTAF1	ENSG00000095564	9044	1	1	0	1	1	1	0	0	5	0	0	FALSE	-0.840978	-1.42962	0.0296234	0.335528	0.0237545		0.371229	1.26184
hsa-miR-149-5p	B4GALT6	ENSG00000118276	9331	1	1	0	1	1	1	0	0	5	0	0	FALSE	-0.531924	-0.742112	0.012149	1.0103	0.0452097		0.597863	2.01433
hsa-miR-497-3p	VAPA	ENSG00000101558	9218	1	1	0	1	1	0	1	0	5	0	0	FALSE	-0.515484	1.24522	0.0223862	-1.23739	0.0110664		2.37054	0.424139
hsa-miR-1827	ERMAP	ENSG00000164010	114625	1	1	0	1	1	0	0	0	4	0	0	FALSE	-0.932741	-0.808106	0.0490368	0.609493	0.0341965		0.571131	1.52572
hsa-miR-1827	OCRL	ENSG00000122126	4952	1	1	0	0	1	0	1	0	4	0	0	FALSE	-0.871218	-0.808106	0.0490368	0.317576	0.038911		0.571131	1.24623
hsa-miR-149-5p	PODXL	ENSG00000128567	5420	1	1	0	1	0	0	1	0	4	0	0	FALSE	-0.783624	-0.742112	0.012149	0.507842	0.025629		0.597863	1.42192
hsa-miR-96-3p	DGKE	ENSG00000153933	8526	1	1	1	0	1	0	0	0	4	0	0	FALSE	-0.745937	-2.05266	0.00489029	0.577821	0.0437206		0.24104	1.49259
hsa-miR-490-5p	FAM135A	ENSG00000082269	57579	0	1	0	1	1	1	0	0	4	0	0	FALSE	-0.702094	-1.42962	0.0296234	0.433983	0.0128927		0.371229	1.35096
hsa-miR-1827	MTSS1L	ENSG00000132613	92154	1	1	0	1	0	0	1	0	4	0	0	FALSE	-0.694992	-0.808106	0.0490368	0.696491	0.0251833		0.571131	1.62056
hsa-miR-1827	EFNB3	ENSG00000108947	1949	1	1	0	1	1	0	0	0	4	0	0	FALSE	-0.655392	-0.808106	0.0490368	2.38183	0.0498673		0.571131	5.21197
hsa-miR-92a-3p	C5orf30	ENSG00000181751	90355	1	1	0	1	1	0	0	0	4	0	0	FALSE	-0.646716	-0.935437	0.0201484	0.477058	0.0214022		0.522884	1.3919
hsa-miR-1827	FASN	ENSG00000169710	2194	1	1	0	1	1	0	0	0	4	0	0	FALSE	-0.642002	-0.808106	0.0490368	1.05302	0.0442279		0.571131	2.07487
hsa-miR-3150a-3p	HNRNPC	ENSG00000092199	3183	1	1	0	1	1	0	0	0	4	0	0	FALSE	-0.6314	1.25495	0.0366789	-1.73424	6.37e-05		2.38659	0.300567
hsa-let-7i-5p	HDLBP	ENSG00000115677	3069	1	1	0	1	1	0	0	0	4	0	0	FALSE	-0.608213	1.58166	0.000197374	-0.423971	0.00756656		2.99315	0.74537
hsa-miR-2355-5p	EFNB3	ENSG00000108947	1949	1	1	0	1	1	0	0	0	4	0	0	FALSE	-0.541062	-1.6846	0.0231917	2.38183	0.0498673		0.31109	5.21197
hsa-miR-497-3p	TBCA	ENSG00000171530	6902	1	1	1	0	1	0	0	0	4	0	0	FALSE	-0.531718	1.24522	0.0223862	-0.369073	0.0291367		2.37054	0.77428
hsa-miR-497-3p	ATP6V1B2	ENSG00000147416	526	1	1	0	1	1	0	0	0	4	0	0	FALSE	-0.530543	1.24522	0.0223862	-0.47268	0.0425604		2.37054	0.720625
hsa-miR-497-3p	YPEL1	ENSG00000100027	29799	1	1	0	1	1	0	0	0	4	0	0	FALSE	-0.529847	1.24522	0.0223862	-2.88832	0.0335996		2.37054	0.135061
hsa-miR-10a-5p	FGFBP3	ENSG00000174721	143282	1	1	0	0	1	0	0	1	4	0	0	FALSE	-0.502239	1.1444	1.02e-05	-1.01943	0.0112016		2.21055	0.493312
hsa-miR-96-3p	FMNL2	ENSG00000157827	114793	1	1	0	0	1	0	0	0	3	0	1	TRUE	-0.875737	-2.05266	0.00489029	0.425881	0.0164189		0.24104	1.34339
hsa-miR-149-5p	GPR156	ENSG00000175697	165829	1	1	0	0	0	0	1	0	3	0	0	FALSE	-0.964934	-0.742112	0.012149	1.01372	0.0446961		0.597863	2.01911
hsa-miR-149-5p	BTAF1	ENSG00000095564	9044	1	1	0	0	1	0	0	0	3	0	0	FALSE	-0.962879	-0.742112	0.012149	0.335528	0.0237545		0.597863	1.26184
hsa-miR-1827	USP35	ENSG00000118369	57558	1	1	0	1	0	0	0	0	3	0	0	FALSE	-0.873476	-0.808106	0.0490368	0.756128	0.0182828		0.571131	1.68895
hsa-miR-490-5p	BRINP2	ENSG00000198797	57795	0	1	1	0	1	0	0	0	3	0	0	FALSE	-0.868507	-1.42962	0.0296234	2.47632	0.035759		0.371229	5.56475
hsa-miR-1827	FAM135A	ENSG00000082269	57579	1	1	0	0	1	0	0	0	3	0	0	FALSE	-0.857283	-0.808106	0.0490368	0.433983	0.0128927		0.571131	1.35096
hsa-miR-96-3p	SLC19A2	ENSG00000117479	10560	1	1	0	0	1	0	0	0	3	0	0	FALSE	-0.8445	-2.05266	0.00489029	0.497864	0.0228158		0.24104	1.41212
hsa-miR-1827	CANX	ENSG00000127022	821	1	1	0	0	1	0	0	0	3	0	0	FALSE	-0.831385	-0.808106	0.0490368	0.308045	0.0338709		0.571131	1.23803
hsa-miR-96-3p	RCAN2	ENSG00000172348	10231	1	1	0	0	1	0	0	0	3	0	0	FALSE	-0.816245	-2.05266	0.00489029	1.37776	0.0219805		0.24104	2.59865
hsa-miR-1827	C5orf30	ENSG00000181751	90355	1	1	0	0	1	0	0	0	3	0	0	FALSE	-0.808393	-0.808106	0.0490368	0.477058	0.0214022		0.571131	1.3919
hsa-miR-1827	SLC19A2	ENSG00000117479	10560	1	1	0	0	1	0	0	0	3	0	0	FALSE	-0.803447	-0.808106	0.0490368	0.497864	0.0228158		0.571131	1.41212
hsa-miR-149-5p	NPTXR	ENSG00000221890	23467	1	1	0	0	1	0	0	0	3	0	0	FALSE	-0.77389	-0.742112	0.012149	0.868835	0.0220099		0.597863	1.82619
hsa-miR-149-5p	SLC19A2	ENSG00000117479	10560	1	1	0	0	1	0	0	0	3	0	0	FALSE	-0.773197	-0.742112	0.012149	0.497864	0.0228158		0.597863	1.41212
hsa-miR-2355-5p	S1PR4	ENSG00000125910	8698	1	1	0	0	1	0	0	0	3	0	0	FALSE	-0.770013	-1.6846	0.0231917	0.730426	0.0434104		0.31109	1.65913
hsa-miR-96-3p	ITGA6	ENSG00000091409	3655	1	1	0	0	1	0	0	0	3	0	0	FALSE	-0.760738	-2.05266	0.00489029	1.3763	0.0029146		0.24104	2.59602
hsa-miR-622	PRKCSH	ENSG00000130175	5589	1	1	0	0	0	0	1	0	3	0	0	FALSE	-0.736547	1.55092	0.00243839	-0.383271	0.0315324		2.93003	0.766697
hsa-miR-96-3p	FASN	ENSG00000169710	2194	0	1	0	0	1	0	1	0	3	0	0	FALSE	-0.724177	-2.05266	0.00489029	1.05302	0.0442279		0.24104	2.07487
hsa-miR-516a-3p	BACE2	ENSG00000182240	25825	1	1	0	0	1	0	0	0	3	0	0	FALSE	-0.721936	1.15983	0.037271	-0.547653	0.0427884		2.23431	0.684132
hsa-miR-516a-3p	PFDN1	ENSG00000113068	5201	1	1	0	0	1	0	0	0	3	0	0	FALSE	-0.67561	1.15983	0.037271	-0.374204	0.0408747		2.23431	0.771531
hsa-miR-96-3p	B4GALT6	ENSG00000118276	9331	1	1	0	0	1	0	0	0	3	0	0	FALSE	-0.658911	-2.05266	0.00489029	1.0103	0.0452097		0.24104	2.01433
hsa-miR-1827	TAOK1	ENSG00000160551	57551	1	1	0	0	1	0	0	0	3	0	0	FALSE	-0.654752	-0.808106	0.0490368	0.309017	0.0472051		0.571131	1.23886
hsa-miR-4261	KRT86	ENSG00000170442	3892	0	1	0	1	1	0	0	0	3	0	0	FALSE	-0.651325	1.86398	0.00201595	-1.77763	0.00294053		3.64011	0.291661
hsa-miR-92a-3p	OCRL	ENSG00000122126	4952	1	1	1	0	0	0	0	0	3	0	0	FALSE	-0.64951	-0.935437	0.0201484	0.317576	0.038911		0.522884	1.24623
hsa-miR-497-3p	RAMP1	ENSG00000132329	10267	1	0	1	0	1	0	0	0	3	0	0	FALSE	-0.637598	1.24522	0.0223862	-1.00229	0.0333527		2.37054	0.499206
hsa-miR-497-3p	RPL37	ENSG00000145592	6167	1	1	0	0	1	0	0	0	3	0	0	FALSE	-0.637543	1.24522	0.0223862	-0.680748	0.0129475		2.37054	0.623842
hsa-miR-516a-3p	TBC1D31	ENSG00000156787	93594	1	1	0	0	1	0	0	0	3	0	0	FALSE	-0.636099	1.15983	0.037271	-0.470507	0.0297		2.23431	0.721711
hsa-miR-490-5p	OCRL	ENSG00000122126	4952	0	1	0	0	1	0	1	0	3	0	0	FALSE	-0.634114	-1.42962	0.0296234	0.317576	0.038911		0.371229	1.24623
hsa-miR-497-3p	FRA10AC1	ENSG00000148690	118924	1	1	0	0	1	0	0	0	3	0	0	FALSE	-0.62515	1.24522	0.0223862	-0.65178	0.0440909		2.37054	0.636494
hsa-miR-516a-3p	TBC1D1	ENSG00000065882	23216	1	1	0	0	1	0	0	0	3	0	0	FALSE	-0.622026	1.15983	0.037271	-0.572607	0.0412989		2.23431	0.6724
hsa-miR-3150a-3p	TTC7B	ENSG00000165914	145567	1	1	0	0	1	0	0	0	3	0	0	FALSE	-0.61988	1.25495	0.0366789	-0.922134	0.0187316		2.38659	0.527728
hsa-miR-497-3p	HDLBP	ENSG00000115677	3069	1	1	0	0	0	0	1	0	3	0	0	FALSE	-0.602628	1.24522	0.0223862	-0.423971	0.00756656		2.37054	0.74537
hsa-miR-1827	BRINP2	ENSG00000198797	57795	1	1	0	0	1	0	0	0	3	0	0	FALSE	-0.593658	-0.808106	0.0490368	2.47632	0.035759		0.571131	5.56475
hsa-let-7a-5p	FAM135A	ENSG00000082269	57579	1	1	0	0	1	0	0	0	3	0	0	FALSE	-0.58036	-0.533755	0.0299415	0.433983	0.0128927		0.690755	1.35096
hsa-miR-10a-5p	VAPA	ENSG00000101558	9218	1	1	0	0	0	0	1	0	3	0	0	FALSE	-0.56992	1.1444	1.02e-05	-1.23739	0.0110664		2.21055	0.424139
hsa-miR-10a-5p	ATP6V1B2	ENSG00000147416	526	1	1	0	0	0	0	0	1	3	0	0	FALSE	-0.563143	1.1444	1.02e-05	-0.47268	0.0425604		2.21055	0.720625
hsa-miR-516a-3p	DHX40	ENSG00000108406	79665	1	1	1	0	0	0	0	0	3	0	0	FALSE	-0.547577	1.15983	0.037271	-0.413956	0.0461538		2.23431	0.750563
hsa-miR-1827	B4GALT6	ENSG00000118276	9331	1	1	0	0	0	0	1	0	3	0	0	FALSE	-0.546063	-0.808106	0.0490368	1.0103	0.0452097		0.571131	2.01433
hsa-miR-622	SCLT1	ENSG00000151466	132320	0	1	0	0	1	0	1	0	3	0	0	FALSE	-0.537858	1.55092	0.00243839	-0.58536	0.0140723		2.93003	0.666483
hsa-miR-516a-3p	POT1	ENSG00000128513	25913	0	1	0	0	1	0	1	0	3	0	0	FALSE	-0.536454	1.15983	0.037271	-0.830815	0.0116912		2.23431	0.562212
hsa-miR-3150a-3p	MAT2B	ENSG00000038274	27430	1	1	0	0	1	0	0	0	3	0	0	FALSE	-0.510814	1.25495	0.0366789	-0.385727	0.038762		2.38659	0.765393
hsa-miR-4429	YOD1	ENSG00000180667	55432	1	0	0	1	0	0	0	0	2	0	1	TRUE	-0.84977	-0.819571	0.0146054	0.493169	0.0391215		0.56661	1.40753
hsa-miR-92a-3p	FASN	ENSG00000169710	2194	1	0	0	0	1	0	0	0	2	0	1	TRUE	-0.523388	-0.935437	0.0201484	1.05302	0.0442279		0.522884	2.07487
hsa-miR-4705	MTSS1L	ENSG00000132613	92154	1	0	0	0	0	0	0	0	1	0	1	TRUE	-0.885732	-1.5933	0.0387208	0.696491	0.0251833		0.331413	1.62056
hsa-miR-1827	NDUFA7	ENSG00000267855	4701	0	0	0	0	0	0	1	0	1	0	1	TRUE	-0.857188	-0.808106	0.0490368	1.65336	0.0499135		0.571131	3.14566
hsa-miR-92a-3p	BTAF1	ENSG00000095564	9044	0	1	0	0	0	0	0	0	1	0	1	TRUE	-0.823048	-0.935437	0.0201484	0.335528	0.0237545		0.522884	1.26184
hsa-miR-10a-5p	NDUFB5	ENSG00000136521	4711	0	0	0	0	0	0	0	1	1	0	1	TRUE	-0.674722	1.1444	1.02e-05	-0.688721	0.0104457		2.21055	0.620404
hsa-miR-10a-5p	PLSCR1	ENSG00000188313	5359	0	0	0	0	0	0	0	1	1	0	1	TRUE	-0.512415	1.1444	1.02e-05	-0.658559	0.0376857		2.21055	0.633511
hsa-miR-92a-3p	NDUFA7	ENSG00000267855	4701	0	0	0	0	0	0	0	0	0	0	1	TRUE	-0.871704	-0.935437	0.0201484	1.65336	0.0499135		0.522884	3.14566
hsa-miR-7847-3p	PODXL	ENSG00000128567	5420	0	0	0	0	0	0	0	0	0	0	1	TRUE	-0.815083	-1.76238	0.0178053	0.507842	0.025629		0.294761	1.42192
hsa-miR-6829-3p	RPL37	ENSG00000145592	6167	0	0	0	0	0	0	0	0	0	0	1	TRUE	-0.812915	1.81443	0.000342827	-0.680748	0.0129475		3.5172	0.623842
hsa-miR-92a-3p	HIST1H1E	ENSG00000168298	3008	0	0	0	0	0	0	0	0	0	0	1	TRUE	-0.639432	-0.935437	0.0201484	2.23652	0.0121986		0.522884	4.71259
hsa-miR-6817-3p	VAPA	ENSG00000101558	9218	0	0	0	0	0	0	0	0	0	0	1	TRUE	-0.639122	1.50015	0.00521638	-1.23739	0.0110664		2.82872	0.424139
hsa-miR-6817-3p	NDUFB5	ENSG00000136521	4711	0	0	0	0	0	0	0	0	0	0	1	TRUE	-0.637178	1.50015	0.00521638	-0.688721	0.0104457		2.82872	0.620404
hsa-miR-10a-5p	ARHGAP19	ENSG00000213390	84986	0	0	0	0	0	0	0	0	0	0	1	TRUE	-0.600957	1.1444	1.02e-05	-0.450364	0.0116716		2.21055	0.731858
hsa-miR-10a-5p	RPS9	ENSG00000170889	6203	0	0	0	0	0	0	0	0	0	0	1	TRUE	-0.570993	1.1444	1.02e-05	-0.457267	0.0443903		2.21055	0.728365
hsa-miR-92a-3p	IPO4	ENSG00000196497	79711	0	0	0	0	0	0	0	0	0	0	1	TRUE	-0.52372	-0.935437	0.0201484	1.34661	0.043122		0.522884	2.54314

## Sheet: InnateDB Pathways
Pathway Name	Pathway Id	Source Name	Organism	Pathway uploaded gene count	Genes in InnateDB for this entity	Pathway p-value	Pathway p-value (corrected)	Gene Symbols	Genes (Symbol|IDBG-ID|Ensembl|Entrez|Fold Change|P-Value)
N-glycan trimming in the ER and Calnexin/Calreticulin cycle	13431	REACTOME	9606	2	13	0.000623458	0.0227562	CANX; PRKCSH;	CANX|IDBG-61587|ENSG00000127022|821|; PRKCSH|IDBG-29429|ENSG00000130175|5589|;
Calnexin/calreticulin cycle	13430	REACTOME	9606	2	11	0.000441203	0.0322078	CANX; PRKCSH;	CANX|IDBG-61587|ENSG00000127022|821|; PRKCSH|IDBG-29429|ENSG00000130175|5589|;
Eukaryotic Translation Termination	13451	REACTOME	9606	2	84	0.0245395	0.0497607	RPL37; RPS9;	RPL37|IDBG-18329|ENSG00000145592|6167|; RPS9|IDBG-68296|ENSG00000170889|6203|;
Peptide chain elongation	13452	REACTOME	9606	2	84	0.0245395	0.0497607	RPL37; RPS9;	RPL37|IDBG-18329|ENSG00000145592|6167|; RPS9|IDBG-68296|ENSG00000170889|6203|;
Viral mRNA Translation	13707	REACTOME	9606	2	84	0.0245395	0.0497607	RPL37; RPS9;	RPL37|IDBG-18329|ENSG00000145592|6167|; RPS9|IDBG-68296|ENSG00000170889|6203|;
Nonsense Mediated Decay (NMD) independent of the Exon Junction Complex (EJC)	13340	REACTOME	9606	2	89	0.0273224	0.0511419	RPL37; RPS9;	RPL37|IDBG-18329|ENSG00000145592|6167|; RPS9|IDBG-68296|ENSG00000170889|6203|;
Eukaryotic Translation Elongation	13453	REACTOME	9606	2	88	0.0267559	0.0513996	RPL37; RPS9;	RPL37|IDBG-18329|ENSG00000145592|6167|; RPS9|IDBG-68296|ENSG00000170889|6203|;
Respiratory electron transport	13586	REACTOME	9606	2	87	0.0261944	0.0516808	NDUFA7; NDUFB5;	NDUFA7|IDBG-729172|ENSG00000267855|4701|; NDUFB5|IDBG-66419|ENSG00000136521|4711|;
Defective AMN causes hereditary megaloblastic anemia 1	17554	REACTOME	9606	2	83	0.0239979	0.0530863	FASN; SLC19A2;	FASN|IDBG-73235|ENSG00000169710|2194|; SLC19A2|IDBG-104661|ENSG00000117479|10560|;
Defective BTD causes biotidinase deficiency	18399	REACTOME	9606	2	83	0.0239979	0.0530863	FASN; SLC19A2;	FASN|IDBG-73235|ENSG00000169710|2194|; SLC19A2|IDBG-104661|ENSG00000117479|10560|;
Defective CD320 causes methylmalonic aciduria	17952	REACTOME	9606	2	83	0.0239979	0.0530863	FASN; SLC19A2;	FASN|IDBG-73235|ENSG00000169710|2194|; SLC19A2|IDBG-104661|ENSG00000117479|10560|;
Defective CUBN causes hereditary megaloblastic anemia 1	18799	REACTOME	9606	2	83	0.0239979	0.0530863	FASN; SLC19A2;	FASN|IDBG-73235|ENSG00000169710|2194|; SLC19A2|IDBG-104661|ENSG00000117479|10560|;
Defective GIF causes intrinsic factor deficiency	18673	REACTOME	9606	2	83	0.0239979	0.0530863	FASN; SLC19A2;	FASN|IDBG-73235|ENSG00000169710|2194|; SLC19A2|IDBG-104661|ENSG00000117479|10560|;
Defective HLCS causes multiple carboxylase deficiency	17039	REACTOME	9606	2	83	0.0239979	0.0530863	FASN; SLC19A2;	FASN|IDBG-73235|ENSG00000169710|2194|; SLC19A2|IDBG-104661|ENSG00000117479|10560|;
Defective LMBRD1 causes methylmalonic aciduria and homocystinuria type cblF	17742	REACTOME	9606	2	83	0.0239979	0.0530863	FASN; SLC19A2;	FASN|IDBG-73235|ENSG00000169710|2194|; SLC19A2|IDBG-104661|ENSG00000117479|10560|;
Defective MMAA causes methylmalonic aciduria type cblA	17043	REACTOME	9606	2	83	0.0239979	0.0530863	FASN; SLC19A2;	FASN|IDBG-73235|ENSG00000169710|2194|; SLC19A2|IDBG-104661|ENSG00000117479|10560|;
Defective MMAB causes methylmalonic aciduria type cblB	19453	REACTOME	9606	2	83	0.0239979	0.0530863	FASN; SLC19A2;	FASN|IDBG-73235|ENSG00000169710|2194|; SLC19A2|IDBG-104661|ENSG00000117479|10560|;
Defective MMACHC causes methylmalonic aciduria and homocystinuria type cblC	18190	REACTOME	9606	2	83	0.0239979	0.0530863	FASN; SLC19A2;	FASN|IDBG-73235|ENSG00000169710|2194|; SLC19A2|IDBG-104661|ENSG00000117479|10560|;
Defective MMADHC causes methylmalonic aciduria and homocystinuria type cblD	19174	REACTOME	9606	2	83	0.0239979	0.0530863	FASN; SLC19A2;	FASN|IDBG-73235|ENSG00000169710|2194|; SLC19A2|IDBG-104661|ENSG00000117479|10560|;
Defective MTR causes methylmalonic aciduria and homocystinuria type cblG	17731	REACTOME	9606	2	83	0.0239979	0.0530863	FASN; SLC19A2;	FASN|IDBG-73235|ENSG00000169710|2194|; SLC19A2|IDBG-104661|ENSG00000117479|10560|;
Defective MTRR causes methylmalonic aciduria and homocystinuria type cblE	19395	REACTOME	9606	2	83	0.0239979	0.0530863	FASN; SLC19A2;	FASN|IDBG-73235|ENSG00000169710|2194|; SLC19A2|IDBG-104661|ENSG00000117479|10560|;
Defective MUT causes methylmalonic aciduria mut type	17040	REACTOME	9606	2	83	0.0239979	0.0530863	FASN; SLC19A2;	FASN|IDBG-73235|ENSG00000169710|2194|; SLC19A2|IDBG-104661|ENSG00000117479|10560|;
Defective TCN2 causes hereditary megaloblastic anemia	17169	REACTOME	9606	2	83	0.0239979	0.0530863	FASN; SLC19A2;	FASN|IDBG-73235|ENSG00000169710|2194|; SLC19A2|IDBG-104661|ENSG00000117479|10560|;
Defects in biotin (Btn) metabolism	18233	REACTOME	9606	2	83	0.0239979	0.0530863	FASN; SLC19A2;	FASN|IDBG-73235|ENSG00000169710|2194|; SLC19A2|IDBG-104661|ENSG00000117479|10560|;
Defects in cobalamin (B12) metabolism	18060	REACTOME	9606	2	83	0.0239979	0.0530863	FASN; SLC19A2;	FASN|IDBG-73235|ENSG00000169710|2194|; SLC19A2|IDBG-104661|ENSG00000117479|10560|;
Defects in vitamin and cofactor metabolism	18729	REACTOME	9606	2	83	0.0239979	0.0530863	FASN; SLC19A2;	FASN|IDBG-73235|ENSG00000169710|2194|; SLC19A2|IDBG-104661|ENSG00000117479|10560|;
Metabolism of vitamins and cofactors	19866	REACTOME	9606	2	83	0.0239979	0.0530863	FASN; SLC19A2;	FASN|IDBG-73235|ENSG00000169710|2194|; SLC19A2|IDBG-104661|ENSG00000117479|10560|;
Metabolism of water-soluble vitamins and cofactors	17389	REACTOME	9606	2	83	0.0239979	0.0530863	FASN; SLC19A2;	FASN|IDBG-73235|ENSG00000169710|2194|; SLC19A2|IDBG-104661|ENSG00000117479|10560|;
Formation of a pool of free 40S subunits	13447	REACTOME	9606	2	94	0.0302272	0.0551646	RPL37; RPS9;	RPL37|IDBG-18329|ENSG00000145592|6167|; RPS9|IDBG-68296|ENSG00000170889|6203|;
Post-translational protein modification	17038	REACTOME	9606	3	262	0.0395185	0.0613798	B4GALT6; CANX; PRKCSH;	B4GALT6|IDBG-2120|ENSG00000118276|9331|; CANX|IDBG-61587|ENSG00000127022|821|; PRKCSH|IDBG-29429|ENSG00000130175|5589|;
GTP hydrolysis and joining of the 60S ribosomal subunit	13444	REACTOME	9606	2	105	0.0370281	0.0614329	RPL37; RPS9;	RPL37|IDBG-18329|ENSG00000145592|6167|; RPS9|IDBG-68296|ENSG00000170889|6203|;
Nonsense Mediated Decay (NMD) enhanced by the Exon Junction Complex (EJC)	13341	REACTOME	9606	2	105	0.0370281	0.0614329	RPL37; RPS9;	RPL37|IDBG-18329|ENSG00000145592|6167|; RPS9|IDBG-68296|ENSG00000170889|6203|;
Nonsense-Mediated Decay (NMD)	16937	REACTOME	9606	2	105	0.0370281	0.0614329	RPL37; RPS9;	RPL37|IDBG-18329|ENSG00000145592|6167|; RPS9|IDBG-68296|ENSG00000170889|6203|;
Respiratory electron transport, ATP synthesis by chemiosmotic coupling, and heat production by uncoupling proteins.	17200	REACTOME	9606	2	108	0.0389768	0.0618545	NDUFA7; NDUFB5;	NDUFA7|IDBG-729172|ENSG00000267855|4701|; NDUFB5|IDBG-66419|ENSG00000136521|4711|;
Cap-dependent Translation Initiation	18804	REACTOME	9606	2	112	0.0416353	0.0620281	RPL37; RPS9;	RPL37|IDBG-18329|ENSG00000145592|6167|; RPS9|IDBG-68296|ENSG00000170889|6203|;
Eukaryotic Translation Initiation	16696	REACTOME	9606	2	112	0.0416353	0.0620281	RPL37; RPS9;	RPL37|IDBG-18329|ENSG00000145592|6167|; RPS9|IDBG-68296|ENSG00000170889|6203|;
SRP-dependent cotranslational protein targeting to membrane	13454	REACTOME	9606	2	107	0.0383229	0.0621682	RPL37; RPS9;	RPL37|IDBG-18329|ENSG00000145592|6167|; RPS9|IDBG-68296|ENSG00000170889|6203|;
L13a-mediated translational silencing of Ceruloplasmin expression	13096	REACTOME	9606	2	104	0.0363872	0.064787	RPL37; RPS9;	RPL37|IDBG-18329|ENSG00000145592|6167|; RPS9|IDBG-68296|ENSG00000170889|6203|;
Metabolism of proteins	18366	REACTOME	9606	7	678	0.00266645	0.0648836	B4GALT6; CANX; PFDN1; PRKCSH; RPL37; RPS9; TBCA;	B4GALT6|IDBG-2120|ENSG00000118276|9331|; CANX|IDBG-61587|ENSG00000127022|821|; PFDN1|IDBG-48422|ENSG00000113068|5201|; PRKCSH|IDBG-29429|ENSG00000130175|5589|; RPL37|IDBG-18329|ENSG00000145592|6167|; RPS9|IDBG-68296|ENSG00000170889|6203|; TBCA|IDBG-30407|ENSG00000171530|6902|;
Rho GTPase cycle	13266	REACTOME	9606	2	120	0.047152	0.067492	ARHGAP19; OCRL;	ARHGAP19|IDBG-242852|ENSG00000213390|84986|; OCRL|IDBG-85566|ENSG00000122126|4952|;
Signaling by Rho GTPases	17273	REACTOME	9606	2	120	0.047152	0.067492	ARHGAP19; OCRL;	ARHGAP19|IDBG-242852|ENSG00000213390|84986|; OCRL|IDBG-85566|ENSG00000122126|4952|;
[truncated: 32 more rows]
