# Supplementary material for: MicroRNA Profiling in Oesophageal Adenocarcinoma Cell Lines and Patient Serum Samples Reveals a Role for miR-451a in Radiation Resistance
Source: Int J Mol Sci. 2020 Nov 24;21(23):8898. doi: 10.3390/ijms21238898 (PMC7727862; doi:10.3390/ijms21238898)
Supplement: Supplementary file 1 [file ijms-21-08898-s001.zip › supply/Supplementary file 9 -- piRNAs after miR-451a inhibition .xlsx]

## Sheet: piRNA Differential Expression
piRNA Name	piRNA Accession Number	Control vs. Inhibitor Differential Expression	Control vs. Inhibitor p-value		GC & Length normalised counts =>	control experiment-1	control experiment-2	control experiment-3	miR-451a inhibitor experiment-1	miR-451a inhibitor experiment-2	miR-451a inhibitor experiment-3		average controls	average miR-451a inhibitor	Are all expts Differentialy Expressed in the same direction ?
hsa_piR_014620	DQ590013	1.35541	0.00247927			8089.99	8027.03	6947.32	5232.42	5326.57	6458.26		7688.11	5672.42	YES
hsa_piR_000796	DQ570994	0.784147	0.0153048			18237.7	13904	12619.1	18604.3	18907.2	19570.4		14920.3	19027.3	YES
hsa_piR_004721	DQ576479	6.88875	0.0422114			336.098	4671.25	85.102	341.826	321.828	75.5413		1697.48	246.399	NO
hsa_piR_020326	DQ597916	1.15557	0.0425287			7657.28	7603.11	6947.32	6100.36	6195.41	6922.89		7402.57	6406.22	YES
hsa_piR_019628	DQ596932	1.26305	0.0470791			10025.4	12307.9	14829.8	10246.9	10267.5	8908.69		12387.7	9807.68	NO
hsa_piR_009051	DQ582264	0.638774	0.0867685			4905.8	4873.55	3900.67	8832	8879.97	3703.59		4560.01	7138.52	NO
hsa_piR_019676	DQ596993	0.415491	0.13424			749.283	744.147	159.191	758.954	752.705	2465.96		550.873	1325.87	YES
hsa_piR_017033	DQ593538	0.870126	0.134377			12497.3	9914.84	9711.64	12748.6	12793.3	11375.7		10707.9	12305.9	YES
hsa_piR_017716	DQ594453	0.797547	0.134969			12497.3	12307.9	12619.1	12748.6	12793.3	21383.4		12474.8	15641.8	YES
hsa_piR_008113	DQ581032	0.958802	0.13677			19596.5	19131.3	20226.2	19995.4	20355.9	21138.1		19651.3	20496.4	YES
hsa_piR_004153	DQ575660	0.959073	0.14121			19650.9	19191.3	20302.3	20050.8	20414.4	21205.4		19714.8	20556.9	YES
hsa_piR_012681	DQ587153	0.960383	0.162429			19898.6	19462.7	20645.7	20301.5	20677.7	21505.5		20002.4	20828.2	YES
hsa_piR_001170	DQ571526	0.457416	0.169547			128.478	125.041	186.223	131.777	105.503	724.368		146.581	320.549	NO
hsa_piR_016735	DQ593039	1.08572	0.190381			19797.9	23342	24811.7	20199.5	20570.4	21818		22650.6	20862.6	NO
hsa_piR_016658	DQ592931	0.962685	0.210914			19898.6	19586.7	20792.9	20301.5	20677.7	21637.9		20092.8	20872.4	YES
hsa_piR_004987	DQ576872	0.723339	0.213792			10237.1	8428.58	10566.7	7721.31	10474.9	22217.4		9744.12	13471.2	NO
hsa_piR_018849	DQ595899	1.07044	0.235589			20245	23342	24811.7	20639.4	21042.1	22217.4		22799.6	21299.6	NO
hsa_piR_020381	DQ597997	1.07044	0.235589			20245	23342	24811.7	20639.4	21042.1	22217.4		22799.6	21299.6	NO
hsa_piR_008114	DQ581033	0.928652	0.237275			11733.6	11571.9	9946.92	11965.9	11983.9	11856.9		11084.1	11935.6	YES
hsa_piR_019675	DQ596992	1.16672	0.258337			10659.5	10529.9	10358.4	10870.1	6667.96	9502.68		10515.9	9013.57	NO
hsa_piR_016659	DQ592932	0.96496	0.265097			19898.6	19709.7	20940.1	20301.5	20677.7	21770.4		20182.8	20916.5	YES
hsa_piR_021032	DQ598918	0.785567	0.26638			3423.68	3401.52	2935.52	3464.83	3526.81	5433.8		3253.57	4141.81	YES
hsa_piR_008112	DQ581031	0.967467	0.305881			19906.9	19795.1	21031.2	20309.4	20685.7	21782.8		20244.4	20926	YES
hsa_piR_020828	DQ598675	1.12261	0.343984			20245	20022.8	21275.5	20639.4	21042.1	13139		20514.5	18273.5	NO
hsa_piR_020829	DQ598677	0.819024	0.35803			2103.95	2092.15	1512.81	2127.25	2157.93	2685.34		1902.97	2323.51	YES
hsa_piR_020814	DQ598650	1.25084	0.359291			9643.03	5116.52	4396.27	5425.63	5521.61	4366.91		6385.27	5104.72	NO
hsa_piR_018292	DQ595186	1.15985	0.373024			19927.4	19351.9	20505.6	20330.3	20707.8	10506.4		19928.3	17181.5	NO
hsa_piR_019825	DQ597218	0.442155	0.377419			1802.8	6077.2	85.102	6573.97	10889.8	550.52		2655.03	6004.78	YES
hsa_piR_009294	DQ582566	1.82036	0.395595			6124.79	846.823	4620.54	862.988	859.982	4645.27		3864.05	2122.75	NO
hsa_piR_001312	DQ571813	1.52412	0.397026			5690.02	5650.23	5408.48	5109.56	5201.56	677.802		5582.91	3662.97	YES
hsa_piR_020619	DQ598378	1.54164	0.403861			824.314	819.375	3224.86	835.246	830.724	1492.2		1622.85	1052.72	NO
hsa_piR_016742	DQ593049	0.538097	0.411121			852.065	5196.83	3693.43	8872.63	8918.98	313.548		3247.44	6035.05	NO
hsa_piR_019521	DQ596805	1.67138	0.413816			1327.95	1320.56	7454.93	1343.53	1352.92	3348.65		3367.81	2015.03	NO
hsa_piR_015026	DQ590548	0.817276	0.430255			8368.53	8299.48	3333.99	8749.77	8801.07	6922.89		6667.33	8157.91	YES
hsa_piR_006426	DQ578783	0.665806	0.479938			4703.32	538.795	2935.52	4863.84	4952.43	2465.96		2725.88	4094.08	NO
hsa_piR_017791	DQ594556	1.03159	0.507702			20115.5	21995	23378	20512.6	20905.5	22066.3		21829.5	21161.5	NO
hsa_piR_020450	DQ598104	0.956507	0.526367			8567.93	8493.65	7926.5	9117.35	9151.27	7854.22		8329.36	8707.61	NO
hsa_piR_001152	DQ571500	0.917336	0.536814			7657.28	7603.11	6038.23	8554.58	8614	6048.47		7099.54	7739.02	YES
hsa_piR_019914	DQ597347	0.952481	0.572578			6418.75	6366.93	7669.19	6890.03	6979.15	7606.9		6818.29	7158.69	NO
hsa_piR_015254	DQ590835	1.12905	0.635079			5006.52	4975.21	10984.2	5536.6	5633.32	7399.94		6988.63	6189.95	NO
hsa_piR_001101	DQ571419	0.941054	0.683316			6663.37	6608.88	5094.1	7152.59	7238.03	5125.42		6122.12	6505.35	YES
hsa_piR_017178	DQ593744	1.08161	0.721144			128.478	125.041	85.102	131.777	105.503	75.5413		112.874	104.274	NO
hsa_piR_016945	DQ593356	0.98888	0.786543			11447.9	11296.4	11060.3	11672.6	11680.7	10829.3		11268.2	11394.2	NO
hsa_piR_000794	DQ570992	0.768422	0.832516			5148.36	8151.05	85.102	8643.75	8699.11	75.5413		4461.51	5806.13	NO
hsa_piR_016677	DQ592953	0.992223	0.83302			19985	20649.1	21944.3	20386.7	20769	21915.2		20859.4	21023.7	NO
hsa_piR_000552	DQ570687	0.968	0.843693			9424.1	9330.3	8977.76	7721.31	7789.48	13139		9244.05	9549.93	NO
hsa_piR_020365	DQ597975	0.876518	0.846257			2170.76	2158.23	196.235	2194.62	2227.09	740.925		1508.41	1720.88	YES
hsa_piR_000765	DQ570956	1.01668	0.87857			8501.12	10119.2	8627.34	10454.9	7789.48	8556.86		9082.55	8933.76	NO
hsa_piR_020548	DQ598263	0.929281	0.897429			2533.58	2516.07	527.632	2563.2	2601.22	837.163		1859.1	2000.53	YES
hsa_piR_018570	DQ595536	1.0122	0.905059			8217.44	9542.77	11485.8	9527.55	9557.32	9808.98		9748.66	9631.28	NO
hsa_piR_019752	DQ597110	0.980969	0.934367			3944.78	3916.94	6267.51	4029.59	4102.2	6271.99		4709.74	4801.26	YES
hsa_piR_020008	DQ597482	0.977362	0.941416			1925.11	1915.26	1126.35	1946.92	1973.52	1161.06		1655.57	1693.84	YES
hsa_piR_021462	DQ599459	0.969722	0.956339			3423.68	3401.52	860.03	3464.83	3526.81	933.4		2561.74	2641.68	YES
hsa_piR_020009	DQ597484	0.973674	0.974872			5473.15	1793.27	85.102	1823.07	1846.74	3880.54		2450.51	2516.79	NO
hsa_piR_018780	DQ595807	1.00536	0.98372			5229.56	5435.73	4004.8	5864.55	5958.7	2768.12		4890.03	4863.79	NO
hsa_piR_016926	DQ593325	0.994937	0.987754			4140.07	4111.11	2351.82	4241.62	4318.53	2096.53		3534.33	3552.22	NO
hsa_piR_005019	DQ576918	0.641509	NA			543.718	332.426	6458.74	550.886	538.153	10345		2444.96	3811.35	YES
hsa_piR_001159	DQ571511	1.03129	NA			128.478	125.041	1657.99	131.777	105.503	1616.38		637.168	617.885	NO

## Sheet: mRNA-piRNA neg correlations
piRNA Name	piRNA Accession Number	Gene	Correlation (r < -0.5 )	logratio (piRNA)	control / cancer Differential Expression (piRNA)	P-value (piRNA)	logratio (gene)	control / cancer Differential Expression (gene)	P-value (gene)
hsa_piR_000796	DQ570994	NUTM2F	-0.98644	-0.350804	0.784147	0.0153048	2.33654	5.05088	0.0318397
hsa_piR_000796	DQ570994	BRINP2	-0.978516	-0.350804	0.784147	0.0153048	2.47632	5.56475	0.035759
hsa_piR_000796	DQ570994	SOWAHA	-0.977324	-0.350804	0.784147	0.0153048	1.38232	2.60688	0.0171797
hsa_piR_000796	DQ570994	RCN3	-0.961611	-0.350804	0.784147	0.0153048	0.370983	1.29323	0.0424298
hsa_piR_000796	DQ570994	IPO4	-0.951379	-0.350804	0.784147	0.0153048	1.34661	2.54314	0.043122
hsa_piR_000796	DQ570994	ADORA2A	-0.936192	-0.350804	0.784147	0.0153048	3.52615	11.5207	0.000775543
hsa_piR_000796	DQ570994	AMDHD1	-0.931626	-0.350804	0.784147	0.0153048	1.66684	3.17519	0.0109868
hsa_piR_000796	DQ570994	MPP6	-0.930642	-0.350804	0.784147	0.0153048	0.633853	1.5517	0.0276839
hsa_piR_000796	DQ570994	GPR135	-0.927497	-0.350804	0.784147	0.0153048	1.15204	2.22228	0.0375471
hsa_piR_014620	DQ590013	PPP1R14D	-0.920781	0.438728	1.35541	0.00247927	-1.30172	0.405642	0.0108358
hsa_piR_000796	DQ570994	EFNB3	-0.918945	-0.350804	0.784147	0.0153048	2.38183	5.21197	0.0498673
hsa_piR_000796	DQ570994	DGKE	-0.912562	-0.350804	0.784147	0.0153048	0.577821	1.49259	0.0437206
hsa_piR_014620	DQ590013	SKAP1	-0.911027	0.438728	1.35541	0.00247927	-1.59592	0.330811	0.0355291
hsa_piR_020326	DQ597916	PPP1R14D	-0.894465	0.20861	1.15557	0.0425287	-1.30172	0.405642	0.0108358
hsa_piR_000796	DQ570994	B4GALT6	-0.883552	-0.350804	0.784147	0.0153048	1.0103	2.01433	0.0452097
hsa_piR_000796	DQ570994	RCAN2	-0.875348	-0.350804	0.784147	0.0153048	1.37776	2.59865	0.0219805
hsa_piR_020326	DQ597916	SKAP1	-0.875288	0.20861	1.15557	0.0425287	-1.59592	0.330811	0.0355291
hsa_piR_000796	DQ570994	FAM69A	-0.869937	-0.350804	0.784147	0.0153048	0.622503	1.53954	0.0249307
hsa_piR_000796	DQ570994	SLC26A2	-0.867287	-0.350804	0.784147	0.0153048	0.93001	1.90529	0.0377979
hsa_piR_000796	DQ570994	TGIF2	-0.857645	-0.350804	0.784147	0.0153048	0.407334	1.32623	0.0497977
hsa_piR_000796	DQ570994	HPCA	-0.855324	-0.350804	0.784147	0.0153048	2.01038	4.02889	0.00296318
hsa_piR_000796	DQ570994	TRPM5	-0.854953	-0.350804	0.784147	0.0153048	0.915828	1.88665	0.0419749
hsa_piR_014620	DQ590013	TBCA	-0.847925	0.438728	1.35541	0.00247927	-0.369073	0.77428	0.0291367
hsa_piR_000796	DQ570994	SLC25A43	-0.846297	-0.350804	0.784147	0.0153048	0.655466	1.57512	0.0489282
hsa_piR_000796	DQ570994	YOD1	-0.835028	-0.350804	0.784147	0.0153048	0.493169	1.40753	0.0391215
hsa_piR_000796	DQ570994	FASN	-0.834972	-0.350804	0.784147	0.0153048	1.05302	2.07487	0.0442279
hsa_piR_020326	DQ597916	TBCA	-0.828196	0.20861	1.15557	0.0425287	-0.369073	0.77428	0.0291367
hsa_piR_000796	DQ570994	NPTXR	-0.823971	-0.350804	0.784147	0.0153048	0.868835	1.82619	0.0220099
hsa_piR_000796	DQ570994	ARHGAP8	-0.822769	-0.350804	0.784147	0.0153048	0.561091	1.47539	0.029986
hsa_piR_000796	DQ570994	MTSS1L	-0.803453	-0.350804	0.784147	0.0153048	0.696491	1.62056	0.0251833
hsa_piR_000796	DQ570994	C3orf49	-0.799183	-0.350804	0.784147	0.0153048	2.09427	4.27009	0.0159314
hsa_piR_000796	DQ570994	CDRT1	-0.794613	-0.350804	0.784147	0.0153048	0.718371	1.64532	0.0334981
hsa_piR_020326	DQ597916	CLDN6	-0.793778	0.20861	1.15557	0.0425287	-2.09618	0.233876	0.0285295
hsa_piR_000796	DQ570994	C4orf48	-0.791473	-0.350804	0.784147	0.0153048	0.630983	1.54862	0.0479034
hsa_piR_000796	DQ570994	NR2F1	-0.78968	-0.350804	0.784147	0.0153048	0.832931	1.7813	0.0428642
hsa_piR_000796	DQ570994	ANGPTL4	-0.789373	-0.350804	0.784147	0.0153048	2.22793	4.6846	0.0242935
hsa_piR_000796	DQ570994	ZDHHC20	-0.786647	-0.350804	0.784147	0.0153048	1.01349	2.01879	0.0254954
hsa_piR_000796	DQ570994	FMNL2	-0.785948	-0.350804	0.784147	0.0153048	0.425881	1.34339	0.0164189
hsa_piR_000796	DQ570994	PM20D1	-0.779658	-0.350804	0.784147	0.0153048	1.4501	2.73226	0.0324518
hsa_piR_014620	DQ590013	RAMP1	-0.778419	0.438728	1.35541	0.00247927	-1.00229	0.499206	0.0333527
hsa_piR_014620	DQ590013	CLDN6	-0.773107	0.438728	1.35541	0.00247927	-2.09618	0.233876	0.0285295
hsa_piR_000796	DQ570994	CMTM1	-0.77246	-0.350804	0.784147	0.0153048	2.12763	4.36998	0.0119492
hsa_piR_000796	DQ570994	OCRL	-0.771102	-0.350804	0.784147	0.0153048	0.317576	1.24623	0.038911
hsa_piR_014620	DQ590013	CATSPER3	-0.77052	0.438728	1.35541	0.00247927	-1.22524	0.427727	0.043478
hsa_piR_020326	DQ597916	CATSPER3	-0.76928	0.20861	1.15557	0.0425287	-1.22524	0.427727	0.043478
hsa_piR_000796	DQ570994	HIST1H1E	-0.767117	-0.350804	0.784147	0.0153048	2.23652	4.71259	0.0121986
hsa_piR_020326	DQ597916	RAMP1	-0.764574	0.20861	1.15557	0.0425287	-1.00229	0.499206	0.0333527
hsa_piR_014620	DQ590013	ARHGAP19	-0.76293	0.438728	1.35541	0.00247927	-0.450364	0.731858	0.0116716
hsa_piR_000796	DQ570994	BHLHA15	-0.761882	-0.350804	0.784147	0.0153048	0.583882	1.49888	0.0449811
hsa_piR_020326	DQ597916	UPK3A	-0.76104	0.20861	1.15557	0.0425287	-1.58776	0.332688	0.0187394
hsa_piR_014620	DQ590013	UPK3A	-0.758625	0.438728	1.35541	0.00247927	-1.58776	0.332688	0.0187394
hsa_piR_014620	DQ590013	APOM	-0.75303	0.438728	1.35541	0.00247927	-0.461038	0.726463	0.03213
hsa_piR_000796	DQ570994	USP35	-0.752987	-0.350804	0.784147	0.0153048	0.756128	1.68895	0.0182828
hsa_piR_000796	DQ570994	C5orf30	-0.751117	-0.350804	0.784147	0.0153048	0.477058	1.3919	0.0214022
hsa_piR_014620	DQ590013	CPSF4L	-0.751067	0.438728	1.35541	0.00247927	-1.28466	0.410466	0.0453932
hsa_piR_000796	DQ570994	ERMAP	-0.737826	-0.350804	0.784147	0.0153048	0.609493	1.52572	0.0341965
hsa_piR_000796	DQ570994	S1PR4	-0.73532	-0.350804	0.784147	0.0153048	0.730426	1.65913	0.0434104
hsa_piR_000796	DQ570994	GPR78	-0.732446	-0.350804	0.784147	0.0153048	1.77986	3.43392	0.0387598
hsa_piR_000796	DQ570994	SPRN	-0.729901	-0.350804	0.784147	0.0153048	0.574266	1.48892	0.0317798
hsa_piR_000796	DQ570994	P2RX1	-0.727981	-0.350804	0.784147	0.0153048	2.90779	7.50469	0.020784
hsa_piR_000796	DQ570994	ITPKB	-0.724561	-0.350804	0.784147	0.0153048	0.479818	1.39457	0.0485045
hsa_piR_000796	DQ570994	NFKBIA	-0.717264	-0.350804	0.784147	0.0153048	0.35097	1.27542	0.0397962
hsa_piR_000796	DQ570994	PODXL	-0.713709	-0.350804	0.784147	0.0153048	0.507842	1.42192	0.025629
hsa_piR_020326	DQ597916	CPSF4L	-0.713078	0.20861	1.15557	0.0425287	-1.28466	0.410466	0.0453932
hsa_piR_014620	DQ590013	HDLBP	-0.711932	0.438728	1.35541	0.00247927	-0.423971	0.74537	0.00756656
hsa_piR_000796	DQ570994	CALB2	-0.705173	-0.350804	0.784147	0.0153048	1.12588	2.18235	0.0154262
hsa_piR_000796	DQ570994	SLC19A2	-0.703546	-0.350804	0.784147	0.0153048	0.497864	1.41212	0.0228158
hsa_piR_020326	DQ597916	ARHGAP19	-0.70008	0.20861	1.15557	0.0425287	-0.450364	0.731858	0.0116716
hsa_piR_020326	DQ597916	APOM	-0.69123	0.20861	1.15557	0.0425287	-0.461038	0.726463	0.03213
hsa_piR_000796	DQ570994	FAM135A	-0.689687	-0.350804	0.784147	0.0153048	0.433983	1.35096	0.0128927
hsa_piR_000796	DQ570994	TAOK1	-0.671076	-0.350804	0.784147	0.0153048	0.309017	1.23886	0.0472051
hsa_piR_020326	DQ597916	HDLBP	-0.666506	0.20861	1.15557	0.0425287	-0.423971	0.74537	0.00756656
hsa_piR_014620	DQ590013	C16orf45	-0.66481	0.438728	1.35541	0.00247927	-1.67098	0.31404	0.0257409
hsa_piR_014620	DQ590013	BIRC7	-0.655164	0.438728	1.35541	0.00247927	-3.46936	0.0902856	0.000658816
hsa_piR_014620	DQ590013	KRT86	-0.654523	0.438728	1.35541	0.00247927	-1.77763	0.291661	0.00294053
hsa_piR_020326	DQ597916	BIRC7	-0.651522	0.20861	1.15557	0.0425287	-3.46936	0.0902856	0.000658816
hsa_piR_000796	DQ570994	GPR156	-0.645953	-0.350804	0.784147	0.0153048	1.01372	2.01911	0.0446961
hsa_piR_000796	DQ570994	CCDC83	-0.626384	-0.350804	0.784147	0.0153048	1.38129	2.60501	0.0245003
hsa_piR_000796	DQ570994	KRTAP5-9	-0.623742	-0.350804	0.784147	0.0153048	1.15597	2.22834	0.00880547
hsa_piR_000796	DQ570994	AC090154.1	-0.619326	-0.350804	0.784147	0.0153048	1.49839	2.82528	0.00174495
hsa_piR_000796	DQ570994	TMEM158	-0.606758	-0.350804	0.784147	0.0153048	2.49965	5.65549	0.008205
hsa_piR_014620	DQ590013	EIF3F	-0.595298	0.438728	1.35541	0.00247927	-0.550853	0.682617	0.0351106
hsa_piR_014620	DQ590013	CLEC11A	-0.594869	0.438728	1.35541	0.00247927	-1.0138	0.495239	0.0164119
hsa_piR_000796	DQ570994	MIF	-0.591957	-0.350804	0.784147	0.0153048	1.61426	3.06155	0.0287231
hsa_piR_020326	DQ597916	C16orf45	-0.591595	0.20861	1.15557	0.0425287	-1.67098	0.31404	0.0257409
hsa_piR_014620	DQ590013	TTC7B	-0.585782	0.438728	1.35541	0.00247927	-0.922134	0.527728	0.0187316
hsa_piR_020326	DQ597916	EIF3F	-0.580587	0.20861	1.15557	0.0425287	-0.550853	0.682617	0.0351106
hsa_piR_020326	DQ597916	KRT86	-0.571195	0.20861	1.15557	0.0425287	-1.77763	0.291661	0.00294053
hsa_piR_014620	DQ590013	RPL37	-0.566772	0.438728	1.35541	0.00247927	-0.680748	0.623842	0.0129475
hsa_piR_014620	DQ590013	RPL41	-0.562864	0.438728	1.35541	0.00247927	-1.93971	0.260668	0.00035585
hsa_piR_000796	DQ570994	CTSE	-0.561282	-0.350804	0.784147	0.0153048	0.932847	1.90904	0.0330075
hsa_piR_014620	DQ590013	FGFBP3	-0.559879	0.438728	1.35541	0.00247927	-1.01943	0.493312	0.0112016
hsa_piR_000796	DQ570994	BTAF1	-0.556462	-0.350804	0.784147	0.0153048	0.335528	1.26184	0.0237545
hsa_piR_014620	DQ590013	NUCB1	-0.555373	0.438728	1.35541	0.00247927	-0.284319	0.821129	0.0489404
hsa_piR_014620	DQ590013	LYL1	-0.551139	0.438728	1.35541	0.00247927	-1.89571	0.268741	0.00736986
hsa_piR_020326	DQ597916	CLEC11A	-0.542725	0.20861	1.15557	0.0425287	-1.0138	0.495239	0.0164119
hsa_piR_014620	DQ590013	SCLT1	-0.537702	0.438728	1.35541	0.00247927	-0.58536	0.666483	0.0140723
hsa_piR_014620	DQ590013	MAT2B	-0.537368	0.438728	1.35541	0.00247927	-0.385727	0.765393	0.038762
hsa_piR_014620	DQ590013	EMC2	-0.536811	0.438728	1.35541	0.00247927	-0.457675	0.728159	0.0213764
hsa_piR_000796	DQ570994	C11orf94	-0.531073	-0.350804	0.784147	0.0153048	2.78708	6.90231	0.000545885
hsa_piR_014620	DQ590013	RP11-54C4.3	-0.529547	0.438728	1.35541	0.00247927	-0.908008	0.53292	0.00263238
hsa_piR_014620	DQ590013	TBC1D31	-0.528823	0.438728	1.35541	0.00247927	-0.470507	0.721711	0.0297
hsa_piR_014620	DQ590013	HNRNPC	-0.527913	0.438728	1.35541	0.00247927	-1.73424	0.300567	6.37e-05
hsa_piR_014620	DQ590013	PRKCSH	-0.52724	0.438728	1.35541	0.00247927	-0.383271	0.766697	0.0315324
hsa_piR_014620	DQ590013	C1orf105	-0.522901	0.438728	1.35541	0.00247927	-1.66687	0.314937	0.00992145
hsa_piR_014620	DQ590013	NUF2	-0.522086	0.438728	1.35541	0.00247927	-0.581902	0.668082	0.0114401
hsa_piR_020326	DQ597916	RPL37	-0.519321	0.20861	1.15557	0.0425287	-0.680748	0.623842	0.0129475
hsa_piR_014620	DQ590013	C4orf33	-0.50447	0.438728	1.35541	0.00247927	-0.884073	0.541835	0.0357699
hsa_piR_014620	DQ590013	PFDN1	-0.500898	0.438728	1.35541	0.00247927	-0.374204	0.771531	0.0408747

## Sheet: piRNA-mRNA DIANA db targets
piRNA name	piRNA Accession Number	Gene	1 = match to putative mRNA target from DIANA db	DIANA.score	piRNA-to-mRNA Correlation (r < -0.5)		logratio (piRNA)	control / cancer Differential Expression (piRNA)	P-value (piRNA)		logratio (gene)	control / cancer Differential Expression (gene)	P-value (gene)
hsa_piR_000796	DQ570994	ITPKB	1	0.823791	-0.724561		-0.350804	0.784147	0.0153048		0.479818	1.39457	0.0485045
hsa_piR_000796	DQ570994	NFKBIA	1	0.774368	-0.717264		-0.350804	0.784147	0.0153048		0.35097	1.27542	0.0397962
hsa_piR_000796	DQ570994	TAOK1	1	0.720437	-0.671076		-0.350804	0.784147	0.0153048		0.309017	1.23886	0.0472051
hsa_piR_000796	DQ570994	NPTXR	1	0.63451	-0.823971		-0.350804	0.784147	0.0153048		0.868835	1.82619	0.0220099
hsa_piR_000796	DQ570994	OCRL	1	0.590715	-0.771102		-0.350804	0.784147	0.0153048		0.317576	1.24623	0.038911
hsa_piR_000796	DQ570994	MTSS1L	1	0.543746	-0.803453		-0.350804	0.784147	0.0153048		0.696491	1.62056	0.0251833
hsa_piR_000796	DQ570994	PODXL	1	0.543254	-0.713709		-0.350804	0.784147	0.0153048		0.507842	1.42192	0.025629
hsa_piR_000796	DQ570994	SPRN	1	0.538957	-0.729901		-0.350804	0.784147	0.0153048		0.574266	1.48892	0.0317798
hsa_piR_000796	DQ570994	FMNL2	1	0.538155	-0.785948		-0.350804	0.784147	0.0153048		0.425881	1.34339	0.0164189
hsa_piR_000796	DQ570994	DGKE	1	0.527181	-0.912562		-0.350804	0.784147	0.0153048		0.577821	1.49259	0.0437206
hsa_piR_000796	DQ570994	RCAN2	1	0.524108	-0.875348		-0.350804	0.784147	0.0153048		1.37776	2.59865	0.0219805
hsa_piR_000796	DQ570994	BRINP2	1	0.523901	-0.978516		-0.350804	0.784147	0.0153048		2.47632	5.56475	0.035759
hsa_piR_000796	DQ570994	IPO4	1	0.520681	-0.951379		-0.350804	0.784147	0.0153048		1.34661	2.54314	0.043122
hsa_piR_000796	DQ570994	B4GALT6	1	0.486889	-0.883552		-0.350804	0.784147	0.0153048		1.0103	2.01433	0.0452097
hsa_piR_000796	DQ570994	ANGPTL4	1	0.485335	-0.789373		-0.350804	0.784147	0.0153048		2.22793	4.6846	0.0242935
hsa_piR_000796	DQ570994	FAM135A	1	0.467034	-0.689687		-0.350804	0.784147	0.0153048		0.433983	1.35096	0.0128927
hsa_piR_000796	DQ570994	KRTAP5-9	1	0.463643	-0.623742		-0.350804	0.784147	0.0153048		1.15597	2.22834	0.00880547
hsa_piR_000796	DQ570994	ZDHHC20	1	0.461411	-0.786647		-0.350804	0.784147	0.0153048		1.01349	2.01879	0.0254954
hsa_piR_000796	DQ570994	ADORA2A	1	0.453282	-0.936192		-0.350804	0.784147	0.0153048		3.52615	11.5207	0.000775543
hsa_piR_000796	DQ570994	P2RX1	1	0.451385	-0.727981		-0.350804	0.784147	0.0153048		2.90779	7.50469	0.020784
hsa_piR_000796	DQ570994	GPR78	1	0.446474	-0.732446		-0.350804	0.784147	0.0153048		1.77986	3.43392	0.0387598
hsa_piR_000796	DQ570994	GPR156	1	0.431269	-0.645953		-0.350804	0.784147	0.0153048		1.01372	2.01911	0.0446961
hsa_piR_000796	DQ570994	FAM69A	1	0.430463	-0.869937		-0.350804	0.784147	0.0153048		0.622503	1.53954	0.0249307
hsa_piR_000796	DQ570994	SLC19A2	1	0.42813	-0.703546		-0.350804	0.784147	0.0153048		0.497864	1.41212	0.0228158
hsa_piR_000796	DQ570994	EFNB3	1	0.399348	-0.918945		-0.350804	0.784147	0.0153048		2.38183	5.21197	0.0498673
hsa_piR_000796	DQ570994	GPR135	1	0.396424	-0.927497		-0.350804	0.784147	0.0153048		1.15204	2.22228	0.0375471
hsa_piR_000796	DQ570994	MPP6	1	0.384835	-0.930642		-0.350804	0.784147	0.0153048		0.633853	1.5517	0.0276839
hsa_piR_000796	DQ570994	SLC26A2	1	0.381796	-0.867287		-0.350804	0.784147	0.0153048		0.93001	1.90529	0.0377979
hsa_piR_000796	DQ570994	USP35	1	0.381086	-0.752987		-0.350804	0.784147	0.0153048		0.756128	1.68895	0.0182828
hsa_piR_000796	DQ570994	S1PR4	1	0.370738	-0.73532		-0.350804	0.784147	0.0153048		0.730426	1.65913	0.0434104
hsa_piR_000796	DQ570994	ARHGAP8	1	0.369647	-0.822769		-0.350804	0.784147	0.0153048		0.561091	1.47539	0.029986
hsa_piR_000796	DQ570994	YOD1	1	0.363068	-0.835028		-0.350804	0.784147	0.0153048		0.493169	1.40753	0.0391215
hsa_piR_000796	DQ570994	FASN	1	0.359968	-0.834972		-0.350804	0.784147	0.0153048		1.05302	2.07487	0.0442279
hsa_piR_000796	DQ570994	TRPM5	1	0.348547	-0.854953		-0.350804	0.784147	0.0153048		0.915828	1.88665	0.0419749
hsa_piR_014620	DQ590013	KRT86	1	0.411638	-0.654523		0.438728	1.35541	0.00247927		-1.77763	0.291661	0.00294053
hsa_piR_014620	DQ590013	PRKCSH	1	0.387987	-0.52724		0.438728	1.35541	0.00247927		-0.383271	0.766697	0.0315324
hsa_piR_014620	DQ590013	TBC1D31	1	0.362671	-0.528823		0.438728	1.35541	0.00247927		-0.470507	0.721711	0.0297
hsa_piR_014620	DQ590013	TTC7B	1	0.357658	-0.585782		0.438728	1.35541	0.00247927		-0.922134	0.527728	0.0187316
hsa_piR_014620	DQ590013	FGFBP3	1	0.356318	-0.559879		0.438728	1.35541	0.00247927		-1.01943	0.493312	0.0112016
hsa_piR_020326	DQ597916	PPP1R14D	1	0.769	-0.894465		0.20861	1.15557	0.0425287		-1.30172	0.405642	0.0108358
hsa_piR_020326	DQ597916	TBCA	1	0.415	-0.828196		0.20861	1.15557	0.0425287		-0.369073	0.77428	0.0291367
hsa_piR_020326	DQ597916	RAMP1	1	0.387	-0.764574		0.20861	1.15557	0.0425287		-1.00229	0.499206	0.0333527

## Sheet: Entrez Gene ID DQ570994
From	To	Species	Gene Name
FAM69A	388650	Homo sapiens	family with sequence similarity 69 member A(FAM69A)
ADORA2A	135	Homo sapiens	adenosine A2a receptor(ADORA2A)
NFKBIA	4792	Homo sapiens	NFKB inhibitor alpha(NFKBIA)
ITPKB	3707	Homo sapiens	inositol-trisphosphate 3-kinase B(ITPKB)
MTSS1L	92154	Homo sapiens	MTSS1L, I-BAR domain containing(MTSS1L)
OCRL	4952	Homo sapiens	OCRL, inositol polyphosphate-5-phosphatase(OCRL)
SLC19A2	10560	Homo sapiens	solute carrier family 19 member 2(SLC19A2)
SLC26A2	1836	Homo sapiens	solute carrier family 26 member 2(SLC26A2)
BRINP2	57795	Homo sapiens	BMP/retinoic acid inducible neural specific 2(BRINP2)
FAM135A	57579	Homo sapiens	family with sequence similarity 135 member A(FAM135A)
DGKE	8526	Homo sapiens	diacylglycerol kinase epsilon(DGKE)
S1PR4	8698	Homo sapiens	sphingosine-1-phosphate receptor 4(S1PR4)
FASN	2194	Homo sapiens	fatty acid synthase(FASN)
USP35	57558	Homo sapiens	ubiquitin specific peptidase 35(USP35)
YOD1	55432	Homo sapiens	YOD1 deubiquitinase(YOD1)
ARHGAP8	23779	Homo sapiens	Rho GTPase activating protein 8(ARHGAP8)
B4GALT6	9331	Homo sapiens	beta-1,4-galactosyltransferase 6(B4GALT6)
ZDHHC20	253832	Homo sapiens	zinc finger DHHC-type containing 20(ZDHHC20)
ANGPTL4	51129	Homo sapiens	angiopoietin like 4(ANGPTL4)
GPR156	165829	Homo sapiens	G protein-coupled receptor 156(GPR156)
SPRN	503542	Homo sapiens	shadow of prion protein homolog (zebrafish)(SPRN)
FMNL2	114793	Homo sapiens	formin like 2(FMNL2)
TRPM5	29850	Homo sapiens	transient receptor potential cation channel subfamily M member 5(TRPM5)
EFNB3	1949	Homo sapiens	ephrin B3(EFNB3)
TAOK1	57551	Homo sapiens	TAO kinase 1(TAOK1)
PODXL	5420	Homo sapiens	podocalyxin like(PODXL)
GPR135	64582	Homo sapiens	G protein-coupled receptor 135(GPR135)
GPR78	27201	Homo sapiens	G protein-coupled receptor 78(GPR78)
MPP6	51678	Homo sapiens	membrane palmitoylated protein 6(MPP6)
RCAN2	10231	Homo sapiens	regulator of calcineurin 2(RCAN2)
NPTXR	23467	Homo sapiens	neuronal pentraxin receptor(NPTXR)
KRTAP5-9	3846	Homo sapiens	keratin associated protein 5-9(KRTAP5-9)
P2RX1	5023	Homo sapiens	purinergic receptor P2X 1(P2RX1)
IPO4	79711	Homo sapiens	importin 4(IPO4)

## Sheet: InnateDB_DQ570994
below is sorted by pathway p value CORRECTED
Pathway Name	Pathway Id	Source Name	Organism	Pathway uploaded gene count	Genes in InnateDB for this entity	Pathway p-value	Pathway p-value (corrected)	Gene Symbols	Genes (Symbol|IDBG-ID|Ensembl|Entrez|Fold Change|P-Value)
Phosphatidylinositol signaling system	528	KEGG	9606	3	82	0.000202443	0.0133612	DGKE; ITPKB; OCRL;	DGKE|IDBG-60172|ENSG00000153933|8526|; ITPKB|IDBG-107048|ENSG00000143772|3707|; OCRL|IDBG-85566|ENSG00000122126|4952|;
Defective B3GAT3 causes JDSSDHD	18524	REACTOME	9606	2	120	0.0127067	0.0158234	B4GALT6; SLC26A2;	B4GALT6|IDBG-2120|ENSG00000118276|9331|; SLC26A2|IDBG-53179|ENSG00000155850|1836|;
Defective B4GALT1 causes B4GALT1-CDG (CDG-2d)	18861	REACTOME	9606	2	120	0.0127067	0.0158234	B4GALT6; SLC26A2;	B4GALT6|IDBG-2120|ENSG00000118276|9331|; SLC26A2|IDBG-53179|ENSG00000155850|1836|;
Defective B4GALT7 causes EDS, progeroid type	17098	REACTOME	9606	2	120	0.0127067	0.0158234	B4GALT6; SLC26A2;	B4GALT6|IDBG-2120|ENSG00000118276|9331|; SLC26A2|IDBG-53179|ENSG00000155850|1836|;
Defective CHST14 causes EDS, musculocontractural type	18372	REACTOME	9606	2	120	0.0127067	0.0158234	B4GALT6; SLC26A2;	B4GALT6|IDBG-2120|ENSG00000118276|9331|; SLC26A2|IDBG-53179|ENSG00000155850|1836|;
Defective CHST3 causes SEDCJD	18611	REACTOME	9606	2	120	0.0127067	0.0158234	B4GALT6; SLC26A2;	B4GALT6|IDBG-2120|ENSG00000118276|9331|; SLC26A2|IDBG-53179|ENSG00000155850|1836|;
Defective CHST6 causes MCDC1	17102	REACTOME	9606	2	120	0.0127067	0.0158234	B4GALT6; SLC26A2;	B4GALT6|IDBG-2120|ENSG00000118276|9331|; SLC26A2|IDBG-53179|ENSG00000155850|1836|;
Defective CHSY1 causes TPBS	19354	REACTOME	9606	2	120	0.0127067	0.0158234	B4GALT6; SLC26A2;	B4GALT6|IDBG-2120|ENSG00000118276|9331|; SLC26A2|IDBG-53179|ENSG00000155850|1836|;
Defective EXT1 causes exostoses 1, TRPS2 and CHDS	18206	REACTOME	9606	2	120	0.0127067	0.0158234	B4GALT6; SLC26A2;	B4GALT6|IDBG-2120|ENSG00000118276|9331|; SLC26A2|IDBG-53179|ENSG00000155850|1836|;
Defective EXT2 causes exostoses 2	18636	REACTOME	9606	2	120	0.0127067	0.0158234	B4GALT6; SLC26A2;	B4GALT6|IDBG-2120|ENSG00000118276|9331|; SLC26A2|IDBG-53179|ENSG00000155850|1836|;
Defective PAPSS2 causes SEMD-PA	17298	REACTOME	9606	2	120	0.0127067	0.0158234	B4GALT6; SLC26A2;	B4GALT6|IDBG-2120|ENSG00000118276|9331|; SLC26A2|IDBG-53179|ENSG00000155850|1836|;
Defective SLC26A2 causes chondrodysplasias	17794	REACTOME	9606	2	120	0.0127067	0.0158234	B4GALT6; SLC26A2;	B4GALT6|IDBG-2120|ENSG00000118276|9331|; SLC26A2|IDBG-53179|ENSG00000155850|1836|;
Diseases associated with glycosaminoglycan metabolism	18653	REACTOME	9606	2	120	0.0127067	0.0158234	B4GALT6; SLC26A2;	B4GALT6|IDBG-2120|ENSG00000118276|9331|; SLC26A2|IDBG-53179|ENSG00000155850|1836|;
Diseases of glycosylation	19039	REACTOME	9606	2	120	0.0127067	0.0158234	B4GALT6; SLC26A2;	B4GALT6|IDBG-2120|ENSG00000118276|9331|; SLC26A2|IDBG-53179|ENSG00000155850|1836|;
Glycosaminoglycan metabolism	18895	REACTOME	9606	2	120	0.0127067	0.0158234	B4GALT6; SLC26A2;	B4GALT6|IDBG-2120|ENSG00000118276|9331|; SLC26A2|IDBG-53179|ENSG00000155850|1836|;
MPS I - Hurler syndrome	19525	REACTOME	9606	2	120	0.0127067	0.0158234	B4GALT6; SLC26A2;	B4GALT6|IDBG-2120|ENSG00000118276|9331|; SLC26A2|IDBG-53179|ENSG00000155850|1836|;
MPS II - Hunter syndrome	18749	REACTOME	9606	2	120	0.0127067	0.0158234	B4GALT6; SLC26A2;	B4GALT6|IDBG-2120|ENSG00000118276|9331|; SLC26A2|IDBG-53179|ENSG00000155850|1836|;
MPS IIIA - Sanfilippo syndrome A	19535	REACTOME	9606	2	120	0.0127067	0.0158234	B4GALT6; SLC26A2;	B4GALT6|IDBG-2120|ENSG00000118276|9331|; SLC26A2|IDBG-53179|ENSG00000155850|1836|;
MPS IIIB - Sanfilippo syndrome B	19886	REACTOME	9606	2	120	0.0127067	0.0158234	B4GALT6; SLC26A2;	B4GALT6|IDBG-2120|ENSG00000118276|9331|; SLC26A2|IDBG-53179|ENSG00000155850|1836|;
MPS IIIC - Sanfilippo syndrome C	19585	REACTOME	9606	2	120	0.0127067	0.0158234	B4GALT6; SLC26A2;	B4GALT6|IDBG-2120|ENSG00000118276|9331|; SLC26A2|IDBG-53179|ENSG00000155850|1836|;
MPS IIID - Sanfilippo syndrome D	17539	REACTOME	9606	2	120	0.0127067	0.0158234	B4GALT6; SLC26A2;	B4GALT6|IDBG-2120|ENSG00000118276|9331|; SLC26A2|IDBG-53179|ENSG00000155850|1836|;
MPS IV - Morquio syndrome A	18634	REACTOME	9606	2	120	0.0127067	0.0158234	B4GALT6; SLC26A2;	B4GALT6|IDBG-2120|ENSG00000118276|9331|; SLC26A2|IDBG-53179|ENSG00000155850|1836|;
MPS IV - Morquio syndrome B	18458	REACTOME	9606	2	120	0.0127067	0.0158234	B4GALT6; SLC26A2;	B4GALT6|IDBG-2120|ENSG00000118276|9331|; SLC26A2|IDBG-53179|ENSG00000155850|1836|;
MPS IX - Natowicz syndrome	18165	REACTOME	9606	2	120	0.0127067	0.0158234	B4GALT6; SLC26A2;	B4GALT6|IDBG-2120|ENSG00000118276|9331|; SLC26A2|IDBG-53179|ENSG00000155850|1836|;
MPS VI - Maroteaux-Lamy syndrome	17269	REACTOME	9606	2	120	0.0127067	0.0158234	B4GALT6; SLC26A2;	B4GALT6|IDBG-2120|ENSG00000118276|9331|; SLC26A2|IDBG-53179|ENSG00000155850|1836|;
MPS VII - Sly syndrome	19185	REACTOME	9606	2	120	0.0127067	0.0158234	B4GALT6; SLC26A2;	B4GALT6|IDBG-2120|ENSG00000118276|9331|; SLC26A2|IDBG-53179|ENSG00000155850|1836|;
Mucopolysaccharidoses	16934	REACTOME	9606	2	120	0.0127067	0.0158234	B4GALT6; SLC26A2;	B4GALT6|IDBG-2120|ENSG00000118276|9331|; SLC26A2|IDBG-53179|ENSG00000155850|1836|;
Defective AMN causes hereditary megaloblastic anemia 1	17554	REACTOME	9606	2	83	0.00624476	0.0158521	FASN; SLC19A2;	FASN|IDBG-73235|ENSG00000169710|2194|; SLC19A2|IDBG-104661|ENSG00000117479|10560|;
Defective BTD causes biotidinase deficiency	18399	REACTOME	9606	2	83	0.00624476	0.0158521	FASN; SLC19A2;	FASN|IDBG-73235|ENSG00000169710|2194|; SLC19A2|IDBG-104661|ENSG00000117479|10560|;
Defective CD320 causes methylmalonic aciduria	17952	REACTOME	9606	2	83	0.00624476	0.0158521	FASN; SLC19A2;	FASN|IDBG-73235|ENSG00000169710|2194|; SLC19A2|IDBG-104661|ENSG00000117479|10560|;
Defective CUBN causes hereditary megaloblastic anemia 1	18799	REACTOME	9606	2	83	0.00624476	0.0158521	FASN; SLC19A2;	FASN|IDBG-73235|ENSG00000169710|2194|; SLC19A2|IDBG-104661|ENSG00000117479|10560|;
Defective GIF causes intrinsic factor deficiency	18673	REACTOME	9606	2	83	0.00624476	0.0158521	FASN; SLC19A2;	FASN|IDBG-73235|ENSG00000169710|2194|; SLC19A2|IDBG-104661|ENSG00000117479|10560|;
Defective HLCS causes multiple carboxylase deficiency	17039	REACTOME	9606	2	83	0.00624476	0.0158521	FASN; SLC19A2;	FASN|IDBG-73235|ENSG00000169710|2194|; SLC19A2|IDBG-104661|ENSG00000117479|10560|;
Defective LMBRD1 causes methylmalonic aciduria and homocystinuria type cblF	17742	REACTOME	9606	2	83	0.00624476	0.0158521	FASN; SLC19A2;	FASN|IDBG-73235|ENSG00000169710|2194|; SLC19A2|IDBG-104661|ENSG00000117479|10560|;
Defective MMAA causes methylmalonic aciduria type cblA	17043	REACTOME	9606	2	83	0.00624476	0.0158521	FASN; SLC19A2;	FASN|IDBG-73235|ENSG00000169710|2194|; SLC19A2|IDBG-104661|ENSG00000117479|10560|;
Defective MMAB causes methylmalonic aciduria type cblB	19453	REACTOME	9606	2	83	0.00624476	0.0158521	FASN; SLC19A2;	FASN|IDBG-73235|ENSG00000169710|2194|; SLC19A2|IDBG-104661|ENSG00000117479|10560|;
Defective MMACHC causes methylmalonic aciduria and homocystinuria type cblC	18190	REACTOME	9606	2	83	0.00624476	0.0158521	FASN; SLC19A2;	FASN|IDBG-73235|ENSG00000169710|2194|; SLC19A2|IDBG-104661|ENSG00000117479|10560|;
Defective MMADHC causes methylmalonic aciduria and homocystinuria type cblD	19174	REACTOME	9606	2	83	0.00624476	0.0158521	FASN; SLC19A2;	FASN|IDBG-73235|ENSG00000169710|2194|; SLC19A2|IDBG-104661|ENSG00000117479|10560|;
Defective MTR causes methylmalonic aciduria and homocystinuria type cblG	17731	REACTOME	9606	2	83	0.00624476	0.0158521	FASN; SLC19A2;	FASN|IDBG-73235|ENSG00000169710|2194|; SLC19A2|IDBG-104661|ENSG00000117479|10560|;
Defective MTRR causes methylmalonic aciduria and homocystinuria type cblE	19395	REACTOME	9606	2	83	0.00624476	0.0158521	FASN; SLC19A2;	FASN|IDBG-73235|ENSG00000169710|2194|; SLC19A2|IDBG-104661|ENSG00000117479|10560|;
Defective MUT causes methylmalonic aciduria mut type	17040	REACTOME	9606	2	83	0.00624476	0.0158521	FASN; SLC19A2;	FASN|IDBG-73235|ENSG00000169710|2194|; SLC19A2|IDBG-104661|ENSG00000117479|10560|;
Defective TCN2 causes hereditary megaloblastic anemia	17169	REACTOME	9606	2	83	0.00624476	0.0158521	FASN; SLC19A2;	FASN|IDBG-73235|ENSG00000169710|2194|; SLC19A2|IDBG-104661|ENSG00000117479|10560|;
Defects in biotin (Btn) metabolism	18233	REACTOME	9606	2	83	0.00624476	0.0158521	FASN; SLC19A2;	FASN|IDBG-73235|ENSG00000169710|2194|; SLC19A2|IDBG-104661|ENSG00000117479|10560|;
Defects in cobalamin (B12) metabolism	18060	REACTOME	9606	2	83	0.00624476	0.0158521	FASN; SLC19A2;	FASN|IDBG-73235|ENSG00000169710|2194|; SLC19A2|IDBG-104661|ENSG00000117479|10560|;
Defects in vitamin and cofactor metabolism	18729	REACTOME	9606	2	83	0.00624476	0.0158521	FASN; SLC19A2;	FASN|IDBG-73235|ENSG00000169710|2194|; SLC19A2|IDBG-104661|ENSG00000117479|10560|;
Metabolism of vitamins and cofactors	19866	REACTOME	9606	2	83	0.00624476	0.0158521	FASN; SLC19A2;	FASN|IDBG-73235|ENSG00000169710|2194|; SLC19A2|IDBG-104661|ENSG00000117479|10560|;
Metabolism of water-soluble vitamins and cofactors	17389	REACTOME	9606	2	83	0.00624476	0.0158521	FASN; SLC19A2;	FASN|IDBG-73235|ENSG00000169710|2194|; SLC19A2|IDBG-104661|ENSG00000117479|10560|;
Neuroactive ligand-receptor interaction	416	KEGG	9606	3	275	0.00663742	0.0162248	GPR156; P2RX1; S1PR4;	GPR156|IDBG-51702|ENSG00000175697|165829|; P2RX1|IDBG-18186|ENSG00000108405|5023|; S1PR4|IDBG-16962|ENSG00000125910|8698|;
Synthesis of IP3 and IP4 in the cytosol	13539	REACTOME	9606	2	27	0.000674759	0.022267	ITPKB; OCRL;	ITPKB|IDBG-107048|ENSG00000143772|3707|; OCRL|IDBG-85566|ENSG00000122126|4952|;
Fatty acid, triacylglycerol, and ketone body metabolism	13534	REACTOME	9606	2	176	0.0261652	0.0319797	ANGPTL4; FASN;	ANGPTL4|IDBG-24662|ENSG00000167772|51129|; FASN|IDBG-73235|ENSG00000169710|2194|;
Inositol phosphate metabolism	19263	REACTOME	9606	2	46	0.00195852	0.0323157	ITPKB; OCRL;	ITPKB|IDBG-107048|ENSG00000143772|3707|; OCRL|IDBG-85566|ENSG00000122126|4952|;
Calcium signaling pathway	594	KEGG	9606	2	183	0.0281308	0.033757	ITPKB; P2RX1;	ITPKB|IDBG-107048|ENSG00000143772|3707|; P2RX1|IDBG-18186|ENSG00000108405|5023|;
Inositol phosphate metabolism	16257	INOH	9606	2	41	0.00155814	0.034279	ITPKB; OCRL;	ITPKB|IDBG-107048|ENSG00000143772|3707|; OCRL|IDBG-85566|ENSG00000122126|4952|;
Inositol phosphate metabolism	452	KEGG	9606	2	61	0.00342005	0.0376205	ITPKB; OCRL;	ITPKB|IDBG-107048|ENSG00000143772|3707|; OCRL|IDBG-85566|ENSG00000122126|4952|;
Metabolism	19429	REACTOME	9606	7	1535	0.00314029	0.0414518	ANGPTL4; B4GALT6; FASN; ITPKB; OCRL; SLC19A2; SLC26A2;	ANGPTL4|IDBG-24662|ENSG00000167772|51129|; B4GALT6|IDBG-2120|ENSG00000118276|9331|; FASN|IDBG-73235|ENSG00000169710|2194|; ITPKB|IDBG-107048|ENSG00000143772|3707|; OCRL|IDBG-85566|ENSG00000122126|4952|; SLC19A2|IDBG-104661|ENSG00000117479|10560|; SLC26A2|IDBG-53179|ENSG00000155850|1836|;
Metabolism of lipids and lipoproteins	16920	REACTOME	9606	3	554	0.042869	0.0505242	ANGPTL4; FASN; OCRL;	ANGPTL4|IDBG-24662|ENSG00000167772|51129|; FASN|IDBG-73235|ENSG00000169710|2194|; OCRL|IDBG-85566|ENSG00000122126|4952|;
Glycogen storage diseases	19851	REACTOME	9606	2	253	0.0508251	0.0568552	B4GALT6; SLC26A2;	B4GALT6|IDBG-2120|ENSG00000118276|9331|; SLC26A2|IDBG-53179|ENSG00000155850|1836|;
Metabolism of carbohydrates	17445	REACTOME	9606	2	253	0.0508251	0.0568552	B4GALT6; SLC26A2;	B4GALT6|IDBG-2120|ENSG00000118276|9331|; SLC26A2|IDBG-53179|ENSG00000155850|1836|;
Myoclonic epilepsy of Lafora	17077	REACTOME	9606	2	253	0.0508251	0.0568552	B4GALT6; SLC26A2;	B4GALT6|IDBG-2120|ENSG00000118276|9331|; SLC26A2|IDBG-53179|ENSG00000155850|1836|;
Disease	19807	REACTOME	9606	4	1192	0.0846908	0.0931598	B4GALT6; FASN; SLC19A2; SLC26A2;	B4GALT6|IDBG-2120|ENSG00000118276|9331|; FASN|IDBG-73235|ENSG00000169710|2194|; SLC19A2|IDBG-104661|ENSG00000117479|10560|; SLC26A2|IDBG-53179|ENSG00000155850|1836|;
Developmental Biology	16794	REACTOME	9606	2	502	0.163449	0.176846	ANGPTL4; EFNB3;	ANGPTL4|IDBG-24662|ENSG00000167772|51129|; EFNB3|IDBG-26628|ENSG00000108947|1949|;
Hemostasis	19856	REACTOME	9606	2	508	0.166566	0.177312	DGKE; P2RX1;	DGKE|IDBG-60172|ENSG00000153933|8526|; P2RX1|IDBG-18186|ENSG00000108405|5023|;
Transmembrane transport of small molecules	16726	REACTOME	9606	2	606	0.21894	0.229366	SLC26A2; TRPM5;	SLC26A2|IDBG-53179|ENSG00000155850|1836|; TRPM5|IDBG-22743|ENSG00000070985|29850|;
Signal Transduction	17980	REACTOME	9606	4	1965	0.315744	0.325611	DGKE; NFKBIA; OCRL; S1PR4;	DGKE|IDBG-60172|ENSG00000153933|8526|; NFKBIA|IDBG-4758|ENSG00000100906|4792|; OCRL|IDBG-85566|ENSG00000122126|4952|; S1PR4|IDBG-16962|ENSG00000125910|8698|;
GPCR downstream signaling	18003	REACTOME	9606	2	923	0.393945	0.400006	DGKE; S1PR4;	DGKE|IDBG-60172|ENSG00000153933|8526|; S1PR4|IDBG-16962|ENSG00000125910|8698|;
Signaling by GPCR	17449	REACTOME	9606	2	1035	0.453392	0.453392	DGKE; S1PR4;	DGKE|IDBG-60172|ENSG00000153933|8526|; S1PR4|IDBG-16962|ENSG00000125910|8698|;

## Sheet: Entz geneDQ590013+DQ597916 
From	To	Species	Gene Name
FGFBP3	143282	Homo sapiens	fibroblast growth factor binding protein 3(FGFBP3)
PPP1R14D	54866	Homo sapiens	protein phosphatase 1 regulatory inhibitor subunit 14D(PPP1R14D)
TBCA	6902	Homo sapiens	tubulin folding cofactor A(TBCA)
TTC7B	145567	Homo sapiens	tetratricopeptide repeat domain 7B(TTC7B)
PRKCSH	5589	Homo sapiens	protein kinase C substrate 80K-H(PRKCSH)
KRT86	3892	Homo sapiens	keratin 86(KRT86)
RAMP1	10267	Homo sapiens	receptor activity modifying protein 1(RAMP1)
TBC1D31	93594	Homo sapiens	TBC1 domain family member 31(TBC1D31)

## Sheet: InnateDB_DQ590013+DQ597916 
Pathway Name	Pathway Id	Source Name	Organism	Pathway uploaded gene count	Genes in InnateDB for this entity	Pathway p-value	Pathway p-value (corrected)	Gene Symbols	Genes (Symbol|IDBG-ID|Ensembl|Entrez|Fold Change|P-Value)
Metabolism of proteins	18366	REACTOME	9606	2	678	0.00495006	0.00495006	PRKCSH; TBCA;	PRKCSH|IDBG-29429|ENSG00000130175|5589|; TBCA|IDBG-30407|ENSG00000171530|6902|;
